# Supplementary material for: Mapping mycological ignorance – checklists and diversity patterns of fungi known for West Africa
Source: IMA Fungus. 2020 Jul 7;11:13. doi: 10.1186/s43008-020-00034-y (PMC7341642; doi:10.1186/s43008-020-00034-y)
Supplement: Supplementary file 1 — Additional file 1. Checklist of fungi known for West Africa based on literature. [file 43008_2020_34_MOESM1_ESM.xlsx]

## Sheet: Feuil1
status of taxon	kingdom	phylum	order	family	cf./aff.	species	authors	Mycology Phytopathology Lichenology	ecology	substrate	host family	literature reference	only reference	only year	Benin (Dahomey)	Burkina-Faso	Gambia	Ghana (Gold Coast)	Guinea	Guinea Bissau	Ivory Coast	Liberia	Mali	Niger	Nigeria	Senegal	Sierra Leone	Togo	Comments
accepted	Fungi	Ascomycota	Trypetheliales	Trypetheliaceae	type of a new species	Bathelium mastoideum	Afzel. ex Ach.	l	lichenized	corticolous		Acharius 1803: 111	Acharius 1803	1803													x		leg. Afzelius
accepted	Fungi	Ascomycota	Pyrenulales	Pyrenulaceae	type of a new species	Pyrenula mamillana	(Ach.) Trevis.	l	lichenized	corticolous		Acharius 1803: 120, cited as Verrucaria mamillana	Acharius 1803	1803													x		leg. Afzelius
accepted	Fungi	Ascomycota	Pyrenulales	Pyrenulaceae	type of a new species	Pyrenula aspistea	(Afzel. ex Ach.) Ach.	l	lichenized	corticolous		Acharius 1803: 121, cited as Verrucaria aspistea	Acharius 1803	1803													x		leg. Afzelius
accepted	Fungi	Ascomycota	Ostropales	Porinaceae	type of a new species	Porina tetracerae	(Ach.) Müll. Arg.	l	lichenized	corticolous		Acharius 1803: 121, cited as Verrucaria tetracerae	Acharius 1803	1803													x		leg. Afzelius
name invalid, later homonym	Fungi	Ascomycota	Verrucariales	Verrucariaceae	type of a new species (later homonym)	Verrucaria ocellata	Afzel. ex Ach.	l	lichenized	corticolous		Acharius 1803: 123	Acharius 1803	1803													x		leg. Afzelius
accepted	Fungi	Ascomycota	Caliciales	Caliciaceae	type of a new species	Dirinaria aegialita	(Afzel. ex Ach.) B.J. Moore	l	lichenized	corticolous		Acharius 1803: 191, cited as Parmelia aegialita	Acharius 1803	1803													x		leg. Afzelius
accepted	Fungi	Ascomycota	Arthoniales	Lecanographaceae	type of a new species	Zwackhia prosodea	(Afzel.) Ertz	l	lichenized	corticolous		Acharius 1803: 22, cited as Opegrapha prosodea	Acharius 1803	1803													x		leg. Afzelius
accepted	Fungi	Ascomycota	Peltigerales	Pannariaceae	type of a new species	Physma byrsaeum	(Afzel. ex Ach.) Tuck.	l	lichenized	corticolous		Acharius 1803: 222, cited as Parmelia byrsaea	Acharius 1803	1803													x		leg. Afzelius
accepted	Fungi	Ascomycota	Arthoniales	Lecanographaceae		Zwackhia prosodea	(Afzel.) Ertz	l	lichenized	corticolous		Acharius 1810: 256, cited as Opegrapha prosodea	Acharius 1810	1810													x		leg. Afzelius
accepted	Fungi	Ascomycota	Pyrenulales	Pyrenulaceae		Pyrenula mamillana	(Ach.) Trevis.	l	lichenized	corticolous		Acharius 1810: 279, cited as Verrucaria mamillana	Acharius 1810	1810													x		Guinea s.l. (Afzelius)
accepted	Fungi	Ascomycota	Ostropales	Porinaceae		Porina tetracerae	(Ach.) Müll. Arg.	l	lichenized	corticolous		Acharius 1810: 280, cited as Verrucaria tetracerae	Acharius 1810	1810													x		Guinea s.l. (Afzelius)
accepted	Fungi	Ascomycota	Pyrenulales	Pyrenulaceae		Pyrenula aspistea	(Afzel. ex Ach.) Ach.	l	lichenized	corticolous		Acharius 1810: 281, cited as Verrucaria aspistea	Acharius 1810	1810													x		Guinea s.l. (Afzelius)
accepted	Fungi	Ascomycota	Trypetheliales	Trypetheliaceae		Bathelium mastoideum	Afzel. ex Ach.	l	lichenized	corticolous		Acharius 1810: 307, cited as Trypethelium mastoideum	Acharius 1810	1810													x		Guinea s.l. (Afzelius)
accepted	Fungi	Ascomycota	Pyrenulales	Pyrenulaceae		Pyrenula ocellata	Ach.	l	lichenized	corticolous		Acharius 1810: 318	Acharius 1810	1810													x		Guinea s.l. (Afzelius)
accepted	Fungi	Ascomycota	Caliciales	Caliciaceae		Dirinaria aegialita	(Afzel. ex Ach.) B.J. Moore	l	lichenized	saxicolous		Acharius 1810: 423, cited as Lecanora aegialita	Acharius 1810	1810													x		Guinea s.l. (Afzelius)
accepted	Fungi	Ascomycota	Peltigerales	Collemataceae	type of a new species	Physma byrsaeum	(Afzel. ex Ach.) Tuck.	l	lichenized	bryicolous		Acharius 1810: 642, cited as Collema byrsinum	Acharius 1810	1810													x
accepted	Fungi	Ascomycota	Ostropales	Graphidaceae	type of a new species	Thelotrema fumosum	Ach.	l	lichenized	corticolous		Acharius 1812: 91	Acharius 1812	1812													x		Guinea s.l. (Afzelius)
accepted	Fungi	Ascomycota	Ostropales	Graphidaceae	type of a new species	Thelotrema obturatum	Ach.	l	lichenized	corticolous		Acharius 1812: 92	Acharius 1812	1812													x		Guinea s.l. (Afzelius)
accepted	Fungi	Ascomycota	Ostropales	Graphidaceae	type of a new species	Ocellularia cavata	(Ach.) Müll. Arg.	l	lichenized	corticolous		Acharius 1812: 92, cited as Thelotrema cavatum	Acharius 1812	1812													x		Guinea s.l. (Afzelius)
accepted	Fungi	Ascomycota	Ostropales	Graphidaceae	type of a new species	Ocellularia cavata	(Ach.) Müll. Arg.	l	lichenized	corticolous		Acharius 1812: 92, cited as Thelotrema cavatum	Acharius 1812	1812													x
accepted	Fungi	Ascomycota	Ostropales	Graphidaceae	type of a new species	Ocellularia discoidea	(Ach.) Müll. Arg.	l	lichenized	corticolous		Acharius 1812: 94, cited as Thelotrema discoideum	Acharius 1812	1812													x		Guinea s.l. (Afzelius)
accepted	Fungi	Ascomycota	Trypetheliales	Trypetheliaceae		Pyrenula anomala	(Ach.) Vain.	l	lichenized	corticolous		Acharius 1814a: 105, cited as Trypethelium anomalum	Acharius 1814a	1814													x		Guinea s.l. (Afzelius)
accepted	Fungi	Ascomycota	Trypetheliales	Trypetheliaceae		Bathelium mastoideum	Afzel. ex Ach.	l	lichenized	corticolous		Acharius 1814a: 105, cited as Trypethelium mastoideum	Acharius 1814a	1814													x
accepted	Fungi	Ascomycota	Ostropales	Graphidaceae	type of a new species	Glyphis cicatricosa	Ach.	l	lichenized	corticolous		Acharius 1814a: 107	Acharius 1814a	1814													x		Guinea s.l. (Afzelius)
accepted	Fungi	Ascomycota	Ostropales	Graphidaceae	type of a new species	Sarcographa labyrinthica	(Ach.) Müll. Arg.	l	lichenized	corticolous		Acharius 1814a: 107, cited as Glyphis labyrinthica	Acharius 1814a	1814													x		Guinea s.l. (Afzelius)
accepted	Fungi	Ascomycota	Ostropales	Porinaceae	type of a new species	Porina nucula	Ach.	l	lichenized	corticolous		Acharius 1814a: 112	Acharius 1814a	1814													x		Guinea s.l. (Afzelius)
accepted	Fungi	Ascomycota	Ostropales	Graphidaceae		Thelotrema fumosum	Ach.	l	lichenized	corticolous		Acharius 1814a: 115	Acharius 1814a	1814													x		Guinea s.l. (Afzelius)
accepted	Fungi	Ascomycota	Ostropales	Graphidaceae		Thelotrema obturatum	Ach.	l	lichenized	corticolous		Acharius 1814a: 116	Acharius 1814a	1814													x		Guinea s.l. (Afzelius)
accepted	Fungi	Ascomycota	Ostropales	Graphidaceae		Ocellularia cavata	(Ach.) Müll. Arg.	l	lichenized	corticolous		Acharius 1814a: 116, cited as Thelotrema cavatum	Acharius 1814a	1814													x
accepted	Fungi	Ascomycota	Pyrenulales	Pyrenulaceae		Pyrenula ocellata	Ach.	l	lichenized	corticolous		Acharius 1814a: 119	Acharius 1814a	1814													x		Guinea s.l. (Afzelius)
accepted	Fungi	Ascomycota	Pyrenulales	Pyrenulaceae	type of a new species	Pyrenula trypanea	Ach.	l	lichenized	corticolous		Acharius 1814a: 119	Acharius 1814a	1814													x		Guinea s.l. (Afzelius)
accepted	Fungi	Ascomycota	Pyrenulales	Pyrenulaceae	type of a new species	Pyrenula cinerosa	Ach.	l	lichenized	corticolous		Acharius 1814a: 122	Acharius 1814a	1814													x		Guinea s.l. (Afzelius)
accepted	Fungi	Ascomycota	Ostropales	Porinaceae		Clathroporina mastoidea	(Ach.) R.C. Harris	l	lichenized	corticolous		Acharius 1814a: 122, cited as Pyrenula mastoidea	Acharius 1814a	1814													x		Guinea s.l. (Afzelius)
accepted	Fungi	Ascomycota	Pyrenulales	Pyrenulaceae		Pyrenula aspistea	(Afzel. ex Ach.) Ach.	l	lichenized	corticolous		Acharius 1814a: 123	Acharius 1814a	1814													x		Guinea s.l. (Afzelius)
accepted	Fungi	Ascomycota	Ostropales	Porinaceae		Porina tetracerae	(Ach.) Müll. Arg.	l	lichenized	corticolous		Acharius 1814a: 125, cited as Pyrenula tetracerae	Acharius 1814a	1814													x		Guinea s.l. (Afzelius)
accepted	Fungi	Ascomycota	Pyrenulales	Pyrenulaceae	type of a new species	Pyrenula heteroclita	Ach.	l	lichenized	corticolous		Acharius 1814a: 127	Acharius 1814a	1814													x		Guinea s.l. (Afzelius)
accepted	Fungi	Ascomycota	Lecanorales	Malmideaceae	type of a new species	Malmidea granifera	(Ach.) Kalb, Rivas Plata & Lumbsch	l	lichenized	corticolous		Acharius 1814a: 163, cited as Lecanora granifera	Acharius 1814a	1814													x		Guinea s.l. (Afzelius)
accepted	Fungi	Ascomycota	Caliciales	Caliciaceae		Dirinaria aegialita	(Afzel. ex Ach.) B.J. Moore	l	lichenized	corticolous		Acharius 1814a: 179, cited as Lecanora aegialita	Acharius 1814a	1814													x		Guinea s.l. (Afzelius)
accepted	Fungi	Ascomycota	Baeomycetales	Xylographaceae	type of a new species	Spiloma effusum	Ach.	l	lichenized	corticolous		Acharius 1814a: 2	Acharius 1814a	1814													x		Guinea s.l. (Afzelius)
accepted	Fungi	Ascomycota	Ostropales	Graphidaceae	type of a new species	Glyphis scyphulifera	(Ach.) Staiger	l	lichenized	corticolous		Acharius 1814a: 27, cited as Lecidea scyphulifera	Acharius 1814a	1814													x
accepted	Fungi	Ascomycota	Baeomycetales	Xylographaceae	type of a new species	Spiloma inustum	Ach.	l	lichenized	corticolous		Acharius 1814a: 3	Acharius 1814a	1814													x
accepted	Fungi	Ascomycota	Peltigerales	Collemataceae		Physma byrsaeum	(Afzel. ex Ach.) Tuck.	l	lichenized	bryicolous		Acharius 1814a: 319, cited as Collema byrsinum	Acharius 1814a	1814													x
accepted	Fungi	Ascomycota	Lecideales	Lecideaceae		Lecidea rubina	Ach.	l	lichenized	corticolous		Acharius 1814a: 40	Acharius 1814a	1814													x		Guinea s.l. (Afzelius)
accepted	Fungi	Ascomycota	Arthoniales	Arthoniaceae		Arthonia radiata	(Pers.) Ach.	l	lichenized	corticolous		Acharius 1814a: 5, cited as Arthonia swartziana	Acharius 1814a	1814													x		Guinea s.l. (Afzelius)
accepted	Fungi	Ascomycota	Arthoniales	Lecanographaceae		Zwackhia prosodea	(Afzel.) Ertz	l	lichenized	corticolous		Acharius 1814a: 74, cited as Opegrapha prosodea	Acharius 1814a	1814													x		Guinea s.l. (Afzelius)
accepted	Fungi	Ascomycota	Ostropales	Graphidaceae	type of a new species	Allographa striatula	(Ach.) Lücking & Kalb	l	lichenized	corticolous		Acharius 1814a: 74, cited as Opegrapha striatula	Acharius 1814a	1814													x		Guinea s.l. (Afzelius)
accepted	Fungi	Ascomycota	Arthoniales	Opegraphaceae	type of a new species	Opegrapha cicatrisans	Ach.	l	lichenized	corticolous		Acharius 1814a: 78	Acharius 1814a	1814													x		Guinea s.l. (Afzelius)
accepted	Fungi	Ascomycota	Ostropales	Graphidaceae	type of a new species	Graphis tenella	Ach.	l	lichenized	corticolous		Acharius 1814a: 81	Acharius 1814a	1814													x		Guinea s.l. (Afzelius)
accepted	Fungi	Ascomycota	Ostropales	Graphidaceae		Dyplolabia afzelii	(Ach.) A. Massal.	l	lichenized	corticolous		Acharius 1814a: 85, cited as Graphis afzelii	Acharius 1814a	1814													x		Guinea s.l. (Afzelius)
accepted	Fungi	Ascomycota	Ostropales	Graphidaceae	type of a new species	Graphis pezizoidea	Ach.	l	lichenized	corticolous		Acharius 1814a: 86	Acharius 1814a	1814													x		Guinea s.l. (Afzelius)
accepted	Fungi	Ascomycota	Ostropales	Graphidaceae	type of a new species	Graphis planata	Ach.	l	lichenized	corticolous		Acharius 1814a: 86	Acharius 1814a	1814													x		Guinea s.l. (Afzelius)
accepted	Fungi	Ascomycota	Verrucariales	Verrucariaceae	type of a new species	Verrucaria galactina	Ach.	l	lichenized	corticolous		Acharius 1814a: 90	Acharius 1814a	1814													x		Guinea s.l. (Afzelius)
accepted	Fungi	Ascomycota	Verrucariales	Verrucariaceae	type of a new species	Verrucaria pyrinoica	Ach.	l	lichenized	corticolous		Acharius 1814a: 91	Acharius 1814a	1814													x		Guinea s.l. (Afzelius)
accepted	Fungi	Ascomycota	Verrucariales	Verrucariaceae	type of a new species	Bagliettoa sphinctrina	(Ach.) Körb.	l	lichenized	corticolous		Acharius 1814a: 91, cited as Verrucaria sphinctrina	Acharius 1814a	1814													x		Guinea s.l. (Afzelius)
accepted	Fungi	Ascomycota	Pyrenulales	Pyrenulaceae		Pyrenula mamillana	(Ach.) Trevis.	l	lichenized	corticolous		Acharius 1814a: 92, cited as Verrucaria mamillana	Acharius 1814a	1814													x		Guinea s.l. (Afzelius)
accepted	Fungi	Ascomycota	Pyrenulales	Pyrenulaceae		Pyrenula ocellata	Ach.	l	lichenized	corticolous		Acharius 1814b: 11	Acharius 1814b	1814													x
accepted	Fungi	Ascomycota	Pyrenulales	Pyrenulaceae		Pyrenula aspistea	(Afzel. ex Ach.) Ach.	l	lichenized	corticolous		Acharius 1814b: 17	Acharius 1814b	1814													x		Guinea s.l. (Afzelius)
accepted	Fungi	Ascomycota	Ostropales	Porinaceae		Porina tetracerae	(Ach.) Müll. Arg.	l	lichenized	corticolous		Acharius 1814b: 20, cited as Pyrenula tetracerae	Acharius 1814b	1814													x		Guinea s.l. (Afzelius)
accepted	Fungi	Basidiomycota	Agaricales	Hymenogastraceae		Gymnopilus purpureosquamulosus	Høil.	m	saprotrophic	on dead wood		Acharya et al. 2017: 4	Acharya et al. 2017	2017											x
accepted	Chromista	Oomycota	Peronosporales	Pythiaceae		Pythium aphanidermatum	(Edson) Fitzp.	p	parasitic on vascular plants	Vigna unguiculata	Fabaceae	Adandonon et al. 2004: 561	Adandonon et al. 2004	2004											x
accepted	Fungi	Basidiomycota	Cantharellales	Ceratobasidiaceae		Rhizoctonia solani	J.G. Kühn	p	parasitic on vascular plants	diverse species of plants	diverse families	Adandonon et al. 2004: 561	Adandonon et al. 2004	2004	x										x
accepted	Fungi	Ascomycota	Hypocreales	Hypocreaceae		Trichoderma harzianum	Rifai	p	saprotrophic	Vigna unguiculata	Fabaceae	Adandonon et al. 2004: 561	Adandonon et al. 2004	2004	x
accepted	Chromista	Oomycota	Peronosporales	Pythiaceae		Globisporangium ultimum	(Trow) Uzuhashi, Tojo & Kakish.	p	parasitic on vascular plants	Vigna unguiculata	Fabaceae	Adandonon et al. 2004: 561, cited as Pythium ultimum	Adandonon et al. 2004	2004	x
accepted	Fungi	Basidiomycota	Atheliales	Atheliaceae		Athelia rolfsii	(Curzi) C.C. Tu & Kimbr.	p	parasitic on vascular plants	diverse species of plants	diverse families	Adandonon et al. 2004: 561, cited as Sclerotium rolfsii	Adandonon et al. 2004	2004	x										x
accepted	Fungi	Ascomycota	Botryosphaeriales	Botryosphaeriaceae		Lasiodiplodia theobromae	(Pat.) Griffon & Maubl.	p	saprotrophic or parasitic on vascular plants	Jatropha curcas	Euphorbiaceae	Adandonon et al. 2014: 6874-6875	Adandonon et al. 2014	2014	x										x	x
accepted	Fungi	Basidiomycota	Russulales	Russulaceae		Lactarius trivialis	(Fr.) Fr.	m	ectomycorrhizal			Adejumo & Awosanya 2005: 1085	Adejumo & Awosanya 2005	2005											x
accepted	Fungi	Basidiomycota	Polyporales	Polyporaceae		Lentinus tigrinus	(Bull.) Fr.	m	saprotrophic			Adejumo & Awosanya 2005: 1085	Adejumo & Awosanya 2005	2005											x
accepted	Fungi	Basidiomycota	Russulales	Russulaceae		Russula vesca	Fr.	m	ectomycorrhizal			Adejumo & Awosanya 2005: 1085	Adejumo & Awosanya 2005	2005											x
accepted	Fungi	Basidiomycota	Agaricales	Lyophyllaceae		Termitomyces mammiformis	R. Heim	m	symbiotic with arthropods			Adejumo & Awosanya 2005: 1085	Adejumo & Awosanya 2005	2005											x
accepted	Fungi	Ascomycota	Eurotiales	Aspergillaceae		Aspergillus amstelodami	Thom & Church	p	saprotrophic	isolated from fermented food		Adekoya et al. 2017: 80	Adekoya et al. 2017	2017											x
accepted	Fungi	Ascomycota	Eurotiales	Aspergillaceae		Aspergillus candidus	Link	p	saprotrophic	isolated from fermented food		Adekoya et al. 2017: 80	Adekoya et al. 2017	2017											x
accepted	Fungi	Ascomycota	Eurotiales	Aspergillaceae		Aspergillus clavatus	Desm.	p	saprotrophic	isolated from fermented food		Adekoya et al. 2017: 80	Adekoya et al. 2017	2017											x
accepted	Fungi	Ascomycota	Eurotiales	Aspergillaceae		Aspergillus flavus	Link	p	saprotrophic	isolated from fermented food		Adekoya et al. 2017: 80	Adekoya et al. 2017	2017											x
accepted	Fungi	Ascomycota	Eurotiales	Aspergillaceae		Aspergillus fumigatus	Fresen.	p	saprotrophic	isolated from fermented food		Adekoya et al. 2017: 80	Adekoya et al. 2017	2017											x
accepted	Fungi	Ascomycota	Eurotiales	Aspergillaceae		Aspergillus minisclerotigenes	Vaamonde, Frisvad & Samson	p	saprotrophic	isolated from fermented food		Adekoya et al. 2017: 80	Adekoya et al. 2017	2017											x
accepted	Fungi	Ascomycota	Eurotiales	Aspergillaceae		Aspergillus niger	Tiegh.	p	saprotrophic	isolated from fermented food		Adekoya et al. 2017: 80	Adekoya et al. 2017	2017											x
accepted	Fungi	Ascomycota	Eurotiales	Aspergillaceae		Aspergillus parasiticus	Speare	p	saprotrophic	isolated from fermented food		Adekoya et al. 2017: 80	Adekoya et al. 2017	2017											x
accepted	Fungi	Ascomycota	Eurotiales	Aspergillaceae		Aspergillus ruber	(Jos. König, Spieck. & W. Bremer) Thom & Church	p	saprotrophic	isolated from fermented food		Adekoya et al. 2017: 80	Adekoya et al. 2017	2017											x
accepted	Fungi	Ascomycota	Eurotiales	Aspergillaceae		Aspergillus sclerotiorum	G.A. Huber	p	saprotrophic	isolated from fermented food		Adekoya et al. 2017: 80	Adekoya et al. 2017	2017											x
accepted	Fungi	Ascomycota	Eurotiales	Aspergillaceae		Aspergillus sydowii	(Bainier & Sartory) Thom & Church	p	saprotrophic	isolated from fermented food		Adekoya et al. 2017: 80	Adekoya et al. 2017	2017											x
accepted	Fungi	Ascomycota	Eurotiales	Aspergillaceae		Aspergillus tritici	B.S. Mehrotra & M. Basu	p	saprotrophic	isolated from fermented food		Adekoya et al. 2017: 80	Adekoya et al. 2017	2017											x
accepted	Fungi	Ascomycota	Eurotiales	Aspergillaceae		Aspergillus tubingensis	Mosseray	p	saprotrophic	isolated from fermented food		Adekoya et al. 2017: 80	Adekoya et al. 2017	2017											x
accepted	Fungi	Ascomycota	Eurotiales	Aspergillaceae		Aspergillus ustus	(Bainier) Thom & Church	p	saprotrophic	isolated from fermented food		Adekoya et al. 2017: 80	Adekoya et al. 2017	2017											x
accepted	Fungi	Ascomycota	Eurotiales	Aspergillaceae		Aspergillus versicolor	(Vuill.) Tirab.	p	saprotrophic	isolated from fermented food		Adekoya et al. 2017: 80	Adekoya et al. 2017	2017											x
accepted	Fungi	Ascomycota	Hypocreales	Nectriaceae		Fusarium andiyazi	Marasas, Rheeder, Lampr., K.A. Zeller & J.F. Leslie	p	saprotrophic	isolated from fermented food		Adekoya et al. 2017: 80	Adekoya et al. 2017	2017											x
accepted	Fungi	Ascomycota	Hypocreales	Nectriaceae		Fusarium chlamydosporum	Wollenw. & Reinking	p	saprotrophic	isolated from fermented food		Adekoya et al. 2017: 80	Adekoya et al. 2017	2017											x
accepted	Fungi	Ascomycota	Hypocreales	Nectriaceae		Fusarium fujikuroi	Nirenberg	p	saprotrophic	isolated from fermented food		Adekoya et al. 2017: 80	Adekoya et al. 2017	2017											x
accepted	Fungi	Ascomycota	Hypocreales	Nectriaceae		Fusarium proliferatum	(Matsush.) Nirenberg	p	saprotrophic	isolated from fermented food		Adekoya et al. 2017: 80	Adekoya et al. 2017	2017											x
accepted	Fungi	Ascomycota	Eurotiales	Aspergillaceae		Penicillium aethiopicum	Frisvad	p	saprotrophic	isolated from fermented food		Adekoya et al. 2017: 80	Adekoya et al. 2017	2017											x
accepted	Fungi	Ascomycota	Eurotiales	Aspergillaceae		Penicillium chrysogenum	Thom	p	saprotrophic	isolated from fermented food		Adekoya et al. 2017: 80	Adekoya et al. 2017	2017											x
accepted	Fungi	Ascomycota	Eurotiales	Aspergillaceae		Penicillium citrinum	Thom	p	saprotrophic	isolated from fermented food		Adekoya et al. 2017: 80	Adekoya et al. 2017	2017											x
accepted	Fungi	Ascomycota	Eurotiales	Aspergillaceae		Penicillium expansum	Link	p	saprotrophic	isolated from fermented food		Adekoya et al. 2017: 80	Adekoya et al. 2017	2017											x
accepted	Fungi	Ascomycota	Eurotiales	Aspergillaceae		Penicillium flavigenum	Frisvad & Samson	p	saprotrophic	isolated from fermented food		Adekoya et al. 2017: 80	Adekoya et al. 2017	2017											x
accepted	Fungi	Ascomycota	Eurotiales	Aspergillaceae		Penicillium glabrum	(Wehmer) Westling	p	saprotrophic	isolated from fermented food		Adekoya et al. 2017: 80	Adekoya et al. 2017	2017											x
accepted	Fungi	Ascomycota	Eurotiales	Aspergillaceae		Penicillium mallochii	K.G. Rivera, M. Urb & Seifert	p	saprotrophic	isolated from fermented food		Adekoya et al. 2017: 80	Adekoya et al. 2017	2017											x
accepted	Fungi	Ascomycota	Eurotiales	Aspergillaceae		Penicillium polonicum	K.W. Zaleski	p	saprotrophic	isolated from fermented food		Adekoya et al. 2017: 80	Adekoya et al. 2017	2017											x
accepted	Fungi	Ascomycota	Eurotiales	Aspergillaceae		Penicillium raistrickii	G. Sm.	p	saprotrophic	isolated from fermented food		Adekoya et al. 2017: 80	Adekoya et al. 2017	2017											x
accepted	Fungi	Ascomycota	Hypocreales	Nectriaceae		Fusarium fujikuroi	Nirenberg	p	saprotrophic	isolated from fermented food		Adekoya et al. 2017: 80, cited as Fusarium verticillioides	Adekoya et al. 2017	2017											x
accepted	Fungi	Ascomycota	Eurotiales	Aspergillaceae		Penicillium solitum	Westling	p	saprotrophic	isolated from fermented food		Adekoya et al. 2017: 80, cited as Penicillium crustosum	Adekoya et al. 2017	2017											x
accepted	Fungi	Ascomycota	Eurotiales	Aspergillaceae		Penicillium aurantiogriseum	Dierckx	p	saprotrophic	isolated from fermented food		Adekoya et al. 2017: 80, cited as Penicillium lanosocoeruleum	Adekoya et al. 2017	2017											x
accepted	Fungi	Ascomycota	Eurotiales	Aspergillaceae		Penicillium citrinum	Thom	p	saprotrophic	isolated from fermented food		Adekoya et al. 2017: 80, cited as Penicillium steckii	Adekoya et al. 2017	2017											x
accepted	Fungi	Ascomycota	Saccharomycetales	Saccharomycetales family incertae sedis		Candida parapsilosis	(Ashford) Langeron & Talice	p	saprotrophic	isolated from fermented food		Adekoya et al. 2017: 81	Adekoya et al. 2017	2017											x
accepted	Fungi	Ascomycota	Saccharomycetales	Saccharomycetales family incertae sedis		Candida tropicalis	(Castell.) Berkhout	p	saprotrophic	isolated from fermented food		Adekoya et al. 2017: 81	Adekoya et al. 2017	2017											x
accepted	Fungi	Ascomycota	Capnodiales	Cladosporiaceae		Cladosporium cladosporioides	(Fresen.) G.A. de Vries	p	saprotrophic	isolated from fermented food		Adekoya et al. 2017: 81	Adekoya et al. 2017	2017											x
accepted	Fungi	Ascomycota	Pleosporales	Pleosporaceae		Curvularia lunata	(Wakker) Boedijn	p	saprotrophic	isolated from fermented food		Adekoya et al. 2017: 81	Adekoya et al. 2017	2017											x
accepted	Fungi	Ascomycota	Pleosporales	Pleosporaceae		Curvularia spicifera	(Bainier) Boedijn	p	saprotrophic	isolated from fermented food		Adekoya et al. 2017: 81	Adekoya et al. 2017	2017											x
accepted	Fungi	Basidiomycota	Cystobasidiales	Cystobasidiaceae		Cystobasidium slooffiae	(E.K. Novák & Vörös-Felkai) Yurkov, Kachalkin, H.M. Daniel, M. Groenew., Libkind, V. de García, Zalar, Gouliam., Boekhout & Begerow	p	saprotrophic	isolated from fermented food		Adekoya et al. 2017: 81	Adekoya et al. 2017	2017											x
accepted	Fungi	Ascomycota	Eurotiales	Monascaceae		Monascus ruber	Tiegh.	p	saprotrophic	isolated from fermented food		Adekoya et al. 2017: 81	Adekoya et al. 2017	2017											x
accepted	Fungi	Zygomycota	Mucorales	Mucoraceae		Mucor circinelloides	Tiegh.	p	saprotrophic	isolated from fermented food		Adekoya et al. 2017: 81	Adekoya et al. 2017	2017											x
accepted	Fungi	Ascomycota	Saccharomycetales	Pichiaceae		Pichia membranifaciens	(E.C. Hansen) E.C. Hansen	p	saprotrophic	isolated from fermented food		Adekoya et al. 2017: 81	Adekoya et al. 2017	2017											x
accepted	Fungi	Zygomycota	Mucorales	Rhizopodaceae		Rhizopus stolonifer	(Ehrenb.) Vuill.	p	saprotrophic	isolated from fermented food		Adekoya et al. 2017: 81	Adekoya et al. 2017	2017											x
accepted	Fungi	Basidiomycota	Sporidiobolales	Sporidiobolales family incertae sedis		Rhodotorula mucilaginosa	(A. Jörg.) F.C. Harrison	p	saprotrophic	isolated from fermented food		Adekoya et al. 2017: 81	Adekoya et al. 2017	2017											x
accepted	Fungi	Basidiomycota	Sporidiobolales	Sporidiobolales family incertae sedis		Rhodotorula rubra	(Schimon) F.C. Harrison	p	saprotrophic	isolated from fermented food		Adekoya et al. 2017: 81	Adekoya et al. 2017	2017											x
accepted	Fungi	Ascomycota	Saccharomycetales	Saccharomycetaceae		Saccharomyces cerevisiae	(Desm.) Meyen	p	saprotrophic	isolated from fermented food		Adekoya et al. 2017: 81	Adekoya et al. 2017	2017											x
accepted	Fungi	Ascomycota	Eurotiales	Trichocomaceae		Talaromyces islandicus	(Sopp) Samson, N. Yilmaz, Frisvad & Seifert	p	saprotrophic	isolated from fermented food		Adekoya et al. 2017: 81	Adekoya et al. 2017	2017											x
accepted	Fungi	Ascomycota	Eurotiales	Trichocomaceae		Talaromyces purpureogenus	Samson, N. Yilmaz, Houbraken, Spierenb., Seifert, Peterson, Varga & Frisvad	p	saprotrophic	isolated from fermented food		Adekoya et al. 2017: 81	Adekoya et al. 2017	2017											x
accepted	Fungi	Ascomycota	Eurotiales	Trichocomaceae		Talaromyces radicus	(A.D. Hocking & Whitelaw) Samson, N. Yilmaz, Frisvad & Seifert	p	saprotrophic	isolated from fermented food		Adekoya et al. 2017: 81	Adekoya et al. 2017	2017											x
accepted	Fungi	Ascomycota	Eurotiales	Trichocomaceae		Talaromyces stollii	N. Yilmaz, Houbraken, Frisvad & Samson	p	saprotrophic	isolated from fermented food		Adekoya et al. 2017: 81	Adekoya et al. 2017	2017											x
accepted	Fungi	Ascomycota	Eurotiales	Trichocomaceae		Talaromyces verruculosus	(Peyronel) Samson, N. Yilmaz, Frisvad & Seifert	p	saprotrophic	isolated from fermented food		Adekoya et al. 2017: 81	Adekoya et al. 2017	2017											x
accepted	Fungi	Ascomycota	Pleosporales	Pleosporaceae		Curvularia hawaiiensis	(Bugnic. ex M.B. Ellis) Manamgoda, L. Cai & K.D. Hyde	p	saprotrophic	isolated from fermented food		Adekoya et al. 2017: 81, cited as Cochliobolus hawaiiensis	Adekoya et al. 2017	2017											x
accepted	Fungi	Ascomycota	Saccharomycetales	Dipodascaceae		Dipodascus geotrichum	(E.E. Butler & L.J. Petersen) Arx	p	saprotrophic	isolated from fermented food		Adekoya et al. 2017: 81, cited as Geotrichum candidum	Adekoya et al. 2017	2017											x
accepted	Fungi	Ascomycota	Hypocreales	Nectriaceae		Fusarium fujikuroi	Nirenberg	p	saprotrophic	isolated from fermented food		Adekoya et al. 2017: 81, cited as Gibberella moniliformis	Adekoya et al. 2017	2017											x
accepted	Fungi	Zygomycota	Mucorales	Rhizopodaceae		Rhizopus microsporus	Tiegh.	p	saprotrophic	isolated from fermented food		Adekoya et al. 2017: 81, cited as Rhizopus oligosporus	Adekoya et al. 2017	2017											x
accepted	Fungi	Basidiomycota	Auriculariales	Auriculariaceae		Auricularia sp.		m	saprotrophic			Adekunle & Ajao 2005: 809	Adekunle & Ajao 2005	2005											x
accepted	Fungi	Basidiomycota	Agaricales	Pleurotaceae		Pleurotus tuber-regium	(Fr.) Singer	m	saprotrophic			Adekunle & Ajao 2005: 809	Adekunle & Ajao 2005	2005											x
accepted	Fungi	Basidiomycota	Agaricales	Schizophyllaceae		Schizophyllum commune	Fr.	m	saprotrophic			Adekunle & Ajao 2005: 809	Adekunle & Ajao 2005	2005											x
accepted	Fungi	Basidiomycota	Agaricales	Lyophyllaceae		Termitomyces robustus	(Beeli) R. Heim	m	symbiotic with arthropods			Adekunle & Ajao 2005: 809	Adekunle & Ajao 2005	2005											x
accepted	Fungi	Basidiomycota	Agaricales	Lyophyllaceae		Termitomyces striatus	(Beeli) R. Heim	m	symbiotic with arthropods			Adekunle & Ajao 2005: 809	Adekunle & Ajao 2005	2005											x
accepted	Fungi	Basidiomycota	Agaricales	Pluteaceae		Volvariella volvacea	(Bull.) Singer	m	saprotrophic			Adekunle & Ajao 2005: 809	Adekunle & Ajao 2005	2005											x
accepted	Fungi	Basidiomycota	Polyporales	Polyporaceae		Lentinus squarrosulus	Mont.	m	saprotrophic			Adekunle & Ajao 2005: 809, cited as Pleurotus squarrosulus	Adekunle & Ajao 2005	2005											x
accepted	Fungi	Basidiomycota	Agaricales	Catathelasmataceae		Macrocybe lobayensis	(R. Heim) Pegler & Lodge	m	saprotrophic			Adekunle & Ajao 2005: 809, cited as Tricholoma lobayense	Adekunle & Ajao 2005	2005											x
accepted	Fungi	Ascomycota	Eurotiales	Aspergillaceae		Aspergillus niger	Tiegh.	p	parasitic on vascular plants	Dioscorea cayanensis, Dioscorea dumetorum, Dioscorea rotundata	Dioscoreaceae	Adeniji 1970: 591	Adeniji 1970	1970											x
accepted	Fungi	Ascomycota	Eurotiales	Aspergillaceae		Aspergillus tamarii	Kita	p	parasitic on vascular plants	Dioscorea alata, Dioscorea esculenta, Dioscorea rotundata	Dioscoreaceae	Adeniji 1970: 591	Adeniji 1970	1970											x
accepted	Fungi	Ascomycota	Capnodiales	Cladosporiaceae		Cladosporium herbarum	(Pers.) Link	p	parasitic on vascular plants	Dioscorea rotundata	Dioscoreaceae	Adeniji 1970: 591	Adeniji 1970	1970											x
accepted	Fungi	Ascomycota	Hypocreales	Nectriaceae		Fusarium sp.		p	parasitic on vascular plants	Dioscorea sp.	Dioscoreaceae	Adeniji 1970: 591	Adeniji 1970	1970											x
accepted	Fungi	Ascomycota	Eurotiales	Aspergillaceae		Penicillium oxalicum	Currie & Thom	p	parasitic on vascular plants	Dioscorea alata, Dioscorea cayanensis, Dioscorea dumetorum, Dioscorea rotundata	Dioscoreaceae	Adeniji 1970: 591	Adeniji 1970	1970											x
accepted	Fungi	Ascomycota	Botryosphaeriales	Botryosphaeriaceae		Lasiodiplodia theobromae	(Pat.) Griffon & Maubl.	p	saprotrophic or parasitic on vascular plants	Dioscorea alata, Dioscorea rotundata	Dioscoreaceae	Adeniji 1970: 591, 592, cited as Botryodiplodia theobromae	Adeniji 1970	1970				x			x				x
accepted	Fungi	Ascomycota	Hypocreales	Hypocreales family incertae sedis		Ilyonectria radicicola	(Gerlach & L. Nilsson) P. Chaverri & Salgado	p	parasitic on vascular plants	Dioscorea alata, Dioscorea rotundata	Dioscoreaceae	Adeniji 1970: 591, cited as Cylindrocarpon radicicola	Adeniji 1970	1970											x
accepted	Fungi	Zygomycota	Mucorales	Rhizopodaceae		Rhizopus stolonifer	(Ehrenb.) Vuill.	p	parasitic on vascular plants	Dioscorea alata, Dioscorea rotundata	Dioscoreaceae	Adeniji 1970: 591, cited as Rhizopus nigricans	Adeniji 1970	1970											x
accepted	Fungi	Ascomycota	Hypocreales	Nectriaceae		Neocosmospora solani	(Mart.) L. Lombard & Crous	p	parasitic on vascular plants	Dioscorea sp.	Dioscoreaceae	Adeniji 1970: 592, cited as Fusarium solani	Adeniji 1970	1970							x
accepted	Fungi	Ascomycota	Botryosphaeriales	Botryosphaeriaceae		Neoscytalidium dimidiatum	(Penz.) Crous & Slippers	p	parasitic on vascular plants	Dioscorea sp.	Dioscoreaceae	Adeniji 1970: 592, cited as Hendersonula toruloidea	Adeniji 1970	1970											x
accepted	Fungi	Ascomycota	Botryosphaeriales	Botryosphaeriaceae		Macrophomina phaseolina	(Tassi) Goid.	p	parasitic on vascular plants	Dioscorea sp.	Dioscoreaceae	Adeniji 1970: 592, cited as Macrophomina phaseoli	Adeniji 1970	1970											x
accepted	Fungi	Basidiomycota	Agaricales	Agaricaceae	aff.	Chlorophyllum molybdites	(G. Mey.) Masse	m	saprotrophic			Adewusi et al. 1993: 115	Adewusi et al. 1993	1993											x				C. molybdites probably does not occur in Africa.
accepted	Fungi	Basidiomycota	Agaricales	Psathyrellaceae		Psathyrella atroumbonata	Pegler	m	saprotrophic			Adewusi et al. 1993: 115	Adewusi et al. 1993	1993											x
accepted	Fungi	Basidiomycota	Agaricales	Lyophyllaceae		Termitomyces robustus	(Beeli) R. Heim	m	symbiotic with arthropods			Adewusi et al. 1993: 115	Adewusi et al. 1993	1993											x
accepted	Fungi	Basidiomycota	Agaricales	Lyophyllaceae		Termitomyces striatus	(Beeli) R. Heim	m	symbiotic with arthropods			Adewusi et al. 1993: 115	Adewusi et al. 1993	1993											x
accepted	Fungi	Basidiomycota	Agaricales	Pluteaceae		Volvariella esculenta	(Massee) Singer	m	saprotrophic			Adewusi et al. 1993: 115	Adewusi et al. 1993	1993											x
accepted	Fungi	Basidiomycota	Agaricales	Catathelasmataceae		Macrocybe lobayensis	(R. Heim) Pegler & Lodge	m	saprotrophic			Adewusi et al. 1993: 115, cited as Tricholoma lobayensis	Adewusi et al. 1993	1993											x
accepted	Fungi	Basidiomycota	Agaricales	Agaricaceae		Agaricus bisporus	(J.E. Lange) Imbach	m	saprotrophic	on litter		Afiukwa et al. 2013: 411	Afiukwa et al. 2013	2013											x
accepted	Fungi	Basidiomycota	Polyporales	Polyporaceae		Lentinus sajor-caju	(Fr.) Fr.	m	saprotrophic			Afiukwa et al. 2013: 411	Afiukwa et al. 2013	2013											x
accepted	Fungi	Basidiomycota	Agaricales	Schizophyllaceae		Schizophyllum flabellare	Fr.	m	saprotrophic	on dead wood		Afzelius & Fries 1860: 1	Afzelius & Fries 1860	1860													x		Guinea s.l. (Afzelius)
accepted	Fungi	Basidiomycota	Polyporales	Polyporaceae		Xerotus afer	Fr.	m	saprotrophic	on dead wood		Afzelius & Fries 1860: 1	Afzelius & Fries 1860	1860													x		Guinea s.l. (Afzelius)
accepted	Fungi	Basidiomycota	Polyporales	Polyporaceae		Neolentinus cirrhosus	(Fr.) Redhead & Ginns	m	saprotrophic	on soil		Afzelius & Fries 1860: 1, cited as Lentinus cirrhosus	Afzelius & Fries 1860	1860													x		Guinea s.l. (Afzelius)
accepted	Fungi	Basidiomycota	Agaricales	Pleurotaceae		Pleurotus tuber-regium	(Fr.) Singer	m	saprotrophic			Afzelius & Fries 1860: 1, cited as Lentinus descendens	Afzelius & Fries 1860	1860													x		Guinea s.l. (Afzelius)
accepted	Fungi	Basidiomycota	Polyporales	Polyporaceae		Trametes palisotii	(Fr.) Imazeki	m	saprotrophic	on dead wood		Afzelius & Fries 1860: 1, cited as Lenzites palisoti	Afzelius & Fries 1860	1860													x		Guinea s.l. (Afzelius)
accepted	Fungi	Basidiomycota	Polyporales	Polyporaceae		Polyporus afzelii	Fr.	m	saprotrophic	on trunks		Afzelius & Fries 1860: 2	Afzelius & Fries 1860	1860													x		Guinea s.l. (Afzelius)
accepted	Fungi	Basidiomycota	Polyporales	Polyporaceae		Polyporus pediformis	Fr.	m	saprotrophic	on dead wood		Afzelius & Fries 1860: 2	Afzelius & Fries 1860	1860													x		Guinea s.l. (Afzelius)
accepted	Fungi	Basidiomycota	Polyporales	Polyporaceae		Polyporus pulcher	Fr.	m	saprotrophic	on soil		Afzelius & Fries 1860: 2	Afzelius & Fries 1860	1860													x		Guinea s.l. (Afzelius)
accepted	Fungi	Basidiomycota	Polyporales	Polyporaceae		Lenzites betulinus	(L.) Fr.	m	saprotrophic	on dead wood		Afzelius & Fries 1860: 2, cited as Lenzites guineensis	Afzelius & Fries 1860	1860													x		Guinea s.l. (Afzelius)
accepted	Fungi	Basidiomycota	Polyporales	Polyporaceae		Microporus incomptus	(Afzel. ex Fr.) Kuntze	m	saprotrophic	on dead wood		Afzelius & Fries 1860: 2, cited as Polyporus incomptus	Afzelius & Fries 1860	1860													x		Guinea s.l. (Afzelius)
accepted	Fungi	Basidiomycota	Polyporales	Polyporaceae		Microporus xanthopus	(Fr.) Kuntze	m	saprotrophic	on dead twigs		Afzelius & Fries 1860: 2, cited as Polyporus pterygodes	Afzelius & Fries 1860	1860													x		Guinea s.l. (Afzelius)
accepted	Fungi	Basidiomycota	Polyporales	Polyporaceae		Lignosus sacer	(Afzel. ex Fr.) Torrend	m	saprotrophic	on soil		Afzelius & Fries 1860: 2, cited as Polyporus sacer	Afzelius & Fries 1860	1860													x		Guinea s.l. (Afzelius)
accepted	Fungi	Basidiomycota	Polyporales	Polyporaceae		Pycnoporus sanguineus	(L.) Murrill	m	saprotrophic			Afzelius & Fries 1860: 2, cited as Polyporus sanguineus	Afzelius & Fries 1860	1860													x		Guinea s.l. (Afzelius)
accepted	Fungi	Basidiomycota	Polyporales	Polyporaceae		Microporus xanthopus	(Fr.) Kuntze	m	saprotrophic	on dead wood		Afzelius & Fries 1860: 2, cited as Polyporus xanthopus	Afzelius & Fries 1860	1860													x		Guinea s.l. (Afzelius)
accepted	Fungi	Basidiomycota	Polyporales	Polyporaceae		Polyporus expansus	Fr.	m	saprotrophic	on trunks		Afzelius & Fries 1860: 3	Afzelius & Fries 1860	1860													x		Guinea s.l. (Afzelius)
accepted	Fungi	Basidiomycota	Polyporales	Polyporaceae		Polyporus nubilus	Fr.	m	saprotrophic	on trunks		Afzelius & Fries 1860: 3	Afzelius & Fries 1860	1860													x		Guinea s.l. (Afzelius)
accepted	Fungi	Basidiomycota	Polyporales	Polyporaceae		Trametes incondita	Fr.	m	saprotrophic	on trunks		Afzelius & Fries 1860: 3	Afzelius & Fries 1860	1860													x		Guinea s.l. (Afzelius)
accepted	Fungi	Basidiomycota	Polyporales	Polyporaceae		Funalia funalis	(Fr.) Pat.	m	saprotrophic	on dead wood		Afzelius & Fries 1860: 3, cited as Polyporus funalis	Afzelius & Fries 1860	1860													x		Guinea s.l. (Afzelius)
accepted	Fungi	Basidiomycota	Polyporales	Polyporaceae		Coriolopsis helvola	(Fr.) Ryvarden	m	saprotrophic	on trunks		Afzelius & Fries 1860: 3, cited as Polyporus helvolus	Afzelius & Fries 1860	1860													x		Guinea s.l. (Afzelius)
accepted	Fungi	Basidiomycota	Polyporales	Polyporaceae		Trametes polyzona	(Pers.) Justo	m	saprotrophic	on dead wood		Afzelius & Fries 1860: 3, cited as Polyporus lanatus	Afzelius & Fries 1860	1860													x		Guinea s.l. (Afzelius)
accepted	Fungi	Basidiomycota	Polyporales	Polyporaceae		Trametes polyzona	(Pers.) Justo	m	saprotrophic	on dead wood		Afzelius & Fries 1860: 3, cited as Polyporus torridus	Afzelius & Fries 1860	1860													x		Guinea s.l. (Afzelius)
accepted	Fungi	Basidiomycota	Polyporales	Polyporaceae		Trametes marianna	(Pers.) Ryvarden	m	saprotrophic	on trunks		Afzelius & Fries 1860: 3, cited as Trametes paleacea	Afzelius & Fries 1860	1860													x		Guinea s.l. (Afzelius)
accepted	Fungi	Basidiomycota	Polyporales	Polyporaceae		Hexagonia crinigera	Fr.	m	saprotrophic	on trunks		Afzelius & Fries 1860: 4	Afzelius & Fries 1860	1860													x		Guinea s.l. (Afzelius)
accepted	Fungi	Basidiomycota	Polyporales	Polyporaceae		Hexagonia orbiculata	Fr.	m	saprotrophic	on trunks		Afzelius & Fries 1860: 4	Afzelius & Fries 1860	1860													x		Guinea s.l. (Afzelius)
accepted	Fungi	Basidiomycota	Polyporales	Polyporaceae		Hexagonia tricolor	Fr.	m	saprotrophic	on trunks		Afzelius & Fries 1860: 4	Afzelius & Fries 1860	1860													x		Guinea s.l. (Afzelius)
name invalid, later homonym	Fungi	Basidiomycota	Cantharellales	Hydnaceae		Hydnum proliferum	Fr.	m	saprotrophic	on dead wood		Afzelius & Fries 1860: 4	Afzelius & Fries 1860	1860													x		Guinea s.l. (Afzelius)
accepted	Fungi	Ascomycota	Hypocreales	Nectriaceae		Nectria coruscans	Fr.	m	saprotrophic	on dead wood		Afzelius & Fries 1860: 4	Afzelius & Fries 1860	1860													x		Guinea s.l. (Afzelius)
accepted	Fungi	Basidiomycota	Tremellales	Tremellaceae	cf.	Tremella geophila	Fr.	m	parasitic on fungi	on soil		Afzelius & Fries 1860: 4	Afzelius & Fries 1860	1860													x		Guinea s.l. (Afzelius)
accepted	Fungi	Ascomycota	Pezizales	Sarcoscyphaceae		Cookeina afzelii	(Fr.) Kuntze	m	saprotrophic	on soil		Afzelius & Fries 1860: 4, cited as Peziza afzelii	Afzelius & Fries 1860	1860													x		Guinea s.l. (Afzelius)
accepted	Fungi	Ascomycota	Pezizales	Pezizaceae		Peziza vesiculosa	Bull.	m	saprotrophic	on soil		Afzelius & Fries 1860: 4, cited as Urnula minor	Afzelius & Fries 1860	1860													x		Guinea s.l. (Afzelius)
accepted	Fungi	Basidiomycota	Auriculariales	Auriculariaceae		Auricularia auricula-judae	(Bull.) Quél.	m	saprotrophic			Akpaja et al. 2003: 315	Akpaja et al. 2003	2003											x
accepted	Fungi	Basidiomycota	Polyporales	Polyporaceae		Lentinus squarrosulus	Mont.	m	saprotrophic			Akpaja et al. 2003: 315	Akpaja et al. 2003	2003											x
accepted	Fungi	Basidiomycota	Agaricales	Pleurotaceae		Pleurotus tuber-regium	(Fr.) Singer	m	saprotrophic			Akpaja et al. 2003: 315	Akpaja et al. 2003	2003											x
accepted	Fungi	Basidiomycota	Agaricales	Schizophyllaceae		Schizophyllum commune	Fr.	m	saprotrophic			Akpaja et al. 2003: 315	Akpaja et al. 2003	2003											x
accepted	Fungi	Basidiomycota	Agaricales	Lyophyllaceae		Termitomyces robustus	(Beeli) R. Heim	m	symbiotic with arthropods			Akpaja et al. 2003: 315	Akpaja et al. 2003	2003											x
accepted	Fungi	Basidiomycota	Agaricales	Lyophyllaceae		Termitomyces sp.		m	symbiotic with arthropods			Akpaja et al. 2003: 315	Akpaja et al. 2003	2003											x
accepted	Fungi	Basidiomycota	Agaricales	Pluteaceae		Volvariella volvacea	(Bull.) Singer	m	saprotrophic			Akpaja et al. 2003: 315	Akpaja et al. 2003	2003											x
accepted	Fungi	Ascomycota	Xylariales	Xylariaceae		Daldinia eschscholtzii	(Ehrenb.) Rehm	m	saprotrophic			Akpaja et al. 2003: 315, cited as Daldinia concentrica	Akpaja et al. 2003	2003											x				D. concentrica does not occur in the tropics
accepted	Fungi	Basidiomycota	Auriculariales	Auriculariaceae		Auricularia auricula-judae	(Bull.) Quél.	m	saprotrophic			Akpaja et al. 2005: 373	Akpaja et al. 2005	2005											x
accepted	Fungi	Basidiomycota	Agaricales	Agaricaceae		Calvatia sp.		m	saprotrophic			Akpaja et al. 2005: 373	Akpaja et al. 2005	2005											x
accepted	Fungi	Basidiomycota	Polyporales	Polyporaceae		Lentinus squarrosulus	Mont.	m	saprotrophic			Akpaja et al. 2005: 373	Akpaja et al. 2005	2005											x
accepted	Fungi	Basidiomycota	Agaricales	Pleurotaceae		Pleurotus tuber-regium	(Fr.) Singer	m	saprotrophic			Akpaja et al. 2005: 373	Akpaja et al. 2005	2005											x
accepted	Fungi	Basidiomycota	Agaricales	Schizophyllaceae		Schizophyllum commune	Fr.	m	saprotrophic			Akpaja et al. 2005: 373	Akpaja et al. 2005	2005											x
accepted	Fungi	Basidiomycota	Agaricales	Pluteaceae		Volvariella volvacea	(Bull.) Singer	m	saprotrophic			Akpaja et al. 2005: 373	Akpaja et al. 2005	2005											x
accepted	Fungi	Ascomycota	Xylariales	Xylariaceae		Daldinia eschscholtzii	(Ehrenb.) Rehm	m	saprotrophic			Akpaja et al. 2005: 373, cited as Daldinia concentrica	Akpaja et al. 2005	2005											x				D. concentrica does not occur in the tropics
accepted	Fungi	Basidiomycota	Agaricales	Agaricaceae		Podaxis pistillaris	(L.) Fr.	m	saprotrophic	on termite mound		Alasoadura 1966: 390	Alasoadura 1966	1966											x
accepted	Fungi	Basidiomycota	Agaricales	Lyophyllaceae		Termitomyces clypeatus	R. Heim	m	symbiotic with arthropods			Alasoadura 1967a: 140	Alasoadura 1967a	1967											x
accepted	Fungi	Basidiomycota	Agaricales	Lyophyllaceae		Termitomyces globulus	R. Heim & Gooss.-Font.	m	symbiotic with arthropods			Alasoadura 1967a: 140	Alasoadura 1967a	1967											x
accepted	Fungi	Basidiomycota	Agaricales	Lyophyllaceae		Termitomyces mammiformis	R. Heim	m	symbiotic with arthropods			Alasoadura 1967a: 142	Alasoadura 1967a	1967											x
accepted	Fungi	Basidiomycota	Agaricales	Lyophyllaceae		Termitomyces microcarpus	(Berk. & Broom) Heim	m	symbiotic with arthropods			Alasoadura 1967a: 142	Alasoadura 1967a	1967											x
accepted	Fungi	Basidiomycota	Agaricales	Lyophyllaceae		Termitomyces robustus	(Beeli) R. Heim	m	symbiotic with arthropods			Alasoadura 1967a: 142	Alasoadura 1967a	1967											x
accepted	Fungi	Basidiomycota	Agaricales	Lyophyllaceae		Termitomyces striatus	(Beeli) R. Heim	m	symbiotic with arthropods			Alasoadura 1967a: 143	Alasoadura 1967a	1967											x
accepted	Fungi	Basidiomycota	Polyporales	Polyporaceae		Lentinus squarrosulus	Mont.	m	saprotrophic			Alasoadura 1967b: 329, cited as Pleurotus squarrulosus	Alasoadura 1967b	1967											x
accepted	Fungi	Ascomycota	Ascomycota order incertae sedis	Ascomycota family incertae sedis		Campylospora chaetocladia	Ranzoni	m	saprotrophic			Alasoadura 1968a: 415	Alasoadura 1968a	1968											x
accepted	Fungi	Ascomycota	Ascomycota order incertae sedis	Ascomycota family incertae sedis		Lunulospora curvula	Ingold	m	saprotrophic			Alasoadura 1968a: 415	Alasoadura 1968a	1968											x
accepted	Fungi	Ascomycota	Ascomycota order incertae sedis	Ascomycota family incertae sedis		Triscelophorus monosporus	Ingold	m	saprotrophic			Alasoadura 1968a: 415	Alasoadura 1968a	1968											x
accepted	Fungi	Ascomycota	Pleosporales	Amniculicolaceae		Amniculicola longissima	(Sacc. & P. Syd.) Nadeeshan & K.D. Hyde	m	saprotrophic			Alasoadura 1968a: 415, cited as Anguillospora longissima	Alasoadura 1968a	1968											x
accepted	Fungi	Ascomycota	Ascomycota order incertae sedis	Ascomycota family incertae sedis	type of a new species	Flabellospora crassa	Alas.	m	saprotrophic	Phoenix dactylifera	Arecaceae	Alasoadura 1968a: 416	Alasoadura 1968a	1968											x
accepted	Fungi	Ascomycota	Ascomycota order incertae sedis	Ascomycota family incertae sedis	type of a new species	Flabellospora verticillata	Alas.	m	saprotrophic	on submerged decaying leaves		Alasoadura 1968b: 419	Alasoadura 1968b	1968											x
accepted	Fungi	Ascomycota	Ascomycota order incertae sedis	Ascomycota family incertae sedis		Campylospora chaetocladia	Ranzoni	m	saprotrophic			Alasoadura 1968c: 536	Alasoadura 1968c	1968											x
accepted	Fungi	Ascomycota	Hypocreales	Nectriaceae		Flagellospora curvula	Ingold	m	saprotrophic			Alasoadura 1968c: 536	Alasoadura 1968c	1972											x
accepted	Fungi	Ascomycota	Ascomycota order incertae sedis	Ascomycota family incertae sedis		Lunulospora curvula	Ingold	m	saprotrophic			Alasoadura 1968c: 536	Alasoadura 1968c	1969											x
accepted	Fungi	Ascomycota	Helotiales	Helotiales family incertae sedis		Tetracladium marchalianum	De Wild.	m	saprotrophic			Alasoadura 1968c: 536	Alasoadura 1968c	1971											x
accepted	Fungi	Ascomycota	Ascomycota order incertae sedis	Ascomycota family incertae sedis		Triscelophorus monosporus	Ingold	m	saprotrophic			Alasoadura 1968c: 536	Alasoadura 1968c	1970													x
accepted	Fungi	Ascomycota	Pezizales	Pyronemataceae		Miladina lecithina	(Cooke) Svrček	m	saprotrophic			Alasoadura 1968c: 536, cited as Actinospora megalospora	Alasoadura 1968c	1973											x
accepted	Fungi	Ascomycota	Pleosporales	Amniculicolaceae		Amniculicola longissima	(Sacc. & P. Syd.) Nadeeshan & K.D. Hyde	m	saprotrophic			Alasoadura 1968c: 536, cited as Anguillospora longissima	Alasoadura 1968c	1974											x
accepted	Fungi	Ascomycota	Helotiales	Helotiaceae		Hymenoscyphus tetracladius	Abdullah, Descals & J. Webster	m	saprotrophic			Alasoadura 1968c: 536, cited as Articulospora tetracladia	Alasoadura 1968c	1975											x
accepted	Fungi	Ascomycota	Ascomycota order incertae sedis	Ascomycota family incertae sedis	type of a new species	Pyramidospora densa	Alas.	m	saprotrophic	on rotten leaves in river water		Alasoadura 1968c: 537	Alasoadura 1968c	1976											x
accepted	Fungi	Ascomycota	Pezizales	Sarcoscyphaceae		Cookeina sulcipes	(Berk.) Kuntze	m	saprotrophic	on decaying wood		Alasoadura 1972: 769	Alasoadura 1972	1972											x
accepted	Fungi	Ascomycota	Pezizales	Sarcoscyphaceae	type of a new variety (synonym)	Cookeina sulcipes	(Berk.) Kuntze	m	saprotrophic	on decaying wood		Alasoadura 1972: 771, cited as Cookeina sulcipes var. fusca	Alasoadura 1972	1972											x
accepted	Fungi	Ascomycota	Pezizales	Sarcoscyphaceae		Nanoscypha tetraspora	(Seaver) Denison	m	saprotrophic	on decaying wood		Alasoadura 1972: 771, cited as Cookeina tetraspora	Alasoadura 1972	1972											x
accepted	Fungi	Ascomycota	Pezizales	Sarcoscyphaceae		Cookeina tricholoma	(Mont.) Kuntze	m	saprotrophic	on decaying wood		Alasoadura 1972: 772	Alasoadura 1972	1972											x
accepted	Fungi	Ascomycota	Pezizales	Sarcosomataceae		Sarcosoma turbinatum	Wakef.	m	saprotrophic	on decaying wood		Alasoadura 1972: 773	Alasoadura 1972	1972											x
accepted	Fungi	Ascomycota	Pezizales	Sarcoscyphaceae		Phillipsia domingensis	Berk.	m	saprotrophic	on decaying wood		Alasoadura 1972: 775	Alasoadura 1972	1972											x
accepted	Fungi	Ascomycota	Pleosporales	Pleosporaceae		Curvularia andropogonis	(Zimm.) Boedijn	m	parasitic on vascular plants	Hevea sp.	Euphorbiaceae	Alcorn 1990: 377	Alcorn 1990	1990											x
accepted	Fungi	Ascomycota	Pleosporales	Pleosporaceae		Curvularia stapeliae	(du Plessis) S. Hughes & du Plessis	m	parasitic on vascular plants	Dioscorea dumetorum	Dioscoreaceae	Alcorn 1990: 377	Alcorn 1990	1990											x
accepted	Fungi	Ascomycota	Pleosporales	Pleosporaceae	type of a new species	Cochliobolus neergaardii	Alcorn	m	parasitic on vascular plants	Oryza sativa	Poaceae	Alcorn 1990: 385	Alcorn 1990	1990				x
accepted	Fungi	Ascomycota	Pneumocystales	Pneumocystaceae		Pneumocystis jirovecii	Frenkel	other	parasitic on humans	on humans causing pneunomia		Alli et al. 2012: 479	Alli et al. 2012	2012											x
accepted	Fungi	Ascomycota	Lecanorales	Parmeliaceae		Parmotrema pseudotinctorum	(Abbayes) Hale	l	lichenized			Almborn 1960: 4, cited as Parmelia pseudotinctorum, n.v., according to Feuerer 2017	Almborn 1960	1960							x
accepted	Fungi	Ascomycota	Lecanorales	Cladoniaceae		Cladonia subvulcanica	Abbayes	l	lichenized			Almborn 1960: 4, n.v., according to Feuerer 2017	Almborn 1960	1960							x
accepted	Fungi	Ascomycota	Lecanorales	Parmeliaceae		Usnea hispida	Motyka	l	lichenized			Almborn 1960: 6, n.v., according to Feuerer 2017	Almborn 1960	1960					x
accepted	Fungi	Ascomycota	Lecanorales	Parmeliaceae		Usnea speciosa	Motyka	l	lichenized			Almborn 1960: 8, n.v., according to Feuerer 2017	Almborn 1960	1960							x
accepted	Fungi	Ascomycota	Lecanorales	Parmeliaceae		Dolichousnea trichodeoides	(Vain. ex Motyka) Articus	l	lichenized			Almborn 1960: 8, n.v., according to Feuerer 2017, cited as Usnea trichodeoides	Almborn 1960	1960							x
accepted	Fungi	Basidiomycota	Agaricales	Psathyrellaceae		Psathyrella atroumbonata	Pegler	m	saprotrophic			Alofe et al. 1996: 63	Alofe et al. 1996	1996											x
accepted	Fungi	Basidiomycota	Agaricales	Lyophyllaceae		Termitomyces striatus	(Beeli) R. Heim	m	symbiotic with arthropods			Alofe et al. 1996: 63	Alofe et al. 1996	1996											x
accepted	Fungi	Basidiomycota	Polyporales	Polyporaceae		Lentinus squarrosulus	Mont.	m	saprotrophic			Alofe et al. 1996: 63, cited as Lentinus subnudus	Alofe et al. 1996	1996											x
accepted	Fungi	Ascomycota	Erysiphales	Erysiphaceae		Oidium sp.		m	parasitic on vascular plants	Cassia tora	Fabaceae	Amano 1986	Amano 1986	1986			x
accepted	Fungi	Ascomycota	Erysiphales	Erysiphaceae		Oidium sp.		m	parasitic on vascular plants	Fleurya aestuans	Urticaceae	Amano 1986: 151	Amano 1986	1986											x
accepted	Fungi	Ascomycota	Erysiphales	Erysiphaceae		Oidium sp.		m	parasitic on vascular plants	Pouzolzia guineensis	Urticaceae	Amano 1986: 152	Amano 1986	1986				x
accepted	Fungi	Ascomycota	Erysiphales	Erysiphaceae		Pseudoidium hortensiae	(Jørst.) U. Braun & R.T.A. Cook	m	parasitic on vascular plants	Hydrangea macrophylla	Hydrangeaceae	Amano 1986: 210, cited as Oidium hortensiae	Amano 1986	1986													x
accepted	Fungi	Ascomycota	Erysiphales	Erysiphaceae		Podosphaera pannosa	(Wallr.) de Bary	m	parasitic on vascular plants	Rosa sp.	Rosaceae	Amano 1986: 241, cited as Sphaerotheca pannosa	Amano 1986	1986												x
accepted	Fungi	Ascomycota	Erysiphales	Erysiphaceae		Oidium sp.		m	parasitic on vascular plants	Albizia zygia	Fabaceae	Amano 1986: 248	Amano 1986	1986													x
accepted	Fungi	Ascomycota	Erysiphales	Erysiphaceae		Oidium sp.		m	parasitic on vascular plants	Cassia occidentalis	Fabaceae	Amano 1986: 256	Amano 1986	1986												x
accepted	Fungi	Ascomycota	Erysiphales	Erysiphaceae		Oidium sp.		m	parasitic on vascular plants	Cassia tora	Fabaceae	Amano 1986: 256	Amano 1986	1986											x
accepted	Fungi	Ascomycota	Erysiphales	Erysiphaceae		Oidium sp.		m	parasitic on vascular plants	Crotalaria retusa	Fabaceae	Amano 1986: 257	Amano 1986	1986					x								x
accepted	Fungi	Ascomycota	Erysiphales	Erysiphaceae		Erysiphe cruciferarum	Opiz	m	parasitic on vascular plants	Crotalaria retusa, Pisum sativum	Fabaceae	Amano 1986: 257, 280, cited as Erysiphe communis	Amano 1986	1986												x
accepted	Fungi	Ascomycota	Erysiphales	Erysiphaceae		Oidium sp.		m	parasitic on vascular plants	Indigofera hirsuta	Fabaceae	Amano 1986: 264	Amano 1986	1986				x							x		x
accepted	Fungi	Ascomycota	Erysiphales	Erysiphaceae		Erysiphe cruciferarum	Opiz	m	parasitic on vascular plants	Pisum sativum, Vigna unguiculata	Fabaceae	Amano 1986: 280, 292, cited as Erysiphe communis	Amano 1986	1986											x
accepted	Fungi	Ascomycota	Erysiphales	Erysiphaceae		Oidium sp.		m	parasitic on vascular plants	Tamarindus indica	Fabaceae	Amano 1986: 283	Amano 1986	1986				x
accepted	Fungi	Ascomycota	Erysiphales	Erysiphaceae		Erysiphe pisi	DC.	m	parasitic on vascular plants	Vigna sinensis	Fabaceae	Amano 1986: 292	Amano 1986	1986											x
accepted	Fungi	Ascomycota	Erysiphales	Erysiphaceae		Oidium sp.		m	parasitic on vascular plants	Vigna sinensis	Fabaceae	Amano 1986: 292	Amano 1986	1986											x		x
accepted	Fungi	Ascomycota	Erysiphales	Erysiphaceae		Oidium sp.		m	parasitic on vascular plants	Vigna unguiculata	Fabaceae	Amano 1986: 292	Amano 1986	1986														x
accepted	Fungi	Ascomycota	Erysiphales	Erysiphaceae		Oidium sp.		m	parasitic on vascular plants	Voandzeia subterranea	Fabaceae	Amano 1986: 292	Amano 1986	1986											x
accepted	Fungi	Ascomycota	Erysiphales	Erysiphaceae		Leveillula taurica	(Lév.) G. Arnaud	m	parasitic on vascular plants	Tropaeolum majus	Tropaeolaceae	Amano 1986: 296	Amano 1986	1986												x
accepted	Fungi	Ascomycota	Erysiphales	Erysiphaceae		Golovinomyces cichoracearum	(DC.) V.P. Heluta	m	parasitic on vascular plants	Acalypha ciliata	Euphorbiaceae	Amano 1986: 298, cited as Erysiphe cichoracearum	Amano 1986	1986											x
accepted	Fungi	Ascomycota	Erysiphales	Erysiphaceae		Fibroidium acalyphae	(Chidd.) U. Braun & R.T.A. Cook	m	parasitic on vascular plants	Acalypha ciliata	Euphorbiaceae	Amano 1986: 298, cited as Oidium acalyphae	Amano 1986	1986				x	x
accepted	Fungi	Ascomycota	Erysiphales	Erysiphaceae		Leveillula taurica	(Lév.) G. Arnaud	m	parasitic on vascular plants	Euphorbia balsamifera	Euphorbiaceae	Amano 1986: 300	Amano 1986	1986												x
accepted	Fungi	Ascomycota	Erysiphales	Erysiphaceae		Oidium euphorbiae-hirtae	J.M. Yen	m	parasitic on vascular plants	Euphorbia hirta	Euphorbiaceae	Amano 1986: 301	Amano 1986	1986													x
accepted	Fungi	Ascomycota	Erysiphales	Erysiphaceae		Fibroidium cyparissiae	(P. Syd.) U. Braun & R.T.A. Cook	m	parasitic on vascular plants	Euphorbia hirta, Euphorbia sp.	Euphorbiaceae	Amano 1986: 301, 303, cited as Oidium cyparissiae	Amano 1986	1986					x
accepted	Fungi	Ascomycota	Erysiphales	Erysiphaceae		Fibroidium cyparissiae	(P. Syd.) U. Braun & R.T.A. Cook	m	parasitic on vascular plants	Euphorbia hirta	Euphorbiaceae	Amano 1986: 301, cited as Oidium cyparissiae	Amano 1986	1986				x
accepted	Fungi	Ascomycota	Erysiphales	Erysiphaceae		Oidium heveae	B.A. Steinm.	m	parasitic on vascular plants	Hevea brasiliensis	Euphorbiaceae	Amano 1986: 303	Amano 1986	1986				x
accepted	Fungi	Ascomycota	Erysiphales	Erysiphaceae		Oidium sp.		m	parasitic on vascular plants	Jatropha gossypifolia	Euphorbiaceae	Amano 1986: 304	Amano 1986	1986													x
accepted	Fungi	Ascomycota	Erysiphales	Erysiphaceae		Oidium sp.		m	parasitic on vascular plants	Pedilanthus tithymaloides	Euphorbiaceae	Amano 1986: 304	Amano 1986	1986											x		x
accepted	Fungi	Ascomycota	Erysiphales	Erysiphaceae		Oidium sp.		m	parasitic on vascular plants	Phyllanthus amarus, Phyllanthus niruri, Phyllanthus sp.	Phyllanthaceae	Amano 1986: 304, 305	Amano 1986	1986				x
accepted	Fungi	Ascomycota	Erysiphales	Erysiphaceae		Oidium sp.		m	parasitic on vascular plants	Phyllanthus amarus, Phyllanthus sublanatus	Phyllanthaceae	Amano 1986: 304, 305	Amano 1986	1986													x
accepted	Fungi	Ascomycota	Erysiphales	Erysiphaceae		Oidium ricini	Jacz.	m	parasitic on vascular plants	Ricinus communis	Euphorbiaceae	Amano 1986: 305	Amano 1986	1986							x
accepted	Fungi	Ascomycota	Erysiphales	Erysiphaceae		Oidium sp.		m	parasitic on vascular plants	Phyllanthus niruri	Phyllanthaceae	Amano 1986: 305	Amano 1986	1986					x
accepted	Fungi	Ascomycota	Erysiphales	Erysiphaceae		Oidium sp.		m	parasitic on vascular plants	Azadirachta indica	Meliaceae	Amano 1986: 308	Amano 1986	1986											x
accepted	Fungi	Ascomycota	Erysiphales	Erysiphaceae		Fibroidium balsaminae	(Rajd.) U. Braun & R.T.A. Cook	m	parasitic on vascular plants	Impatiens balsamina	Balsaminaceae	Amano 1986: 316, cited as Oidium balsaminae	Amano 1986	1986													x
accepted	Fungi	Ascomycota	Erysiphales	Erysiphaceae		Oidium sp.		m	parasitic on vascular plants	Cissus afzelii	Vitaceae	Amano 1986: 321	Amano 1986	1986													x
accepted	Fungi	Ascomycota	Erysiphales	Erysiphaceae		Erysiphe necator	Schwein.	m	parasitic on vascular plants	Vitis vinifera	Vitaceae	Amano 1986: 323, cited as Oidium tuckeri	Amano 1986	1986				x							x
accepted	Fungi	Ascomycota	Erysiphales	Erysiphaceae		Oidium sp.		m	parasitic on vascular plants	Abelmoschus esculentus	Malvaceae	Amano 1986: 324	Amano 1986	1986											x
accepted	Fungi	Ascomycota	Erysiphales	Erysiphaceae		Fibroidium abelmoschi	(Thüm.) U. Braun & R.T.A. Cook	m	parasitic on vascular plants	Abelmoschus esculentus	Malvaceae	Amano 1986: 324, cited as Oidium abelmoschi	Amano 1986	1986				x	x		x				x	x	x	x
accepted	Fungi	Ascomycota	Erysiphales	Erysiphaceae		Leveillula taurica	(Lév.) G. Arnaud	m	parasitic on vascular plants	Adansonia digitata	Malvaceae	Amano 1986: 328	Amano 1986	1986											x
accepted	Fungi	Ascomycota	Erysiphales	Erysiphaceae		Oidium sp.		m	parasitic on vascular plants	Sida linifolia	Malvaceae	Amano 1986: 328	Amano 1986	1986													x
accepted	Fungi	Ascomycota	Erysiphales	Erysiphaceae		Leveillula taurica	(Lév.) G. Arnaud	m	parasitic on vascular plants	Carica papaya	Caricaceae	Amano 1986: 333	Amano 1986	1986											x
accepted	Fungi	Ascomycota	Erysiphales	Erysiphaceae		Phyllactinia papayae	(Van der Byl) U. Braun	m	parasitic on vascular plants	Carica papaya	Caricaceae	Amano 1986: 334	Amano 1986	1986												x
accepted	Fungi	Ascomycota	Erysiphales	Erysiphaceae		Phyllactinia papayae	(Van der Byl) U. Braun	m	parasitic on vascular plants	Carica papaya	Caricaceae	Amano 1986: 334	Amano 1986	1986													x
accepted	Fungi	Ascomycota	Erysiphales	Erysiphaceae		Phyllactinia papayae	(Van der Byl) U. Braun	m	parasitic on vascular plants	Carica papaya	Caricaceae	Amano 1986: 334	Amano 1986	1986														x
accepted	Fungi	Ascomycota	Erysiphales	Erysiphaceae		Pseudoidium caricae	(F. Noack) U. Braun & R.T.A. Cook	m	parasitic on vascular plants	Carica papaya	Caricaceae	Amano 1986: 334, cited as Oidium caricae	Amano 1986	1986													x
accepted	Fungi	Ascomycota	Erysiphales	Erysiphaceae		Oidium sp.		m	parasitic on vascular plants	Citrullus sp., Cucumis melo, Cucumis sativus, Cucurbita pepo	Cucurbitaceae	Amano 1986: 337, 338, 339, 341	Amano 1986	1986											x
accepted	Fungi	Ascomycota	Erysiphales	Erysiphaceae		Oidium sp.		m	parasitic on vascular plants	Cucumis melo, Cucumis sativus, Cucurbita maxima, Cucurbita pepo, Lagenaria leucantha, Luffa aegyptiaca, Sechium edule	Cucurbitaceae	Amano 1986: 338, 339, 340, 341, 343, 344	Amano 1986	1986				x
accepted	Fungi	Ascomycota	Erysiphales	Erysiphaceae		Golovinomyces cichoracearum	(DC.) V.P. Heluta	m	parasitic on vascular plants	Cucumis melo, Cucurbita maxima, Cucurbita pepo	Cucurbitaceae	Amano 1986: 338, 340, 341, cited as Erysiphe cichoracearum	Amano 1986	1986											x
accepted	Fungi	Ascomycota	Erysiphales	Erysiphaceae		Oidium sp.		m	parasitic on vascular plants	Cucumis melo, Cucurbita pepo	Cucurbitaceae	Amano 1986: 338, 341	Amano 1986	1986													x
accepted	Fungi	Ascomycota	Erysiphales	Erysiphaceae		Oidium sp.		m	parasitic on vascular plants	Cucumis melo, Cucurbita pepo	Cucurbitaceae	Amano 1986: 338, 341	Amano 1986	1986					x
accepted	Fungi	Ascomycota	Erysiphales	Erysiphaceae		Leveillula taurica	(Lév.) G. Arnaud	m	parasitic on vascular plants	Cucumis sativus	Cucurbitaceae	Amano 1986: 339	Amano 1986	1986												x
accepted	Fungi	Ascomycota	Erysiphales	Erysiphaceae		Oidium sp.		m	parasitic on vascular plants	Cucumis metuliferus	Cucurbitaceae	Amano 1986: 339	Amano 1986	1986													x
accepted	Fungi	Ascomycota	Erysiphales	Erysiphaceae		Oidium sp.		m	parasitic on vascular plants	Cucumis sativus	Cucurbitaceae	Amano 1986: 339	Amano 1986	1986												x	x
accepted	Fungi	Ascomycota	Erysiphales	Erysiphaceae		Oidium sp.		m	parasitic on vascular plants	Cucumis sativus, Cucurbita pepo	Cucurbitaceae	Amano 1986: 339, 341	Amano 1986	1986							x
accepted	Fungi	Ascomycota	Erysiphales	Erysiphaceae		Oidium sp.		m	parasitic on vascular plants	Cucumis sativus, Cucumis sp., Cucurbita sp., Lagenaria leucantha	Cucurbitaceae	Amano 1986: 339, 342, 343	Amano 1986	1986														x
accepted	Fungi	Ascomycota	Erysiphales	Erysiphaceae		Golovinomyces cucurbitacearum	(R.Y. Zheng & G.Q. Chen) Vakal. & Kliron.	m	parasitic on vascular plants	Cucumis sativus	Cucurbitaceae	Amano 1986: 339, cited as Erysiphe cucurbitacearum	Amano 1986	1986							x				x	x
accepted	Fungi	Ascomycota	Erysiphales	Erysiphaceae		Golovinomyces cichoracearum	(DC.) V.P. Heluta	m	parasitic on vascular plants	Cucurbita pepo	Cucurbitaceae	Amano 1986: 341, cited as Erysiphe cichoracearum	Amano 1986	1986				x			x
accepted	Fungi	Ascomycota	Erysiphales	Erysiphaceae		Oidium sp.		m	parasitic on vascular plants	Cucurbita pepo var. medullosa, Cucurbita sp., Lagenaria leucantha	Cucurbitaceae	Amano 1986: 342	Amano 1986	1986													x
accepted	Fungi	Ascomycota	Erysiphales	Erysiphaceae		Leveillula taurica	(Lév.) G. Arnaud	m	parasitic on vascular plants	Combretum glutinosum	Combretaceae	Amano 1986: 348	Amano 1986	1986					x
accepted	Fungi	Ascomycota	Erysiphales	Erysiphaceae		Oidium sp.		m	parasitic on vascular plants	Spigelia anthelmia	Loganiaceae	Amano 1986: 377	Amano 1986	1986				x	x						x		x	x
accepted	Fungi	Ascomycota	Erysiphales	Erysiphaceae		Oidium sp.		m	parasitic on vascular plants	Borreria verticillata	Rubiaceae	Amano 1986: 380	Amano 1986	1986					x
accepted	Fungi	Ascomycota	Erysiphales	Erysiphaceae		Leveillula taurica	(Lév.) G. Arnaud	m	parasitic on vascular plants	Phlox drummondii	Polemoniaceae	Amano 1986: 384	Amano 1986	1986											x
accepted	Fungi	Ascomycota	Erysiphales	Erysiphaceae		Oidium drummondii	Thüm.	m	parasitic on vascular plants	Phlox drummondii	Polemoniaceae	Amano 1986: 384	Amano 1986	1986													x
accepted	Fungi	Ascomycota	Erysiphales	Erysiphaceae		Oidium sp.		m	parasitic on vascular plants	Heliotropium indicum	Boraginaceae	Amano 1986: 392	Amano 1986	1986													x
accepted	Fungi	Ascomycota	Erysiphales	Erysiphaceae		Leveillula taurica	(Lév.) G. Arnaud	m	parasitic on vascular plants	Capsicum annuum, Cyphomandra betacea, Solanum incanum, Solanum melongena	Solanaceae	Amano 1986: 418, 419, 423	Amano 1986	1986					x
accepted	Fungi	Ascomycota	Erysiphales	Erysiphaceae		Leveillula taurica	(Lév.) G. Arnaud	m	parasitic on vascular plants	Capsicum annuum, Capsicum frutescens, Lycopersicon esculentum, Solanum aethiopicum, Solanum melongena	Solanaceae	Amano 1986: 418, 420, 423	Amano 1986	1986														x
accepted	Fungi	Ascomycota	Erysiphales	Erysiphaceae		Leveillula taurica	(Lév.) G. Arnaud	m	parasitic on vascular plants	Capsicum annuum, Lycopersicon esculentum, Solanum melongena	Solanaceae	Amano 1986: 418, 420, 423	Amano 1986	1986												x
accepted	Fungi	Ascomycota	Erysiphales	Erysiphaceae		Leveillula taurica	(Lév.) G. Arnaud	m	parasitic on vascular plants	Capsicum annuum, Capsicum frutescens, Lycopersicon esculentum, Solanum melongena, Solanum sp.	Solanaceae	Amano 1986: 418, 420, 423, 424	Amano 1986	1986											x
accepted	Fungi	Ascomycota	Erysiphales	Erysiphaceae		Leveillula taurica	(Lév.) G. Arnaud	m	parasitic on vascular plants	Capsicum annuum, Capsicum frutescens, Solanum melongena	Solanaceae	Amano 1986: 418, 423	Amano 1986	1986							x
accepted	Fungi	Ascomycota	Erysiphales	Erysiphaceae		Leveillula taurica	(Lév.) G. Arnaud	m	parasitic on vascular plants	Capsicum annuum, Capsicum frutescens, Solanum melongena, Solanum sp.	Solanaceae	Amano 1986: 418, 423	Amano 1986	1986				x
accepted	Fungi	Ascomycota	Erysiphales	Erysiphaceae		Golovinomyces orontii	(Castagne) V.P. Heluta	m	parasitic on vascular plants	Nicotiana tabacum	Solanaceae	Amano 1986: 421, cited as Erysiphe tabaci	Amano 1986	1986												x
accepted	Fungi	Ascomycota	Erysiphales	Erysiphaceae		Leveillula taurica	(Lév.) G. Arnaud	m	parasitic on vascular plants	Solanum incanum, Solanum melongena	Solanaceae	Amano 1986: 423	Amano 1986	1986													x
accepted	Fungi	Ascomycota	Erysiphales	Erysiphaceae		Oidium melongena	Zaprom.	m	parasitic on vascular plants	Solanum melongena	Solanaceae	Amano 1986: 423	Amano 1986	1986														x
accepted	Fungi	Ascomycota	Erysiphales	Erysiphaceae		Oidium sp.		m	parasitic on vascular plants	Brillantaisia nitens, Phaulopsis parviflora	Acanthaceae	Amano 1986: 440	Amano 1986	1986													x
accepted	Fungi	Ascomycota	Erysiphales	Erysiphaceae		Oidium sp.		m	parasitic on vascular plants	Pedalium murex	Pedaliaceae	Amano 1986: 440	Amano 1986	1986				x
accepted	Fungi	Ascomycota	Erysiphales	Erysiphaceae		Oidium sp.		m	parasitic on vascular plants	Phaulopsis imbricata	Acanthaceae	Amano 1986: 440	Amano 1986	1986					x
accepted	Fungi	Ascomycota	Erysiphales	Erysiphaceae		Oidium sp.		m	parasitic on vascular plants	Sesamum indicum	Pedaliaceae	Amano 1986: 440	Amano 1986	1986											x		x
accepted	Fungi	Ascomycota	Erysiphales	Erysiphaceae		Golovinomyces cichoracearum	(DC.) V.P. Heluta	m	parasitic on vascular plants	Sesamum indicum	Pedaliaceae	Amano 1986: 440, cited as Erysiphe cichoracearum	Amano 1986	1986												x
accepted	Fungi	Ascomycota	Erysiphales	Erysiphaceae		Podosphaera fuliginea	(Schltdl.) U. Braun & S. Takam.	m	parasitic on vascular plants	Sesamum indicum	Pedaliaceae	Amano 1986: 440, cited as Sphaerotheca fuliginea	Amano 1986	1986													x
accepted	Fungi	Ascomycota	Erysiphales	Erysiphaceae		Oidium sp.		m	parasitic on vascular plants	Acanthospermum hispidum, Spilanthes acmella	Asteraceae	Amano 1986: 457, 523	Amano 1986	1986					x
accepted	Fungi	Ascomycota	Erysiphales	Erysiphaceae		Oidium sp.		m	parasitic on vascular plants	Elephantopus spicatus	Asteraceae	Amano 1986: 491	Amano 1986	1986													x
accepted	Fungi	Ascomycota	Erysiphales	Erysiphaceae		Golovinomyces cichoracearum	(DC.) V.P. Heluta	m	parasitic on vascular plants	Helianthus annuus	Asteraceae	Amano 1986: 496, cited as Erysiphe cichoracearum	Amano 1986	1986											x
accepted	Fungi	Ascomycota	Erysiphales	Erysiphaceae		Oidium sp.		m	parasitic on vascular plants	Spilanthes acmella	Asteraceae	Amano 1986: 523	Amano 1986	1986													x
accepted	Fungi	Ascomycota	Erysiphales	Erysiphaceae		Oidium sp.		m	parasitic on vascular plants	Zinnia elegans	Asteraceae	Amano 1986: 530	Amano 1986	1986													x
accepted	Fungi	Ascomycota	Sordariales	Chaetomiaceae	type of a new species	Ovatospora senegalensis	(L.M. Ames) X.Wei Wang & Samson	m	saprotrophic			Ames 1963 (reprint 1969): 36, cited as Chaetomium senegalense	Ames 1963	1963												x
accepted	Fungi	Basidiomycota	Agaricales	Marasmiaceae	type of a new species	Crinipellis beninensis	Antonín & De Kesel	m	saprotrophic			Antonín & De Kesel 2012: 176	Antonin & De Kesel 2012	2012	x
accepted	Fungi	Basidiomycota	Agaricales	Marasmiaceae	type of a new species	Marasmius heinemannianus	Antonín	m	saprotrophic	on soil		Antonín 1998: 127	Antonin 1998	1998	x
accepted	Fungi	Basidiomycota	Agaricales	Marasmiaceae	type of a new variety (synonym)	Marasmius minutoides	Antonín	m	saprotrophic			Antonín 2003: 123, cited as Marasmius minutoides var. angustisporus	Antonin 2003	2003	x
accepted	Fungi	Basidiomycota	Agaricales	Marasmiaceae		Marasmius ferruginoides	Antonín	m	saprotrophic			Antonín 2004: 405	Antonin 2004	2004				x							x
accepted	Fungi	Basidiomycota	Agaricales	Marasmiaceae	type of a new species	Marasmius longistipitatus	Antonín	m	saprotrophic	on dead leaves		Antonín 2004: 406	Antonin 2004	2004	x
accepted	Fungi	Basidiomycota	Agaricales	Marasmiaceae	type of a new species	Marasmius tanougouensis	Antonín	m	saprotrophic	on dead wood, twigs, bark		Antonín 2004: 417	Antonin 2004	2004	x
accepted	Fungi	Basidiomycota	Agaricales	Marasmiaceae		Marasmius nodulocystis	Pegler	m	saprotrophic	on fallen twigs		Antonín 2007: 101	Antonin 2007	2007											x
accepted	Fungi	Basidiomycota	Agaricales	Marasmiaceae		Marasmius lilacinoalbus	Beeli	m	saprotrophic	on dead leaves and bamboo debris		Antonín 2007: 103	Antonin 2007	2007											x
accepted	Fungi	Basidiomycota	Agaricales	Marasmiaceae		Marasmius sierraleonis	Beeli	m	saprotrophic	on dead twigs and fallen leaves		Antonín 2007: 105	Antonin 2007	2007													x
accepted	Fungi	Basidiomycota	Agaricales	Marasmiaceae		Marasmius luteostipitatus	Mossebo & Antonín	m	saprotrophic	on detritus in secondary forest stand		Antonín 2007: 106	Antonin 2007	2007				x							x
accepted	Fungi	Basidiomycota	Agaricales	Marasmiaceae		Marasmius haediniformis	Singer	m	saprotrophic	on fallen branches and twigs		Antonín 2007: 108	Antonin 2007	2007				x							x		x
accepted	Fungi	Basidiomycota	Agaricales	Marasmiaceae		Marasmius macrolobieti	Singer	m	saprotrophic	on dead leaves of dicotyledons in a dry forest		Antonín 2007: 109	Antonin 2007	2007	x			x
accepted	Fungi	Basidiomycota	Agaricales	Marasmiaceae		Marasmius tanougouensis	Antonín	m	saprotrophic	on dead and decaying wood and twigs as well as on bark of a living tree		Antonín 2007: 111	Antonin 2007	2007	x
accepted	Fungi	Basidiomycota	Agaricales	Marasmiaceae		Marasmius haematocephalus	(Mont.) Fr.	m	saprotrophic	on decaying leaves, branches and twigs		Antonín 2007: 113	Antonin 2007	2007				x			x				x		x
accepted	Fungi	Basidiomycota	Agaricales	Marasmiaceae		Marasmius longistipitatus	Antonín	m	saprotrophic	on dead leaves, mostly their veins or near them		Antonín 2007: 114	Antonin 2007	2007	x
accepted	Fungi	Basidiomycota	Agaricales	Marasmiaceae		Marasmius grandisetulosus	Singer	m	saprotrophic	on dead twigs and branches of mono- and dycotyledons in both Coffea plantations and forests		Antonín 2007: 117	Antonin 2007	2007				x			x				x
accepted	Fungi	Basidiomycota	Agaricales	Marasmiaceae		Marasmius tenuisetulosus	(Singer) Singer	m	saprotrophic	on decaying wood of dicotyledons		Antonín 2007: 118	Antonin 2007	2007				x
accepted	Fungi	Basidiomycota	Agaricales	Marasmiaceae		Marasmius elaeocephalus	Singer	m	saprotrophic	on decaying stems and fallen leaves		Antonín 2007: 122	Antonin 2007	2007											x
accepted	Fungi	Basidiomycota	Agaricales	Marasmiaceae		Marasmius ferruginoides	Antonín	m	saprotrophic	on fallen leaves		Antonín 2007: 123	Antonin 2007	2007				x							x
accepted	Fungi	Basidiomycota	Agaricales	Marasmiaceae		Marasmius confertus	Berk. & Broome	m	saprotrophic	on dead fallen twigs and leaves in a humid forest		Antonín 2007: 125	Antonin 2007	2007											x
accepted	Fungi	Basidiomycota	Agaricales	Marasmiaceae		Marasmius bingaensis	Singer	m	saprotrophic	on fallen leaves and twigs of woody and herbaceous plants in both primary and degraded natural forests		Antonín 2007: 128	Antonin 2007	2007	x										x
accepted	Fungi	Basidiomycota	Agaricales	Tricholomataceae		Palaeocephala cymatelloides	(Dennis & D.A. Reid) Singer	m	saprotrophic	Baphia pyrifolia, Leptoderris fasciculata	Fabaceae	Antonín 2007: 137	Antonin 2007	2007					x								x
accepted	Fungi	Basidiomycota	Agaricales	Marasmiaceae		Setulipes afibulatus	Antonín	m	saprotrophic	on dead leaves		Antonín 2007: 140	Antonin 2007	2007											x
accepted	Fungi	Basidiomycota	Agaricales	Marasmiaceae		Marasmius cupressiformis	Berk.	m	saprotrophic	on dead wood		Antonín 2007: 20	Antonin 2007	2007											x
accepted	Fungi	Basidiomycota	Agaricales	Marasmiaceae		Marasmius rotalis	Berk. & Broome	m	saprotrophic	on dead leaves and twigs of dicotyledons		Antonín 2007: 21	Antonin 2007	2007	x										x
accepted	Fungi	Basidiomycota	Agaricales	Marasmiaceae		Marasmius subruforotula	Singer	m	saprotrophic	on dead leaves		Antonín 2007: 25	Antonin 2007	2007											x
accepted	Fungi	Basidiomycota	Agaricales	Hymenogastraceae		Naucoria conicopapillata	(Henn.) Sacc. & P. Syd.	m	saprotrophic	on dead leaves in a tropical forest		Antonín 2007: 26, cited as Marasmius conicopapillatus	Antonin 2007	2007				x			x				x		x
accepted	Fungi	Basidiomycota	Agaricales	Marasmiaceae		Marasmius crinis-equi	F. Muell. ex Kalchbr.	m	saprotrophic	on dead twigs and leaves of both dicotyledons (cacao-tree) and monocotyledons (bamboo)		Antonín 2007: 27	Antonin 2007	2007				x			x				x		x
accepted	Fungi	Basidiomycota	Agaricales	Marasmiaceae	type of a new variety (synonym)	Marasmius curreyi	Berk. & Broome	m	saprotrophic	on grass remnants in open grassy place	Poaceae	Antonín 2007: 28, cited as Marasmius curreyi var. distantifolius	Antonin 2007	2007	x
accepted	Fungi	Basidiomycota	Agaricales	Marasmiaceae		Marasmius guyanensis	Mont.	m	saprotrophic	on dead leaves		Antonín 2007: 30	Antonin 2007	2007	x										x		x
accepted	Fungi	Basidiomycota	Agaricales	Marasmiaceae		Marasmius nigrobrunneus	(Pat.) Sacc.	m	saprotrophic	bamboo, grasses on other monocotyledons	Poaceae	Antonín 2007: 32	Antonin 2007	2007											x		x
accepted	Fungi	Basidiomycota	Agaricales	Physalacriaceae		Cryptomarasmius thwaitesii	(Berk. & Broome) T.S. Jenkinson & Desjardin	m	saprotrophic	on dead herbaceous stems, on wood		Antonín 2007: 34, cited as Marasmius thwaitesii	Antonin 2007	2007											x
accepted	Fungi	Basidiomycota	Agaricales	Marasmiaceae		Marasmius minutoides var. minutoides	Antonín	m	saprotrophic	on dead stem of a liana, on dead leaves and especially petioles of Mumulopsis in a mountain rain forest		Antonín 2007: 35	Antonin 2007	2007	x
accepted	Fungi	Basidiomycota	Agaricales	Marasmiaceae		Marasmius minutoides	Antonín	m	saprotrophic	Raphia sp.	Arecaceae	Antonín 2007: 37, cited as Marasmius minutoides var. angustisporus	Antonin 2007	2007	x
accepted	Fungi	Basidiomycota	Agaricales	Marasmiaceae		Marasmius leveilleanus	(Berk.) Pat.	m	saprotrophic	on twigs, branches of bamboo and trees and pods of Fabaceae		Antonín 2007: 41	Antonin 2007	2007				x			x				x
accepted	Fungi	Basidiomycota	Agaricales	Marasmiaceae		Marasmius foliiphilus	Antonín	m	saprotrophic	on dead fallen leaves and twigs		Antonín 2007: 42	Antonin 2007	2007											x
accepted	Fungi	Basidiomycota	Agaricales	Marasmiaceae		Marasmius neosessilis	Singer	m	saprotrophic	on dead twigs		Antonín 2007: 49	Antonin 2007	2007				x			x				x
accepted	Fungi	Basidiomycota	Agaricales	Marasmiaceae		Marasmius cyphella	Dennis & D.A. Reid	m	saprotrophic	on fallen dead leaves and old living twigs and leaves		Antonín 2007: 52	Antonin 2007	2007				x
accepted	Fungi	Basidiomycota	Agaricales	Marasmiaceae		Marasmius arborescens	(Henn.) Beeli	m	saprotrophic	Ceiba pentandra	Malvaceae	Antonín 2007: 56	Antonin 2007	2007				x							x
accepted	Fungi	Basidiomycota	Agaricales	Marasmiaceae		Marasmius favoloides	Henn.	m	saprotrophic	on dead leaves and twigs amongst damp forest litter		Antonín 2007: 60	Antonin 2007	2007											x
accepted	Fungi	Basidiomycota	Agaricales	Marasmiaceae		Marasmius violaceoides	Antonín	m	saprotrophic	on decaying leaves, dry soil		Antonín 2007: 61	Antonin 2007	2007											x
accepted	Fungi	Basidiomycota	Agaricales	Marasmiaceae		Marasmius zenkeri	Henn.	m	saprotrophic	on litter		Antonín 2007: 63	Antonin 2007	2007							x
accepted	Fungi	Basidiomycota	Agaricales	Marasmiaceae		Marasmius bekolacongoli	Beeli	m	saprotrophic	on litter in an inundated forest, litter of an oil-palm		Antonín 2007: 64	Antonin 2007	2007											x
accepted	Fungi	Basidiomycota	Agaricales	Marasmiaceae		Marasmius brunneolus	(Beeli) Singer	m	saprotrophic	on litter in a virgin forest, dry soil		Antonín 2007: 65	Antonin 2007	2007											x
accepted	Fungi	Basidiomycota	Agaricales	Marasmiaceae		Marasmius heinemannianus	Antonín	m	saprotrophic	on soil, open places in humid grassland and pastures		Antonín 2007: 71	Antonin 2007	2007	x
accepted	Fungi	Basidiomycota	Agaricales	Marasmiaceae		Marasmius xestocephalus	Singer	m	saprotrophic	on fallen twigs and lianas		Antonín 2007: 84	Antonin 2007	2007				x							x
accepted	Fungi	Basidiomycota	Agaricales	Marasmiaceae		Marasmius atrorubens	(Berk.) Mont.	m	saprotrophic	on dead leaves		Antonín 2007: 85	Antonin 2007	2007	x
accepted	Fungi	Basidiomycota	Agaricales	Marasmiaceae		Marasmius subarborescens	Singer	m	saprotrophic	on decaying wood		Antonín 2007: 87	Antonin 2007	2007				x			x
accepted	Fungi	Basidiomycota	Agaricales	Marasmiaceae		Marasmius corrugatiformis	Singer	m	saprotrophic	on fallen twigs, decaying wood and dead roots		Antonín 2007: 88	Antonin 2007	2007				x			x
accepted	Fungi	Basidiomycota	Agaricales	Marasmiaceae		Marasmius katangensis	Singer	m	saprotrophic	on dead leaves and twigs in a virgin forest		Antonín 2007: 89	Antonin 2007	2007	x										x
accepted	Fungi	Basidiomycota	Agaricales	Marasmiaceae		Marasmius castaneovelutinus	Henn.	m	saprotrophic	on decaying leaves forest		Antonín 2007: 94	Antonin 2007	2007													x
accepted	Fungi	Basidiomycota	Agaricales	Marasmiaceae		Marasmius ochropus	Singer	m	saprotrophic	on pieces of dead wood and bark		Antonín 2007: 99	Antonin 2007	2007											x
accepted	Fungi	Basidiomycota	Agaricales	Marasmiaceae		Crinipellis minutula	(Henn.) Pat.	m	saprotrophic			Antonín 2012: 397, cited as Lentinus minutulus	Antonin 2012	2012														x
accepted	Fungi	Basidiomycota	Agaricales	Marasmiaceae		Crinipellis atrovinosa	Pegler	m	saprotrophic	on twigs, leaf litter, and bark		Antonín 2012: 399, cited as Crinipellis atrovinosa var. parvispora	Antonin 2012	2012				x							x
accepted	Fungi	Basidiomycota	Agaricales	Marasmiaceae	type of a new species	Crinipellis ochracea	Antonín & De Kesel	m	saprotrophic	on fallen twigs		Antonín 2012: 408	Antonin 2012	2012	x
accepted	Fungi	Basidiomycota	Agaricales	Marasmiaceae		Crinipellis palmarum	Singer	m	saprotrophic	indet.	Arecaceae	Antonín 2013a: 12	Antonin 2013a	2013											x
accepted	Fungi	Basidiomycota	Agaricales	Marasmiaceae		Crinipellis glaucospora	(Beeli) Pegler	m	saprotrophic	on dead stump, in hollow trunk of living Cynometra leoninsis and on dead parts of root-bark of Azadirachta indica		Antonín 2013a: 14	Antonin 2013a	2013	x			x			x			x		x	x
accepted	Fungi	Basidiomycota	Agaricales	Marasmiaceae		Crinipellis atrovinosa	Pegler	m	saprotrophic	Ficus sycamora	Moraceae	Antonín 2013a: 14, cited as Crinipellis atrovinosa var. parvispora	Antonin 2013a	2013				x							x
accepted	Fungi	Basidiomycota	Agaricales	Marasmiaceae		Crinipellis dusenii	(Henn.) Singer	m	saprotrophic	on leaf litter under Theobroma cacao and dead twigs		Antonín 2013a: 16	Antonin 2013a	2013				x							x	x
accepted	Fungi	Basidiomycota	Agaricales	Marasmiaceae		Crinipellis rubiginosa	Pat.	m	saprotrophic	on humus and plant debris under wet wood and fallen twigs in a dry forest		Antonín 2013a: 16	Antonin 2013a	2013				x
accepted	Fungi	Basidiomycota	Agaricales	Marasmiaceae		Crinipellis calderi	Pegler	m	saprotrophic	Theobroma cacao	Malvaceae	Antonín 2013a: 20	Antonin 2013a	2013				x
accepted	Fungi	Basidiomycota	Agaricales	Marasmiaceae		Crinipellis beninensis	Antonín & De Kesel	m	saprotrophic	on fallen twigs		Antonín 2013a: 22	Antonin 2013a	2013	x
accepted	Fungi	Basidiomycota	Agaricales	Marasmiaceae		Crinipellis ghanaensis	Singer	m	saprotrophic	on wood and fallen twigs		Antonín 2013a: 23	Antonin 2013a	2013				x
accepted	Fungi	Basidiomycota	Agaricales	Marasmiaceae		Crinipellis ochracea	Antonín & De Kesel	m	saprotrophic	on fallen small twigs		Antonín 2013a: 25	Antonin 2013a	2013	x
accepted	Fungi	Basidiomycota	Agaricales	Marasmiaceae		Crinipellis minutula	(Henn.) Pat.	m	saprotrophic	on fallen leaves and small twigs in groups		Antonín 2013a: 26	Antonin 2013a	2013														x
accepted	Fungi	Basidiomycota	Agaricales	Marasmiaceae		Crinipellis pseudosplachnoides	(Henn.) Pat. ex Singer	m	saprotrophic	on leaf and plant litter, wood remnants and fruits		Antonín 2013a: 27	Antonin 2013a	2013										x	x
accepted	Fungi	Basidiomycota	Agaricales	Marasmiaceae		Crinipellis pseudostipitaria	Singer	m	saprotrophic	bamboo, plant and grass stems	Poaceae	Antonín 2013a: 29, cited as Crinipellis pseudostipitaria var. orientalis	Antonin 2013a	2013					x
accepted	Fungi	Basidiomycota	Agaricales	Marasmiaceae		Crinipellis pseudostipitaria	Singer	m	saprotrophic	Acacia xanthophaea	Fabaceae	Antonín 2013a: 31, cited as Crinipellis pseudostipitaria var. mesites	Antonin 2013a	2013	x			x							x
accepted	Fungi	Basidiomycota	Agaricales	Marasmiaceae		Chaetocalathus niduliformis	(Murrill) Singer	m	saprotrophic	on dead fallen branches and twigs of various trees (Uvaria chamae, Morinda geminata)		Antonín 2013a: 33	Antonin 2013a	2013				x							x		x
accepted	Fungi	Basidiomycota	Agaricales	Marasmiaceae		Marasmius africanus	(Pat.) Sacc.	m	saprotrophic	on dead, standing branches in a primary forest (Gilbertiodendron dewevrei stand)		Antonín 2013a: 34, cited as Chaetocalathus africanus	Antonin 2013a	2013				x			x	x			x
accepted	Fungi	Basidiomycota	Agaricales	Marasmiaceae		Marasmius curreyi	Berk. & Broome	m	saprotrophic			Antonín 2013b: 115	Antonin 2013b	2013	x												x
accepted	Fungi	Basidiomycota	Agaricales	Marasmiaceae		Marasmius guyanensis	Mont.	m	saprotrophic			Antonín 2013b: 115	Antonin 2013b	2013														x
accepted	Fungi	Basidiomycota	Agaricales	Marasmiaceae		Marasmius subruforotula	Singer	m	saprotrophic			Antonín 2013b: 115	Antonin 2013b	2013	x
accepted	Fungi	Basidiomycota	Agaricales	Marasmiaceae		Marasmius arborescens	(Henn.) Beeli	m	saprotrophic			Antonín 2013b: 116	Antonin 2013b	2013														x
accepted	Fungi	Basidiomycota	Agaricales	Marasmiaceae		Marasmius bekolacongoli	Beeli	m	saprotrophic			Antonín 2013b: 116	Antonin 2013b	2013	x
accepted	Fungi	Basidiomycota	Agaricales	Marasmiaceae		Marasmius cyphella	Dennis & D.A. Reid	m	saprotrophic	Theobroma cacao	Malvaceae	Antonín 2013b: 116	Antonin 2013b	2013				x
accepted	Fungi	Basidiomycota	Agaricales	Marasmiaceae		Marasmius neosessilis	Singer	m	saprotrophic			Antonín 2013b: 116	Antonin 2013b	2013	x			x			x				x
accepted	Fungi	Basidiomycota	Agaricales	Marasmiaceae		Marasmius brunneolus	(Beeli) Singer	m	saprotrophic			Antonín 2013b: 120	Antonin 2013b	2013	x										x
accepted	Fungi	Basidiomycota	Agaricales	Marasmiaceae		Marasmius flavidulus	Henn.	m	saprotrophic			Antonín 2013b: 120	Antonin 2013b	2013	x
accepted	Fungi	Basidiomycota	Agaricales	Marasmiaceae		Marasmius heinemannianus	Antonín	m	saprotrophic			Antonín 2013b: 120	Antonin 2013b	2013	x
accepted	Fungi	Basidiomycota	Agaricales	Marasmiaceae	type of a new species	Marasmius portentosus	Antonín & De Kesel	m	saprotrophic			Antonín 2013b: 120	Antonin 2013b	2013	x
accepted	Fungi	Basidiomycota	Agaricales	Marasmiaceae		Marasmius atrorubens	(Berk.) Mont.	m	saprotrophic			Antonín 2013b: 121	Antonin 2013b	2013										x
accepted	Fungi	Basidiomycota	Agaricales	Marasmiaceae		Marasmius buzungolo	Singer	m	saprotrophic			Antonín 2013b: 121	Antonin 2013b	2013	x
accepted	Fungi	Basidiomycota	Agaricales	Marasmiaceae		Marasmius violaceoides	Antonín	m	saprotrophic			Antonín 2013b: 121	Antonin 2013b	2013	x
accepted	Fungi	Basidiomycota	Agaricales	Marasmiaceae		Marasmius corrugatiformis	Singer	m	saprotrophic			Antonín 2013b: 122	Antonin 2013b	2013	x			x			x
accepted	Fungi	Basidiomycota	Agaricales	Marasmiaceae		Marasmius fulvovelutinus	Beeli	m	saprotrophic			Antonín 2013b: 123	Antonin 2013b	2013	x
accepted	Fungi	Basidiomycota	Agaricales	Marasmiaceae	aff.	Marasmius mengoensis	Pegler	m	saprotrophic			Antonín 2013b: 123	Antonin 2013b	2013	x
accepted	Fungi	Basidiomycota	Agaricales	Marasmiaceae	cf.	Marasmius carcharus	Singer	m	saprotrophic			Antonín 2013b: 124	Antonin 2013b	2013	x
accepted	Fungi	Basidiomycota	Agaricales	Marasmiaceae		Marasmius haediniformis	Singer	m	saprotrophic			Antonín 2013b: 125	Antonin 2013b	2013	x
accepted	Fungi	Basidiomycota	Agaricales	Marasmiaceae		Marasmius lilacinoalbus	Beeli	m	saprotrophic			Antonín 2013b: 126	Antonin 2013b	2013	x			x							x			x
accepted	Fungi	Basidiomycota	Agaricales	Marasmiaceae	cf.	Marasmius luteostipitatus	Mossebo & Antonín	m	saprotrophic			Antonín 2013b: 126	Antonin 2013b	2013	x
accepted	Fungi	Basidiomycota	Agaricales	Marasmiaceae	cf.	Marasmius ochropus	Singer	m	saprotrophic			Antonín 2013b: 126	Antonin 2013b	2013											x
accepted	Fungi	Basidiomycota	Agaricales	Marasmiaceae		Marasmius sierraleonis	Beeli	m	saprotrophic			Antonín 2013b: 128	Antonin 2013b	2013													x
accepted	Fungi	Basidiomycota	Agaricales	Marasmiaceae	cf.	Marasmius bingaensis	Singer	m	saprotrophic			Antonín 2013b: 130	Antonin 2013b	2013	x
accepted	Fungi	Basidiomycota	Agaricales	Marasmiaceae	type of a new species	Marasmius brunneoniger	Antonín & De Kesel	m	saprotrophic			Antonín 2013b: 130	Antonin 2013b	2013	x
accepted	Fungi	Basidiomycota	Agaricales	Marasmiaceae		Marasmius ferruginoides	Antonín	m	saprotrophic			Antonín 2013b: 132	Antonin 2013b	2013	x
accepted	Fungi	Basidiomycota	Agaricales	Marasmiaceae		Marasmius grandisetulosus	Singer	m	saprotrophic			Antonín 2013b: 132	Antonin 2013b	2013				x			x				x
accepted	Fungi	Basidiomycota	Agaricales	Marasmiaceae		Marasmius haedinus	Berk.	m	saprotrophic			Antonín 2013b: 133	Antonin 2013b	2013	x
accepted	Fungi	Basidiomycota	Agaricales	Marasmiaceae		Marasmius haematocephalus	(Mont.) Fr.	m	saprotrophic			Antonín 2013b: 133	Antonin 2013b	2013	x
accepted	Fungi	Ascomycota	Onygenales	Onygenaceae	type of a new species	Chrysosporium foetidum	Apinis & B.M. Clark	m	parasitic on vertebrates	Myomyces daltoni; Muridae	Mammalia	Apinis & Clark 1974: 263	Apinis & Clark 1974	1974											x				asexual stage of Neoxenophila foetida
accepted	Fungi	Ascomycota	Onygenales	Onygenaceae	type of a new species	Aphanoascus foetidus	(Apinis & B.M. Clark) Cano & Guarro	m	parasitic on vertebrates	Myomyces daltoni; Muridae	Mammalia	Apinis & Clark 1974: 263, cited as Neoxenophila foetida	Apinis & Clark 1974	1974											x
accepted	Fungi	Ascomycota	Sordariales	Chaetomiaceae		Chaetomium thermophilum	La Touche	m	saprotrophic	isolated from Elaeis guineensis		Apinis & Eggins 1966: 629	Apinis & Eggins 1966	1966											x
accepted	Fungi	Ascomycota	Hypocreales	Hypocreales family incertae sedis		Geosmithia emersonii	(Stolk) Pitt	m	saprotrophic	isolated from Elaeis guineensis		Apinis & Eggins 1966: 629, cited as Penicillium emersonii	Apinis & Eggins 1966	1966											x
accepted	Fungi	Ascomycota	Eurotiales	Eurotiales family incertae sedis	type of a new species	Thermomyces ibadanensis	Apinis & Eggins	m	saprotrophic	isolated from Elaeis guineensis		Apinis & Eggins 1966: 631	Apinis & Eggins 1966	1966											x
accepted	Chromista	Oomycota	Peronosporales	Peronosporaceae		Phytophthora capsici	Leonian	p	parasitic on vascular plants	Capsicum sp.	Solanaceae	Appiah et al. 2003: 170	Appiah et al. 2003	2003											x
accepted	Chromista	Oomycota	Peronosporales	Peronosporaceae		Phytophthora katsurae	W.H. Ko & H.S. Chang	p	parasitic on vascular plants	Theobroma cacao	Malvaceae	Appiah et al. 2003: 170	Appiah et al. 2003	2003							x
accepted	Chromista	Oomycota	Peronosporales	Peronosporaceae		Phytophthora megakarya	Brasier & M.J. Griffin	p	parasitic on vascular plants	Theobroma cacao	Malvaceae	Appiah et al. 2003: 170	Appiah et al. 2003	2003				x							x			x
accepted	Chromista	Oomycota	Peronosporales	Peronosporaceae		Phytophthora palmivora	(E.J. Butler) E.J. Butler	p	parasitic on vascular plants	Theobroma cacao	Malvaceae	Appiah et al. 2003: 171	Appiah et al. 2003	2003				x							x			x
accepted	Chromista	Oomycota	Peronosporales	Peronosporaceae		Phytophthora palmivora	(E.J. Butler) E.J. Butler	p	parasitic on vascular plants	Persea americana	Lauraceae	Appiah et al. 2003: 172	Appiah et al. 2003	2003				x
accepted	Fungi	Ascomycota	Pleosporales	Montagnulaceae		Montagnula donacina	(Niessl) Wanas., E.B.G. Jones & K.D. Hyde	m	saprotrophic	Funtumia africana	Apocynaceae	Aptroot 1995: 349, cited as Munkovalsaria donacina	Aptroot 1995	1995													x
accepted	Fungi	Ascomycota	Pleosporales	Didymosphaeriaceae		Phaeodothis ribesiella	(Nyl. ex Vain.) Aptroot	m	saprotrophic	Nauclea diderrichii	Rubiaceae	Aptroot 1995: 357	Aptroot 1995	1995											x
accepted	Fungi	Ascomycota	Pleosporales	Didymosphaeriaceae		Phaeodothis ribesiella	(Nyl. ex Vain.) Aptroot	m	saprotrophic	Nauclea latifolia	Rubiaceae	Aptroot 1995: 357	Aptroot 1995	1995													x
accepted	Fungi	Ascomycota	Pleosporales	Didymosphaeriaceae		Phaeodothis winteri	(Niessl) Aptroot	m	saprotrophic	Aspilia helianthoides	Asteraceae	Aptroot 1995: 363	Aptroot 1995	1995					x
accepted	Fungi	Ascomycota	Pleosporales	Didymosphaeriaceae		Phaeodothis winteri	(Niessl) Aptroot	m	saprotrophic	diverse genera	diverse families	Aptroot 1995: 363	Aptroot 1995	1995											x
accepted	Fungi	Ascomycota	Pleosporales	Didymosphaeriaceae		Phaeodothis winteri	(Niessl) Aptroot	m	saprotrophic	Hevea brasiliensis	Euphorbiaceae	Aptroot 1995: 363	Aptroot 1995	1995								x
accepted	Fungi	Ascomycota	Pleosporales	Didymosphaeriaceae		Phaeodothis winteri	(Niessl) Aptroot	m	hyperparasitic	Phyllachora sp.	Phyllachorales	Aptroot 1995: 363	Aptroot 1995	1995													x
accepted	Fungi	Ascomycota	Caliciales	Caliciaceae		Buellia gerontoides	(Stirt.) Imshaug	l	lichenized	corticolous		Aptroot 2001: 266	Aptroot 2001	2001			x
accepted	Fungi	Ascomycota	Teloschistales	Teloschistaceae	type of a new species	Caloplaca gambiensis	Aptroot	l	lichenized	corticolous		Aptroot 2001: 266	Aptroot 2001	2001			x
accepted	Fungi	Ascomycota	Arthoniales	Arthoniaceae		Coniocarpon cinnabarinum	DC.	l	lichenized	corticolous		Aptroot 2001: 266, cited as Arthonia cinnabarina	Aptroot 2001	2001			x
accepted	Fungi	Ascomycota	Caliciales	Caliciaceae		Cratiria americana	(Fée) Kalb & Marbach	l	lichenized	corticolous		Aptroot 2001: 266, cited as Buellia americana	Aptroot 2001	2001			x
accepted	Fungi	Ascomycota	Caliciales	Caliciaceae		Amandinea efflorescens	(Müll. Arg.) Marbach	l	lichenized	corticolous		Aptroot 2001: 266, cited as Buellia efflorescens	Aptroot 2001	2001			x
accepted	Fungi	Ascomycota	Caliciales	Caliciaceae		Amandinea extenuata	(Müll. Arg.) Marbach	l	lichenized	corticolous		Aptroot 2001: 266, cited as Buellia extenuata	Aptroot 2001	2001			x
accepted	Fungi	Ascomycota	Teloschistales	Teloschistaceae		Gyalolechia bassiae	(Ach.) Søchting, Frödén & Arup ex Ahti	l	lichenized	corticolous		Aptroot 2001: 266, cited as Caloplaca bassiae	Aptroot 2001	2001			x
accepted	Fungi	Ascomycota	Arthoniales	Chrysotrichaceae		Chrysothrix candelaris	(L.) J.R. Laundon	l	lichenized	corticolous		Aptroot 2001: 268	Aptroot 2001	2001			x
accepted	Fungi	Ascomycota	Caliciales	Caliciaceae		Dirinaria applanata	(Fée) D.D. Awasthi	l	lichenized	corticolous		Aptroot 2001: 268	Aptroot 2001	2001			x
accepted	Fungi	Ascomycota	Caliciales	Caliciaceae		Dirinaria confluens	(Fr.) D.D. Awasthi	l	lichenized	corticolous		Aptroot 2001: 268	Aptroot 2001	2001			x
accepted	Fungi	Ascomycota	Caliciales	Caliciaceae		Dirinaria picta	(Sw.) Clem. & Shear	l	lichenized	corticolous		Aptroot 2001: 268	Aptroot 2001	2001			x
accepted	Fungi	Ascomycota	Ostropales	Graphidaceae		Glyphis cicatricosa	Ach.	l	lichenized	corticolous		Aptroot 2001: 268	Aptroot 2001	2001			x
accepted	Fungi	Ascomycota	Ostropales	Graphidaceae		Graphis caesiella	Vain.	l	lichenized	corticolous		Aptroot 2001: 268	Aptroot 2001	2001			x
accepted	Fungi	Ascomycota	Ostropales	Graphidaceae		Graphis lineola	Ach.	l	lichenized	corticolous		Aptroot 2001: 268	Aptroot 2001	2001			x
accepted	Fungi	Ascomycota	Caliciales	Physciaceae		Hyperphyscia syncolla	(Tuck. ex Nyl.) Kalb	l	lichenized	corticolous		Aptroot 2001: 269	Aptroot 2001	2001			x
accepted	Fungi	Ascomycota	Lecanorales	Lecanoraceae		Lecanora leprosa	Fée	l	lichenized	corticolous		Aptroot 2001: 269	Aptroot 2001	2001			x
accepted	Fungi	Ascomycota	Lecanorales	Lecanoraceae		Lecanora tropica	Zahlbr.	l	lichenized	corticolous		Aptroot 2001: 269	Aptroot 2001	2001			x
accepted	Fungi	Ascomycota	Lecanorales	Parmeliaceae		Parmotrema praesorediosum	(Nyl.) Hale	l	lichenized	corticolous		Aptroot 2001: 269	Aptroot 2001	2001			x
accepted	Fungi	Ascomycota	Caliciales	Physciaceae		Physcia atrostriata	Moberg	l	lichenized	corticolous		Aptroot 2001: 269	Aptroot 2001	2001			x
accepted	Fungi	Ascomycota	Caliciales	Physciaceae		Physcia krogiae	Moberg	l	lichenized	corticolous		Aptroot 2001: 269	Aptroot 2001	2001			x
accepted	Fungi	Ascomycota	Ascomycota order incertae sedis	Ascomycota family incertae sedis		Pyrenocollema halodytes	(Nyl.) R.C. Harris	l	lichenized	on shells of bivalves		Aptroot 2001: 269	Aptroot 2001	2001			x
accepted	Fungi	Ascomycota	Caliciales	Caliciaceae		Pyxine petricola	Nyl.	l	lichenized	corticolous		Aptroot 2001: 269	Aptroot 2001	2001			x
accepted	Fungi	Ascomycota	Strigulales	Strigulaceae		Strigula smaragdula	Fr.	l	lichenized	foliicolous		Aptroot 2001: 269	Aptroot 2001	2001			x
accepted	Fungi	Ascomycota	Trypetheliales	Trypetheliaceae		Trypethelium eluteriae	Spreng.	l	lichenized	corticolous		Aptroot 2001: 269	Aptroot 2001	2001			x
accepted	Fungi	Ascomycota	Ostropales	Graphidaceae		Glyphis scyphulifera	(Ach.) Staiger	l	lichenized	corticolous		Aptroot 2001: 269, cited as Gyrostomum scyphuliferum	Aptroot 2001	2001			x
accepted	Fungi	Ascomycota	Lecanorales	Malmideaceae		Malmidea hypomelaena	(Nyl.) Kalb & Lücking	l	lichenized	corticolous		Aptroot 2001: 269, cited as Lecidea hypomelaena	Aptroot 2001	2001			x
accepted	Fungi	Ascomycota	Trypetheliales	Trypetheliaceae		Bathelium nigroporum	(Makhija & Patw.) Aptroot & Lücking	l	lichenized	corticolous		Aptroot 2001: 269, cited as Trypethelium nigroporum	Aptroot 2001	2001			x
accepted	Fungi	Ascomycota	Peltigerales	Coccocarpiaceae		Coccocarpia erythroxyli	(Spreng.) Swinscow & Krog	l	lichenized	corticolous		Arvidsson 1982: 57	Arvidsson 1982	1982					x									x
accepted	Fungi	Ascomycota	Peltigerales	Coccocarpiaceae		Coccocarpia palmicola	(Spreng.) Arv. & D.J. Galloway	l	lichenized	corticolous		Arvidsson 1982: 72	Arvidsson 1982	1982				x	x		x						x
accepted	Fungi	Ascomycota	Peltigerales	Coccocarpiaceae		Coccocarpia pellita	(Ach.) Müll. Arg.	l	lichenized	corticolous		Arvidsson 1982: 76	Arvidsson 1982	1982							x
accepted	Fungi	Glomeromycota	Glomerales	Glomeraceae		Rhizophagus aggregatus	(N.C. Schenck & G.S. Sm.) C. Walker	p	arbuscular mycorrhizal			Asaolu et al. 2012: 365, 367, cited as Glomus aggregatum	Asaolu et al. 2012	2012			x									x
accepted	Fungi	Glomeromycota	Glomerales	Glomeraceae		Rhizophagus intraradices	(N.C. Schenck & G.S. Sm.) C. Walker & A. Schüßler	p	arbuscular mycorrhizal			Asaolu et al. 2012: 365, 367, cited as Glomus intraradices	Asaolu et al. 2012	2012			x									x
accepted	Fungi	Glomeromycota	Glomerales	Glomeraceae		Funneliformis mosseae	(T.H. Nicolson & Gerd.) C. Walker & A. Schüßler	p	arbuscular mycorrhizal			Asaolu et al. 2012: 365, 367, cited as Glomus mossae	Asaolu et al. 2012	2012			x									x
accepted	Fungi	Glomeromycota	Glomerales	Glomeraceae		Rhizophagus fasciculatus	(Thaxt.) C. Walker & A. Schüßler	p	arbuscular mycorrhizal			Asaolu et al. 2012: 365, cited as Glomus facultative, probably Glomus fasciculatum	Asaolu et al. 2012	2012			x									x
accepted	Fungi	Ascomycota	Pleosporales	Didymellaceae		Didymella americana	(Morgan-Jones & J.F. White) Qian Chen & L. Cai	m	parasitic on vascular plants	Sorghum vulgare	Poaceae	Aveskamp et al. 2009: 365, cited as Phoma americana	Aveskamp et al. 2009	2009											x
accepted	Fungi	Ascomycota	Pleosporales	Didymellaceae		Epicoccum sorghinum	(Sacc.) Aveskamp, Gruyter & Verkley	m	parasitic on vascular plants	Oryza sativa	Poaceae	Aveskamp et al. 2009: 366, cited as Phoma sorghina	Aveskamp et al. 2009	2009						x
accepted	Fungi	Ascomycota	Pleosporales	Pleosporales family incertae sedis		Medicopsis romeroi	(Borelli) Gruyter, Verkley & Crous	m	parasitic on humans	on humans		Aveskamp et al. 2009: 367, cited as Pyrenochaeta romeroi	Aveskamp et al. 2009	2009												x
accepted	Fungi	Ascomycota	Pleosporales	Didymellaceae		Didymella americana	(Morgan-Jones & J.F. White) Qian Chen & L. Cai	m	parasitic on vascular plants	Sorghum vulgare	Poaceae	Aveskamp et al. 2010:31, cited as Peyronellaea americana	Aveskamp et al. 2010	2010											x
accepted	Fungi	Ascomycota	Pleosporales	Didymellaceae		Epicoccum sorghinum	(Sacc.) Aveskamp, Gruyter & Verkley	m	parasitic on vascular plants	Oryza sativa	Poaceae	Aveskamp et al. 2010:36, cited as Epicoccum sorghi, probably referring to E. sorghinum	Aveskamp et al. 2010	2010						x
accepted	Fungi	Ascomycota	Caliciales	Caliciaceae		Dirinaria singularis	(Hue) C.W. Dodge	l	lichenized	corticolous		Awasthi 1975: 35	Awasthi 1975	1975							x
accepted	Fungi	Ascomycota	Caliciales	Caliciaceae		Dirinaria africana	(Müll. Arg.) D.D. Awasthi	l	lichenized	saxicolous		Awasthi 1975: 40	Awasthi 1975	1975					x		x				x
accepted	Fungi	Ascomycota	Caliciales	Caliciaceae		Dirinaria aegialita	(Afzel. ex Ach.) B.J. Moore	l	lichenized	corticolous		Awasthi 1975: 64	Awasthi 1975	1975							x						x
accepted	Fungi	Ascomycota	Caliciales	Caliciaceae		Dirinaria aspera	(H. Magn.) D.D. Awasthi	l	lichenized	corticolous, saxicolous		Awasthi 1975: 69	Awasthi 1975	1975					x		x
accepted	Fungi	Ascomycota	Caliciales	Caliciaceae		Dirinaria picta	(Sw.) Clem. & Shear	l	lichenized	corticolous		Awasthi 1975: 73	Awasthi 1975	1975							x						x
accepted	Fungi	Ascomycota	Caliciales	Caliciaceae		Dirinaria applanata	(Fée) D.D. Awasthi	l	lichenized	corticolous		Awasthi 1975: 82	Awasthi 1975	1975							x					x
accepted	Fungi	Ascomycota	Caliciales	Caliciaceae		Dirinaria applanata var. endochroma	(H. Magn. & D.D. Awasthi) D.D. Awasthi	l	lichenized	corticolous		Awasthi 1975: 85	Awasthi 1975	1975					x
accepted	Fungi	Ascomycota	Caliciales	Caliciaceae		Dirinaria leopoldii	(Stein) D.D. Awasthi	l	lichenized	corticolous		Awasthi 1975: 89	Awasthi 1975	1975							x						x
accepted	Fungi	Ascomycota	Caliciales	Caliciaceae		Dirinaria consimilis	(Stirt.) D.D. Awasthi	l	lichenized	corticolous, saxicolous		Awasthi 1975: 91	Awasthi 1975	1975					x		x
accepted	Fungi	Ascomycota	Erysiphales	Erysiphaceae		Leveillula taurica f. melongenae	(Lév.) G. Arnaud	p	parasitic on vascular plants	Solanum melongena	Solanaceae	Ayesu-Offei 1989: 355	Ayesu-Offei 1989	1989				x
accepted	Fungi	Ascomycota	Erysiphales	Erysiphaceae		Leveillula taurica	(Lév.) G. Arnaud	p	parasitic on vascular plants	Capsicum sp.	Solanaceae	Ayesu-Offei 1989: 355, cited as Leveillula taurica f. capisci	Ayesu-Offei 1989	1989				x
accepted	Fungi	Ascomycota	Eurotiales	Aspergillaceae		Aspergillus sp.		m	saprotrophic	on cultivation substrate		Ayodele & Okhuoya 2007: 395	Ayodele & Okhuoya 2007	2007											x
accepted	Fungi	Ascomycota	Sordariales	Sordariaceae		Neurospora sp.		m	saprotrophic	on cultivation substrate		Ayodele & Okhuoya 2007: 395	Ayodele & Okhuoya 2007	2007											x
accepted	Fungi	Ascomycota	Eurotiales	Aspergillaceae		Penicillium sp.		m	saprotrophic	on cultivation substrate		Ayodele & Okhuoya 2007: 395	Ayodele & Okhuoya 2007	2007											x
accepted	Fungi	Basidiomycota	Agaricales	Psathyrellaceae		Psathyrella atroumbonata	Pegler	m	saprotrophic			Ayodele & Okhuoya 2007: 395	Ayodele & Okhuoya 2007	2007											x
accepted	Fungi	Zygomycota	Mucorales	Rhizopodaceae		Rhizopus sp.		m	saprotrophic	on cultivation substrate		Ayodele & Okhuoya 2007: 395	Ayodele & Okhuoya 2007	2007											x
accepted	Fungi	Basidiomycota	Auriculariales	Auriculariaceae		Auricularia auricula-judae	(Bull.) Quél.	m	saprotrophic			Ayodele et al. 2011: 474	Ayodele et al. 2011	2011											x
accepted	Fungi	Basidiomycota	Polyporales	Polyporaceae		Lentinus squarrosulus	Mont.	m	saprotrophic			Ayodele et al. 2011: 474	Ayodele et al. 2011	2011											x
accepted	Fungi	Basidiomycota	Agaricales	Pleurotaceae		Pleurotus tuber-regium	(Fr.) Singer	m	saprotrophic			Ayodele et al. 2011: 474	Ayodele et al. 2011	2011											x
accepted	Fungi	Basidiomycota	Agaricales	Psathyrellaceae		Psathyrella atroumbonata	Pegler	m	saprotrophic			Ayodele et al. 2011: 474	Ayodele et al. 2011	2011											x
accepted	Fungi	Basidiomycota	Agaricales	Lyophyllaceae		Termitomyces le-testui	(Pat.) R. Heim	m	symbiotic with arthropods			Ayodele et al. 2011: 474	Ayodele et al. 2011	2011											x
accepted	Fungi	Basidiomycota	Agaricales	Lyophyllaceae		Termitomyces robustus	(Beeli) R. Heim	m	symbiotic with arthropods			Ayodele et al. 2011: 474	Ayodele et al. 2011	2011											x
accepted	Fungi	Basidiomycota	Agaricales	Pluteaceae		Volvariella volvacea	(Bull.) Singer	m	saprotrophic			Ayodele et al. 2011: 474	Ayodele et al. 2011	2011											x
accepted	Fungi	Basidiomycota	Agaricales	Psathyrellaceae		Coprinellus micaceus	(Bull.) Vilgalys, Hopple & Jacq. Johnson	m	saprotrophic			Ayodele et al. 2011: 474, cited as Coprinus micaceus	Ayodele et al. 2011	2011											x
accepted	Fungi	Basidiomycota	Polyporales	Fomitopsidaceae		Fomitopsis officinalis	(Vill.) Bondartsev & Singer	m	saprotrophic			Ayodele et al. 2011: 474, cited as Polyporus officinalis	Ayodele et al. 2011	2011											x
accepted	Fungi	Basidiomycota	Agaricales	Entolomataceae		Entoloma aprile	(Britzelm.) Sacc.	m	unclear			Ayodele et al. 2011: 474, cited as Rhodophyllus aprilis	Ayodele et al. 2011	2011											x
accepted	Fungi	Glomeromycota	Glomerales	Glomeraceae		Rhizophagus aggregatus	(N.C. Schenck & G.S. Sm.) C. Walker	m	arbuscular mycorrhizal	Adansonia digitata, rhizosphere	Malvaceae	Ba et al. 2000: 98, cited as Glomus aggregatum	Ba et al. 2000	2000												x
accepted	Fungi	Glomeromycota	Glomerales	Glomeraceae		Rhizophagus aggregatus	(N.C. Schenck & G.S. Sm.) C. Walker	m	arbuscular mycorrhizal	Anacardium occidentale, Sclerocarya birrea, rhizosphere	Anacardiaceae	Ba et al. 2000: 98, cited as Glomus aggregatum	Ba et al. 2000	2000												x
accepted	Fungi	Glomeromycota	Glomerales	Glomeraceae		Rhizophagus aggregatus	(N.C. Schenck & G.S. Sm.) C. Walker	m	arbuscular mycorrhizal	Aphania senegalensis, rhizosphere	Sapindaceae	Ba et al. 2000: 98, cited as Glomus aggregatum	Ba et al. 2000	2000												x
accepted	Fungi	Glomeromycota	Glomerales	Glomeraceae		Rhizophagus aggregatus	(N.C. Schenck & G.S. Sm.) C. Walker	m	arbuscular mycorrhizal	Balanites aegyptiacus, rhizosphere	Zygophyllaceae	Ba et al. 2000: 98, cited as Glomus aggregatum	Ba et al. 2000	2000												x
accepted	Fungi	Glomeromycota	Glomerales	Glomeraceae		Rhizophagus aggregatus	(N.C. Schenck & G.S. Sm.) C. Walker	m	arbuscular mycorrhizal	Cordyla pinnata, Dialium guineense, Parkia biglobosa, Tamarindus indica, rhizosphere	Fabaceae	Ba et al. 2000: 98, cited as Glomus aggregatum	Ba et al. 2000	2000												x
accepted	Fungi	Glomeromycota	Glomerales	Glomeraceae		Rhizophagus aggregatus	(N.C. Schenck & G.S. Sm.) C. Walker	m	arbuscular mycorrhizal	Ziziphus mauritiana, rhizosphere	Rhamnaceae	Ba et al. 2000: 98, cited as Glomus aggregatum	Ba et al. 2000	2000												x
accepted	Fungi	Glomeromycota	Glomerales	Glomeraceae		Rhizophagus intraradices	(N.C. Schenck & G.S. Sm.) C. Walker & A. Schüßler	m	arbuscular mycorrhizal	Adansonia digitata, rhizosphere	Malvaceae	Ba et al. 2000: 98, cited as Glomus intraradices	Ba et al. 2000	2000												x
accepted	Fungi	Glomeromycota	Glomerales	Glomeraceae		Rhizophagus intraradices	(N.C. Schenck & G.S. Sm.) C. Walker & A. Schüßler	m	arbuscular mycorrhizal	Anacardium occidentale, Sclerocarya birrea, rhizosphere	Anacardiaceae	Ba et al. 2000: 98, cited as Glomus intraradices	Ba et al. 2000	2000												x
accepted	Fungi	Glomeromycota	Glomerales	Glomeraceae		Rhizophagus intraradices	(N.C. Schenck & G.S. Sm.) C. Walker & A. Schüßler	m	arbuscular mycorrhizal	Aphania senegalensis, rhizosphere	Sapindaceae	Ba et al. 2000: 98, cited as Glomus intraradices	Ba et al. 2000	2000												x
accepted	Fungi	Glomeromycota	Glomerales	Glomeraceae		Rhizophagus intraradices	(N.C. Schenck & G.S. Sm.) C. Walker & A. Schüßler	m	arbuscular mycorrhizal	Balanites aegyptiacus, rhizosphere	Zygophyllaceae	Ba et al. 2000: 98, cited as Glomus intraradices	Ba et al. 2000	2000												x
accepted	Fungi	Glomeromycota	Glomerales	Glomeraceae		Rhizophagus intraradices	(N.C. Schenck & G.S. Sm.) C. Walker & A. Schüßler	m	arbuscular mycorrhizal	Cordyla pinnata, Dialium guineense, Parkia biglobosa, Tamarindus indica, rhizosphere	Fabaceae	Ba et al. 2000: 98, cited as Glomus intraradices	Ba et al. 2000	2000												x
accepted	Fungi	Glomeromycota	Glomerales	Glomeraceae		Rhizophagus intraradices	(N.C. Schenck & G.S. Sm.) C. Walker & A. Schüßler	m	arbuscular mycorrhizal	Ziziphus mauritiana, rhizosphere	Rhamnaceae	Ba et al. 2000: 98, cited as Glomus intraradices	Ba et al. 2000	2000												x
accepted	Fungi	Basidiomycota	Boletales	Rhizopogonaceae		Rhizopogon luteolus	Krombh.	m	ectomycorrhizal	on soil		Ba et al. 2010: 301p3	Ba et al. 2010	2010				x
accepted	Fungi	Basidiomycota	Thelephorales	Thelephoraceae		Thelephora terrestris	Ehrh.	m	ectomycorrhizal			Ba et al. 2010: 301p3	Ba et al. 2010	2010				x				x
accepted	Fungi	Basidiomycota	Boletales	Sclerodermataceae		Pisolithus arhizus	(Scop.) Rauschert	m	ectomycorrhizal			Ba et al. 2010: 301p3, cited as Pisolithus tinctorius	Ba et al. 2010	2010				x				x			x	x
name invalid, not correctly published	Fungi	Basidiomycota	Boletales	Sclerodermataceae		Pisolithus strobus	Bâ, Duponnois, Diabaté & Dreyfus	m	ectomycorrhizal	Acacia mangium	Fabaceae	Ba et al. 2011: 57	Ba et al. 2011	2011												x
accepted	Fungi	Basidiomycota	Boletales	Sclerodermataceae		Scleroderma bermudense	Coker	m	ectomycorrhizal	Coccoloba uvifera	Polygonaceae	Ba et al. 2011: 57	Ba et al. 2011	2011												x
accepted	Fungi	Basidiomycota	Boletales	Sclerodermataceae		Scleroderma dictyosporum	Pat.	m	ectomycorrhizal	Afzelia africana	Fabaceae	Ba et al. 2011: 57	Ba et al. 2011	2011		x										x
accepted	Fungi	Basidiomycota	Boletales	Sclerodermataceae		Scleroderma verrucosum	(Bull.) Pers.	m	ectomycorrhizal	Afzelia africana	Fabaceae	Ba et al. 2011: 57	Ba et al. 2011	2011												x
accepted	Fungi	Basidiomycota	Boletales	Sclerodermataceae		Scleroderma verrucosum	(Bull.) Pers.	m	ectomycorrhizal	Uapaca guineensis	Euphorbiaceae	Ba et al. 2011: 57	Ba et al. 2011	2011		x
accepted	Fungi	Basidiomycota	Agaricales	Amanitaceae		Amanita annulatovaginata	Beeli	m	ectomycorrhizal			Ba et al. 2012: 10	Ba et al. 2012	2012					x
accepted	Fungi	Basidiomycota	Agaricales	Amanitaceae		Amanita baccata	(Fr.) Gillet	m	ectomycorrhizal			Ba et al. 2012: 10	Ba et al. 2012	2012					x							x
accepted	Fungi	Basidiomycota	Agaricales	Amanitaceae	cf.	Amanita fulvopulverulenta	Beeli	m	ectomycorrhizal			Ba et al. 2012: 10	Ba et al. 2012	2012					x
name invalid, not found in Index Fungorum	Fungi	Basidiomycota	Agaricales	Amanitaceae	aff.	Amanita griseofloccosa		m	ectomycorrhizal			Ba et al. 2012: 10	Ba et al. 2012	2012					x
accepted	Fungi	Basidiomycota	Agaricales	Amanitaceae	cf.	Amanita lanosa	Bas	m	ectomycorrhizal			Ba et al. 2012: 10	Ba et al. 2012	2012					x
accepted	Fungi	Basidiomycota	Agaricales	Amanitaceae	cf.	Amanita lanosula	Bas	m	ectomycorrhizal			Ba et al. 2012: 10	Ba et al. 2012	2012					x
accepted	Fungi	Basidiomycota	Agaricales	Amanitaceae	cf.	Amanita pulverulenta	Beeli	m	ectomycorrhizal			Ba et al. 2012: 10	Ba et al. 2012	2012					x
accepted	Fungi	Basidiomycota	Agaricales	Amanitaceae	aff.	Amanita rubescens	Pers.	m	ectomycorrhizal			Ba et al. 2012: 10	Ba et al. 2012	2012					x							x
accepted	Fungi	Basidiomycota	Hysterangiales	Gallaceaceae		Austrogautieria sp.		m	ectomycorrhizal			Ba et al. 2012: 10	Ba et al. 2012	2012		x										x
accepted	Fungi	Basidiomycota	Boletales	Boletaceae	cf.	Boletellus lepidospora	E.-J. Gilbert	m	ectomycorrhizal			Ba et al. 2012: 10	Ba et al. 2012	2012					x
accepted	Fungi	Basidiomycota	Boletales	Sclerogastraceae		Sclerogaster sp.		m	ectomycorrhizal			Ba et al. 2012: 10	Ba et al. 2012	2012		x			x							x
accepted	Fungi	Basidiomycota	Agaricales	Amanitaceae		Amanita hemibapha	(Berk. & Br.) Sacc	m	ectomycorrhizal			Ba et al. 2012: 10, 16	Ba et al. 2012	2012		x										x
name invalid, not correctly published	Fungi	Basidiomycota	Agaricales	Amanitaceae		Amanita crassiconus	Bas	m	ectomycorrhizal			Ba et al. 2012: 10, 16, 17	Ba et al. 2012	2012					x						x	x
accepted	Fungi	Basidiomycota	Boletales	Boletaceae		Chalciporus sp.		m	ectomycorrhizal			Ba et al. 2012: 11	Ba et al. 2012	2012					x
accepted	Fungi	Basidiomycota	Boletales	Paxillaceae		Gyrodon cupreus	Heinem.	m	ectomycorrhizal			Ba et al. 2012: 11	Ba et al. 2012	2012												x
accepted	Fungi	Basidiomycota	Boletales	Paxillaceae		Gyrodon intermedius	(Pat.) Singer	m	ectomycorrhizal			Ba et al. 2012: 11	Ba et al. 2012	2012												x
accepted	Fungi	Basidiomycota	Boletales	Boletaceae		Leccinum sp.		m	ectomycorrhizal			Ba et al. 2012: 11	Ba et al. 2012	2012					x
accepted	Fungi	Basidiomycota	Boletales	Boletaceae		Mucilopilus sp.		m	ectomycorrhizal			Ba et al. 2012: 11	Ba et al. 2012	2012					x
accepted	Fungi	Basidiomycota	Boletales	Boletaceae		Porphyrellus niger	Heinem. & Gooss.-Font.	m	ectomycorrhizal			Ba et al. 2012: 11	Ba et al. 2012	2012												x
accepted	Fungi	Basidiomycota	Boletales	Boletaceae		Pulveroboletus ravenelii	(Berk. & M.A. Curtis) Murrill	m	ectomycorrhizal			Ba et al. 2012: 11	Ba et al. 2012	2012					x
accepted	Fungi	Basidiomycota	Boletales	Boletaceae	aff.	Pulveroboletus trinitensis	Heinem.	m	ectomycorrhizal			Ba et al. 2012: 11	Ba et al. 2012	2012												x
accepted	Fungi	Basidiomycota	Boletales	Boletaceae	aff.	Strobilomyces echinatus	Beeli	m	ectomycorrhizal			Ba et al. 2012: 11	Ba et al. 2012	2012					x
accepted	Fungi	Basidiomycota	Boletales	Boletaceae	cf.	Tylopilus tenuis	Heinem.	m	ectomycorrhizal			Ba et al. 2012: 11	Ba et al. 2012	2012					x
accepted	Fungi	Basidiomycota	Boletales	Boletaceae		Xerocomus spinulosus	Heinem. & Gooss.-Font.	m	ectomycorrhizal			Ba et al. 2012: 11	Ba et al. 2012	2012					x							x
accepted	Fungi	Basidiomycota	Boletales	Sclerodermataceae		Scleroderma dictyosporum	Pat.	m	ectomycorrhizal			Ba et al. 2012: 11, 16	Ba et al. 2012	2012		x			x							x
accepted	Fungi	Basidiomycota	Boletales	Sclerodermataceae		Scleroderma verrucosum	(Bull.) Pers.	m	ectomycorrhizal			Ba et al. 2012: 11, 16	Ba et al. 2012	2012		x			x							x
accepted	Fungi	Basidiomycota	Boletales	Boletaceae		Xerocomus hypoxanthus	Singer	m	ectomycorrhizal			Ba et al. 2012: 11, 16	Ba et al. 2012	2012					x							x
accepted	Fungi	Basidiomycota	Boletales	Boletaceae		Xerocomus subspinulosus	Heinem.	m	ectomycorrhizal			Ba et al. 2012: 11, 16	Ba et al. 2012	2012		x			x							x
accepted	Fungi	Basidiomycota	Boletales	Boletaceae		Tubosaeta brunneosetosa	(Singer) E. Horak	m	ectomycorrhizal			Ba et al. 2012: 11, 16, 17	Ba et al. 2012	2012		x			x			x				x
accepted	Fungi	Basidiomycota	Boletales	Gyroporaceae		Gyroporus castaneus	(Bull.) Quél.	m	ectomycorrhizal			Ba et al. 2012: 11, cited as Gyroporus microsporus var. congolensis	Ba et al. 2012	2012												x
accepted	Fungi	Basidiomycota	Boletales	Boletaceae		Afroboletus costatisporus	(Beeli) Watling	m	ectomycorrhizal			Ba et al. 2012: 11, cited as Strobilomyces costatispora	Ba et al. 2012	2012												x
accepted	Fungi	Basidiomycota	Boletales	Boletaceae		Afroboletus luteolus	(Heinem.) Pegler & T.W.K. Young	m	ectomycorrhizal			Ba et al. 2012: 11, cited as Strobilomyces luteolus	Ba et al. 2012	2012					x
accepted	Fungi	Basidiomycota	Cantharellales	Cantharellaceae		Cantharellus congolensis	Beeli	m	ectomycorrhizal			Ba et al. 2012: 12	Ba et al. 2012	2012												x
accepted	Fungi	Basidiomycota	Cantharellales	Cantharellaceae		Cantharellus rufopunctatus	(Beeli) Heinem.	m	ectomycorrhizal			Ba et al. 2012: 12	Ba et al. 2012	2012					x
accepted	Fungi	Basidiomycota	Agaricales	Inocybaceae		Inocybe sp.		m	ectomycorrhizal			Ba et al. 2012: 12	Ba et al. 2012	2012		x			x							x
accepted	Fungi	Basidiomycota	Russulales	Russulaceae		Lactarius melanogalus	R. Heim	m	ectomycorrhizal			Ba et al. 2012: 12	Ba et al. 2012	2012					x
accepted	Fungi	Basidiomycota	Russulales	Russulaceae	aff.	Lactarius pulchrispermus	Verbeken	m	ectomycorrhizal			Ba et al. 2012: 12	Ba et al. 2012	2012					x
accepted	Fungi	Basidiomycota	Russulales	Russulaceae		Russula cellulata	Buyck	m	ectomycorrhizal			Ba et al. 2012: 12	Ba et al. 2012	2012					x
accepted	Fungi	Basidiomycota	Russulales	Russulaceae		Russula congoana	Pat.	m	ectomycorrhizal			Ba et al. 2012: 12	Ba et al. 2012	2012					x
accepted	Fungi	Basidiomycota	Russulales	Russulaceae		Russula liberiensis	Singer	m	ectomycorrhizal			Ba et al. 2012: 12	Ba et al. 2012	2012					x
accepted	Fungi	Basidiomycota	Russulales	Russulaceae		Russula meleagris	Buyck	m	ectomycorrhizal			Ba et al. 2012: 12	Ba et al. 2012	2012					x
accepted	Fungi	Basidiomycota	Russulales	Russulaceae		Russula parasitica	(R. Heim) Buyck	m	ectomycorrhizal			Ba et al. 2012: 12	Ba et al. 2012	2012					x
accepted	Fungi	Basidiomycota	Russulales	Russulaceae	aff.	Russula pruinata	R. Heim	m	ectomycorrhizal			Ba et al. 2012: 12	Ba et al. 2012	2012					x
accepted	Fungi	Basidiomycota	Cantharellales	Cantharellaceae		Cantharellus pseudofriesii	Heinem.	m	ectomycorrhizal			Ba et al. 2012: 12, 16	Ba et al. 2012	2012		x			x							x
accepted	Fungi	Basidiomycota	Russulales	Russulaceae		Russula annulata	R. Heim	m	ectomycorrhizal			Ba et al. 2012: 12, 16	Ba et al. 2012	2012		x			x							x
accepted	Fungi	Basidiomycota	Russulales	Russulaceae		Russula discopus	R. Heim	m	ectomycorrhizal			Ba et al. 2012: 12, 16	Ba et al. 2012	2012					x							x
accepted	Fungi	Basidiomycota	Hymenochaetales	Hymenochaetaceae		Coltricia cinnamomea	(Jacq.) Murrill	m	ectomycorrhizal			Ba et al. 2012: 12, 16, 17	Ba et al. 2012	2012		x			x							x	x
accepted	Fungi	Basidiomycota	Russulales	Russulaceae		Lactifluus gymnocarpus	(R. Heim ex Singer) Verbeken	m	ectomycorrhizal			Ba et al. 2012: 12, 16, 17, cited as Lactarius gymnocarpus	Ba et al. 2012	2012		x			x		x
accepted	Fungi	Basidiomycota	Russulales	Russulaceae		Lactifluus annulatoangustifolius	(Beeli) Buyck	m	ectomycorrhizal	on rotten wood or soil		Ba et al. 2012: 12, cited as Lactarius annulatoangustifolius	Ba et al. 2012	2012					x
accepted	Fungi	Basidiomycota	Russulales	Russulaceae	cf.	Lactifluus brunnescens	(Verbeken) Verbeken	m	ectomycorrhizal	on rotten wood or soil		Ba et al. 2012: 12, cited as Lactarius brunnescens	Ba et al. 2012	2012					x
accepted	Fungi	Basidiomycota	Russulales	Russulaceae	cf.	Lactifluus caperatus	(R. Heim & Gooss.-Font.) Verbeken	m	ectomycorrhizal	on rotten wood or soil		Ba et al. 2012: 12, cited as Lactarius caperatus	Ba et al. 2012	2012					x
accepted	Fungi	Basidiomycota	Russulales	Russulaceae		Lactifluus goossensiae	(Beeli) Verbeken	m	ectomycorrhizal			Ba et al. 2012: 12, cited as Lactarius goossensiae	Ba et al. 2012	2012					x							x
accepted	Fungi	Basidiomycota	Russulales	Russulaceae		Lactarius hispidulus	R. Heim	m	ectomycorrhizal			Ba et al. 2012: 12, cited as Lactarius hispidus, supposed to mean L. hispidulus	Ba et al. 2012	2012					x
accepted	Fungi	Basidiomycota	Russulales	Russulaceae	aff.	Lactifluus medusae	(Verbeken) Verbeken	m	ectomycorrhizal			Ba et al. 2012: 12, cited as Lactarius medusae	Ba et al. 2012	2012					x
accepted	Fungi	Basidiomycota	Russulales	Russulaceae		Lactifluus pelliculatus	(Beeli) Buyck	m	ectomycorrhizal			Ba et al. 2012: 12, cited as Lactarius pellliculatus	Ba et al. 2012	2012					x							x
accepted	Fungi	Basidiomycota	Russulales	Russulaceae		Lactifluus ruvubuensis	(Verbeken) Verbeken	m	ectomycorrhizal			Ba et al. 2012: 12, cited as Lactarius ruvubuensis	Ba et al. 2012	2012					x
accepted	Fungi	Basidiomycota	Russulales	Russulaceae		Lactifluus zenkeri	(Henn.) Verbeken	m	ectomycorrhizal			Ba et al. 2012: 12, cited as Lactarius zenkeri	Ba et al. 2012	2012												x
accepted	Fungi	Basidiomycota	Russulales	Russulaceae	cf.	Russula radicans	R. Heim	m	ectomycorrhizal			Ba et al. 2012: 13	Ba et al. 2012	2012					x
accepted	Chromista	Oomycota	Peronosporales	Peronosporaceae	type of a new variety (synonym)	Phytophthora palmivora	(E.J. Butler) E.J. Butler	p	parasitic on vascular plants	Theobroma cacao	Malvaceae	Babacauh 1983: 23, cited as Phytophthora palmivora var. heterocystica	Babacauh 1983	1983							x
accepted	Fungi	Ascomycota	Eurotiales	Aspergillaceae		Aspergillus awamori	Nakaz.	p	saprotrophic	isolated from soil		Babana & Antoun 2006: 52	Babana & Antoun 2006	2006									x
accepted	Fungi	Ascomycota	Eurotiales	Aspergillaceae		Penicillium chrysogenum	Thom	p	saprotrophic	isolated from soil		Babana & Antoun 2006: 52	Babana & Antoun 2006	2006									x
accepted	Fungi	Basidiomycota	Boletales	Boletaceae	type of a new species	Pulveroboletus africanus	De Kesel & Raspé	m	ectomycorrhizal	on soil		Badou et al. 2018: 120	Badou et al. 2018	2018														x
accepted	Fungi	Basidiomycota	Boletales	Boletaceae		Pulveroboletus africanus	De Kesel & Raspé	m	ectomycorrhizal	on soil		Badou et al. 2018: 121	Badou et al. 2018	2018	x				x
accepted	Fungi	Basidiomycota	Boletales	Boletaceae	type of a new species	Pulveroboletus sokponianus	Badou, De Kesel, Raspé & Yorou	m	ectomycorrhizal	on soil		Badou et al. 2018: 123	Badou et al. 2018	2018														x
accepted	Fungi	Basidiomycota	Boletales	Boletaceae		Pulveroboletus sokponianus	Badou, De Kesel, Raspé & Yorou	m	ectomycorrhizal	on soil		Badou et al. 2018: 125	Badou et al. 2018	2018	x
accepted	Fungi	Ascomycota	Lecanorales	Parmeliaceae		Parmotrema tinctorum	(Despr. ex Nyl.) Hale	l	lichenized	corticolous		Bako et al. 2008: 195, cited as Parmelia tinctorum	Bako et al. 2008	2008											x
accepted	Fungi	Ascomycota	Laboulbeniales	Laboulbeniaceae	type of a new species	Laboulbenia cyrtomatis	Balazuc	m	parasitic on arthropods	Cyrtoma sp.; Drosophilidae	Diptera	Balazuc 1980: 210	Balazuc 1980	1980												x
accepted	Fungi	Ascomycota	Hypocreales	Nectriaceae	type of a new species (synonym)	Fusarium neocosmosporiellum	O'Donnell & Geiser	p	saprotrophic	isolated from stored nuts of Arachis hypogaea		Barbosa 1965: 17, n.v., cited as Neocosmospora ornamentata	Barbosa 1965	1965						x
accepted	Fungi	Ascomycota	Erysiphales	Erysiphaceae		Oidium sp.		m	parasitic on vascular plants	Euphorbia heterophylla	Euphorbiaceae	Barreto & Evans 1998: 28	Barreto & Evans 1998	1998													x
accepted	Fungi	Ascomycota	Erysiphales	Erysiphaceae	cf.	Podosphaera euphorbiae-hirtae	(U. Braun & Somani) U. Braun & S. Takam.	m	parasitic on vascular plants	Euphorbia hirta	Euphorbiaceae	Barreto & Evans 1998: 32, cited as Oidium sp.	Barreto & Evans 1998	1998				x
accepted	Chromista	Oomycota	Peronosporales	Peronosporaceae		Peronospora favargeri	Mayor & Vienn.-Bourg.	m	parasitic on vascular plants	Euphorbia hirta	Euphorbiaceae	Barreto & Evans 1998: 33	Barreto & Evans 1998	1998				x	x						x		x
accepted	Fungi	Ascomycota	Eurotiales	Aspergillaceae	type of a new species	Aspergillus ivoriensis	Bartoli & Maggi	m	saprotrophic	isolated from forest soil		Bartoli & Maggi 1978: 383	Bartoli & Maggi 1978	1978							x
accepted	Fungi	Ascomycota	Eurotiales	Aspergillaceae	type of a new species	Aspergillus anthodesmis	Bartoli & Maggi	m	saprotrophic	isolated from forest soil		Bartoli & Maggi 1978: 386	Bartoli & Maggi 1978	1978							x
accepted	Fungi	Ascomycota	Eurotiales	Aspergillaceae	type of a new species	Aspergillus coremiiformis	Bartoli & Maggi	m	saprotrophic	isolated from forest soil		Bartoli & Maggi 1978: 386	Bartoli & Maggi 1978	1978							x
accepted	Fungi	Ascomycota	Eurotiales	Aspergillaceae	type of a new species	Aspergillus ochraceoroseus	Bartoli & Maggi	m	saprotrophic	isolated from forest soil		Bartoli & Maggi 1978: 393	Bartoli & Maggi 1978	1978							x
accepted	Fungi	Ascomycota	Sordariales	Sordariaceae	type of a new species	Effetia craspedoconidica	Bartoli, Maggi & Persiani	m	saprotrophic	isolated from woodland soil		Bartoli et al. 1984: 517	Bartoli et al. 1984	1984							x
accepted	Fungi	Ascomycota	Ascomycota order incertae sedis	Ascomycota family incertae sedis	type of a new species	Allothyriopsis landolphiae	Bat., Cif. & H. Maia	m	parasitic on vascular plants	Landolphia owariensis	Apocynaceae	Batista & Ciferri 1959: 14	Batista & Ciferri 1959	1959				x
accepted	Fungi	Ascomycota	Ascomycota order incertae sedis	Ascomycota family incertae sedis	type of a new species	Asterostomula pseudospondiadis	Bat. & H. Maia	m	parasitic on vascular plants	Pseudospondias microcarpa	Anacardiaceae	Batista & Ciferri 1959: 25	Batista & Ciferri 1959	1959				x
accepted	Fungi	Ascomycota	Microthyriales	Microthyriaceae		Asterinella pseudospondiadis	Hansf.	m	parasitic on vascular plants	Pseudospondias microcarpa	Anacardiaceae	Batista & Ciferri 1959: 26	Batista & Ciferri 1959	1959				x
accepted	Fungi	Ascomycota	Ascomycota order incertae sedis	Ascomycota family incertae sedis	type of a new species	Peltasteropsis alafiae	Bat. & H. Maia	m	parasitic on vascular plants	Alafia scandens	Apocynaceae	Batista & Ciferri 1959: 29	Batista & Ciferri 1959	1959				x
accepted	Fungi	Ascomycota	Ascomycota order incertae sedis	Ascomycota family incertae sedis		Peltasteropsis baphiae	Bat. & H. Maia	m	parasitic on vascular plants	Baphia nitida	Fabaceae	Batista & Ciferri 1959: 30	Batista & Ciferri 1959	1959				x
accepted	Fungi	Ascomycota	Asterinales	Asterinaceae		Asterina blanda	Syd.	m	parasitic on vascular plants	Alafia scandens	Apocynaceae	Batista & Ciferri 1959: 30, cited as Asterina blanda var. alafia	Batista & Ciferri 1959	1959				x
accepted	Fungi	Ascomycota	Asterinales	Asterinaceae		Asterina baphiae	S. Hughes	m	parasitic on vascular plants	Baphia nitida	Fabaceae	Batista & Ciferri 1959: 31, cited as Parasterina baphiae	Batista & Ciferri 1959	1959				x
accepted	Fungi	Ascomycota	Asterinales	Asterinaceae		Asterina concinna	Syd.	m	parasitic on vascular plants	Tylophora sylvatica	Asclepiadaceae	Batista & Ciferri 1959: 32, cited as Parasterina concinna	Batista & Ciferri 1959	1959				x
accepted	Fungi	Ascomycota	Asterinales	Asterinaceae		Parasterina hughesii	Bat. & H. Maia	m	parasitic on vascular plants			Batista & Ciferri 1959: 34	Batista & Ciferri 1959	1959				x
accepted	Fungi	Ascomycota	Ascomycota order incertae sedis	Ascomycota family incertae sedis		Peltasteropsis jahnii	Bat., Cif. & H. Maia	m	parasitic on vascular plants			Batista & Ciferri 1959: 34	Batista & Ciferri 1959	1959				x
accepted	Fungi	Ascomycota	Ascomycota order incertae sedis	Ascomycota family incertae sedis		Peltasteropsis minuta	Bat. & H. Maia	m	parasitic on vascular plants	Moradenia latifolia	name could not be found	Batista & Ciferri 1959: 36	Batista & Ciferri 1959	1959				x
accepted	Fungi	Ascomycota	Asterinales	Asterinaceae		Asterina concinna	Syd.	m	parasitic on vascular plants	Moradenia latifolia	name could not be found	Batista & Ciferri 1959: 36, cited as Parasterina concinna	Batista & Ciferri 1959	1959				x
accepted	Fungi	Ascomycota	Asterinales	Asterinaceae		Asterostomella walleniae	Petr. & Cif.	m	parasitic on vascular plants	Jasminum sp.	Oleaceae	Batista & Ciferri 1959: 43	Batista & Ciferri 1959	1959				x
accepted	Fungi	Ascomycota	Ascomycota order incertae sedis	Ascomycota family incertae sedis	type of a new species	Peltasterella spissae	Bat. & H. Maia	m	parasitic on vascular plants	Jasminum sp.	Oleaceae	Batista & Ciferri 1959: 43	Batista & Ciferri 1959	1959				x
accepted	Fungi	Ascomycota	Asterinales	Asterinaceae		Asterina spissa	Syd. & P. Syd.	m	parasitic on vascular plants	Jasminum sp.	Oleaceae	Batista & Ciferri 1959: 43, cited as Parasterina spissa	Batista & Ciferri 1959	1959				x
accepted	Fungi	Ascomycota	Asterinales	Asterinaceae		Asterostomella caricae	Henn.	m	parasitic on vascular plants	Homalium dolichophyllum	Flacourtiaceae	Batista & Ciferri 1959: 47-48	Batista & Ciferri 1959	1959				x
accepted	Fungi	Ascomycota	Asterinales	Asterinaceae		Asterina homaliicola	S. Hughes	m	parasitic on vascular plants	Homalium dolichophyllum	Flacourtiaceae	Batista & Ciferri 1959: 48	Batista & Ciferri 1959	1959				x
accepted	Fungi	Ascomycota	Asterinales	Asterinaceae		Asterina radiofissilis	(Sacc.) Theiss.	m	parasitic on vascular plants	Homalium dolichophyllum	Flacourtiaceae	Batista & Ciferri 1959: 48	Batista & Ciferri 1959	1959				x
accepted	Fungi	Ascomycota	Asterinales	Asterinaceae		Asterina xumenensis	Doidge	m	parasitic on vascular plants	Homalium dolichophyllum	Flacourtiaceae	Batista & Ciferri 1959: 48	Batista & Ciferri 1959	1959				x
accepted	Fungi	Ascomycota	Asterinales	Asterinaceae		Asterostomella caricae	Henn.	m	parasitic on vascular plants	Homalium dolichophyllum	Flacourtiaceae	Batista & Ciferri 1959: 48	Batista & Ciferri 1959	1959				x
accepted	Fungi	Ascomycota	Asterinales	Asterinaceae		Asterina pleioceratis	S. Hughes	m	parasitic on vascular plants	Pleioceras barteri	Apocynaceae	Batista & Ciferri 1959: 56	Batista & Ciferri 1959	1959				x
accepted	Fungi	Ascomycota	Asterinales	Asterinaceae		Asterostomella walleniae	Petr. & Cif.	m	parasitic on vascular plants	Justicia flava	Acanthaceae	Batista & Ciferri 1959: 56	Batista & Ciferri 1959	1959				x
accepted	Fungi	Ascomycota	Asterinales	Asterinaceae		Asterostomella walleniae	Petr. & Cif.	m	parasitic on vascular plants	Pleioceras barteri	Apocynaceae	Batista & Ciferri 1959: 56	Batista & Ciferri 1959	1959				x
accepted	Fungi	Ascomycota	Asterinales	Asterinaceae		Asterina concinna	Syd.	m	parasitic on vascular plants	Justicia flava	Acanthaceae	Batista & Ciferri 1959: 56, cited as Parasterina concinna	Batista & Ciferri 1959	1959				x
accepted	Fungi	Ascomycota	Ascomycota order incertae sedis	Ascomycota family incertae sedis	type of a new species	Asterostomopsis ghanaensis	Bat., Cif. & H. Maia	m	parasitic on vascular plants	Lawsonia inermis	Lythraceae	Batista & Ciferri 1959: 58	Batista & Ciferri 1959	1959				x
accepted	Fungi	Ascomycota	Asterinales	Asterinaceae		Cirsosia flabellariae	(Syd.) Bat. & H. Maia	m	parasitic on vascular plants	Flabellaria pedunculata	Malpighiaceae	Batista & Maia 1960: 117	Batista & Maia 1960	1960														x
accepted	Fungi	Ascomycota	Asterinales	Asterinaceae	type of a new species	Cirsosia hughesii	Bat. & Maia	m	parasitic on vascular plants	Ancistrophyllum sp.	Arecaceae	Batista & Maia 1960: 117	Batista & Maia 1960	1960				x
accepted	Fungi	Ascomycota	Phyllachorales	Phyllachoraceae	type of a new species	Ophiodothella palmicola	Bat. & Peres	m	parasitic on vascular plants	indet., leaf rachis	Arecaceae	Batista & Peres 1960: 49, n.v.	Batista & Peres 1960	1960				x
accepted	Fungi	Ascomycota	Asterinales	Asterinaceae		Asterina azarae	Lév.	m	parasitic on vascular plants	Tetracera alnifolia	Dilleniaceae	Batista & Vital 1957: 416	Batista & Vital 1957	1957				x
accepted	Fungi	Ascomycota	Ascomycota order incertae sedis	Perisporiopsidaceae	type of a new species	Cicinnobella tetracericola	Bat. & A.F. Vital	m	parasitic on vascular plants	Tetracera alnifolia	Dilleniaceae	Batista & Vital 1957: 416	Batista & Vital 1957	1957				x
accepted	Fungi	Ascomycota	Asterinales	Parmulariaceae		Hysterostomella tetracerae	(F. Rudolphi) Höhn.	m	parasitic on vascular plants	Tetracera alnifolia	Dilleniaceae	Batista & Vital 1957: 416	Batista & Vital 1957	1957				x
accepted	Fungi	Ascomycota	Ascomycota order incertae sedis	Ascomycota family incertae sedis	type of a new species	Peltasteropsis alafiae	Bat. & H. Maia	m	parasitic on vascular plants	Alafia scandens, leaves	Apocynaceae	Batista et al. 1957: 123	Batista et al. 1957	1957				x
accepted	Fungi	Ascomycota	Ascomycota order incertae sedis	Ascomycota family incertae sedis	type of a new species	Scutopeltis alafiae	Bat. & H. Maia	m	parasitic on vascular plants	Alafia scandens, leaves	Apocynaceae	Batista et al. 1957: 123	Batista et al. 1957	1957				x
accepted	Fungi	Ascomycota	Asterinales	Asterinaceae		Asterina blanda	Syd.	m	parasitic on vascular plants	Alafia scandens, leaves	Apocynaceae	Batista et al. 1957: 123, cited as Asterina blanda var. alafiae	Batista et al. 1957	1957				x
accepted	Fungi	Ascomycota	Arthoniales	Arthoniaceae	type of a new species	Arthonia flavoverrucosa	U. Becker & Lücking	l	lichenized	foliicolous		Becker & Lücking 1995: 163	Becker & Luecking 1995	1995							x
accepted	Fungi	Ascomycota	Arthoniales	Arthoniaceae	type of a new species	Arthonia fuscocyanea	U. Becker & Lücking	l	lichenized	foliicolous		Becker & Lücking 1995: 164	Becker & Luecking 1995	1995							x
name invalid, not correctly published	Fungi	Ascomycota	Arthoniales	Arthoniaceae	type of a new species	Arthonia lobulocarpa	U. Becker & Lücking	l	lichenized	foliicolous		Becker & Lücking 1995: 166	Becker & Luecking 1995	1995							x
accepted	Fungi	Ascomycota	Ostropales	Porinaceae	type of a new species	Porina follmanniana	U. Becker & Lücking	l	lichenized	foliicolous		Becker & Lücking 1995: 168	Becker & Luecking 1995	1995							x
accepted	Fungi	Ascomycota	Ostropales	Porinaceae	type of a new species	Trichothelium akeassii	U. Becker & Lücking	l	lichenized	foliicolous		Becker & Lücking 1995: 170	Becker & Luecking 1995	1995							x
accepted	Fungi	Ascomycota	Arthoniales	Arthoniaceae		Arthonia accolens	Stirt.	l	lichenized	foliicolous		Becker & Lücking 1995: 171	Becker & Luecking 1995	1995							x
accepted	Fungi	Ascomycota	Arthoniales	Arthoniaceae		Arthonia leptosperma	(Müll. Arg.) R. Sant.	l	lichenized	foliicolous		Becker & Lücking 1995: 171	Becker & Luecking 1995	1995							x
accepted	Fungi	Ascomycota	Lecanorales	Pilocarpaceae	cf.	Byssoloma usambarense	Vězda	l	lichenized	foliicolous		Becker & Lücking 1995: 171	Becker & Luecking 1995	1995							x
accepted	Fungi	Ascomycota	Ostropales	Gomphillaceae	cf.	Calenia thelotremella	Vain.	l	lichenized	foliicolous		Becker & Lücking 1995: 171	Becker & Luecking 1995	1995							x
accepted	Fungi	Ascomycota	Ostropales	Graphidaceae		Chroodiscus mirificus	(Kremp.) R. Sant.	l	lichenized	foliicolous		Becker & Lücking 1995: 171	Becker & Luecking 1995	1995							x
accepted	Fungi	Ascomycota	Lecanorales	Pilocarpaceae		Fellhanera dominicana	(Vain.) Vězda	l	lichenized	foliicolous		Becker & Lücking 1995: 171	Becker & Luecking 1995	1995							x
accepted	Fungi	Ascomycota	Arthoniales	Roccellaceae		Mazosia longispora	Lücking & Matzer	l	lichenized	foliicolous		Becker & Lücking 1995: 171	Becker & Luecking 1995	1995							x
accepted	Fungi	Ascomycota	Arthoniales	Roccellaceae		Mazosia phyllosema	(Nyl.) Zahlbr.	l	lichenized	foliicolous		Becker & Lücking 1995: 171	Becker & Luecking 1995	1995							x
accepted	Fungi	Ascomycota	Arthoniales	Roccellaceae		Mazosia pseudobambusae	Kalb & Vězda	l	lichenized	foliicolous		Becker & Lücking 1995: 171	Becker & Luecking 1995	1995							x
accepted	Fungi	Ascomycota	Arthoniales	Roccellaceae		Mazosia rubropunctata	R. Sant.	l	lichenized	foliicolous		Becker & Lücking 1995: 171	Becker & Luecking 1995	1995							x
accepted	Fungi	Ascomycota	Arthoniales	Opegraphaceae		Opegrapha santessonii	Sérus.	l	lichenized	foliicolous		Becker & Lücking 1995: 171	Becker & Luecking 1995	1995							x
accepted	Fungi	Ascomycota	Pertusariales	Pertusariaceae		Phyllophiale alba	R. Sant.	l	lichenized	foliicolous		Becker & Lücking 1995: 171	Becker & Luecking 1995	1995							x
accepted	Fungi	Ascomycota	Ostropales	Porinaceae		Porina distans	Vězda & Vivant	l	lichenized	foliicolous		Becker & Lücking 1995: 171	Becker & Luecking 1995	1995							x
accepted	Fungi	Ascomycota	Ostropales	Porinaceae		Porina epiphylla	(Fée) Fée	l	lichenized	foliicolous		Becker & Lücking 1995: 171	Becker & Luecking 1995	1995							x
accepted	Fungi	Ascomycota	Ostropales	Porinaceae		Porina fusca	Lücking	l	lichenized	foliicolous		Becker & Lücking 1995: 171	Becker & Luecking 1995	1995							x
accepted	Fungi	Ascomycota	Ostropales	Porinaceae		Porina imitatrix	Müll. Arg.	l	lichenized	foliicolous		Becker & Lücking 1995: 171	Becker & Luecking 1995	1995							x
accepted	Fungi	Ascomycota	Ostropales	Porinaceae		Porina ornata	Vězda	l	lichenized	foliicolous		Becker & Lücking 1995: 171	Becker & Luecking 1995	1995							x
name invalid, later homonym	Fungi	Ascomycota	Ostropales	Porinaceae		Porina rugosa	Kalb & Vězda	l	lichenized	foliicolous		Becker & Lücking 1995: 171	Becker & Luecking 1995	1995							x
accepted	Fungi	Ascomycota	Ostropales	Porinaceae		Porina semecarpi	Vain.	l	lichenized	foliicolous		Becker & Lücking 1995: 171	Becker & Luecking 1995	1995							x
accepted	Fungi	Ascomycota	Ostropales	Gomphillaceae	cf.	Tricharia triseptata	R. Sant.	l	lichenized	foliicolous		Becker & Lücking 1995: 171	Becker & Luecking 1995	1995							x
accepted	Fungi	Ascomycota	Ostropales	Porinaceae		Trichothelium alboatrum	Vain.	l	lichenized	foliicolous		Becker & Lücking 1995: 171	Becker & Luecking 1995	1995							x
accepted	Fungi	Ascomycota	Ostropales	Porinaceae		Trichothelium bipindense	F. Schill.	l	lichenized	foliicolous		Becker & Lücking 1995: 171	Becker & Luecking 1995	1995							x
accepted	Fungi	Ascomycota	Ostropales	Porinaceae		Trichothelium pauciseptatum	Vězda	l	lichenized	foliicolous		Becker & Lücking 1995: 171	Becker & Luecking 1995	1995							x
accepted	Fungi	Ascomycota	Lecanorales	Pilocarpaceae		Brasilicia dimerelloides	(Vězda ) Farkas	l	lichenized	foliicolous		Becker & Lücking 1995: 171, cited as Bacidia dimerelloides	Becker & Luecking 1995	1995							x
accepted	Fungi	Ascomycota	Ostropales	Coenogoniaceae	cf.	Coenogonium hypophyllum	(Vězda) Kalb & Lücking	l	lichenized	foliicolous		Becker & Lücking 1995: 171, cited as Dimerella hypophylla	Becker & Luecking 1995	1995							x
accepted	Fungi	Ascomycota	Strigulales	Strigulaceae		Strigula phyllogena	(Müll. Arg.) R.C. Harris	l	lichenized	foliicolous		Becker & Lücking 1995: 171, cited as Phylloporis phyllogena	Becker & Luecking 1995	1995							x
accepted	Fungi	Ascomycota	Ostropales	Porinaceae		Porina chrysophora	(Stirt.) R. Sant.	l	lichenized	foliicolous		Becker & Lücking 1995: 171, cited as Porina kamerunensis	Becker & Luecking 1995	1995							x
accepted	Fungi	Basidiomycota	Pucciniales	Pucciniales family incertae sedis		Aecidium cantense	Arthur	p	parasitic on vascular plants	Solanum macrocarpon	Solanaceae	Beed et al. 2011 : 12	Beed et al. 2011	2011	x
accepted	Fungi	Basidiomycota	Agaricales	Agaricaceae		Leucocoprinus flavescens	(Morgan) H.V. Sm.	m	saprotrophic	on dead grass		Beeli 1938: 27, cited as Lepiota flavescens	Beeli 1938	1938													x
accepted	Fungi	Basidiomycota	Agaricales	Agaricaceae	cf.	Chlorophyllum rhachodes	(Vittad.) Vellinga	m	saprotrophic	on soil		Beeli 1938: 27, cited as Lepiota rhacodes	Beeli 1938	1938													x
accepted	Fungi	Basidiomycota	Agaricales	Agaricaceae		Lepiota minutissima	Beeli	m	saprotrophic	on soil		Beeli 1938: 28	Beeli 1938	1938													x
accepted	Fungi	Basidiomycota	Agaricales	Agaricaceae	cf.	Leucocoprinus brebissonii	(Godey) Locq.	m	saprotrophic	on dead grass		Beeli 1938: 28, cited as Lepiota brebissonii	Beeli 1938	1938													x
accepted	Fungi	Basidiomycota	Agaricales	Agaricaceae		Leucocoprinus cepistipes	(Sowerby) Pat.	m	saprotrophic	on dead grass		Beeli 1938: 28, cited as Lepiota cepaestipes	Beeli 1938	1938													x
accepted	Fungi	Basidiomycota	Agaricales	Agaricaceae	type of a new species	Schulzeria striata	Beeli	m	saprotrophic	on soil		Beeli 1938: 29	Beeli 1938	1938													x
accepted	Fungi	Basidiomycota	Agaricales	Tricholomataceae		Collybia albofurfuracea	Beeli	m	saprotrophic	on debris		Beeli 1938: 30	Beeli 1938	1938													x
accepted	Fungi	Basidiomycota	Agaricales	Agaricaceae		Lepiota sierraleonis	(Beeli) Locq.	m	saprotrophic	on soil		Beeli 1938: 30, cited as Schulzeria sierraleonis	Beeli 1938	1938													x
accepted	Fungi	Basidiomycota	Agaricales	Tricholomataceae		Collybia sierraleonis	Beeli	m	saprotrophic	on dead palm leaves		Beeli 1938: 31	Beeli 1938	1938													x
accepted	Fungi	Basidiomycota	Agaricales	Tricholomataceae		Collybia viridis	Beeli	m	saprotrophic	on soil		Beeli 1938: 31	Beeli 1938	1938													x
accepted	Fungi	Basidiomycota	Agaricales	Mycenaceae		Mycena capillaris	(Schumach.) P. Kumm.	m	saprotrophic	on dead leaves		Beeli 1938: 32	Beeli 1938	1938													x
accepted	Fungi	Basidiomycota	Agaricales	Mycenaceae		Mycena deightonii	Beeli	m	saprotrophic	on soil		Beeli 1938: 33	Beeli 1938	1938													x
accepted	Fungi	Basidiomycota	Agaricales	Mycenaceae		Mycena paupercula	(Berk.) Sacc.	m	saprotrophic	on sandy compost		Beeli 1938: 33	Beeli 1938	1938													x
accepted	Fungi	Basidiomycota	Agaricales	Mycenaceae		Mycena termitum	Beeli	m	saprotrophic	on termite mounts		Beeli 1938: 33	Beeli 1938	1938													x
accepted	Fungi	Basidiomycota	Agaricales	Mycenaceae		Mycena sierraleonis	Beeli	m	saprotrophic	on decomposing leaves		Beeli 1938: 34	Beeli 1938	1938													x
accepted	Fungi	Basidiomycota	Agaricales	Marasmiaceae	cf.	Marasmius rotula	(Scop.) Fr.	m	saprotrophic	on dead stem of a grass		Beeli 1938: 35	Beeli 1938	1938													x
accepted	Fungi	Basidiomycota	Agaricales	Tricholomataceae	type of a new species	Collybia njalaensis	(Beeli) Pegler	m	saprotrophic	on dead twigs		Beeli 1938: 35, cited as Marasmius njalaensis	Beeli 1938	1938													x
accepted	Fungi	Basidiomycota	Agaricales	Marasmiaceae	type of a new species	Marasmius sierraleonis	Beeli	m	saprotrophic	on dead twigs		Beeli 1938: 36	Beeli 1938	1938													x
accepted	Fungi	Basidiomycota	Agaricales	Marasmiaceae		Marasmius subrotula	Beeli	m	saprotrophic	on dead twigs		Beeli 1938: 36	Beeli 1938	1938													x
accepted	Fungi	Basidiomycota	Agaricales	Marasmiaceae	cf.	Marasmius crinis-equi	F. Muell. ex Kalchbr.	m	saprotrophic	on dead twigs		Beeli 1938: 37, cited as cf. Marasmius equicrinis	Beeli 1938	1938													x
accepted	Fungi	Basidiomycota	Agaricales	Pleurotaceae		Pleurotus palmicola	Beeli	m	saprotrophic	Elaeis guineensis	Arecaceae	Beeli 1938: 38	Beeli 1938	1938													x
accepted	Fungi	Basidiomycota	Agaricales	Mycenaceae		Panellus mitis	(Pers.) Singer	m	saprotrophic	on dead wood		Beeli 1938: 38, cited as Pleurotus mitis	Beeli 1938	1938													x
accepted	Fungi	Basidiomycota	Agaricales	Marasmiaceae	type of a new species	Crinipellis glaucospora	(Beeli) Pegler	m	saprotrophic	on living or dead trunks		Beeli 1938: 39, cited as Naucoria glaucospora	Beeli 1938	1938													x
accepted	Fungi	Basidiomycota	Agaricales	Entolomataceae		Entoloma conferendum	(Britzelm.) Noordel.	m	saprotrophic	on soil		Beeli 1938: 39, cited as Nolanea staurospora	Beeli 1938	1938													x
accepted	Fungi	Basidiomycota	Agaricales	Tubariaceae	cf.	Tubaria furfuracea	(Pers.) Gillet	m	saprotrophic	on dead wood		Beeli 1938: 40, cited as Naucoria sobria	Beeli 1938	1938													x
accepted	Fungi	Basidiomycota	Agaricales	Hymenogastraceae		Gymnopilus njalaensis	(Beeli) Pegler	m	saprotrophic	on soil		Beeli 1938: 40, cited as Pholiota njalaensis	Beeli 1938	1938													x
accepted	Fungi	Basidiomycota	Agaricales	Hymenogastraceae		Hypholoma murinacea	Beeli	m	saprotrophic	on soil		Beeli 1938: 41	Beeli 1938	1938													x
accepted	Fungi	Basidiomycota	Agaricales	Inocybaceae	cf.	Crepidotus applanatus	(Pers.) P. Kumm.	m	saprotrophic	on dead wood		Beeli 1938: 42	Beeli 1938	1938													x
accepted	Fungi	Basidiomycota	Agaricales	Hymenogastraceae		Psilocybe albobrunnea	M.L. Lutz	m	saprotrophic	on dead wood		Beeli 1938: 42	Beeli 1938	1938													x
accepted	Fungi	Basidiomycota	Boletales	Boletaceae	type of a new species	Boletus loricaceus	Beeli	m	ectomycorrhizal	on herbs		Beeli 1938: 43	Beeli 1938	1938													x
accepted	Fungi	Basidiomycota	Boletales	Boletaceae		Boletus njalaensis	Beeli	m	ectomycorrhizal	on herbs		Beeli 1938: 43	Beeli 1938	1938													x
accepted	Fungi	Basidiomycota	Agaricales	Inocybaceae		Crepidotus mollis	(Schaeff.) Staude	m	saprotrophic	on dead twigs and lianas		Beeli 1938: 43, cited as Crepidotus mollis f. minor	Beeli 1938	1938													x
accepted	Fungi	Basidiomycota	Pucciniales	Raveneliaceae		Sphaerophragmium annulatipes	Eboh	m	parasitic on vascular plants	Monodora brevipes	Annonaceae	Beenken & Berndt 2010: 651	Beenken & Berndt 2010	2010											x
accepted	Fungi	Basidiomycota	Pucciniales	Raveneliaceae		Sphaerophragmium chevalieri	Har. & Pat.	m	parasitic on vascular plants	Monodora tenuifolia	Annonaceae	Beenken & Berndt 2010: 651, cited as Sphaerophragmium monodorae	Beenken & Berndt 2010	2010							x
accepted	Fungi	Basidiomycota	Pucciniales	Raveneliaceae	type of a new species	Sphaerophragmium xylopiae	Beenken & Berndt	m	parasitic on vascular plants	Xylopia acutiflora	Annonaceae	Beenken & Berndt 2010: 656	Beenken & Berndt 2010	2010							x
accepted	Fungi	Basidiomycota	Pucciniales	Raveneliaceae		Sphaerophragmium evernium	Syd.	m	parasitic on vascular plants	Dialium guinense	Fabaceae	Beenken & Berndt 2010: 657	Beenken & Berndt 2010	2010													x
accepted	Fungi	Basidiomycota	Pucciniales	Pucciniosiraceae		Endophylloides guineensis	Vienn.-Bourg.	m	parasitic on vascular plants	Xylopia aethiopica	Annonaceae	Beenken & Wood 2015: 49: 8	Beenken & Wood 2015	2015					x
accepted	Fungi	Basidiomycota	Pucciniales	Pucciniales family incertae sedis		Sphenorchidium deightonii	(Syd.) Beenken	m	parasitic on vascular plants	Xylopia aethiopica	Annonaceae	Beenken & Wood 2015: 49: 8	Beenken & Wood 2015	2015					x		x						x
accepted	Fungi	Basidiomycota	Russulales	Russulaceae		Lactarius hispidulus	R. Heim	m	ectomycorrhizal			Beenken et al. 2016: 3	Beenken et al. 2016	2016					x
accepted	Fungi	Basidiomycota	Polyporales	Meruliaceae		Podoscypha warneckeana	(Henn.) Ryvarden	m	saprotrophic	on dead wood		Berthet & Boidin 1966: 40, cited as Podoscypha nitidula var. warneckeana	Berthet & Boidin 1966	1966														x
accepted	Fungi	Basidiomycota	Stereopsidales	Stereopsidaceae		Stereopsis hiscens	(Berk. & Ravenel) D.A. Reid	m	saprotrophic	on dead wood		Berthet & Boidin 1966: 42	Berthet & Boidin 1966	1966													x
accepted	Fungi	Glomeromycota	Diversisporales	Acaulosporaceae		Acaulospora denticulata	Sieverd. & S. Toro	p	arbuscular mycorrhizal	Manihot esculenta, rhizosphere	Euphorbiaceae	Bi Voko et al. 2013: 258	Bi Voko et al. 2013	2013							x
accepted	Fungi	Glomeromycota	Diversisporales	Acaulosporaceae		Acaulospora lacunosa	J.B. Morton	p	arbuscular mycorrhizal	Manihot esculenta, rhizosphere	Euphorbiaceae	Bi Voko et al. 2013: 258	Bi Voko et al. 2013	2013							x
accepted	Fungi	Glomeromycota	Diversisporales	Acaulosporaceae		Acaulospora laevis	Gerd. & Trappe	p	arbuscular mycorrhizal	Manihot esculenta, rhizosphere	Euphorbiaceae	Bi Voko et al. 2013: 258	Bi Voko et al. 2013	2013							x
accepted	Fungi	Glomeromycota	Diversisporales	Acaulosporaceae		Acaulospora mellea	Spain & N.C. Schenck	p	arbuscular mycorrhizal	Manihot esculenta, rhizosphere	Euphorbiaceae	Bi Voko et al. 2013: 258	Bi Voko et al. 2013	2013							x
accepted	Fungi	Glomeromycota	Diversisporales	Acaulosporaceae		Acaulospora rehmii	Sieverd. & S. Toro	p	arbuscular mycorrhizal	Manihot esculenta, rhizosphere	Euphorbiaceae	Bi Voko et al. 2013: 258	Bi Voko et al. 2013	2013							x
accepted	Fungi	Glomeromycota	Diversisporales	Acaulosporaceae		Acaulospora scrobiculata	Trappe	p	arbuscular mycorrhizal	Manihot esculenta, rhizosphere	Euphorbiaceae	Bi Voko et al. 2013: 258	Bi Voko et al. 2013	2013							x
accepted	Fungi	Glomeromycota	Diversisporales	Acaulosporaceae		Acaulospora tuberculata	Janos & Trappe	p	arbuscular mycorrhizal	Manihot esculenta, rhizosphere	Euphorbiaceae	Bi Voko et al. 2013: 258	Bi Voko et al. 2013	2013							x
accepted	Fungi	Glomeromycota	Archaeosporales	Ambisporaceae		Ambispora reticulata	Oehl & Sieverd.	p	arbuscular mycorrhizal	Manihot esculenta, rhizosphere	Euphorbiaceae	Bi Voko et al. 2013: 258	Bi Voko et al. 2013	2013							x
accepted	Fungi	Glomeromycota	Diversisporales	Gigasporaceae		Cetraspora pellucida	(T.H. Nicolson & N.C. Schenck) Oehl, F.A. Souza & Sieverd.	p	arbuscular mycorrhizal	Manihot esculenta, rhizosphere	Euphorbiaceae	Bi Voko et al. 2013: 258	Bi Voko et al. 2013	2013							x
accepted	Fungi	Glomeromycota	Glomerales	Claroideoglomaceae		Claroideoglomus etunicatum	(W.N. Becker & Gerd.) C. Walker & A. Schüßler	p	arbuscular mycorrhizal	Manihot esculenta, rhizosphere	Euphorbiaceae	Bi Voko et al. 2013: 258	Bi Voko et al. 2013	2013							x
accepted	Fungi	Glomeromycota	Glomerales	Glomeraceae		Funneliformis mosseae	(T.H. Nicolson & Gerd.) C. Walker & A. Schüßler	p	arbuscular mycorrhizal	Manihot esculenta, rhizosphere	Euphorbiaceae	Bi Voko et al. 2013: 258	Bi Voko et al. 2013	2013							x
accepted	Fungi	Glomeromycota	Diversisporales	Gigasporaceae		Gigaspora alboaurantiaca	W.N. Chou	p	arbuscular mycorrhizal	Manihot esculenta, rhizosphere	Euphorbiaceae	Bi Voko et al. 2013: 258	Bi Voko et al. 2013	2013							x
accepted	Fungi	Glomeromycota	Diversisporales	Gigasporaceae		Gigaspora gigantea	(T.H. Nicolson & Gerd.) Gerd. & Trappe	p	arbuscular mycorrhizal	Manihot esculenta, rhizosphere	Euphorbiaceae	Bi Voko et al. 2013: 258	Bi Voko et al. 2013	2013							x
accepted	Fungi	Glomeromycota	Glomerales	Glomeraceae		Glomus clavisporum	(Trappe) R.T. Almeida & N.C. Schenck	p	arbuscular mycorrhizal	Manihot esculenta, rhizosphere	Euphorbiaceae	Bi Voko et al. 2013: 258	Bi Voko et al. 2013	2013							x
accepted	Fungi	Glomeromycota	Glomerales	Glomeraceae		Glomus coremioides	(Berk. & Broome) D. Redecker & J.B. Morton	p	arbuscular mycorrhizal	Manihot esculenta, rhizosphere	Euphorbiaceae	Bi Voko et al. 2013: 258	Bi Voko et al. 2013	2013							x
accepted	Fungi	Glomeromycota	Glomerales	Glomeraceae		Glomus glomerulatum	Sieverd.	p	arbuscular mycorrhizal	Manihot esculenta, rhizosphere	Euphorbiaceae	Bi Voko et al. 2013: 258	Bi Voko et al. 2013	2013							x
accepted	Fungi	Glomeromycota	Glomerales	Glomeraceae		Glomus rubiforme	(Gerd. & Trappe) R.T. Almeida & N.C. Schenck	p	arbuscular mycorrhizal	Manihot esculenta, rhizosphere	Euphorbiaceae	Bi Voko et al. 2013: 258	Bi Voko et al. 2013	2013							x
name invalid, not correctly published	Fungi	Glomeromycota	Diversisporales	Gigasporaceae		Racocetra africana	Bi Voko, Ahonzo-Niamke & A. Zeze	p	arbuscular mycorrhizal	Manihot esculenta, rhizosphere	Euphorbiaceae	Bi Voko et al. 2013: 258	Bi Voko et al. 2013	2013							x
accepted	Fungi	Glomeromycota	Glomerales	Glomeraceae		Rhizophagus clarus	(T.H. Nicolson & N.C. Schenck) C. Walker & A. Schüßler	p	arbuscular mycorrhizal	Manihot esculenta, rhizosphere	Euphorbiaceae	Bi Voko et al. 2013: 258	Bi Voko et al. 2013	2013							x
accepted	Fungi	Glomeromycota	Archaeosporales	Archaeosporaceae		Archaeospora undulata	(Sieverd.) Sieverd., G.A. Silva, B.T. Goto & Oehl	p	arbuscular mycorrhizal	Manihot esculenta, rhizosphere	Euphorbiaceae	Bi Voko et al. 2013: 258, cited as Acaulospora undulata	Bi Voko et al. 2013	2013							x
accepted	Fungi	Glomeromycota	Glomerales	Glomeraceae		Dominikia aurea	(Oehl & Sieverd.) Błaszk., Chwat, G.A. Silva & Oehl	p	arbuscular mycorrhizal	Manihot esculenta, rhizosphere	Euphorbiaceae	Bi Voko et al. 2013: 258, cited as Glomus aureum	Bi Voko et al. 2013	2013							x
accepted	Fungi	Glomeromycota	Glomerales	Glomeraceae		Funneliformis badius	(Oehl, D. Redecker & Sieverd.) C. Walker & A. Schüßler	p	arbuscular mycorrhizal	Manihot esculenta, rhizosphere	Euphorbiaceae	Bi Voko et al. 2013: 258, cited as Glomus badium	Bi Voko et al. 2013	2013							x
accepted	Fungi	Glomeromycota	Glomerales	Glomeraceae		Funneliformis verruculosus	(Błaszk.) C. Walker & A. Schüßler	p	arbuscular mycorrhizal	Manihot esculenta, rhizosphere	Euphorbiaceae	Bi Voko et al. 2013: 258, cited as Glomus verruculosum	Bi Voko et al. 2013	2013							x
accepted	Fungi	Glomeromycota	Glomerales	Glomeraceae		Glomus sinuosum	(Gerd. & B.K. Bakshi) R.T. Almeida & N.C. Schenck	p	arbuscular mycorrhizal	Manihot esculenta, rhizosphere	Euphorbiaceae	Bi Voko et al. 2013: 258, cited as Sclerocystis sinuosa	Bi Voko et al. 2013	2013							x
accepted	Fungi	Glomeromycota	Glomerales	Glomeraceae		Funneliformis constrictus	(Trappe) C. Walker & A. Schüßler	p	arbuscular mycorrhizal	Manihot esculenta, rhizosphere	Euphorbiaceae	Bi Voko et al. 2013: 258, cited as Septoglomus constrictum	Bi Voko et al. 2013	2013							x
accepted	Fungi	Ascomycota	Myriangiales	Elsinoaceae	type of a new species	Elsinoe baphiae	Bitanc. & Jenkins	m	parasitic on vascular plants	Baphia nitida	Fabaceae	Bitancourt & Jenkins 1955: 69	Bitancourt & Jenkins 1955	1955							x
accepted	Fungi	Ascomycota	Myriangiales	Elsinoaceae		Elsinoe basellae	Bitanc. & Jenkins	m	parasitic on vascular plants	Basella alba	Basellaceae	Bitancourt & Jenkins 1955: 70	Bitancourt & Jenkins 1955	1955							x
accepted	Fungi	Ascomycota	Myriangiales	Elsinoaceae	type of a new species	Elsinoe crossopterygis	Bitanc. & Jenkins	m	parasitic on vascular plants	Crossopteryx febrifuga	Rubiaceae	Bitancourt & Jenkins 1955: 70	Bitancourt & Jenkins 1955	1955							x
accepted	Fungi	Ascomycota	Myriangiales	Elsinoaceae	type of a new species	Elsinoe ivorensis	Bitanc. & Jenkins	m	parasitic on vascular plants	Loranthus sp.	Lauranthaceae	Bitancourt & Jenkins 1955: 71	Bitancourt & Jenkins 1955	1955							x
accepted	Fungi	Ascomycota	Myriangiales	Elsinoaceae		Elsinoe mangiferae	Bitanc. & Jenkins	m	parasitic on vascular plants	Mangifera indica	Anacardiaceae	Bitancourt & Jenkins 1955: 72	Bitancourt & Jenkins 1955	1955							x
accepted	Fungi	Ascomycota	Myriangiales	Elsinoaceae		Elsinoe mulleri	Bitanc. & Jenkins	m	parasitic on vascular plants	Polyscias guilfoylei	Araliaceae	Bitancourt & Jenkins 1955: 72	Bitancourt & Jenkins 1955	1955							x
accepted	Fungi	Ascomycota	Myriangiales	Elsinoaceae		Elsinoe rhigiocaryae	Bitanc. & Jenkins	m	parasitic on vascular plants	Rhigiocarya peltata	Menispermmaceae	Bitancourt & Jenkins 1955: 72	Bitancourt & Jenkins 1955	1955							x						x
accepted	Fungi	Ascomycota	Myriangiales	Elsinoaceae	type of a new species	Elsinoe rhigiocaryae	Bitanc. & Jenkins	m	parasitic on vascular plants	Rhigiocarya peltata, Rhigiocarya racemifera	Menispermaceae	Bitancourt & Jenkins 1955: 72	Bitancourt & Jenkins 1955	1955							x
accepted	Fungi	Ascomycota	Myriangiales	Elsinoaceae	type of a new species	Elsinoe salaciae	Bitanc. & Jenkins	m	parasitic on vascular plants	Salacia sp.	Celastraceae	Bitancourt & Jenkins 1955: 73	Bitancourt & Jenkins 1955	1955							x
accepted	Fungi	Ascomycota	Myriangiales	Elsinoaceae		Elsinoe sidae	Bitanc. & Jenkins	m	parasitic on vascular plants	Sida carpinifolia	Malvaceae	Bitancourt & Jenkins 1955: 74	Bitancourt & Jenkins 1955	1955							x
accepted	Fungi	Ascomycota	Capnodiales	Mycosphaerellaceae		Mycosphaerella eumusae	Carlier, M.-F. Zapater, Lapeyre, D.R. Jones & Mour.	p	parasitic on vascular plants	Musa sp. cult.	Musaceae	Blomme et al. 2013: 14	Blomme et al. 2013	2013											x				authors of name unclear
accepted	Fungi	Ascomycota	Capnodiales	Mycosphaerellaceae		Pseudocercospora fijiensis	(M. Morelet) Deighton	p	parasitic on vascular plants	Musa sp. cult.	Musaceae	Blomme et al. 2013: 14, cited as Mycosphaerella fijiensis	Blomme et al. 2013	2013				x			x				x			x
accepted	Fungi	Ascomycota	Hypocreales	Nectriaceae		Fusarium oxysporum f.sp. cubense	W.C. Snyder & H.N. Hansen	p	parasitic on vascular plants	Musa sp. cult.	Musaceae	Blomme et al. 2013: 16	Blomme et al. 2013	2013				x	x						x		x
accepted	Fungi	Basidiomycota	Agaricales	Agaricaceae		Agaricus bisporus	(J.E. Lange) Imbach	m	saprotrophic	on litter		Boa 2004: 104	Boa 2004	2004	x
accepted	Fungi	Basidiomycota	Agaricales	Agaricaceae		Agaricus bulbillosus	Heinem. & Gooss.-Font.	m	saprotrophic	on litter		Boa 2004: 104	Boa 2004	2004	x
accepted	Fungi	Basidiomycota	Agaricales	Agaricaceae		Agaricus goossensiae	Heinem.	m	saprotrophic			Boa 2004: 104	Boa 2004	2004	x
accepted	Fungi	Basidiomycota	Agaricales	Agaricaceae		Agaricus volvatulus	Heinem. & Gooss.-Font.	m	saprotrophic			Boa 2004: 104	Boa 2004	2004	x
accepted	Fungi	Basidiomycota	Agaricales	Strophariaceae		Agrocybe howeana	(Peck) Singer	m	saprotrophic	on litter		Boa 2004: 104	Boa 2004	2004	x
accepted	Fungi	Basidiomycota	Agaricales	Amanitaceae		Amanita craseoderma	Bas	m	ectomycorrhizal			Boa 2004: 104	Boa 2004	2004	x
name invalid, not correctly published	Fungi	Basidiomycota	Agaricales	Amanitaceae		Amanita crassiconus	Bas	m	ectomycorrhizal			Boa 2004: 104	Boa 2004	2004	x
accepted	Fungi	Basidiomycota	Agaricales	Amanitaceae		Amanita loosei	Beeli	m	ectomycorrhizal			Boa 2004: 104	Boa 2004	2004	x
accepted	Fungi	Basidiomycota	Agaricales	Amanitaceae		Amanita masasiensis	Härk. & Saarim.	m	ectomycorrhizal			Boa 2004: 104	Boa 2004	2004	x
accepted	Fungi	Basidiomycota	Agaricales	Amanitaceae	aff.	Amanita rubescens	Pers.	m	ectomycorrhizal			Boa 2004: 104	Boa 2004	2004	x
accepted	Fungi	Basidiomycota	Agaricales	Amanitaceae		Amanita strobilaceovolvata	Beeli	m	ectomycorrhizal			Boa 2004: 104	Boa 2004	2004	x
accepted	Fungi	Basidiomycota	Agaricales	Amanitaceae		Amanita subviscosa	Beeli	m	ectomycorrhizal			Boa 2004: 104	Boa 2004	2004	x
accepted	Fungi	Basidiomycota	Agaricales	Amanitaceae		Amanita xanthogala	Bas	m	ectomycorrhizal			Boa 2004: 104	Boa 2004	2004	x
accepted	Fungi	Basidiomycota	Auriculariales	Auriculariaceae		Auricularia cornea	Ehrenb.	m	saprotrophic			Boa 2004: 104	Boa 2004	2004	x
accepted	Fungi	Basidiomycota	Boletales	Boletaceae		Boletus pseudoloosii	De Kesel, Codjia & Yourou	m	ectomycorrhizal			Boa 2004: 104	Boa 2004	2004	x
accepted	Fungi	Basidiomycota	Agaricales	Agaricaceae		Calvatia subtomentosa	Dissing & M. Lange	m	saprotrophic			Boa 2004: 104	Boa 2004	2004	x
accepted	Fungi	Basidiomycota	Cantharellales	Cantharellaceae		Cantharellus congolensis	Beeli	m	ectomycorrhizal			Boa 2004: 104	Boa 2004	2004	x
accepted	Fungi	Basidiomycota	Cantharellales	Cantharellaceae		Cantharellus floridulus	Heinem.	m	ectomycorrhizal			Boa 2004: 104	Boa 2004	2004	x
accepted	Fungi	Basidiomycota	Agaricales	Agaricaceae	aff.	Chlorophyllum molybdites	(G. Mey.) Masse	m	saprotrophic			Boa 2004: 104	Boa 2004	2004	x
accepted	Fungi	Basidiomycota	Agaricales	Marasmiaceae		Clitocybula sp.		m	saprotrophic			Boa 2004: 104	Boa 2004	2004	x
name not found in Index Fungorum	Fungi	Basidiomycota	Cantharellales	Cantharellaceae		Craterellus beninensis	(?)	m	ectomycorrhizal			Boa 2004: 104	Boa 2004	2004	x
accepted	Fungi	Basidiomycota	Cantharellales	Cantharellaceae		Craterellus cornucopioides	(L.) Pers.	m	ectomycorrhizal			Boa 2004: 104	Boa 2004	2004	x
accepted	Fungi	Basidiomycota	Agaricales	Marasmiaceae		Gerronema sp.		m	saprotrophic			Boa 2004: 104	Boa 2004	2004	x
accepted	Fungi	Basidiomycota	Agaricales	Omphalotaceae		Gymnopus luxurians	(Peck) Murrill	m	saprotrophic			Boa 2004: 104	Boa 2004	2004	x
accepted	Fungi	Basidiomycota	Agaricales	Hymenogastraceae		Hebeloma termitaria	De Kesel, Codjia & Yourou	m	ectomycorrhizal			Boa 2004: 104	Boa 2004	2004	x
name invalid, not correctly published	Fungi	Basidiomycota	Agaricales	Inocybaceae		Inocybe gbadjii	De Kesel	m	saprotrophic			Boa 2004: 104	Boa 2004	2004	x														name present in Mycobank
accepted	Fungi	Basidiomycota	Russulales	Russulaceae		Lactarius baliophaeus	Pegler	m	ectomycorrhizal			Boa 2004: 104	Boa 2004	2004	x
accepted	Fungi	Basidiomycota	Russulales	Russulaceae		Lactarius saponaceus	Verbeken	m	ectomycorrhizal			Boa 2004: 104	Boa 2004	2004	x
accepted	Fungi	Basidiomycota	Russulales	Russulaceae		Lactarius tenellus	Verbeken & Walleyn	m	ectomycorrhizal			Boa 2004: 104	Boa 2004	2004	x
accepted	Fungi	Basidiomycota	Polyporales	Polyporaceae		Lentinus squarrosulus	Mont.	m	saprotrophic			Boa 2004: 104	Boa 2004	2004	x
name not found in Index Fungorum	Fungi	Basidiomycota	Agaricales	Tricholomataceae		Lepista dinahouna	(?)	m	saprotrophic			Boa 2004: 104	Boa 2004	2004	x
accepted	Fungi	Basidiomycota	Agaricales	Catathelasmataceae		Macrocybe lobayensis	(R. Heim) Pegler & Lodge	m	saprotrophic			Boa 2004: 104	Boa 2004	2004	x
accepted	Fungi	Basidiomycota	Agaricales	Marasmiaceae		Marasmius bekolacongoli	Beeli	m	saprotrophic			Boa 2004: 104	Boa 2004	2004	x
accepted	Fungi	Basidiomycota	Agaricales	Marasmiaceae		Marasmius heinemannianus	Antonín	m	saprotrophic			Boa 2004: 104	Boa 2004	2004	x
accepted	Fungi	Basidiomycota	Boletales	Boletinellaceae		Phlebopus sudanicus	(Har. & Pat.) Heinem.	m	ectomycorrhizal			Boa 2004: 104	Boa 2004	2004	x
accepted	Fungi	Basidiomycota	Agaricales	Pleurotaceae		Pleurotus cystidiosus	O.K. Mill.	m	saprotrophic			Boa 2004: 104	Boa 2004	2004	x
accepted	Fungi	Basidiomycota	Agaricales	Pleurotaceae		Pleurotus djamor	(Rumph. ex Fr.) Boedijn	m	saprotrophic			Boa 2004: 104	Boa 2004	2004	x
accepted	Fungi	Basidiomycota	Agaricales	Psathyrellaceae		Psathyrella tuberculata	(Pat.) A.H. Sm.	m	saprotrophic			Boa 2004: 104	Boa 2004	2004	x
accepted	Fungi	Basidiomycota	Polyporales	Polyporaceae		Lentinus velutinus	Fr.	m	saprotrophic			Boa 2004: 104, 122	Boa 2004	2004	x										x
accepted	Fungi	Basidiomycota	Agaricales	Pleurotaceae		Pleurotus tuber-regium	(Fr.) Singer	m	saprotrophic			Boa 2004: 104, 122, cited as Lentinus tuber-regium	Boa 2004	2004	x										x
accepted	Fungi	Basidiomycota	Cantharellales	Cantharellaceae		Afrocantharellus platyphyllus	(Heinem.) Tibuhwa	m	ectomycorrhizal			Boa 2004: 104, cited as Cantharellus platyphyllus	Boa 2004	2004	x
accepted	Fungi	Ascomycota	Xylariales	Xylariaceae		Daldinia eschscholtzii	(Ehrenb.) Rehm	m	saprotrophic			Boa 2004: 104, cited as Daldinia concentrica	Boa 2004	2004	x														D. concentrica does not occur in the tropics
accepted	Fungi	Basidiomycota	Agaricales	Inocybaceae		Pseudosperma squamatum	(J.E. Lange) Matheny & Esteve-Rav.	m	ectomycorrhizal			Boa 2004: 104, cited as Inocybe squamata	Boa 2004	2004	x
accepted	Fungi	Basidiomycota	Russulales	Russulaceae		Lactifluus densifolius	(Verbeken & Karhula) Verbeken	m	ectomycorrhizal			Boa 2004: 104, cited as Lactarius densifolius	Boa 2004	2004	x
accepted	Fungi	Basidiomycota	Russulales	Russulaceae		Lactifluus edulis	(Verbeken & Buyck) Buyck	m	ectomycorrhizal			Boa 2004: 104, cited as Lactarius edulis	Boa 2004	2004	x
accepted	Fungi	Basidiomycota	Russulales	Russulaceae		Lactifluus flammans	(Verbeken) Verbeken	m	ectomycorrhizal			Boa 2004: 104, cited as Lactarius flammans	Boa 2004	2004	x
accepted	Fungi	Basidiomycota	Russulales	Russulaceae		Lactifluus gymnocarpoides	(Verbeken) Verbeken	m	ectomycorrhizal			Boa 2004: 104, cited as Lactarius gymnocarpoides	Boa 2004	2004	x
accepted	Fungi	Basidiomycota	Russulales	Russulaceae		Lactifluus latifolius	(Gooss.-Font. & R. Heim) Verbeken	m	ectomycorrhizal			Boa 2004: 104, cited as Lactarius latifolius	Boa 2004	2004	x
accepted	Fungi	Basidiomycota	Russulales	Russulaceae		Lactifluus luteopus	(Verbeken) Verbeken	m	ectomycorrhizal			Boa 2004: 104, cited as Lactarius luteopus	Boa 2004	2004	x
accepted	Fungi	Basidiomycota	Russulales	Russulaceae		Lactifluus pseudogymnocarpus	(Verbeken) Verbeken	m	ectomycorrhizal			Boa 2004: 104, cited as Lactarius pseudogymnocarpus	Boa 2004	2004	x
accepted	Fungi	Basidiomycota	Russulales	Russulaceae		Lactifluus pumilus	(Verbeken) Verbeken	m	ectomycorrhizal			Boa 2004: 104, cited as Lactarius pumilus	Boa 2004	2004	x
accepted	Fungi	Basidiomycota	Russulales	Russulaceae		Lactifluus volemoides	(Karhula) Verbeken	m	ectomycorrhizal			Boa 2004: 104, cited as Lactarius volemoides	Boa 2004	2004	x
accepted	Fungi	Basidiomycota	Agaricales	Agaricaceae		Leucoagaricus americanus	(Peck) Vellinga	m	saprotrophic			Boa 2004: 104, cited as Leucoagaricus bresadolae	Boa 2004	2004	x
accepted	Fungi	Basidiomycota	Agaricales	Omphalotaceae		Neonothopanus hygrophanus	(Mont.) De Kesel & Degreef	m	saprotrophic			Boa 2004: 104, cited as Nothopanus hygrophanus	Boa 2004	2004	x
accepted	Fungi	Basidiomycota	Boletales	Boletaceae		Afrocastellanoa ivoryana	(Castellano, Verbeken & Thoen) M.E. Sm. & Orihara	m	ectomycorrhizal			Boa 2004: 104, cited as Octaviania ivoryana	Boa 2004	2004	x
accepted	Fungi	Basidiomycota	Boletales	Boletaceae		Pulchroboletus roseoalbidus	(Alessio & Littini) Gelardi, Vizzini & Simonini	m	ectomycorrhizal			Boa 2004: 104, cited as Rubinoboletus roseoalbidus	Boa 2004	2004	x
accepted	Fungi	Basidiomycota	Russulales	Russulaceae		Russula cellulata	Buyck	m	ectomycorrhizal			Boa 2004: 105	Boa 2004	2004	x
name not found in Index Fungorum	Fungi	Basidiomycota	Russulales	Russulaceae		Russula cellulata var. nigra	(?)	m	ectomycorrhizal			Boa 2004: 105	Boa 2004	2004	x
accepted	Fungi	Basidiomycota	Russulales	Russulaceae		Russula compressa	Buyck	m	ectomycorrhizal			Boa 2004: 105	Boa 2004	2004	x
accepted	Fungi	Basidiomycota	Russulales	Russulaceae		Russula congoana	Pat.	m	ectomycorrhizal			Boa 2004: 105	Boa 2004	2004	x
accepted	Fungi	Basidiomycota	Russulales	Russulaceae		Russula grisea	Fr.	m	ectomycorrhizal			Boa 2004: 105	Boa 2004	2004	x
accepted	Fungi	Basidiomycota	Russulales	Russulaceae		Russula meleagris	Buyck	m	ectomycorrhizal			Boa 2004: 105	Boa 2004	2004	x
accepted	Fungi	Basidiomycota	Russulales	Russulaceae		Russula oleifera	Buyck	m	ectomycorrhizal			Boa 2004: 105	Boa 2004	2004	x
accepted	Fungi	Basidiomycota	Russulales	Russulaceae		Russula pseudopurpurea	Buyck	m	ectomycorrhizal			Boa 2004: 105	Boa 2004	2004	x
accepted	Fungi	Basidiomycota	Russulales	Russulaceae		Russula testacea	Buyck	m	ectomycorrhizal			Boa 2004: 105	Boa 2004	2004	x
accepted	Fungi	Basidiomycota	Russulales	Russulaceae	aff.	Russula virescens	(Schaeff.) Fr.	m	ectomycorrhizal			Boa 2004: 105	Boa 2004	2004	x
accepted	Fungi	Basidiomycota	Agaricales	Schizophyllaceae		Schizophyllum commune	Fr.	m	saprotrophic			Boa 2004: 105	Boa 2004	2004	x
accepted	Fungi	Basidiomycota	Agaricales	Lyophyllaceae		Termitomyces aurantiacus	(R. Heim) R. Heim	m	symbiotic with arthropods			Boa 2004: 105	Boa 2004	2004	x
accepted	Fungi	Basidiomycota	Agaricales	Lyophyllaceae		Termitomyces clypeatus	R. Heim	m	symbiotic with arthropods			Boa 2004: 105	Boa 2004	2004	x
accepted	Fungi	Basidiomycota	Agaricales	Lyophyllaceae		Termitomyces fuliginosus	R. Heim	m	symbiotic with arthropods			Boa 2004: 105	Boa 2004	2004	x
accepted	Fungi	Basidiomycota	Agaricales	Lyophyllaceae		Termitomyces le-testui	(Pat.) R. Heim	m	symbiotic with arthropods			Boa 2004: 105	Boa 2004	2004	x
accepted	Fungi	Basidiomycota	Agaricales	Lyophyllaceae		Termitomyces medius	R. Heim & Grassé	m	symbiotic with arthropods			Boa 2004: 105	Boa 2004	2004	x
accepted	Fungi	Basidiomycota	Agaricales	Lyophyllaceae		Termitomyces microcarpus	(Berk. & Broom) Heim	m	symbiotic with arthropods			Boa 2004: 105	Boa 2004	2004	x
accepted	Fungi	Basidiomycota	Agaricales	Lyophyllaceae		Termitomyces robustus	(Beeli) R. Heim	m	symbiotic with arthropods			Boa 2004: 105	Boa 2004	2004	x
accepted	Fungi	Basidiomycota	Agaricales	Lyophyllaceae		Termitomyces schimperi	(Pat.) R. Heim	m	symbiotic with arthropods			Boa 2004: 105	Boa 2004	2004	x
accepted	Fungi	Basidiomycota	Agaricales	Lyophyllaceae		Termitomyces striatus	(Beeli) R. Heim	m	symbiotic with arthropods			Boa 2004: 105	Boa 2004	2004	x
accepted	Fungi	Basidiomycota	Agaricales	Pluteaceae		Volvariella volvacea	(Bull.) Singer	m	saprotrophic			Boa 2004: 105	Boa 2004	2004	x
accepted	Fungi	Basidiomycota	Agaricales	Pluteaceae		Volvopluteus earlei	(Murrill) Vizzini, Contu & Justo	m	saprotrophic	on soil		Boa 2004: 105, cited as Volvariella earlei	Boa 2004	2004	x
accepted	Fungi	Basidiomycota	Boletales	Boletinellaceae		Phlebopus sudanicus	(Har. & Pat.) Heinem.	m	ectomycorrhizal			Boa 2004: 107	Boa 2004	2004		x
accepted	Fungi	Basidiomycota	Agaricales	Agaricaceae		Agaricus campestris	Brond.	m	saprotrophic			Boa 2004: 112	Boa 2004	2004				x
accepted	Fungi	Basidiomycota	Agaricales	Agaricaceae		Agaricus goossensiae	Heinem.	m	saprotrophic			Boa 2004: 112	Boa 2004	2004				x
accepted	Fungi	Basidiomycota	Cantharellales	Cantharellaceae		Cantharellus floridulus	Heinem.	m	ectomycorrhizal			Boa 2004: 112	Boa 2004	2004				x
accepted	Fungi	Basidiomycota	Polyporales	Ganodermataceae	aff.	Ganoderma lucidum	(Curtis) P. Karst.	m	saprotrophic			Boa 2004: 112	Boa 2004	2004				x											species complex
accepted	Fungi	Basidiomycota	Boletales	Hygrophoropsidaceae		Hygrophoropsis aurantiaca	(Wulfen) Maire	m	saprotrophic			Boa 2004: 112	Boa 2004	2004							x
accepted	Fungi	Basidiomycota	Boletales	Hygrophoropsidaceae		Hygrophoropsis mangenotii	Locq.	m	saprotrophic			Boa 2004: 112	Boa 2004	2004							x
accepted	Fungi	Basidiomycota	Agaricales	Agaricaceae		Macrolepiota procera	(Scop.) Singer	m	saprotrophic			Boa 2004: 112	Boa 2004	2004				x
accepted	Fungi	Basidiomycota	Agaricales	Mycenaceae		Mycena flavescens	Velen.	m	saprotrophic			Boa 2004: 112	Boa 2004	2004				x
accepted	Fungi	Basidiomycota	Boletales	Boletinellaceae		Phlebopus colossus	(R. Heim) Singer	m	ectomycorrhizal			Boa 2004: 112	Boa 2004	2004				x
accepted	Fungi	Basidiomycota	Agaricales	Pluteaceae		Pluteus subcervinus	(Berk. & Broome) Sacc.	m	saprotrophic			Boa 2004: 112	Boa 2004	2004				x
accepted	Fungi	Basidiomycota	Agaricales	Schizophyllaceae		Schizophyllum commune	Fr.	m	saprotrophic			Boa 2004: 112	Boa 2004	2004				x
accepted	Fungi	Basidiomycota	Agaricales	Lyophyllaceae		Termitomyces striatus	(Beeli) R. Heim	m	symbiotic with arthropods			Boa 2004: 112	Boa 2004	2004							x
accepted	Fungi	Basidiomycota	Agaricales	Pluteaceae		Volvariella volvacea	(Bull.) Singer	m	saprotrophic			Boa 2004: 112	Boa 2004	2004				x
accepted	Fungi	Basidiomycota	Agaricales	Agaricaceae		Lycoperdon excipuliforme	(Scop.) Pers.	m	saprotrophic			Boa 2004: 112, cited as Calvatia excipuliformis	Boa 2004	2004				x
accepted	Fungi	Basidiomycota	Agaricales	Psathyrellaceae		Coprinellus micaceus	(Bull.) Vilgalys, Hopple & Jacq. Johnson	m	saprotrophic			Boa 2004: 112, cited as Coprinus micaceus	Boa 2004	2004				x
accepted	Fungi	Ascomycota	Xylariales	Xylariaceae		Daldinia eschscholtzii	(Ehrenb.) Rehm	m	saprotrophic			Boa 2004: 112, cited as Daldinia concentrica	Boa 2004	2004				x											D. concentrica does not occur in the tropics
accepted	Fungi	Basidiomycota	Agaricales	Pleurotaceae		Pleurotus tuber-regium	(Fr.) Singer	m	saprotrophic			Boa 2004: 112, cited as Lentinus tuber-regium	Boa 2004	2004				x
accepted	Fungi	Basidiomycota	Agaricales	Agaricaceae		Lepiota grassei	R. Heim	m	saprotrophic			Boa 2004: 113	Boa 2004	2004					x
accepted	Fungi	Basidiomycota	Agaricales	Strophariaceae		Agrocybe broadwayi	(Murrill) Dennis	m	saprotrophic			Boa 2004: 122	Boa 2004	2004											x
accepted	Fungi	Basidiomycota	Agaricales	Physalacriaceae		Armillaria mellea	(Vahl) P. Kumm.	m	parasitic on vascular plants			Boa 2004: 122	Boa 2004	2004											x
accepted	Fungi	Basidiomycota	Auriculariales	Auriculariaceae		Auricularia auricula-judae	(Bull.) Quél.	m	saprotrophic			Boa 2004: 122	Boa 2004	2004											x
accepted	Fungi	Basidiomycota	Agaricales	Agaricaceae		Calvatia cyathiformis	(Bosc) Morgan	m	saprotrophic			Boa 2004: 122	Boa 2004	2004											x
accepted	Fungi	Basidiomycota	Agaricales	Agaricaceae	aff.	Chlorophyllum molybdites	(G. Mey.) Masse	m	saprotrophic			Boa 2004: 122	Boa 2004	2004											x
accepted	Fungi	Basidiomycota	Polyporales	Polyporaceae		Lentinus velutinus	Fr.	m	saprotrophic			Boa 2004: 122	Boa 2004	2004											x
accepted	Fungi	Basidiomycota	Agaricales	Catathelasmataceae		Macrocybe lobayensis	(R. Heim) Pegler & Lodge	m	saprotrophic			Boa 2004: 122	Boa 2004	2004											x
name invalid, not correctly published	Fungi	Basidiomycota	Basidiomycota order unclear	Basidiomycota family unclear		Panus flavus	Oso	m	saprotrophic			Boa 2004: 122	Boa 2004	2004											x
accepted	Fungi	Basidiomycota	Phallales	Phallaceae		Phallus aurantiacus	Mont.	m	saprotrophic			Boa 2004: 122	Boa 2004	2004											x
accepted	Fungi	Basidiomycota	Agaricales	Psathyrellaceae		Psathyrella atroumbonata	Pegler	m	saprotrophic			Boa 2004: 122	Boa 2004	2004											x
accepted	Fungi	Basidiomycota	Agaricales	Schizophyllaceae		Schizophyllum commune	Fr.	m	saprotrophic			Boa 2004: 122	Boa 2004	2004											x
accepted	Fungi	Basidiomycota	Agaricales	Lyophyllaceae		Termitomyces clypeatus	R. Heim	m	symbiotic with arthropods			Boa 2004: 122	Boa 2004	2004											x
accepted	Fungi	Basidiomycota	Agaricales	Lyophyllaceae		Termitomyces globulus	R. Heim & Gooss.-Font.	m	symbiotic with arthropods			Boa 2004: 122	Boa 2004	2004											x
accepted	Fungi	Basidiomycota	Agaricales	Lyophyllaceae		Termitomyces mammiformis	R. Heim	m	symbiotic with arthropods			Boa 2004: 122	Boa 2004	2004											x
accepted	Fungi	Basidiomycota	Agaricales	Lyophyllaceae		Termitomyces microcarpus	(Berk. & Broom) Heim	m	symbiotic with arthropods			Boa 2004: 122	Boa 2004	2004											x
accepted	Fungi	Basidiomycota	Agaricales	Lyophyllaceae		Termitomyces robustus	(Beeli) R. Heim	m	symbiotic with arthropods			Boa 2004: 122	Boa 2004	2004											x
accepted	Fungi	Basidiomycota	Agaricales	Lyophyllaceae		Termitomyces striatus	(Beeli) R. Heim	m	symbiotic with arthropods			Boa 2004: 122	Boa 2004	2004											x
accepted	Fungi	Basidiomycota	Agaricales	Pluteaceae		Volvariella esculenta	(Massee) Singer	m	saprotrophic			Boa 2004: 122	Boa 2004	2004											x
accepted	Fungi	Basidiomycota	Agaricales	Pluteaceae		Volvariella volvacea	(Bull.) Singer	m	saprotrophic			Boa 2004: 122	Boa 2004	2004											x
accepted	Fungi	Basidiomycota	Agaricales	Psathyrellaceae		Coprinopsis africana	(Pegler) Redhead, Vilgalys & Moncalvo	m	saprotrophic			Boa 2004: 122, cited as Coprinus africanus	Boa 2004	2004											x
accepted	Fungi	Basidiomycota	Polyporales	Polyporaceae		Lentinus squarrosulus	Mont.	m	saprotrophic			Boa 2004: 122, cited as Lentinus subnudus	Boa 2004	2004											x
accepted	Fungi	Basidiomycota	Agaricales	Pleurotaceae		Pleurotus tuber-regium	(Fr.) Singer	m	saprotrophic			Boa 2004: 122, cited as Lentinus tuber-regium	Boa 2004	2004											x
accepted	Fungi	Basidiomycota	Polyporales	Polyporaceae		Lentinus squarrosulus	Mont.	m	saprotrophic			Boa 2004: 122, cited as Pleurotus squarrosulus	Boa 2004	2004											x
accepted	Fungi	Basidiomycota	Boletales	Boletaceae		Afroboletus costatisporus	(Beeli) Watling	m	ectomycorrhizal			Boa 2004: 125	Boa 2004	2004												x
name invalid, not correctly published	Fungi	Basidiomycota	Agaricales	Amanitaceae		Amanita crassiconus	Bas	m	ectomycorrhizal			Boa 2004: 125	Boa 2004	2004												x
accepted	Fungi	Basidiomycota	Agaricales	Amanitaceae		Amanita hemibapha	(Berk. & Br.) Sacc	m	ectomycorrhizal			Boa 2004: 125	Boa 2004	2004												x
accepted	Fungi	Basidiomycota	Agaricales	Amanitaceae		Amanita rubescens	Pers.	m	ectomycorrhizal			Boa 2004: 125	Boa 2004	2004												x
accepted	Fungi	Basidiomycota	Cantharellales	Cantharellaceae		Cantharellus congolensis	Beeli	m	ectomycorrhizal			Boa 2004: 125	Boa 2004	2004												x
accepted	Fungi	Basidiomycota	Cantharellales	Cantharellaceae		Cantharellus pseudofriesii	Heinem.	m	ectomycorrhizal			Boa 2004: 125	Boa 2004	2004												x
accepted	Fungi	Basidiomycota	Boletales	Paxillaceae		Gyrodon intermedius	(Pat.) Singer	m	ectomycorrhizal			Boa 2004: 125	Boa 2004	2004												x
accepted	Fungi	Basidiomycota	Boletales	Boletinellaceae		Phlebopus sudanicus	(Har. & Pat.) Heinem.	m	ectomycorrhizal			Boa 2004: 125	Boa 2004	2004												x
accepted	Fungi	Basidiomycota	Russulales	Russulaceae		Russula foetens	Pers.	m	ectomycorrhizal			Boa 2004: 125	Boa 2004	2004												x
accepted	Fungi	Basidiomycota	Russulales	Russulaceae		Russula pectinata	Fr.	m	ectomycorrhizal			Boa 2004: 125	Boa 2004	2004												x
accepted	Fungi	Basidiomycota	Agaricales	Lyophyllaceae		Termitomyces striatus	(Beeli) R. Heim	m	symbiotic with arthropods			Boa 2004: 125	Boa 2004	2004													x
accepted	Fungi	Basidiomycota	Boletales	Boletaceae		Tubosaeta brunneosetosa	(Singer) E. Horak	m	ectomycorrhizal			Boa 2004: 125	Boa 2004	2004												x
accepted	Fungi	Basidiomycota	Russulales	Russulaceae		Lactifluus gymnocarpus	(R. Heim ex Singer) Verbeken	m	ectomycorrhizal			Boa 2004: 125, cited as Lactarius gymnocarpus	Boa 2004	2004												x
accepted	Fungi	Ascomycota	Lecanorales	Parmeliaceae		Parmelia sulcata	Taylor	l	lichenized	corticolous		Boamponsem et al. 2010: 1492	Boamponsem et al. 2010	2010				x
accepted	Fungi	Basidiomycota	Russulales	Lachnocladiaceae	type of a new subspecies (synonym)	Vararia firma	Boidin	m	saprotrophic			Boidin & Lanquetin 1975: 461, 477, cited as Vararia firma ssp. amphithallica	Boidin & Lanquetin 1975	1975							x
accepted	Fungi	Basidiomycota	Russulales	Lachnocladiaceae	type of a new species	Vararia insolita	Boidin & Lanq.	m	saprotrophic	on wood		Boidin & Lanquetin 1975: 462, 497	Boidin & Lanquetin 1975	1975							x
accepted	Fungi	Basidiomycota	Russulales	Lachnocladiaceae		Vararia pectinata	(Burt) D.P. Rogers & H.S. Jacks.	m	saprotrophic	on bark		Boidin & Lanquetin 1975: 467	Boidin & Lanquetin 1975	1975							x
accepted	Fungi	Basidiomycota	Russulales	Lachnocladiaceae	type of a new species	Vararia gillesii	Boidin & Lanq.	m	saprotrophic			Boidin & Lanquetin 1975: 474	Boidin & Lanquetin 1975	1975							x
accepted	Fungi	Basidiomycota	Russulales	Lachnocladiaceae	type of a new species	Vararia minidichophysa	Boidin & Lanq.	m	saprotrophic	on bamboo		Boidin & Lanquetin 1975: 510	Boidin & Lanquetin 1975	1975							x
accepted	Fungi	Basidiomycota	Russulales	Lachnocladiaceae	type of a new species	Scytinostroma phaeosarcum	Boidin & Lanq.	m	saprotrophic			Boidin & Lanquetin 1977: 623	Boidin & Lanquetin 1977	1977							x
accepted	Fungi	Basidiomycota	Polyporales	Polyporaceae		Colospora citrispora	(Boidin, Lanq. & Gilles) Miettinen	m	saprotrophic			Boidin & Lanquetin 1983: 469, cited as Epithele citrispora	Boidin & Lanquetin 1983	1983							x
accepted	Fungi	Basidiomycota	Hymenochaetales	Schizoporaceae	type of a new species (synonym)	Odontiopsis ambigua	(Berk. & Broome) Hjortstam	m	saprotrophic	on wood		Boidin & Lanquetin 1983: 490, cited as Pteridomyces sphaericosporus	Boidin & Lanquetin 1983	1983							x
accepted	Fungi	Basidiomycota	Russulales	Lachnocladiaceae		Scytinostroma duriusculum	(Berk. & Broome) Donk	m	saprotrophic	on dead wood		Boidin & Lanquetin 1987: 48	Boidin & Lanquetin 1987	1987							x						x
accepted	Fungi	Basidiomycota	Russulales	Lachnocladiaceae		Scytinostroma africanogalactinum	Boidin, Lanq. & Gilles	m	saprotrophic	on dead wood		Boidin & Lanquetin 1987: 55	Boidin & Lanquetin 1987	1987							x
accepted	Fungi	Basidiomycota	Russulales	Lachnocladiaceae		Scytinostroma phaeosarcum	Boidin & Lanq.	m	saprotrophic	on dead wood		Boidin & Lanquetin 1987: 89	Boidin & Lanquetin 1987	1987							x						x		specimen from Sierra Leone without spores
accepted	Fungi	Basidiomycota	Russulales	Lachnocladiaceae	type of a new species	Scytinostroma renisporum	Boidin, Lanq. & Gilles	m	saprotrophic	on dead wood		Boidin & Lanquetin 1987: 97	Boidin & Lanquetin 1987	1987							x
accepted	Fungi	Basidiomycota	Russulales	Russulaceae	aff.	Boidinia borbonica	Boidin, Lanq. & Gilles	m	saprotrophic	on dead wood		Boidin et al. 1997: 14	Boidin et al. 1997	1997							x
accepted	Fungi	Basidiomycota	Russulales	Russulales family incertae sedis	type of a new species	Gloeopeniophorella singulare	(Boidin, Lanq. & Gilles) Hjortstam & Ryvarden	m	saprotrophic	on dead wood		Boidin et al. 1997: 30, cited as Dextrinocystidium singulare	Boidin et al. 1997	1997							x
accepted	Fungi	Basidiomycota	Russulales	Stereaceae		Megalocystidium luteocystidiatum	(P.H.B. Talbot) Sheng H. Wu	m	saprotrophic	on dead wood		Boidin et al. 1997: 69	Boidin et al. 1997	1997							x
accepted	Fungi	Ascomycota	Pneumocystales	Pneumocystaceae		Pneumocystis jirovecii	Frenkel	other	parasitic on humans	on humans causing pneumonia		Bongomin et al. 2017: 10	Bongomin et al. 2017	2017											x	x
accepted	Fungi	Ascomycota	Saccharomycetales	Saccharomycetales family incertae sedis		Candida sp.		other	parasitic on humans	on humans causing systemic candidiasis		Bongomin et al. 2017: 5	Bongomin et al. 2017	2017											x
accepted	Fungi	Ascomycota	Eurotiales	Aspergillaceae		Aspergillus sp.		other	parasitic on humans	on humans causing systemic or pulmonary aspergillosis		Bongomin et al. 2017: 8, 12	Bongomin et al. 2017	2017											x	x
accepted	Fungi	Basidiomycota	Agaricales	Agaricaceae		Agaricus volvatulus	Heinem. & Gooss.-Font.	m	saprotrophic	on soil		Boni & Yorou 2015: 271	Boni & Yorou 2015	2015	x
accepted	Fungi	Basidiomycota	Agaricales	Amanitaceae	aff.	Amanita craseoderma	Bas	m	ectomycorrhizal			Boni & Yorou 2015: 271	Boni & Yorou 2015	2015	x
accepted	Fungi	Basidiomycota	Agaricales	Amanitaceae		Amanita masasiensis	Härk. & Saarim.	m	ectomycorrhizal			Boni & Yorou 2015: 271	Boni & Yorou 2015	2015	x
accepted	Fungi	Basidiomycota	Agaricales	Amanitaceae	cf.	Amanita rubescens	Pers.	m	ectomycorrhizal			Boni & Yorou 2015: 271	Boni & Yorou 2015	2015	x
accepted	Fungi	Basidiomycota	Agaricales	Amanitaceae		Amanita strobilaceovolvata	Beeli	m	ectomycorrhizal			Boni & Yorou 2015: 271	Boni & Yorou 2015	2015	x
accepted	Fungi	Basidiomycota	Agaricales	Amanitaceae		Amanita subviscosa	Beeli	m	ectomycorrhizal			Boni & Yorou 2015: 271	Boni & Yorou 2015	2015	x
accepted	Fungi	Basidiomycota	Agaricales	Amanitaceae	cf.	Amanita xanthogala	Bas	m	ectomycorrhizal			Boni & Yorou 2015: 271	Boni & Yorou 2015	2015	x
accepted	Fungi	Basidiomycota	Auriculariales	Auriculariaceae		Auricularia cornea	Ehrenb.	m	saprotrophic	on dead wood		Boni & Yorou 2015: 271	Boni & Yorou 2015	2015	x
accepted	Fungi	Basidiomycota	Cantharellales	Cantharellaceae		Cantharellus congolensis	Beeli	m	ectomycorrhizal			Boni & Yorou 2015: 271	Boni & Yorou 2015	2015	x
accepted	Fungi	Basidiomycota	Agaricales	Agaricaceae	aff.	Chlorophyllum molybdites	(G. Mey.) Masse	m	saprotrophic	on soil		Boni & Yorou 2015: 271	Boni & Yorou 2015	2015	x
accepted	Fungi	Basidiomycota	Russulales	Russulaceae		Lactarius baliophaeus	Pegler	m	ectomycorrhizal			Boni & Yorou 2015: 271	Boni & Yorou 2015	2015	x
accepted	Fungi	Basidiomycota	Russulales	Russulaceae		Lactarius saponaceus	Verbeken	m	ectomycorrhizal			Boni & Yorou 2015: 271	Boni & Yorou 2015	2015	x
accepted	Fungi	Basidiomycota	Russulales	Russulaceae		Lactarius tenellus	Verbeken & Walleyn	m	ectomycorrhizal			Boni & Yorou 2015: 271	Boni & Yorou 2015	2015	x
accepted	Fungi	Basidiomycota	Russulales	Russulaceae		Lactifluus edulis	(Verbeken & Buyck) Buyck	m	ectomycorrhizal			Boni & Yorou 2015: 271	Boni & Yorou 2015	2015	x
accepted	Fungi	Basidiomycota	Russulales	Russulaceae		Lactifluus flammans	(Verbeken) Verbeken	m	ectomycorrhizal			Boni & Yorou 2015: 271	Boni & Yorou 2015	2015	x
accepted	Fungi	Basidiomycota	Russulales	Russulaceae		Lactifluus gymnocarpoides	(Verbeken) Verbeken	m	ectomycorrhizal			Boni & Yorou 2015: 271	Boni & Yorou 2015	2015	x
accepted	Fungi	Basidiomycota	Russulales	Russulaceae		Lactifluus luteopus	(Verbeken) Verbeken	m	ectomycorrhizal			Boni & Yorou 2015: 271	Boni & Yorou 2015	2015	x
accepted	Fungi	Basidiomycota	Polyporales	Polyporaceae		Lentinus squarrosulus	Mont.	m	saprotrophic	on dead wood		Boni & Yorou 2015: 271	Boni & Yorou 2015	2015	x
accepted	Fungi	Basidiomycota	Agaricales	Catathelasmataceae		Macrocybe lobayensis	(R. Heim) Pegler & Lodge	m	saprotrophic	on soil		Boni & Yorou 2015: 271	Boni & Yorou 2015	2015	x
accepted	Fungi	Basidiomycota	Boletales	Boletinellaceae		Phlebopus sudanicus	(Har. & Pat.) Heinem.	m	ectomycorrhizal			Boni & Yorou 2015: 271	Boni & Yorou 2015	2015	x
accepted	Fungi	Basidiomycota	Agaricales	Psathyrellaceae		Psathyrella tuberculata	(Pat.) A.H. Sm.	m	saprotrophic	on dead wood		Boni & Yorou 2015: 271	Boni & Yorou 2015	2015	x
accepted	Fungi	Basidiomycota	Russulales	Russulaceae		Russula congoana	Pat.	m	ectomycorrhizal			Boni & Yorou 2015: 271	Boni & Yorou 2015	2015	x
accepted	Fungi	Basidiomycota	Russulales	Russulaceae		Russula oleifera	Buyck	m	ectomycorrhizal			Boni & Yorou 2015: 271	Boni & Yorou 2015	2015	x
accepted	Fungi	Basidiomycota	Agaricales	Lyophyllaceae		Termitomyces clypeatus	R. Heim	m	symbiotic with arthropods			Boni & Yorou 2015: 271	Boni & Yorou 2015	2015	x
accepted	Fungi	Basidiomycota	Agaricales	Lyophyllaceae		Termitomyces le-testui	(Pat.) R. Heim	m	symbiotic with arthropods			Boni & Yorou 2015: 271	Boni & Yorou 2015	2015	x
accepted	Fungi	Basidiomycota	Agaricales	Lyophyllaceae		Termitomyces medius	R. Heim & Grassé	m	symbiotic with arthropods			Boni & Yorou 2015: 271	Boni & Yorou 2015	2015	x
accepted	Fungi	Basidiomycota	Agaricales	Lyophyllaceae		Termitomyces schimperi	(Pat.) R. Heim	m	symbiotic with arthropods			Boni & Yorou 2015: 271	Boni & Yorou 2015	2015	x
accepted	Fungi	Basidiomycota	Agaricales	Tricholomataceae		Arrhenia auriscalpium	(Fr.) Fr.	m	ectomycorrhizal			Boni & Yorou 2015: 271, cited as Cantharellus addaiensis	Boni & Yorou 2015	2015	x
accepted	Fungi	Basidiomycota	Cantharellales	Cantharellaceae		Afrocantharellus platyphyllus	(Heinem.) Tibuhwa	m	ectomycorrhizal			Boni & Yorou 2015: 271, cited as Cantharellus platyphllus	Boni & Yorou 2015	2015	x
accepted	Fungi	Basidiomycota	Russulales	Russulaceae		Lactifluus denigricans	(Verbeken & Karhula) Verbeken	m	ectomycorrhizal			Boni & Yorou 2015: 271, cited as Lactarius denigricans	Boni & Yorou 2015	2015	x
accepted	Fungi	Basidiomycota	Russulales	Russulaceae		Lactifluus densifolius	(Verbeken & Karhula) Verbeken	m	ectomycorrhizal			Boni & Yorou 2015: 271, cited as Lactarius densifolius	Boni & Yorou 2015	2015	x
accepted	Fungi	Basidiomycota	Agaricales	Pleurotaceae		Pleurotus tuber-regium	(Fr.) Singer	m	saprotrophic	on soil		Boni & Yorou 2015: 271, cited as Lentinus tuber-regium	Boni & Yorou 2015	2015	x
accepted	Fungi	Basidiomycota	Agaricales	Pleurotaceae		Pleurotus cystidiosus	O.K. Mill.	m	saprotrophic	on dead wood		Boni & Yorou 2015: 271, cited as Pleurotus abalonus	Boni & Yorou 2015	2015	x
accepted	Fungi	Basidiomycota	Agaricales	Pluteaceae		Volvopluteus earlei	(Murrill) Vizzini, Contu & Justo	m	saprotrophic	on soil		Boni & Yorou 2015: 271, cited as Volvariella earlei	Boni & Yorou 2015	2015	x
accepted	Fungi	Ascomycota	Amphisphaeriales	Amphisphaeriaceae	type of a new species	Pseudopestalotiopsis elaeidis	(C. Booth & J.S. Robertson) F. Liu, L. Cai & Crous	p	parasitic on vascular plants	Elaeis guineensis	Arecaceae	Booth & Robertson 1961: 26, cited as Leptosphaeria elaeidis	Booth & Robertson 1961	1961											x
accepted	Fungi	Ascomycota	Microascales	Microascaceae	type of a new species	Scopulariopsis ivorensis	H. Boucher	other	parasitic on humans			Boucher 1918: 313	Boucher 1918	1918							x
accepted	Fungi	Ascomycota	Hypocreales	Hypocreales family incertae sedis	type of a new species	Acremonium niveum	H. Boucher	other	parasitic on humans			Boucher 1918: 327	Boucher 1918	1918							x
accepted	Fungi	Ascomycota	Hypocreales	Hypocreales family incertae sedis	type of a new species	Cephalosporium doukourei	H. Boucher	other	parasitic on humans			Boucher 1918: 331	Boucher 1918	1918							x
accepted	Fungi	Ascomycota	Hypocreales	Hypocreales family incertae sedis	type of a new species	Hyalopus anoma	H. Boucher	other	parasitic on humans			Boucher 1918: 334	Boucher 1918	1918							x
accepted	Fungi	Basidiomycota	Atheliales	Atheliaceae		Athelia rolfsii	(Curzi) C.C. Tu & Kimbr.	m	parasitic on vascular plants	Vigna sinensis	Fabaceae	Bouhot 1966: 274, cited as Corticium rolfsii	Bouhot 1966	1966												x
accepted	Fungi	Basidiomycota	Cantharellales	Ceratobasidiaceae		Rhizoctonia solani	J.G. Kühn	m	parasitic on vascular plants	Vigna sinensis	Fabaceae	Bouhot 1966: 274, cited as Corticium sasaki	Bouhot 1966	1966												x
accepted	Fungi	Basidiomycota	Pucciniales	Pucciniaceae		Puccinia polysora	Underw.	m	parasitic on vascular plants	Zea mays	Poaceae	Bouhot 1966: 275	Bouhot 1966	1966												x
accepted	Fungi	Basidiomycota	Pucciniales	Pucciniaceae		Uromyces decoratus	Syd. & P. Syd.	m	parasitic on vascular plants	Crotalaria retusa, Crotalaria spectabilis	Fabaceae	Bouhot 1966: 275	Bouhot 1966	1966												x
accepted	Fungi	Basidiomycota	Ustilaginales	Ustilaginaceae		Anthracocystis ehrenbergii	(J.G. Kühn) McTaggart & R.G. Shivas	m	parasitic on vascular plants	Sorghum vulgare	Poaceae	Bouhot 1966: 275, cited as Tolyposporium ehrenbergii	Bouhot 1966	1966												x
accepted	Fungi	Basidiomycota	Pucciniales	Pucciniaceae		Uromyces dianthi	(Pers.) Niessl	m	parasitic on vascular plants	Dianthus sp.	Caryophyllaceae	Bouhot 1966: 275, cited as Uromyces caryophyllinus	Bouhot 1966	1966												x
accepted	Fungi	Ascomycota	Glomerellales	Glomerellaceae		Glomerella psidii	J. Sheld.	m	parasitic on vascular plants	Psidium guajava	Myrtaceae	Bouhot 1966: 278	Bouhot 1966	1966												x
accepted	Fungi	Ascomycota	Pleosporales	Leptosphaeriaceae	type of a new variety (synonym)	Leptosphaeria coffeigena	(Berk. & M.A. Curtis) Sacc.	m	parasitic on vascular plants	Coffea sp.	Rubiaceae	Bouhot 1966: 278, cited as Leptosphaeria coffeicola, probably erroneous epithet	Bouhot 1966	1966												x
accepted	Fungi	Ascomycota	Pleosporales	Didymellaceae		Leptosphaerulina trifolii	(Rostr.) Petr.	m	parasitic on vascular plants	Vigna sinensis	Fabaceae	Bouhot 1966: 278, cited as Leptosphaerulina vignae	Bouhot 1966	1966												x
accepted	Fungi	Ascomycota	Hypocreales	Nectriaceae		Fusarium neocosmosporiellum	O'Donnell & Geiser	m	parasitic on vascular plants	Vigna sinensis	Fabaceae	Bouhot 1966: 278, cited as Neocosmospora vasinfecta var. tracheiphila	Bouhot 1966	1966												x
accepted	Fungi	Ascomycota	Pleosporales	Didymellaceae		Phoma vignae	Henn.	m	parasitic on vascular plants	Vigna sinensis, Voandzaia subterranea	Fabaceae	Bouhot 1966: 279	Bouhot 1966	1966												x
accepted	Fungi	Ascomycota	Botryosphaeriales	Botryosphaeriaceae		Lasiodiplodia theobromae	(Pat.) Griffon & Maubl.	m	saprotrophic or parasitic on vascular plants	diverse species	diverse families	Bouhot 1966: 279, cited as Botryodiplodia theobromae	Bouhot 1966	1966												x
accepted	Fungi	Ascomycota	Botryosphaeriales	Botryosphaeriaceae		Macrophomina phaseolina	(Tassi) Goid.	m	parasitic on vascular plants	diverse species	diverse families	Bouhot 1966: 279, cited as Macrophomina phaseoli	Bouhot 1966	1966												x
accepted	Fungi	Ascomycota	Botryosphaeriales	Phyllostictaceae		Phyllosticta coffeicola	Delacr.	m	parasitic on vascular plants	Coffea sp.	Rubiaceae	Bouhot 1966: 280	Bouhot 1966	1966												x
name invalid, not correctly published	Fungi	Ascomycota	Botryosphaeriales	Phyllostictaceae	type of a new species	Phyllosticta colicola	Bouhot	m	parasitic on vascular plants	Cola nitida	Malvaceae	Bouhot 1966: 280	Bouhot 1966	1966												x
accepted	Fungi	Ascomycota	Pleosporales	Didymellaceae		Epicoccum sorghinum	(Sacc.) Aveskamp, Gruyter & Verkley	m	parasitic on vascular plants	Pennisetum typhoideum	Poaceae	Bouhot 1966: 283, cited as Phyllosticta sorghina	Bouhot 1966	1966												x
accepted	Fungi	Ascomycota	Glomerellales	Glomerellaceae		Colletotrichum crassipes	(Speg.) Arx	m	parasitic on vascular plants	Dieffenbachia sp.	Araceae	Bouhot 1966: 285	Bouhot 1966	1966												x
accepted	Fungi	Ascomycota	Botryosphaeriales	Phyllostictaceae		Phyllosticta voandzeiae	Marchal & Steyaert	m	parasitic on vascular plants	Voandzeia subterranea	Fabaceae	Bouhot 1966: 285	Bouhot 1966	1966												x
accepted	Fungi	Ascomycota	Glomerellales	Glomerellaceae		Colletotrichum gloeosporioides	(Penz.) Penz. & Sacc.	m	parasitic on vascular plants	Cola nitida	Malvaceae	Bouhot 1966: 288	Bouhot 1966	1966												x
accepted	Fungi	Ascomycota	Glomerellales	Glomerellaceae		Colletotrichum gloeosporioides	(Penz.) Penz. & Sacc.	m	parasitic on vascular plants	Dieffenbachia sp.	Araceae	Bouhot 1966: 288	Bouhot 1966	1966												x
accepted	Fungi	Ascomycota	Glomerellales	Glomerellaceae		Colletotrichum indicum	Dastur	m	parasitic on vascular plants	Gossypium sp.	Malvaceae	Bouhot 1966: 288	Bouhot 1966	1966												x
accepted	Fungi	Ascomycota	Amphisphaeriales	Amphisphaeriales family unclear		Pestalotia sp.		m	parasitic on vascular plants	Persea gratissima	Lauraceae	Bouhot 1966: 291	Bouhot 1966	1966												x
accepted	Fungi	Ascomycota	Pleosporales	Pleosporaceae		Alternaria hibisci	Bouhot ex E.G. Simmons	m	parasitic on vascular plants	Hibiscus esculentus	Malvaceae	Bouhot 1966: 292	Bouhot 1966	1966												x
accepted	Fungi	Ascomycota	Amphisphaeriales	Amphisphaeriaceae		Pestalotia coffeicola	Av.-Saccá	m	parasitic on vascular plants	Coffea sp.	Rubiaceae	Bouhot 1966: 292	Bouhot 1966	1966												x
accepted	Fungi	Ascomycota	Capnodiales	Mycosphaerellaceae		Pseudocercospora dolichi	(Ellis & Everh.) J.M. Yen	m	parasitic on vascular plants	Vigna sinensis	Fabaceae	Bouhot 1966: 294, cited as Cercospora dolichi	Bouhot 1966	1966												x
accepted	Fungi	Ascomycota	Capnodiales	Mycosphaerellaceae		Cercospora penzigii	Mussat	m	parasitic on vascular plants	Citrus bigaradia	Rutaceae	Bouhot 1966: 295	Bouhot 1966	1966												x
accepted	Fungi	Ascomycota	Capnodiales	Cladosporiaceae		Cladosporium vignae	M.W. Gardner	m	parasitic on vascular plants	Vigna sinensis	Fabaceae	Bouhot 1966: 295	Bouhot 1966	1966												x
accepted	Fungi	Ascomycota	Erysiphales	Erysiphaceae		Oidium sp.		m	parasitic on vascular plants	Cassia occidentalis	Fabaceae	Bouhot 1966: 295	Bouhot 1966	1966												x
accepted	Fungi	Ascomycota	Capnodiales	Mycosphaerellaceae		Pseudocercospora jahnii	(Syd.) U. Braun & Crous	m	parasitic on vascular plants	Tecoma pentaphylla	Bignoniaceae	Bouhot 1966: 295, cited as Cercospora jahnii	Bouhot 1966	1966												x
accepted	Fungi	Ascomycota	Capnodiales	Mycosphaerellaceae		Cercospora capsici	Heald & F.A. Wolf	m	parasitic on vascular plants	Capsicum annuum	Solanaceae	Bouhot 1966: 295, cited as Cercospora unamunoi	Bouhot 1966	1966												x
accepted	Fungi	Ascomycota	Pleosporales	Pleosporaceae		Stemphylium callistephi	K.F. Baker & L.H. Davis	m	parasitic on vascular plants	Apium graveolens	Apiaceae	Bouhot 1966: 296	Bouhot 1966	1966												x
accepted	Fungi	Ascomycota	Erysiphales	Erysiphaceae		Fibroidium abelmoschi	(Thüm.) U. Braun & R.T.A. Cook	m	parasitic on vascular plants	Hibiscus esculentus	Malvaceae	Bouhot 1966: 296, cited as Oidium abelmoschi	Bouhot 1966	1966												x
accepted	Fungi	Ascomycota	Hypocreales	Hypocreales family incertae sedis		Sarocladium oryzae	(Sawada) W. Gams & D. Hawksw.	m	parasitic on vascular plants	Oryza sativa	Poaceae	Brady 1980a: Set 68, No. 673	Brady 1980a	1980											x
accepted	Fungi	Ascomycota	Hypocreales	Hypocreales family incertae sedis		Sarocladium oryzae	(Sawada) W. Gams & D. Hawksw.	m	parasitic on vascular plants	Oryza sativa	Poaceae	Brady 1980b: Set 68, No 674, cited as Sarocladium attenuatum	Brady 1980b	1980			x								x
accepted	Fungi	Ascomycota	Hypocreales	Hypocreales family incertae sedis	type of a new species	Acremonium cajani	B.L. Brady	m	saprotrophic	on dead twigs of Cajanus cajan		Brady 1986: 486	Brady 1986	1986													x
accepted	Fungi	Ascomycota	Erysiphales	Erysiphaceae	cf.	Podosphaera euphorbiae-hirtae	(U. Braun & Somani) U. Braun & S. Takam.	m	parasitic on vascular plants	Euphorbia hirta	Euphorbiaceae	Braun & Cook 2012: 138	Braun & Cook 2012	2012				x	x
accepted	Fungi	Ascomycota	Erysiphales	Erysiphaceae		Fibroidium balsaminae	(Rajd.) U. Braun & R.T.A. Cook	m	parasitic on vascular plants	Impatiens sp.	Balsaminaceae	Braun & Cook 2012: 168	Braun & Cook 2012	2012													x
accepted	Fungi	Ascomycota	Erysiphales	Erysiphaceae		Fibroidium sesami	U. Braun & R.T.A. Cook	m	parasitic on vascular plants	Sesamum indicum	Pedaliaceae	Braun & Cook 2012: 172	Braun & Cook 2012	2012													x
accepted	Fungi	Ascomycota	Erysiphales	Erysiphaceae	cf.	Leveillula clavata	Nour	m	parasitic on vascular plants	Euphorbia balsamifera	Euphorbiaceae	Braun & Cook 2012: 189, described as Ovulariopsis erysiphoides	Braun & Cook 2012	2012												x
accepted	Fungi	Ascomycota	Erysiphales	Erysiphaceae		Leveillula tropaeolicola	T.Z. Liu & U. Braun	m	parasitic on vascular plants	Tropaeolum sp.	Tropaeolaceae	Braun & Cook 2012: 209	Braun & Cook 2012	2012												x
accepted	Fungi	Ascomycota	Erysiphales	Erysiphaceae		Erysiphe acalyphae	(F.L. Tai) R.Y. Zheng & G.Q. Chen	m	parasitic on vascular plants	Acalypha sp.	Euphorbiaceae	Braun & Cook 2012: 359	Braun & Cook 2012	2012				x
accepted	Fungi	Ascomycota	Erysiphales	Erysiphaceae		Pseudoidium azadirachtae	(Narayanas. & K. Ramakr.) U. Braun & R.T.A. Cook	m	parasitic on vascular plants	Azadirachta indica	Meliaceae	Braun & Cook 2012: 598	Braun & Cook 2012	2012										x
accepted	Fungi	Ascomycota	Erysiphales	Erysiphaceae		Pseudoidium perseae-americanae	(Liberato & R.W. Barreto) Liberato & R.W. Barreto	m	parasitic on vascular plants	Persea americana	Lauraceae	Braun & Cook 2012: 616	Braun & Cook 2012	2012					x									x
accepted	Fungi	Ascomycota	Erysiphales	Erysiphaceae		Pseudoidium tamarindi	(J.M. Yen) U. Braun & R.T.A. Cook	m	parasitic on vascular plants	Tamarindus indica	Fabaceae	Braun & Cook 2012: 619	Braun & Cook 2012	2012				x
accepted	Fungi	Ascomycota	Erysiphales	Erysiphaceae		Microidium phyllanthi	(J.M. Yen) To-anun & S. Takam.	m	parasitic on vascular plants	Phyllanthus sp.	Phyllanthaceae	Braun & Cook 2012: 626	Braun & Cook 2012	2012				x
accepted	Fungi	Ascomycota	Erysiphales	Erysiphaceae		Oidium heveae	B.A. Steinm.	m	parasitic on vascular plants	Hevea sp.	Euphorbiaceae	Braun & Cook 2012: 628	Braun & Cook 2012	2012				x
accepted	Fungi	Basidiomycota	Polyporales	Polyporaceae		Fomes fulvellus	(Bres.) Sacc.	m	saprotrophic			Bresadola 1890: 41, cited as Ganoderma fulvellum	Bresadola 1890	1890					x
accepted	Fungi	Ascomycota	Hypocreales	Clavicipitaceae		Metarhizium flavoviride	W. Gams & Rozsypal	m	parasitic on arthropods	Chirista compta; Acrididae	Orthoptera	Bridge et al. 1997: 179	Bridge et al. 1997	1997														x
accepted	Fungi	Ascomycota	Hypocreales	Clavicipitaceae	cf.	Metarhizium flavoviride	W. Gams & Rozsypal	m	parasitic on arthropods	Kraussaria angulifera; Acrididae	Orthoptera	Bridge et al. 1997: 179	Bridge et al. 1997	1997										x
accepted	Fungi	Ascomycota	Hypocreales	Clavicipitaceae		Metarhizium flavoviride	W. Gams & Rozsypal	m	parasitic on arthropods	Ornithacris cavroisi; Acrididae	Orthoptera	Bridge et al. 1997: 179	Bridge et al. 1997	1997										x
accepted	Fungi	Ascomycota	Hypocreales	Clavicipitaceae		Metarhizium flavoviride	W. Gams & Rozsypal	m	parasitic on arthropods	Zonoceros variegatus; Pyrgomorphidae	Orthoptera	Bridge et al. 1997: 179	Bridge et al. 1997	1997						x
accepted	Fungi	Ascomycota	Hypocreales	Clavicipitaceae		Metarhizium flavoviride	W. Gams & Rozsypal	m	parasitic on arthropods	Zonoceros variegatus; Pyrgomorphidae	Orthoptera	Bridge et al. 1997: 179	Bridge et al. 1997	1997	x
accepted	Fungi	Ascomycota	Hypocreales	Clavicipitaceae		Metarhizium sp.		m	parasitic on arthropods	Hieroglyphus daganensis; Acrididae	Orthoptera	Bridge et al. 1997: 179	Bridge et al. 1997	1997		x
accepted	Fungi	Ascomycota	Saccharomycetales	Saccharomycetales family incertae sedis	type of a new species	Cicadomyces liberiae	Buchner	m	symbiotic with arthropods	Cicada	Hemiptera	Buchner 1912: 101	Buchner 1912	1912								x
accepted	Fungi	Ascomycota	Saccharomycetales	Saccharomycetales family incertae sedis	type of a new species	Cicadomyces minimus	Buchner	m	symbiotic with arthropods	Cicada	Hemiptera	Buchner 1912: 102	Buchner 1912	1912								x
accepted	Fungi	Ascomycota	Lichinales	Gloeoheppiaceae		Gloeoheppia turgida	(Ach.) Gyeln.	l	lichenized	saxicolous		Büdel et al. 1997: 461, 462	Buedel et al. 1997	1997							x
accepted	Fungi	Ascomycota	Lichinales	Peltulaceae		Peltula bolanderi	(Tuck.) Wetmore	l	lichenized	saxicolous		Büdel et al. 1997: 461, 462	Buedel et al. 1997	1997							x
accepted	Fungi	Ascomycota	Lichinales	Peltulaceae		Peltula clavata	(Kremp.) Wetmore	l	lichenized	saxicolous		Büdel et al. 1997: 461, 462	Buedel et al. 1997	1997							x
accepted	Fungi	Ascomycota	Lichinales	Peltulaceae		Peltula congregata	(Nyl.) Swinscow & Krog	l	lichenized	saxicolous		Büdel et al. 1997: 461, 462	Buedel et al. 1997	1997							x
accepted	Fungi	Ascomycota	Lichinales	Peltulaceae		Peltula cylindrica	Wetmore	l	lichenized	saxicolous		Büdel et al. 1997: 461, 462	Buedel et al. 1997	1997							x
accepted	Fungi	Ascomycota	Lichinales	Peltulaceae		Peltula euploca	(Ach.) Poelt	l	lichenized	saxicolous		Büdel et al. 1997: 461, 462	Buedel et al. 1997	1997							x
accepted	Fungi	Ascomycota	Lichinales	Peltulaceae		Peltula impressa	(Vain.) Swinscow & Krog	l	lichenized	saxicolous		Büdel et al. 1997: 461, 462	Buedel et al. 1997	1997							x
accepted	Fungi	Ascomycota	Lichinales	Peltulaceae		Peltula lingulata	(Vain.) Swinscow & Krog	l	lichenized	saxicolous		Büdel et al. 1997: 461, 462	Buedel et al. 1997	1997							x
accepted	Fungi	Ascomycota	Lichinales	Peltulaceae		Peltula marginata	Büdel	l	lichenized	saxicolous		Büdel et al. 1997: 461, 462	Buedel et al. 1997	1997							x
accepted	Fungi	Ascomycota	Lichinales	Peltulaceae		Peltula obscurans	(Nyl.) Gyeln.	l	lichenized	saxicolous		Büdel et al. 1997: 461, 462	Buedel et al. 1997	1997					x		x
accepted	Fungi	Ascomycota	Lichinales	Peltulaceae		Peltula placodizans	(Zahlbr.) Wetmore	l	lichenized	saxicolous		Büdel et al. 1997: 461, 462	Buedel et al. 1997	1997							x
accepted	Fungi	Ascomycota	Lichinales	Peltulaceae		Peltula tortuosa	(Ach.) Wetm.	l	lichenized	saxicolous		Büdel et al. 1997: 461, 462	Buedel et al. 1997	1997							x
accepted	Fungi	Ascomycota	Lichinales	Peltulaceae		Peltula umbilicata	(Vain.) Swinscow & Krog	l	lichenized	saxicolous		Büdel et al. 1997: 461, 462	Buedel et al. 1997	1997							x
accepted	Fungi	Ascomycota	Lichinales	Lichinaceae		Phylliscum testudineum	Henssen	l	lichenized	saxicolous		Büdel et al. 1997: 461, 462	Buedel et al. 1997	1997							x
accepted	Fungi	Ascomycota	Lichinales	Lichinaceae		Synalissa symphorea	(Ach.) Nyl.	l	lichenized	saxicolous		Büdel et al. 1997: 461, 463	Buedel et al. 1997	1997					x		x
accepted	Fungi	Ascomycota	Ostropales	Graphidaceae		Graphis hyalinella	Müll. Arg.	l	lichenized	corticolous		Büdel et al. 2000: 76	Buedel et al. 2000	2000											x
accepted	Fungi	Ascomycota	Lecanorales	Parmeliaceae		Usnea ledienii	(Stein) Motyka	l	lichenized	corticolous		Büdel et al. 2000: 76	Buedel et al. 2000	2000											x
accepted	Fungi	Ascomycota	Lichinales	Peltulaceae		Peltula zahlbruckneri	(Hasse) Wetmore	l	lichenized	corticolous, saxicolous		Büdel et al. 2000: 76, 78	Buedel et al. 2000	2000											x
accepted	Fungi	Ascomycota	Caliciales	Physciaceae		Leucodermia leucomelos	(L.) Kalb	l	lichenized	corticolous		Büdel et al. 2000: 76, cited as Heterodermia leucomelos	Buedel et al. 2000	2000											x
accepted	Fungi	Ascomycota	Caliciales	Caliciaceae		Buellia subalbula	(Nyl.) Müll. Arg.	l	lichenized	saxicolous		Büdel et al. 2000: 78	Buedel et al. 2000	2000											x
accepted	Fungi	Ascomycota	Lichinales	Lichinaceae		Heppia nigra	(Hue) Zahlbr.	l	lichenized	saxicolous		Büdel et al. 2000: 78	Buedel et al. 2000	2000											x
accepted	Fungi	Ascomycota	Lecanorales	Parmeliaceae		Xanthoparmelia subbarbatica	(Elix) O. Blanco, A. Crespo, Elix, D. Hawksw. & Lumbsch	l	lichenized	saxicolous		Büdel et al. 2000: 78, cited as Neofuscelia conturbata	Buedel et al. 2000	2000											x
accepted	Fungi	Ascomycota	Capnodiales	Cladosporiaceae		Cladosporium sp.		p	parasitic on vascular plants	Gossypium barbadense, Gossypium hirsutum	Malvaceae	Busse 1905: 174	Busse 1905	1905														x
accepted	Fungi	Ascomycota	Diaporthales	Diaporthaceae	cf.	Diaporthe sp.		p	parasitic on vascular plants	Gossypium barbadense, Gossypium hirsutum	Malvaceae	Busse 1905: 174	Busse 1905	1905														x
accepted	Fungi	Ascomycota	Hypocreales	Nectriaceae		Fusarium sp.		p	parasitic on vascular plants	Gossypium barbadense, Gossypium hirsutum	Malvaceae	Busse 1905: 174, 178	Busse 1905	1905														x
accepted	Fungi	Basidiomycota	Pucciniales	Phakopsoraceae		Phakopsora desmium	(Berk. & Broome) Cummins	p	parasitic on vascular plants	Gossypium barbadense	Malvaceae	Busse 1906: 203, cited as Uredo gossypii	Busse 1906	1906														x
accepted	Fungi	Ascomycota	Hypocreales	Nectriaceae		Fusarium sp.		p	parasitic on vascular plants	Gossypium sp.	Malvaceae	Busse 1906: 204	Busse 1906	1906														x
accepted	Fungi	Basidiomycota	Pucciniales	Pucciniaceae		Puccinia purpurea	Cooke	p	parasitic on vascular plants	Zea mays	Poaceae	Busse 1906: 217	Busse 1906	1906														x
accepted	Fungi	Basidiomycota	Russulales	Russulaceae		Russula albonigroides	Singer	m	ectomycorrhizal			Buyck 1993: 350	Buyck 1993	1993								x
accepted	Fungi	Basidiomycota	Russulales	Russulaceae		Russula coffeata	Perr.-Bertr.	m	ectomycorrhizal			Buyck 1993: 366	Buyck 1993	1993							x
accepted	Fungi	Basidiomycota	Russulales	Russulaceae		Russula liberiensis	Singer	m	ectomycorrhizal			Buyck 1993: 367	Buyck 1993	1993								x
accepted	Fungi	Basidiomycota	Russulales	Russulaceae		Russula brunneofloccosa	Buyck	m	ectomycorrhizal			Buyck 1993: 391	Buyck 1993	1993							x
accepted	Fungi	Basidiomycota	Russulales	Russulaceae		Russula discopus	R. Heim	m	ectomycorrhizal			Buyck 1993: 404	Buyck 1993	1993					x							x
accepted	Fungi	Basidiomycota	Russulales	Russulaceae		Russula alveolata	R. Heim	m	ectomycorrhizal			Buyck 1994: 500	Buyck 1994	1994												x
accepted	Fungi	Basidiomycota	Russulales	Russulaceae		Russula ochrocephala	Buyck	m	ectomycorrhizal			Buyck 1997: 549	Buyck 1997	1997												x
accepted	Fungi	Basidiomycota	Russulales	Russulaceae		Lactifluus denigricans	(Verbeken & Karhula) Verbeken	m	ectomycorrhizal			Buyck et al. 2007: 789, cited as Lactarius denigricans	Buyck et al. 2007	2007	x
accepted	Fungi	Basidiomycota	Russulales	Russulaceae		Lactifluus inversus	(Gooss.-Font. & R. Heim) Verbeken	m	ectomycorrhizal			Buyck et al. 2007: 789, cited as Lactarius inversus	Buyck et al. 2007	2007					x
accepted	Fungi	Basidiomycota	Russulales	Russulaceae		Lactifluus inversus	(Gooss.-Font. & R. Heim) Verbeken	m	ectomycorrhizal			Buyck et al. 2008: 21, cited as Lactarius inversus	Buyck et al. 2008	2008					x
accepted	Fungi	Ascomycota	Ascomycota order incertae sedis	Ascomycota family incertae sedis		Phaeobotrys acutisporus	(Matsush.) M. Calduch, Gené & Guarro	m	saprotrophic	on dead fallen leaves		Calduch et al. 2002: 128	Calduch et al. 2002	2002											x
accepted	Fungi	Ascomycota	Ascomycota order incertae sedis	Ascomycota family incertae sedis		Zanclospora mystica	Zucconi & Rambelli	m	saprotrophic	on dead fallen leaves		Calduch et al. 2002: 131	Calduch et al. 2002	2002							x
accepted	Fungi	Ascomycota	Ascomycota order incertae sedis	Ascomycota family incertae sedis	type of a new species	Zanclospora stellata	M. Calduch, Gené & Guarro	m	saprotrophic	on dead fallen leaves		Calduch et al. 2002: 131	Calduch et al. 2002	2002											x
accepted	Fungi	Ascomycota	Ascomycota order incertae sedis	Ascomycota family incertae sedis		Acrodictys balladynae	(Hansf.) M.B. Ellis	m	saprotrophic	on dead fallen leaves		Calduch et al. 2002: 133	Calduch et al. 2002	2002											x
accepted	Fungi	Ascomycota	Amphisphaeriales	Phlogicylindriaceae		Beltraniella clara	Onofri	m	saprotrophic	on dead fallen leaves		Calduch et al. 2002: 133	Calduch et al. 2002	2002											x
accepted	Fungi	Ascomycota	Pleosporales	Corynesporascaceae		Corynespora elaeidicola	M.B. Ellis	m	saprotrophic	on dead fallen leaves		Calduch et al. 2002: 133	Calduch et al. 2002	2002											x
accepted	Fungi	Ascomycota	Helotiales	Helotiales family incertae sedis		Dactylaria obtriangularia	Matsush.	m	saprotrophic	on dead fallen leaves		Calduch et al. 2002: 133	Calduch et al. 2002	2002											x
accepted	Fungi	Ascomycota	Sordariales	Helminthosporiaceae		Endophragmiella biconstituta	(Rambelli) Matsush.	m	saprotrophic	on dead fallen leaves		Calduch et al. 2002: 133	Calduch et al. 2002	2002											x
accepted	Fungi	Ascomycota	Ascomycota order incertae sedis	Ascomycota family incertae sedis		Exosporium pterocarpi	M.B. Ellis	m	saprotrophic	on dead fallen leaves		Calduch et al. 2002: 133	Calduch et al. 2002	2002											x
accepted	Fungi	Ascomycota	Helotiales	Helotiales family incertae sedis		Hemibeltrania laxa	G.R.W. Arnold & R.F. Castañeda	m	saprotrophic	on dead fallen leaves		Calduch et al. 2002: 133	Calduch et al. 2002	2002											x
accepted	Fungi	Ascomycota	Ascomycota order incertae sedis	Ascomycota family incertae sedis		Hyphodiscosia jaipurensis	Lodha & K.R.C. Reddy	m	saprotrophic	on dead fallen leaves		Calduch et al. 2002: 133	Calduch et al. 2002	2002											x
accepted	Fungi	Ascomycota	Helotiales	Helotiaceae		Idriella rara	R.F. Castañeda	m	saprotrophic	on dead fallen leaves		Calduch et al. 2002: 133	Calduch et al. 2002	2002											x
accepted	Fungi	Ascomycota	Ascomycota order incertae sedis	Ascomycota family incertae sedis		Intercalarispora nigra	J.L. Crane & Schokn.	m	saprotrophic	on dead fallen leaves		Calduch et al. 2002: 133	Calduch et al. 2002	2002											x
accepted	Fungi	Ascomycota	Sordariales	Sordariales family incertae sedis		Kionochaeta pughii	Kuthub. & Nawawi	m	saprotrophic	on dead fallen leaves		Calduch et al. 2002: 133	Calduch et al. 2002	2002											x
accepted	Fungi	Ascomycota	Chaetosphaeriales	Chaetosphaeriaceae		Dictyochaetopsis gonytrichodes	(Shearer & J.L. Crane) Whitton, McKenzie & K.D. Hyde	m	saprotrophic	on dead fallen leaves		Calduch et al. 2002: 133, cited as Dictyochaeta gonytrichoides	Calduch et al. 2002	2002											x
accepted	Fungi	Ascomycota	Pleosporales	Dictyosporiaceae		Dictyocheirospora heptaspora	(Garov.) M.J. D'souza, Boonmee & K.D. Hyde	m	saprotrophic	on dead fallen leaves		Calduch et al. 2002: 133, cited as Dictyosporium heptasporum	Calduch et al. 2002	2002											x
accepted	Fungi	Ascomycota	Chaetosphaeriales	Chaetosphaeriaceae		Menisporopsis pirozynskii	Varghese & V.G. Rao	m	saprotrophic	on dead fallen leaves		Calduch et al. 2002: 135	Calduch et al. 2002	2002											x
accepted	Fungi	Ascomycota	Parasympodiellales	Parasympodiellaceae		Parasympodiella laxa	(Subram. & Vittal) Ponnappa	m	saprotrophic	on dead fallen leaves		Calduch et al. 2002: 135	Calduch et al. 2002	2002											x
accepted	Fungi	Ascomycota	Pleosporales	Pleosporales family incertae sedis		Periconia lateralis	Ellis & Everh.	m	saprotrophic	on dead fallen leaves		Calduch et al. 2002: 135	Calduch et al. 2002	2002											x
accepted	Fungi	Ascomycota	Ascomycota order incertae sedis	Ascomycota family incertae sedis		Rogergoosiella roystoneicola	A. Hern.-Gut. & J. Mena	m	saprotrophic	on dead fallen leaves		Calduch et al. 2002: 135	Calduch et al. 2002	2002											x
accepted	Fungi	Ascomycota	Pleosporales	Melanommataceae		Sporidesmiella hyalosperma	(Corda) P.M. Kirk	m	saprotrophic	on dead fallen leaves		Calduch et al. 2002: 135	Calduch et al. 2002	2002											x
accepted	Fungi	Ascomycota	Chaetosphaeriales	Chaetosphaeriaceae		Thozetella havanensis	R.F. Castañeda	m	saprotrophic	on dead fallen leaves		Calduch et al. 2002: 135	Calduch et al. 2002	2002											x
accepted	Fungi	Ascomycota	Helotiales	Helotiales family incertae sedis		Trimmatostroma cordae	N.D. Sharma & S.R. Singh	m	saprotrophic	on dead fallen leaves		Calduch et al. 2002: 135	Calduch et al. 2002	2002											x
accepted	Fungi	Ascomycota	Vermiculariopsiellales	Vermiculariopsiellaceae		Vermiculariopsiella immersa	(Desm.) Bender	m	saprotrophic	on dead fallen leaves		Calduch et al. 2002: 135	Calduch et al. 2002	2002											x
accepted	Fungi	Ascomycota	Wiesneriomycetales	Wiesneriomycetaceae		Wiesneriomyces laurinus	(Tassi) P.M. Kirk	m	saprotrophic	on dead fallen leaves		Calduch et al. 2002: 135	Calduch et al. 2002	2002											x
accepted	Fungi	Ascomycota	Hypocreales	Stachybotryaceae		Striaticonidium cinctum	(Corda) L. Lombard & Crous	m	saprotrophic	on dead fallen leaves		Calduch et al. 2002: 135, cited as Myrothecium setiramosum	Calduch et al. 2002	2002											x
accepted	Fungi	Ascomycota	Ascomycota order incertae sedis	Ascomycota family incertae sedis	type of a new species	Kiliophora ubiensis	(Caneva & Rambelli) Kuthub. & Nawawi	m	saprotrophic	on dead leaves		Caneva & Rambelli 1981: 47, cited as Danaëa ubiensis	Caneva & Rambelli 1981	1981							x
accepted	Fungi	Ascomycota	Phyllachorales	Phyllachoraceae		Phyllachora leptoderridis	Deighton	m	parasitic on vascular plants	Leptoderris trifoliolata	Fabaceae	Cannon 1991: 121	Cannon 1991	1991													x
accepted	Fungi	Ascomycota	Phyllachorales	Phyllachoraceae		Phyllachora leucospila	Syd.	m	parasitic on vascular plants	Milettia cf. rhodantha	Fabaceae	Cannon 1991: 127, cited as Phyllachora leucospila var. leucospila	Cannon 1991	1991				x
accepted	Fungi	Ascomycota	Phyllachorales	Phyllachoraceae		Phyllachora leucospila	Syd.	m	parasitic on vascular plants	Millettia lane-poolei, Milettia rhodantha	Fabaceae	Cannon 1991: 127, cited as Phyllachora leucospila var. leucospila	Cannon 1991	1991													x
accepted	Fungi	Ascomycota	Phyllachorales	Phyllachoraceae		Phyllachora leucospila	Syd.	m	parasitic on vascular plants	Millettia sp.	Fabaceae	Cannon 1991: 127, cited as Phyllachora leucospila var. leucospila	Cannon 1991	1991							x
accepted	Fungi	Ascomycota	Phyllachorales	Phyllachoraceae		Phyllachora leucospila	Syd.	m	parasitic on vascular plants	Millettia barteri, Millettia chrysophylla	Fabaceae	Cannon 1991: 128, cited as Phyllachora leucospila var. destituta	Cannon 1991	1991													x
accepted	Fungi	Ascomycota	Phyllachorales	Phyllachoraceae		Phyllachora leucospila	Syd.	m	parasitic on vascular plants	Millettia barteri, Millettia sp.	Fabaceae	Cannon 1991: 128, cited as Phyllachora leucospila var. destituta	Cannon 1991	1991				x
accepted	Fungi	Ascomycota	Phyllachorales	Phyllachoraceae	type of a new variety (synonym)	Phyllachora leucospila	Syd.	m	parasitic on vascular plants	Millettia porphyrocalyx, Ostryoderris sp.	Fabaceae	Cannon 1991: 128, cited as Phyllachora leucospila var. destituta	Cannon 1991	1991					x
accepted	Fungi	Ascomycota	Phyllachorales	Phyllachoraceae	type of a new variety (synonym)	Phyllachora millettiae	Henn.	m	parasitic on vascular plants	Lonchocarpus sericeus, Millettia cf. stapfiana	Fabaceae	Cannon 1991: 138, cited as Phyllachora millettiae subsp. ghanica	Cannon 1991	1991				x
accepted	Fungi	Ascomycota	Phyllachorales	Phyllachoraceae	type of a new species	Phyllachora njalensis	P.F. Cannon	m	parasitic on vascular plants	Leptoderris brachyptera	Fabaceae	Cannon 1991: 148	Cannon 1991	1991													x
accepted	Fungi	Ascomycota	Pleosporales	Coniothyriaceae		Coniothyrium sp.		m	unclear	Pterocarpus erinaceus with Phyllachorales	Fabaceae	Cannon 1991: 154	Cannon 1991	1991				x
accepted	Fungi	Ascomycota	Phyllachorales	Phyllachoraceae		Phyllachora pterocarpi	Syd. & P. Syd.	m	parasitic on vascular plants	Pterocarpus erinaceus	Fabaceae	Cannon 1991: 154	Cannon 1991	1991				x	x						x		x	x
accepted	Fungi	Ascomycota	Phyllachorales	Phyllachoraceae		Phyllachora acaciae	Henn.	m	parasitic on vascular plants	Parkia biglobosa	Fabaceae	Cannon 1991: 59, cited as Phyllachora acaciae ssp. leonensis	Cannon 1991	1991					x								x
accepted	Fungi	Ascomycota	Phyllachorales	Phyllachoraceae		Phyllachora afzeliae	Syd. & P. Syd.	m	parasitic on vascular plants	Afzelia africana	Fabaceae	Cannon 1991: 61	Cannon 1991	1991					x
accepted	Fungi	Ascomycota	Phyllachorales	Phyllachoraceae		Phyllachora afzeliae	Syd. & P. Syd.	m	parasitic on vascular plants	Afzelia africana, Afzelia bracteata, Afzelia zenkeri	Fabaceae	Cannon 1991: 61	Cannon 1991	1991													x
accepted	Fungi	Ascomycota	Phyllachorales	Phyllachoraceae		Phyllachora brachystegiae	Doidge	m	parasitic on vascular plants	Anthonotha crassifolia, Macrolobium macrophyllum	Fabaceae	Cannon 1991: 77, cited as Phyllachora brachystegiae ssp. innumerella	Cannon 1991	1991													x
accepted	Fungi	Ascomycota	Phyllachorales	Phyllachoraceae		Phyllachora concinna	Syd.	m	parasitic on vascular plants	Anthonotha macrophylla (syn. Macrolobium macrophyllum)	Fabaceae	Cannon 1991: 85	Cannon 1991	1991													x
accepted	Fungi	Ascomycota	Phyllachorales	Phyllachoraceae		Phyllachora contigua	Syd.	m	parasitic on vascular plants	Millettia cf. stapfiana	Fabaceae	Cannon 1991: 89	Cannon 1991	1991				x
accepted	Fungi	Ascomycota	Phyllachorales	Phyllachoraceae		Phyllachora contigua	Syd.	m	parasitic on vascular plants	Millettia pallens	Fabaceae	Cannon 1991: 89	Cannon 1991	1991													x
accepted	Fungi	Ascomycota	Phyllachorales	Phyllachoraceae		Phyllachora contigua	Syd.	m	parasitic on vascular plants	Millettia sp.	Fabaceae	Cannon 1991: 89	Cannon 1991	1991					x
accepted	Fungi	Ascomycota	Eurotiales	Aspergillaceae		Aspergillus flavus	Link	p	saprotrophic			Carvajal-Campos et al. 2017: 15, cited as Aspergillus parvisclerotigenus	Carvajal-Campos et al. 2017	2017	x						x				x
accepted	Fungi	Ascomycota	Eurotiales	Aspergillaceae		Aspergillus ochraceoroseus	Bartoli & Maggi	p	saprotrophic			Carvajal-Campos et al. 2017: 2	Carvajal-Campos et al. 2017	2017							x
accepted	Fungi	Ascomycota	Eurotiales	Aspergillaceae		Aspergillus rambellii	Frisvad & Samson	p	saprotrophic			Carvajal-Campos et al. 2017: 2	Carvajal-Campos et al. 2017	2017							x
accepted	Fungi	Ascomycota	Eurotiales	Aspergillaceae		Aspergillus novoparasiticus	S.S. Gonç., Stchigel, Cano, Colombo & Guarro	p	saprotrophic			Carvajal-Campos et al. 2017: 3	Carvajal-Campos et al. 2017	2017	x
name invalid, not correctly published	Fungi	Ascomycota	Eurotiales	Aspergillaceae	type of a new species	Aspergillus korhogoensis	Carv.-Camp., Manizan, S. Tadrist, D.K. Akaki, R. Koffi-Nevry, G.G. Moore, S.O. Fapohunda, S. Bailly, D. Montet, I.P. Oswald, S. Lorber, C. Brabet & O. Puel	p	saprotrophic	isolated from seeds of Arachis hypogea		Carvajal-Campos et al. 2017: 9	Carvajal-Campos et al. 2017	2017							x
accepted	Fungi	Ascomycota	Meliolales	Meliolaceae		Meliola subdentata	Pat.	m	parasitic on vascular plants	Sansevieria liberica	Dracaenaceae	Cassini & Massenot 1966: 168, cited as Meliola subdentata var. microspora	Cassini & Massenot 1966	1966				x
name invalid, later homonym	Fungi	Ascomycota	Meliolales	Meliolaceae	type of a new species	Meliola sansevieriae	R. Cass. & Massenot	m	parasitic on vascular plants	Sansevieria laurentii	Dracaenaceae	Cassini & Massenot 1966: 170	Cassini & Massenot 1966	1966							x
accepted	Fungi	Basidiomycota	Boletales	Boletaceae		Afrocastellanoa ivoryana	(Castellano, Verbeken & Thoen) M.E. Sm. & Orihara	m	ectomycorrhizal			Castellano et al. 2000: 18, cited as Octaviania ivoryana	Castellano et al. 2000	2000					x							x
name invalid, later homonym	Fungi	Ascomycota	Botryosphaeriales	Phyllostictaceae	type of a new species	Phyllosticta bougainvilleae	Cejp	m	parasitic on vascular plants	Bougainvillea spectabilis, living leaves	Nyctaginaceae	Cejp 1969: 2	Cejp 1969	1969													x
accepted	Fungi	Ascomycota	Botryosphaeriales	Phyllostictaceae	type of a new species	Phyllosticta lycopersici	Peck	m	parasitic on vascular plants	Lycopersicon esculentum, living leaves	Solanaceae	Cejp 1969: 3	Cejp 1969	1969													x
accepted	Fungi	Ascomycota	Botryosphaeriales	Phyllostictaceae	type of a new species	Phyllosticta phialodisci	Cejp	m	parasitic on vascular plants	Blighia unijugata	Sapindaceae	Cejp 1969: 4	Cejp 1969	1969													x
accepted	Fungi	Ascomycota	Botryosphaeriales	Phyllostictaceae	type of a new species	Phyllosticta rosae-sinensis	Cejp	m	parasitic on vascular plants	Hibiscus rosa-sinensis	Malvaceae	Cejp 1969: 4	Cejp 1969	1969													x
accepted	Fungi	Ascomycota	Botryosphaeriales	Phyllostictaceae		Phyllosticta tagetis	Nelen	m	parasitic on vascular plants	Tagetes patula	Asteraceae	Cejp 1969: 5	Cejp 1969	1969													x
accepted	Fungi	Ascomycota	Capnodiales	Mycosphaerellaceae	type of a new species	Septoria naucleae	Cejp & Deighton	m	parasitic on vascular plants	Nauclea latifolia	Rubiaceae	Cejp 1969: 6	Cejp 1969	1969													x
accepted	Fungi	Basidiomycota	Hymenochaetales	Hymenochaetaceae		Pyrrhoderma noxium	(Corner) L.W. Zhou & Y.C. Dai	p	parasitic on vascular plants	Hevea brasiliensis	Euphorbiaceae	Chadoeuf et al. 1993: 41, cited as Phellinus noxius	Chadoeuf et al. 1993	1993							x
accepted	Fungi	Basidiomycota	Polyporales	Meripilaceae		Rigidoporus microporus	(Sw.) Overeem	p	parasitic on vascular plants	Hevea brasiliensis	Euphorbiaceae	Chadoeuf et al. 1993: 41, cited as Rigidoporus lignosus	Chadoeuf et al. 1993	1993							x
accepted	Fungi	Ascomycota	Eurotiales	Aspergillaceae		Aspergillus anthodesmis	Bartoli & Maggi	m	saprotrophic	isolated from soil		Chen AJ et al. 2016: 10	Chen AJ et al. 2016	2016							x
accepted	Fungi	Ascomycota	Eurotiales	Aspergillaceae		Aspergillus implicatus	Persiani & Maggi	m	saprotrophic	isolated from soil		Chen AJ et al. 2016: 10	Chen AJ et al. 2016	2016							x
accepted	Fungi	Ascomycota	Eurotiales	Aspergillaceae		Aspergillus ivoriensis	Bartoli & Maggi	m	saprotrophic	isolated from soil		Chen AJ et al. 2016: 10	Chen AJ et al. 2016	2016							x
accepted	Fungi	Ascomycota	Eurotiales	Aspergillaceae		Aspergillus rambellii	Frisvad & Samson	m	saprotrophic	isolated from soil		Chen AJ et al. 2016: 10	Chen AJ et al. 2016	2016							x
accepted	Fungi	Ascomycota	Eurotiales	Aspergillaceae		Aspergillus silvaticus	Fennell & Raper	m	saprotrophic	isolated from soil		Chen AJ et al. 2016: 10	Chen AJ et al. 2016	2016				x
accepted	Fungi	Ascomycota	Eurotiales	Aspergillaceae	type of a new species	Aspergillus angustatus	A.J. Chen, Frisvad & Samson	m	saprotrophic	isolated from root of Mangifera indica		Chen AJ et al. 2016: 41	Chen AJ et al. 2016	2016									x
accepted	Fungi	Ascomycota	Eurotiales	Aspergillaceae		Aspergillus funiculosus	G. Sm.	m	saprotrophic	isolated from soil		Chen AJ et al. 2016: 9	Chen AJ et al. 2016	2016											x
accepted	Fungi	Ascomycota	Eurotiales	Aspergillaceae		Aspergillus ochraceoroseus	Bartoli & Maggi	m	saprotrophic	isolated from soil		Chen AJ et al. 2016: 9	Chen AJ et al. 2016	2016							x
accepted	Fungi	Ascomycota	Eurotiales	Aspergillaceae		Aspergillus violaceus	Fennell & Raper	m	saprotrophic	isolated from soil		Chen AJ et al. 2016: 9	Chen AJ et al. 2016	2016				x
accepted	Fungi	Ascomycota	Ascomycota order incertae sedis	Ascomycota family incertae sedis		Vermispora grandispora	Deighton & Piroz.	m	hyperparasitic	Irenopsis aciculosa	Meliolales	Chen J et al. 2007: 74	Chen J et al. 2007	2007													x
accepted	Fungi	Ascomycota	Botryosphaeriales	Botryosphaeriaceae		Neoscytalidium dimidiatum	(Penz.) Crous & Slippers	p	parasitic on vascular plants	Mangifera indica	Anacardiaceae	Chen SF et al. 2014: 641	Chen SF et al. 2014	2014									x
accepted	Fungi	Basidiomycota	Agaricales	Physalacriaceae		Armillaria mellea	(Vahl) P. Kumm.	p	parasitic on vascular plants	Cinchona sp.	Rubiaceae	Chevaugeon & Merny 1956: 605	Chevaugeon & Merny 1956	1956					x
accepted	Chromista	Oomycota	Peronosporales	Peronosporaceae		Phytophthora sp.		p	parasitic on vascular plants	Cinchona sp.	Rubiaceae	Chevaugeon & Merny 1956: 605, 609	Chevaugeon & Merny 1956	1956					x
accepted	Fungi	Basidiomycota	Corticiales	Corticiaceae		Erythricium salmonicolor	(Berk. & Broome) Burds.	p	parasitic on vascular plants	Cinchona sp.	Rubiaceae	Chevaugeon & Merny 1956: 605, 614, cited as Corticium salmonicolor	Chevaugeon & Merny 1956	1956					x
accepted	Fungi	Ascomycota	Glomerellales	Glomerellaceae	cf.	Colletotrichum gloeosporioides	(Penz.) Penz. & Sacc.	p	saprotrophic	Cinchona sp.	Rubiaceae	Chevaugeon & Merny 1956: 609	Chevaugeon & Merny 1956	1956					x
accepted	Fungi	Ascomycota	Hypocreales	Nectriaceae		Fusarium lateritium	Nees	p	saprotrophic	Cinchona sp.	Rubiaceae	Chevaugeon & Merny 1956: 609	Chevaugeon & Merny 1956	1956					x
accepted	Fungi	Ascomycota	Amphisphaeriales	Pestalotiopsidaceae	cf.	Pestalotiopsis annulata	(Berk. & M.A. Curtis) Steyaert	p	saprotrophic	Cinchona sp.	Rubiaceae	Chevaugeon & Merny 1956: 609, 613, cited as Pestalotia annulata	Chevaugeon & Merny 1956	1956					x
accepted	Fungi	Ascomycota	Hypocreales	Nectriaceae		Neocosmospora solani	(Mart.) L. Lombard & Crous	p	saprotrophic	Cinchona sp.	Rubiaceae	Chevaugeon & Merny 1956: 609, cited as Fusarium solani var. minus	Chevaugeon & Merny 1956	1956					x
accepted	Fungi	Ascomycota	Hypocreales	Bionectriaceae		Clonostachys rosea	(Link) Schroers, Samuels, Seifert & W. Gams	p	saprotrophic	Cinchona sp.	Rubiaceae	Chevaugeon & Merny 1956: 609, cited as Gliocladium roseum	Chevaugeon & Merny 1956	1956					x
accepted	Fungi	Ascomycota	Glomerellales	Glomerellaceae		Colletotrichum cinchonae	Koord.	p	saprotrophic	Cinchona sp.	Rubiaceae	Chevaugeon & Merny 1956: 613	Chevaugeon & Merny 1956	1956					x
accepted	Chromista	Oomycota	Peronosporales	Peronosporaceae		Phytophthora nicotianae	Breda de Haan	p	parasitic on vascular plants	Cinchona sp.	Rubiaceae	Chevaugeon & Merny 1956: 613, 614, cited as Phytophthora parasitica	Chevaugeon & Merny 1956	1956					x
accepted	Fungi	Ascomycota	Hypocreales	Nectriaceae		Fusarium anguioides	Sherb.	p	saprotrophic	Cinchona sp.	Rubiaceae	Chevaugeon & Merny 1956: 614	Chevaugeon & Merny 1956	1956					x
accepted	Fungi	Ascomycota	Hypocreales	Nectriaceae		Calonectria gracilis	Crous, M.J. Wingf. & Alfenas	p	saprotrophic	Cinchona sp.	Rubiaceae	Chevaugeon & Merny 1956: 614, cited as Cylindrocarpon gracile	Chevaugeon & Merny 1956	1956					x
accepted	Fungi	Ascomycota	Hypocreales	Nectriaceae		Gliocladiopsis tenuis	(Bugnic.) Crous & M.J. Wingf.	p	saprotrophic	Cinchona sp.	Rubiaceae	Chevaugeon & Merny 1956: 614, cited as Cylindrocarpon tenue	Chevaugeon & Merny 1956	1956					x
accepted	Fungi	Ascomycota	Glomerellales	Glomerellaceae		Colletotrichum manihotis	Henn.	p	parasitic on vascular plants	Manihot esculenta	Euphorbiaceae	Chevaugeon 1950: 3	Chevaugeon 1950	1950							x
accepted	Fungi	Ascomycota	Glomerellales	Glomerellaceae		Colletotrichum coccodes	(Wallr.) S. Hughes	p	parasitic on vascular plants	Manihot esculenta	Euphorbiaceae	Chevaugeon 1950: 3, cited as Gloeosporium manihotis	Chevaugeon 1950	1950							x						x
accepted	Fungi	Ascomycota	Hypocreales	Nectriaceae		Fusarium sp.		p	parasitic on vascular plants	Manihot esculenta	Euphorbiaceae	Chevaugeon 1950: 4	Chevaugeon 1950	1950							x
accepted	Fungi	Ascomycota	Pleosporales	Didymellaceae		Phoma sp.		p	parasitic on vascular plants	Manihot esculenta	Euphorbiaceae	Chevaugeon 1950: 4	Chevaugeon 1950	1950							x
accepted	Fungi	Ascomycota	Capnodiales	Mycosphaerellaceae		Rhabdospora sp.		p	parasitic on vascular plants	Manihot esculenta	Euphorbiaceae	Chevaugeon 1950: 4	Chevaugeon 1950	1950							x
accepted	Fungi	Ascomycota	Chaetosphaeriales	Linocarpaceae		Linocarpon manihotis	(Syd. & P. Syd.) Petr.	p	parasitic on vascular plants	Manihot esculenta	Euphorbiaceae	Chevaugeon 1950: 4, cited as Ophiobolus manihotis	Chevaugeon 1950	1950							x
name invalid, later homonym	Fungi	Ascomycota	Glomerellales	Glomerellaceae	type of a new species (later homonym)	Glomerella manihotis	Chevaug.	p	parasitic on vascular plants	Manihot esculenta	Euphorbiaceae	Chevaugeon 1950: 8	Chevaugeon 1950	1950							x
accepted	Fungi	Ascomycota	Hypocreales	Nectriaceae		Fusarium pallidoroseum	(Cooke) Sacc.	p	parasitic on vascular plants	Capsicum sp.	Solanaceae	Chevaugeon 1951a: 81, cited as Fusarium semitectum var. majus	Chevaugeon 1951a	1951							x
accepted	Fungi	Ascomycota	Capnodiales	Mycosphaerellaceae		Mycosphaerella berkeleyi	W.A. Jenkins	p	parasitic on vascular plants	Arachis hypogaea	Fabaceae	Chevaugeon 1951b: 1, cited as Cercospora personata	Chevaugeon 1951b	1951			x				x				x	x	x	x
accepted	Fungi	Ascomycota	Xylariales	Xylariales family incertae sedis		Gloeocercospora sorghi	D.C. Bain & Edgerton ex Deighton	p	parasitic on vascular plants	Sorghum sp.	Poaceae	Chevaugeon 1952: 11	Chevaugeon 1952	1952												x
accepted	Fungi	Basidiomycota	Ustilaginales	Ustilaginaceae		Sporisorium cruentum	(J.K. Kühn) Vánky	p	parasitic on vascular plants	Sorghum sp.	Poaceae	Chevaugeon 1952: 16, cited as Sphacelotheca cruenta	Chevaugeon 1952	1952									x
accepted	Fungi	Basidiomycota	Ustilaginales	Ustilaginaceae		Sporisorium sorghi	Ehrenb. ex Link	p	parasitic on vascular plants	Sorghum sp.	Poaceae	Chevaugeon 1952: 16, cited as Sphacelotheca sorghi	Chevaugeon 1952	1952									x
accepted	Fungi	Basidiomycota	Ustilaginales	Ustilaginaceae		Moesziomyces bullatus	(J. Schröt.) Vánky	p	parasitic on vascular plants	Pennisetum glaucum	Poaceae	Chevaugeon 1952: 17, cited as Tolyposporium penicillariae	Chevaugeon 1952	1952									x			x
accepted	Fungi	Ascomycota	Hypocreales	Clavicipitaceae		Balansia claviceps	Speg.	p	parasitic on vascular plants	Pennisetum glaucum	Poaceae	Chevaugeon 1952: 19	Chevaugeon 1952	1952												x
accepted	Chromista	Oomycota	Peronosporales	Peronosporaceae		Sclerospora graminicola	(Sacc.) J. Schröt.	p	parasitic on vascular plants	Pennisetum glaucum	Poaceae	Chevaugeon 1952: 19	Chevaugeon 1952	1952									x
accepted	Fungi	Zygomycota	Mucorales	Choanephoraceae		Blakeslea trispora	Thaxt.	p	parasitic on vascular plants	Pennisetum glaucum	Poaceae	Chevaugeon 1952: 20, cited as Choanephora trispora	Chevaugeon 1952	1952									x			x
accepted	Fungi	Basidiomycota	Ustilaginales	Ustilaginaceae		Ustilago maydis	(DC.) Corda	p	parasitic on vascular plants	Zea mays	Poaceae	Chevaugeon 1952: 21	Chevaugeon 1952	1952												x
accepted	Fungi	Ascomycota	Pleosporales	Pleosporaceae		Bipolaris maydis	(Y. Nisik. & C. Miyake) Shoemaker	p	parasitic on vascular plants	Zea mays	Poaceae	Chevaugeon 1952: 21, cited as Helminthosporium maydis	Chevaugeon 1952	1952	x											x		x
accepted	Fungi	Ascomycota	Pleosporales	Pleosporaceae		Bipolaris oryzae	(Breda de Haan) Shoemaker	p	parasitic on vascular plants	Oryza sativa	Poaceae	Chevaugeon 1952: 22, cited as Helminthosporium oryzae	Chevaugeon 1952	1952									x			x
accepted	Fungi	Ascomycota	Pleosporales	Pleosporaceae		Curvularia lunata	(Wakker) Boedijn	p	parasitic on vascular plants	Oryza sativa	Poaceae	Chevaugeon 1952: 24	Chevaugeon 1952	1952									x			x
accepted	Fungi	Ascomycota	Magnaporthales	Pyriculariaceae		Pyricularia oryzae	Cavara	p	parasitic on vascular plants	Oryza sativa	Poaceae	Chevaugeon 1952: 24	Chevaugeon 1952	1952												x
accepted	Fungi	Ascomycota	Ascomycota order incertae sedis	Ascomycota family incertae sedis		Sphaeronaema oryzae	I. Miyake	p	parasitic on vascular plants	Oryza sativa	Poaceae	Chevaugeon 1952: 25	Chevaugeon 1952	1952									x
accepted	Fungi	Ascomycota	Pleosporales	Pleosporaceae		Cochliobolus geniculatus	R.R. Nelson	p	parasitic on vascular plants	Oryza sativa	Poaceae	Chevaugeon 1952: 25, cited as Curvularia geniculata	Chevaugeon 1952	1952									x
accepted	Fungi	Ascomycota	Capnodiales	Davidiellaceae		Graphiopsis chlorocephala	(Fresen.) Trail	p	parasitic on vascular plants	Oryza sativa	Poaceae	Chevaugeon 1952: 25, cited as Haplographium chlorocephalum	Chevaugeon 1952	1952									x
accepted	Fungi	Ascomycota	Pleosporales	Montagnulaceae		Microsphaeropsis glumarum	(Ellis & Tracy) Boerema	p	parasitic on vascular plants	Oryza sativa	Poaceae	Chevaugeon 1952: 25, cited as Phyllosticta glumarum	Chevaugeon 1952	1952									x
accepted	Fungi	Ascomycota	Ascomycota order incertae sedis	Ascomycota family incertae sedis		Nigrospora oryzae	(Berk. & Broome) Petch	p	parasitic on vascular plants	Oryza sativa	Poaceae	Chevaugeon 1952: 26	Chevaugeon 1952	1952									x			x
accepted	Fungi	Ascomycota	Botryosphaeriales	Phyllostictaceae		Phyllosticta voandzeiae	Marchal & Steyaert	p	parasitic on vascular plants	Voandzeia subterranea	Fabaceae	Chevaugeon 1952: 26	Chevaugeon 1952	1952												x
accepted	Fungi	Ascomycota	Glomerellales	Glomerellaceae		Colletotrichum oryzae	(Hara) Hara	p	parasitic on vascular plants	Oryza sativa	Poaceae	Chevaugeon 1952: 26, cited as Vermicularia oryzae	Chevaugeon 1952	1952									x
accepted	Fungi	Basidiomycota	Atheliales	Atheliaceae		Athelia rolfsii	(Curzi) C.C. Tu & Kimbr.	p	parasitic on vascular plants	Crotalaria retusa	Fabaceae	Chevaugeon 1952: 27, cited as Corticium rolfsii	Chevaugeon 1952	1952												x
accepted	Fungi	Basidiomycota	Cantharellales	Ceratobasidiaceae		Rhizoctonia solani	J.G. Kühn	p	parasitic on vascular plants	Vigna sp., Voandzeia subterranea	Fabaceae	Chevaugeon 1952: 27, cited as Corticium solani	Chevaugeon 1952	1952												x
accepted	Fungi	Ascomycota	Glomerellales	Glomerellaceae		Colletotrichum lindemuthianum	(Sacc. & Magnus) Briosi & Cavara	p	parasitic on vascular plants	Phaseolus vulgaris	Fabaceae	Chevaugeon 1952: 28	Chevaugeon 1952	1952									x			x
accepted	Fungi	Basidiomycota	Atheliales	Atheliaceae		Athelia rolfsii	(Curzi) C.C. Tu & Kimbr.	p	parasitic on vascular plants	Abelmoschus esculentus, Gossypium sp.	Malvaceae	Chevaugeon 1952: 29, cited as Corticium rolfsii	Chevaugeon 1952	1952												x
accepted	Fungi	Basidiomycota	Atheliales	Atheliaceae		Athelia rolfsii	(Curzi) C.C. Tu & Kimbr.	p	parasitic on vascular plants	Arachis hypogaea, Crotalaria sp., Vigna sp.	Fabaceae	Chevaugeon 1952: 29, cited as Corticium rolfsii	Chevaugeon 1952	1952												x
accepted	Fungi	Basidiomycota	Atheliales	Atheliaceae		Athelia rolfsii	(Curzi) C.C. Tu & Kimbr.	p	parasitic on vascular plants	Capsicum sp.	Solanaceae	Chevaugeon 1952: 29, cited as Corticium rolfsii	Chevaugeon 1952	1952												x
accepted	Fungi	Basidiomycota	Atheliales	Atheliaceae		Athelia rolfsii	(Curzi) C.C. Tu & Kimbr.	p	parasitic on vascular plants	Carica papaya	Caricaceae	Chevaugeon 1952: 29, cited as Corticium rolfsii	Chevaugeon 1952	1952												x
accepted	Fungi	Basidiomycota	Atheliales	Atheliaceae		Athelia rolfsii	(Curzi) C.C. Tu & Kimbr.	p	parasitic on vascular plants	Citrus sp.	Rutaceae	Chevaugeon 1952: 29, cited as Corticium rolfsii	Chevaugeon 1952	1952												x
accepted	Fungi	Basidiomycota	Atheliales	Atheliaceae		Athelia rolfsii	(Curzi) C.C. Tu & Kimbr.	p	parasitic on vascular plants	Oryza sativa, Zea mays	Poaceae	Chevaugeon 1952: 29, cited as Corticium rolfsii	Chevaugeon 1952	1952												x
accepted	Fungi	Basidiomycota	Atheliales	Atheliaceae		Athelia rolfsii	(Curzi) C.C. Tu & Kimbr.	p	parasitic on vascular plants	Ricinus communis	Euphorbiaceae	Chevaugeon 1952: 29, cited as Corticium rolfsii	Chevaugeon 1952	1952												x
accepted	Fungi	Ascomycota	Glomerellales	Glomerellaceae		Colletotrichum mangenotii	Chevaug.	p	parasitic on vascular plants	Arachis hypogaea	Fabaceae	Chevaugeon 1952: 36	Chevaugeon 1952	1952												x
accepted	Fungi	Ascomycota	Botryosphaeriales	Phyllostictaceae	cf.	Phyllosticta sojicola	C. Massal.	p	parasitic on vascular plants	Arachis hypogaea	Fabaceae	Chevaugeon 1952: 36	Chevaugeon 1952	1952							x					x
accepted	Fungi	Ascomycota	Capnodiales	Mycosphaerellaceae		Mycosphaerella berkeleyi	W.A. Jenkins	p	parasitic on vascular plants	Arachis hypogaea	Fabaceae	Chevaugeon 1952: 36, cited as Cercospora personata	Chevaugeon 1952	1952												x
accepted	Fungi	Ascomycota	Diaporthales	Diaporthales family incertae sedis		Botryodiplodia ribis	(Schulzer & Sacc.) Namysł.	p	parasitic on vascular plants	Manihot sp.	Euphorbiaceae	Chevaugeon 1952: 37	Chevaugeon 1952	1952												x
accepted	Fungi	Ascomycota	Botryosphaeriales	Botryosphaeriaceae		Dothiorella sp.		p	parasitic on vascular plants	Manihot sp.	Euphorbiaceae	Chevaugeon 1952: 37	Chevaugeon 1952	1952												x
accepted	Fungi	Ascomycota	Botryosphaeriales	Botryosphaeriaceae		Lasiodiplodia theobromae	(Pat.) Griffon & Maubl.	p	saprotrophic or parasitic on vascular plants	Manihot sp.	Euphorbiaceae	Chevaugeon 1952: 37, cited as Botryodiplodia theobromae	Chevaugeon 1952	1952												x
accepted	Fungi	Basidiomycota	Cantharellales	Ceratobasidiaceae		Rhizoctonia solani	J.G. Kühn	p	parasitic on vascular plants	Manihot sp.	Euphorbiaceae	Chevaugeon 1952: 37, cited as Corticium solani	Chevaugeon 1952	1952												x
accepted	Fungi	Ascomycota	Hypocreales	Nectriaceae		Neocosmospora solani	(Mart.) L. Lombard & Crous	p	parasitic on vascular plants	Manihot sp.	Euphorbiaceae	Chevaugeon 1952: 37, Hypomyces haematococcus var. breviconus	Chevaugeon 1952	1952												x
accepted	Fungi	Ascomycota	Glomerellales	Glomerellaceae		Colletotrichum manihotis	Henn.	p	parasitic on vascular plants	Manihot sp.	Euphorbiaceae	Chevaugeon 1952: 38	Chevaugeon 1952	1952												x
accepted	Fungi	Ascomycota	Capnodiales	Mycosphaerellaceae		Mycosphaerella henningsii	Sivan.	p	parasitic on vascular plants	Manihot sp.	Euphorbiaceae	Chevaugeon 1952: 38, cited as Cercospora henningsii	Chevaugeon 1952	1952									x
accepted	Fungi	Ascomycota	Botryosphaeriales	Phyllostictaceae		Guignardia manihotis	Sacc.	p	parasitic on vascular plants	Manihot sp.	Euphorbiaceae	Chevaugeon 1952: 38, cited as Glomerella manihotis	Chevaugeon 1952	1952									x
accepted	Fungi	Ascomycota	Diaporthales	Diaporthaceae		Phomopsis manihot	(Speg.) Chevaug.	p	parasitic on vascular plants	Manihot sp.	Euphorbiaceae	Chevaugeon 1952: 38, cited as Phyllosticta manihot	Chevaugeon 1952	1952												x
accepted	Fungi	Ascomycota	Capnodiales	Mycosphaerellaceae		Passalora manihotis	(F. Stevens & Solheim) U. Braun & Crous	p	parasitic on vascular plants	Manihot sp.	Euphorbiaceae	Chevaugeon 1952: 38, cited as Ragnhildiana manihotis	Chevaugeon 1952	1952							x
accepted	Fungi	Ascomycota	Pleosporales	Pleosporaceae		Alternaria ricini	(Yoshii) Hansf.	p	parasitic on vascular plants	Ricinus communis	Euphorbiaceae	Chevaugeon 1952: 39	Chevaugeon 1952	1952												x
accepted	Fungi	Ascomycota	Hypocreales	Nectriaceae		Fusarium sp.		p	parasitic on vascular plants	Manihot sp.	Euphorbiaceae	Chevaugeon 1952: 39	Chevaugeon 1952	1952									x
accepted	Fungi	Ascomycota	Pleosporales	Didymellaceae		Phoma sp.		p	parasitic on vascular plants	Manihot sp.	Euphorbiaceae	Chevaugeon 1952: 39	Chevaugeon 1952	1952									x
accepted	Fungi	Ascomycota	Capnodiales	Mycosphaerellaceae		Rhabdospora sp.		p	parasitic on vascular plants	Manihot sp.	Euphorbiaceae	Chevaugeon 1952: 39	Chevaugeon 1952	1952									x
accepted	Fungi	Ascomycota	Chaetosphaeriales	Linocarpaceae		Linocarpon manihotis	(Syd. & P. Syd.) Petr.	p	parasitic on vascular plants	Manihot sp.	Euphorbiaceae	Chevaugeon 1952: 39, cited as Ophiobolus manihotis	Chevaugeon 1952	1952									x
accepted	Fungi	Basidiomycota	Polyporales	Polyporaceae		Hexagonia tenuis	(Fr.) Fr.	p	saprotrophic			Chevaugeon 1952: 4	Chevaugeon 1952	1952									x			x
accepted	Fungi	Basidiomycota	Polyporales	Polyporaceae		Lentinus villosus	Klotzsch	p	saprotrophic			Chevaugeon 1952: 4	Chevaugeon 1952	1952									x			x
accepted	Fungi	Basidiomycota	Agaricales	Schizophyllaceae		Schizophyllum commune	Fr.	p	saprotrophic			Chevaugeon 1952: 4	Chevaugeon 1952	1952									x			x
accepted	Fungi	Basidiomycota	Polyporales	Polyporaceae		Pycnoporus sanguineus	(L.) Murrill	p	saprotrophic			Chevaugeon 1952: 4, cited as Microporus sanguineus	Chevaugeon 1952	1952									x			x
accepted	Fungi	Basidiomycota	Polyporales	Polyporaceae		Trametes hirsuta	(Wulfen) Lloyd	p	saprotrophic	Erythrina sp.	Fabaceae	Chevaugeon 1952: 4, cited as Polystictus hirsutus	Chevaugeon 1952	1952									x			x
accepted	Fungi	Ascomycota	Pleosporales	Pleosporaceae		Alternaria dauci	(J.G. Kühn) J.W. Groves & Skolko	p	parasitic on vascular plants	Solanum lycopersicum	Solanaceae	Chevaugeon 1952: 40	Chevaugeon 1952	1952									x			x
accepted	Fungi	Ascomycota	Capnodiales	Cladosporiaceae		Cladosporium sp.		p	parasitic on vascular plants	Capsicum sp.	Solanaceae	Chevaugeon 1952: 41	Chevaugeon 1952	1952												x
accepted	Fungi	Ascomycota	Glomerellales	Glomerellaceae		Colletotrichum nigrum	Ellis & Halst.	p	parasitic on vascular plants	Capsicum sp.	Solanaceae	Chevaugeon 1952: 41	Chevaugeon 1952	1952												x
accepted	Fungi	Ascomycota	Botryosphaeriales	Botryosphaeriaceae		Diplodia sp.		p	parasitic on vascular plants	Capsicum sp.	Solanaceae	Chevaugeon 1952: 41	Chevaugeon 1952	1952												x
accepted	Fungi	Basidiomycota	Cantharellales	Ceratobasidiaceae		Rhizoctonia solani	J.G. Kühn	p	parasitic on vascular plants	Gossypium sp.	Malvaceae	Chevaugeon 1952: 41, cited as Corticium solani	Chevaugeon 1952	1952												x
accepted	Fungi	Ascomycota	Pleosporales	Pleosporaceae		Alternaria macrospora	Zimm.	p	parasitic on vascular plants	Gossypium sp.	Malvaceae	Chevaugeon 1952: 42	Chevaugeon 1952	1952												x
accepted	Fungi	Ascomycota	Capnodiales	Mycosphaerellaceae		Mycosphaerella gossypina	(G.F. Atk.) Earle	p	parasitic on vascular plants	Gossypium sp.	Malvaceae	Chevaugeon 1952: 42, cited as Cercospora gossypina	Chevaugeon 1952	1952												x
accepted	Fungi	Ascomycota	Glomerellales	Glomerellaceae		Colletotrichum gossypii	Southw.	p	parasitic on vascular plants	Gossypium sp.	Malvaceae	Chevaugeon 1952: 42, cited as Glomerella gossypii	Chevaugeon 1952	1952									x			x
accepted	Fungi	Ascomycota	Eurotiales	Aspergillaceae		Aspergillus niger	Tiegh.	p	parasitic on vascular plants	Gossypium sp.	Malvaceae	Chevaugeon 1952: 44	Chevaugeon 1952	1952									x
accepted	Fungi	Ascomycota	Hypocreales	Nectriaceae		Fusarium sp.		p	parasitic on vascular plants	Gossypium sp.	Malvaceae	Chevaugeon 1952: 44	Chevaugeon 1952	1952									x
accepted	Fungi	Ascomycota	Eurotiales	Aspergillaceae		Penicillium sp.		p	parasitic on vascular plants	Gossypium sp.	Malvaceae	Chevaugeon 1952: 44	Chevaugeon 1952	1952									x
accepted	Fungi	Ascomycota	Pleosporales	Pleosporaceae		Cochliobolus geniculatus	R.R. Nelson	p	parasitic on vascular plants	Gossypium sp.	Malvaceae	Chevaugeon 1952: 44, cited as Curvularia geniculata	Chevaugeon 1952	1952									x
accepted	Fungi	Ascomycota	Hypocreales	Nectriaceae		Corallomycetella repens	(Berk. & Broome) Rossman & Samuels	p	parasitic on vascular plants	Citrus sp.	Rutaceae	Chevaugeon 1952: 45, cited as Sphaerostilbe repens	Chevaugeon 1952	1952												x
accepted	Fungi	Ascomycota	Hypocreales	Nectriaceae		Fusarium neocosmosporiellum	O'Donnell & Geiser	p	parasitic on vascular plants	Citrus sp.	Rutaceae	Chevaugeon 1952: 46, cited as Neocosmospora vasinfecta	Chevaugeon 1952	1952												x
accepted	Fungi	Ascomycota	Glomerellales	Glomerellaceae		Colletotrichum gloeosporioides	(Penz.) Penz. & Sacc.	p	parasitic on vascular plants	Citrus sp.	Rutaceae	Chevaugeon 1952: 48	Chevaugeon 1952	1952												x
accepted	Fungi	Ascomycota	Botryosphaeriales	Botryosphaeriaceae		Lasiodiplodia theobromae	(Pat.) Griffon & Maubl.	p	saprotrophic or parasitic on vascular plants	Citrus sp.	Rutaceae	Chevaugeon 1952: 48, cited as Diplodia natalensis	Chevaugeon 1952	1952												x
accepted	Fungi	Ascomycota	Diaporthales	Diaporthaceae		Diaporthe citri	(H.S. Fawc.) F.A. Wolf	p	parasitic on vascular plants	Citrus sp.	Rutaceae	Chevaugeon 1952: 49, cited as Phomopsis citri	Chevaugeon 1952	1952									x
accepted	Fungi	Basidiomycota	Atheliales	Atheliaceae		Athelia rolfsii	(Curzi) C.C. Tu & Kimbr.	p	parasitic on vascular plants	Merremia angustifolia	Convolvulaceae	Chevaugeon 1952: 5, cited as Corticium rolfsii	Chevaugeon 1952	1952												x
accepted	Fungi	Basidiomycota	Atheliales	Atheliaceae		Athelia rolfsii	(Curzi) C.C. Tu & Kimbr.	p	parasitic on vascular plants	Mitracarpum verticillatus	Rubiaceae	Chevaugeon 1952: 5, cited as Corticium rolfsii	Chevaugeon 1952	1952												x
accepted	Fungi	Basidiomycota	Cantharellales	Ceratobasidiaceae		Rhizoctonia solani	J.G. Kühn	p	parasitic on vascular plants	Borreria ramisparsa	Rubiaceae	Chevaugeon 1952: 5, cited as Corticium solani	Chevaugeon 1952	1952												x
accepted	Fungi	Basidiomycota	Hymenochaetales	Hymenochaetaceae		Pyrrhoderma lamaoense	(Murrill) L.W. Zhou & Y.C. Dai	p	parasitic on vascular plants	Elaeis sp.	Arecaceae	Chevaugeon 1952: 5, cited as Fomes lamaoensis	Chevaugeon 1952	1952												x
accepted	Fungi	Basidiomycota	Polyporales	Ganodermataceae		Ganoderma lucidum	(Curtis) P. Karst.	p	parasitic on vascular plants	Khaya senegalensis	Meliaceae	Chevaugeon 1952: 5, cited as Ganoderma laccatum	Chevaugeon 1952	1952												x			species complex
accepted	Fungi	Basidiomycota	Polyporales	Ganodermataceae		Ganoderma philippii	(Bres. & Henn. ex Sacc.) Bres.	p	parasitic on vascular plants	Albizia sp., Pterocarpus sp.	Fabaceae	Chevaugeon 1952: 5, cited as Ganoderma pseudoferreum	Chevaugeon 1952	1952												x
accepted	Fungi	Basidiomycota	Hymenochaetales	Hymenochaetaceae		Pyrrhoderma lamaoense	(Murrill) L.W. Zhou & Y.C. Dai	p	parasitic on vascular plants	Albizia sp.	Fabaceae	Chevaugeon 1952: 5, cited as Phellinidium lamaoense	Chevaugeon 1952	1952												x
accepted	Fungi	Basidiomycota	Hymenochaetales	Hymenochaetaceae		Pyrrhoderma lamaoense	(Murrill) L.W. Zhou & Y.C. Dai	p	parasitic on vascular plants	Bridelia micrantha	Phyllanthaceae	Chevaugeon 1952: 5, cited as Phellinidium lamaoense	Chevaugeon 1952	1952												x
accepted	Fungi	Basidiomycota	Polyporales	Meruliaceae	cf.	Diacanthodes novoguineensis	(Henn.) O. Fidalgo	p	parasitic on vascular plants	Cassia tora	Fabaceae	Chevaugeon 1952: 5, cited as Polyporus coffeae	Chevaugeon 1952	1952												x
accepted	Fungi	Ascomycota	Hypocreales	Nectriaceae		Corallomycetella repens	(Berk. & Broome) Rossman & Samuels	p	parasitic on vascular plants	Erythrina sp.	Fabaceae	Chevaugeon 1952: 5, cited as Sphaerostilbe repens	Chevaugeon 1952	1952												x
accepted	Fungi	Basidiomycota	Exobasidiales	Graphiolaceae		Graphiola phoenicis	(Moug. ex Fr.) Poit.	p	parasitic on vascular plants	Phoenix dactylifera	Arecaceae	Chevaugeon 1952: 50	Chevaugeon 1952	1952									x
accepted	Fungi	Ascomycota	Pleosporales	Coniothyriaceae		Coniothyrium concentricum	(Desm.) Sacc.	p	parasitic on vascular plants	Phoenix dactylifera	Arecaceae	Chevaugeon 1952: 50, cited as Coniothyrium concentricum var. agaves	Chevaugeon 1952	1952												x
accepted	Fungi	Ascomycota	Pleosporales	Pleosporaceae		Exserohilum turcicum	(Pass.) K.J. Leonard & Suggs	p	parasitic on vascular plants	Sorghum sp.	Poaceae	Chevaugeon 1952: 6, cited as Helminthosporium turcicum	Chevaugeon 1952	1952									x			x
accepted	Fungi	Ascomycota	Pleosporales	Didymellaceae		Ascochyta sorghi	Sacc.	p	parasitic on vascular plants	Sorghum sp.	Poaceae	Chevaugeon 1952: 8, cited as Ascochyta sorghina	Chevaugeon 1952	1952												x
accepted	Fungi	Ascomycota	Glomerellales	Glomerellaceae		Colletotrichum graminicola	(Ces.) G.W. Wilson	p	parasitic on vascular plants	Eragrostis sp., Paspalum sp., Sorghum spp.	Poaceae	Chevaugeon 1952: 9	Chevaugeon 1952	1952												x
accepted	Fungi	Ascomycota	Hypocreales	Nectriaceae		Microcera larvarum	(Fuckel) Gräfenhan, Seifert & Schroers	p	parasitic on arthropods	Coccidae	Hemiptera	Chevaugeon 1956a: 102, cited as Fusarium larvarum	Chevaugeon 1956a	1956							x
accepted	Fungi	Zygomycota	Mucorales	Choanephoraceae		Choanephora cucurbitarum	(Berk. & Ravenel) Thaxt.	p	parasitic on vascular plants	Manihot esculenta	Euphorbiaceae	Chevaugeon 1956a: 109	Chevaugeon 1956a	1956							x
accepted	Amoebozoa	Mycetozoa	Stemonitida	Stemonitidae		Stemonitis fusca	Roth	p	phagocytotic			Chevaugeon 1956a: 109	Chevaugeon 1956a	1956							x
accepted	Fungi	Basidiomycota	Atheliales	Atheliaceae		Athelia rolfsii	(Curzi) C.C. Tu & Kimbr.	p	parasitic on vascular plants	Manihot esculenta	Euphorbiaceae	Chevaugeon 1956a: 109, cited as Corticium rolfsii	Chevaugeon 1956a	1956							x
accepted	Fungi	Ascomycota	Pleosporales	Pleosporales family incertae sedis		Periconia manihoticola	(Vincens) Viégas	p	parasitic on vascular plants	Manihot esculenta	Euphorbiaceae	Chevaugeon 1956a: 109, cited as Haplographium manihoticola	Chevaugeon 1956a	1956							x
accepted	Fungi	Ascomycota	Hypocreales	Nectriaceae		Neocosmospora solani	(Mart.) L. Lombard & Crous	p	parasitic on vascular plants	Manihot esculenta	Euphorbiaceae	Chevaugeon 1956a: 109, cited as Hypomyces haematococcus	Chevaugeon 1956a	1956							x
accepted	Fungi	Basidiomycota	Polyporales	Polyporaceae		Pycnoporus sanguineus	(L.) Murrill	p	saprotrophic	Manihot esculenta	Euphorbiaceae	Chevaugeon 1956a: 109, cited as Microporus sanguineus	Chevaugeon 1956a	1956							x
accepted	Fungi	Zygomycota	Mucorales	Rhizopodaceae		Rhizopus stolonifer	(Ehrenb.) Vuill.	p	saprotrophic	Manihot esculenta	Euphorbiaceae	Chevaugeon 1956a: 109, cited as Mucor mucedo	Chevaugeon 1956a	1956							x
accepted	Fungi	Ascomycota	Botryosphaeriales	Phyllostictaceae		Phyllosticta manihotis	Viégas	p	parasitic on vascular plants	Manihot esculenta	Euphorbiaceae	Chevaugeon 1956a: 109, cited as Phyllosticta manihobae, not well written	Chevaugeon 1956a	1956							x
accepted	Fungi	Basidiomycota	Polyporales	Meripilaceae		Rigidoporus microporus	(Sw.) Overeem	p	saprotrophic	Manihot esculenta	Euphorbiaceae	Chevaugeon 1956a: 17, 109, cited as Leptoporus lignosus	Chevaugeon 1956a	1956							x
accepted	Fungi	Basidiomycota	Polyporales	Polyporaceae		Lentinus villosus	Klotzsch	p	saprotrophic	Manihot esculenta	Euphorbiaceae	Chevaugeon 1956a: 19, 109	Chevaugeon 1956a	1956							x
accepted	Fungi	Basidiomycota	Agaricales	Omphalotaceae		Marasmiellus scandens	(Massee) Dennis & D.A. Reid	p	parasitic on vascular plants	Manihot esculenta	Euphorbiaceae	Chevaugeon 1956a: 19, cited as Marasmius byssicola	Chevaugeon 1956a	1956							x
accepted	Fungi	Ascomycota	Patellariales	Patellariaceae		Rhytidhysteron rufulum	(Spreng.) Speg.	p	saprotrophic	Manihot esculenta	Euphorbiaceae	Chevaugeon 1956a: 20	Chevaugeon 1956a	1956					x		x
accepted	Fungi	Ascomycota	Dothideales	Dothideaceae	type of a new species	Auerswaldia robertiana	Chevaug.	p	parasitic on vascular plants	Manihot esculenta	Euphorbiaceae	Chevaugeon 1956a: 22	Chevaugeon 1956a	1956							x
accepted	Fungi	Ascomycota	Pleosporales	Leptosphaeriaceae	type of a new species	Leptosphaeria petri	Chevaug.	p	parasitic on vascular plants	Manihot esculenta	Euphorbiaceae	Chevaugeon 1956a: 24	Chevaugeon 1956a	1956							x
accepted	Fungi	Ascomycota	Asterinales	Asterinaceae		Asterina manihotis	Syd.	p	parasitic on vascular plants	Manihot esculenta	Euphorbiaceae	Chevaugeon 1956a: 26	Chevaugeon 1956a	1956							x
accepted	Fungi	Ascomycota	Muyocopronales	Muyocopronaceae	type of a new species	Muyocopron manihoticola	Chevaug.	p	parasitic on vascular plants	Manihot esculenta	Euphorbiaceae	Chevaugeon 1956a: 28	Chevaugeon 1956a	1956							x
accepted	Fungi	Ascomycota	Ascomycota order incertae sedis	Parodiopsidaceae	type of a new species	Dimeriella hygrometrica	Chevaug.	p	parasitic on vascular plants	Manihot esculenta	Euphorbiaceae	Chevaugeon 1956a: 32	Chevaugeon 1956a	1956							x
accepted	Fungi	Ascomycota	Xylariales	Xylariaceae	cf.	Rosellinia asperata	Massee ex Wakef.	p	saprotrophic	Manihot esculenta	Euphorbiaceae	Chevaugeon 1956a: 32	Chevaugeon 1956a	1956				x			x
accepted	Fungi	Ascomycota	Capnodiales	Mycosphaerellaceae	type of a new species (syntype)	Mycosphaerella helenae	Chevaug.	p	parasitic on vascular plants	Manihot esculenta	Euphorbiaceae	Chevaugeon 1956a: 36	Chevaugeon 1956a	1956					x		x
accepted	Fungi	Ascomycota	Glomerellales	Glomerellaceae	type of a new forma specialis	Glomerella cingulata f.sp. manihotis	Chevaug.	p	parasitic on vascular plants	Manihot esculenta	Euphorbiaceae	Chevaugeon 1956a: 38, 109	Chevaugeon 1956a	1956							x
accepted	Fungi	Ascomycota	Xylariales	Diatrypaceae	type of a new species	Diatrypella ivorensis	Chevaug.	p	parasitic on vascular plants	Manihot esculenta	Euphorbiaceae	Chevaugeon 1956a: 41	Chevaugeon 1956a	1956							x
accepted	Fungi	Ascomycota	Xylariales	Diatrypaceae		Peroneutypa polymorpha	Chevaug.	p	parasitic on vascular plants	Manihot esculenta	Euphorbiaceae	Chevaugeon 1956a: 41	Chevaugeon 1956a	1956							x
accepted	Fungi	Ascomycota	Valsariales	Valsariaceae	type of a new species	Valsaria manihotis	Chevaug.	p	saprotrophic	Manihot esculenta	Euphorbiaceae	Chevaugeon 1956a: 44	Chevaugeon 1956a	1956							x
accepted	Fungi	Ascomycota	Boliniales	Boliniaceae	type of a new species	Camarops nigricans	Chevaug.	p	saprotrophic	Manihot esculenta	Euphorbiaceae	Chevaugeon 1956a: 48	Chevaugeon 1956a	1956							x
accepted	Fungi	Ascomycota	Glomerellales	Glomerellaceae	type of a new forma specialis	Colletotrichum gloeosporioides f.sp. manihotis	Chevaug.	p	parasitic on vascular plants	Manihot esculenta	Euphorbiaceae	Chevaugeon 1956a: 48	Chevaugeon 1956a	1956							x
accepted	Fungi	Ascomycota	Xylariales	Hypoxylaceae		Hypoxylon rubiginosum	(Pers.) Fr.	p	saprotrophic	Manihot esculenta	Euphorbiaceae	Chevaugeon 1956a: 48	Chevaugeon 1956a	1956							x
accepted	Fungi	Ascomycota	Xylariales	Xylariaceae		Xylaria euglossa	Fr.	p	saprotrophic	Manihot esculenta	Euphorbiaceae	Chevaugeon 1956a: 50	Chevaugeon 1956a	1956							x
accepted	Fungi	Ascomycota	Meliolales	Meliolaceae		Asteridiella entebbeensis	(Hansf. & F. Stevens) Hansf.	p	parasitic on vascular plants	Manihot esculenta	Euphorbiaceae	Chevaugeon 1956a: 53, cited as Irenina entebbeensis	Chevaugeon 1956a	1956							x
accepted	Fungi	Ascomycota	Helotiales	Helotiales family incertae sedis		Pleurophragmium capense	(Thüm.) S. Hughes	p	hyperparasitic	Irenina entebbeensis	Meliolales	Chevaugeon 1956a: 54, cited as Helminthosporium capense	Chevaugeon 1956a	1956							x
accepted	Fungi	Ascomycota	Pleosporales	Massarinaceae	type of a new species	Ceratophoma manihoticola	Chevaug.	p	parasitic on vascular plants	Manihot esculenta	Euphorbiaceae	Chevaugeon 1956a: 56	Chevaugeon 1956a	1956							x
accepted	Fungi	Ascomycota	Botryosphaeriales	Botryosphaeriaceae		Neoscytalidium dimidiatum	(Penz.) Crous & Slippers	p	parasitic on vascular plants	Manihot esculenta	Euphorbiaceae	Chevaugeon 1956a: 56, cited as Hendersonula toruloidea	Chevaugeon 1956a	1956							x
accepted	Fungi	Ascomycota	Botryosphaeriales	Botryosphaeriaceae		Lasiodiplodia theobromae	(Pat.) Griffon & Maubl.	p	saprotrophic or parasitic on vascular plants	Manihot esculenta	Euphorbiaceae	Chevaugeon 1956a: 58	Chevaugeon 1956a	1956							x
accepted	Fungi	Ascomycota	Botryosphaeriales	Botryosphaeriaceae		Macrophoma janiphae	(Thüm.) Berl. & Voglino	p	parasitic on vascular plants	Manihot esculenta	Euphorbiaceae	Chevaugeon 1956a: 59	Chevaugeon 1956a	1956							x
accepted	Fungi	Ascomycota	Ascomycota order incertae sedis	Ascomycota family incertae sedis		Phaeodomus rauwolfiae	Zambett.	p	parasitic on vascular plants	diverse genera	diverse families	Chevaugeon 1956a: 59	Chevaugeon 1956a	1956				x			x
accepted	Fungi	Ascomycota	Diaporthales	Diaporthaceae		Phomopsis manihot	(Speg.) Chevaug.	p	parasitic on vascular plants	Manihot esculenta	Euphorbiaceae	Chevaugeon 1956a: 60	Chevaugeon 1956a	1956							x
accepted	Fungi	Ascomycota	Botryosphaeriales	Phyllostictaceae		Phyllosticta portoricensis	E. Young	p	parasitic on vascular plants	Croton lobatus, Jatropha multifida, Manihot esculenta	Euphorbiaceae	Chevaugeon 1956a: 66	Chevaugeon 1956a	1956							x
accepted	Fungi	Ascomycota	Pleosporales	Phaeosphaeriaceae		Stagonospora manihotis	Chevaug.	p	parasitic on vascular plants	Manihot esculenta	Euphorbiaceae	Chevaugeon 1956a: 68	Chevaugeon 1956a	1956							x
accepted	Fungi	Basidiomycota	Polyporales	Ganodermataceae		Ganoderma lucidum	(Curtis) P. Karst.	p	parasitic on vascular plants	Manihot esculenta	Euphorbiaceae	Chevaugeon 1956a: 7	Chevaugeon 1956a	1956				x											species complex
accepted	Fungi	Ascomycota	Ascomycota order incertae sedis	Ascomycota family incertae sedis		Zygosporium oscheoides	Mont.	p	saprotrophic	Manihot esculenta	Euphorbiaceae	Chevaugeon 1956a: 7	Chevaugeon 1956a	1956							x
accepted	Fungi	Ascomycota	Capnodiales	Mycosphaerellaceae		Mycosphaerella henningsii	Sivan.	p	parasitic on vascular plants	Manihot esculenta	Euphorbiaceae	Chevaugeon 1956a: 7, 109, cited as Mycosphaerella manihotis	Chevaugeon 1956a	1956					x
accepted	Fungi	Ascomycota	Hypocreales	Nectriaceae		Corallomycetella repens	(Berk. & Broome) Rossman & Samuels	p	parasitic on vascular plants	Manihot esculenta	Euphorbiaceae	Chevaugeon 1956a: 7, 51, 109, cited as Sphaerostilbe repens	Chevaugeon 1956a	1956							x						x
accepted	Fungi	Ascomycota	Capnodiales	Mycosphaerellaceae		Mycosphaerella henningsii	Sivan.	p	parasitic on vascular plants	Manihot esculenta	Euphorbiaceae	Chevaugeon 1956a: 7, 84, cited as Cercospora henningsii	Chevaugeon 1956a	1956				x			x						x
accepted	Fungi	Ascomycota	Capnodiales	Mycosphaerellaceae		Passalora manihotis	(F. Stevens & Solheim) U. Braun & Crous	p	parasitic on vascular plants	Manihot esculenta	Euphorbiaceae	Chevaugeon 1956a: 7, 88, cited as Cercospora caribaea, also cited as Ragnhildiana manihotis	Chevaugeon 1956a	1956					x		x						x
accepted	Fungi	Ascomycota	Glomerellales	Glomerellaceae		Colletotrichum coccodes	(Wallr.) S. Hughes	p	parasitic on vascular plants	Manihot esculenta	Euphorbiaceae	Chevaugeon 1956a: 7, cited as Gloeosporium manihotis	Chevaugeon 1956a	1956													x
accepted	Fungi	Ascomycota	Ascomycota order incertae sedis	Ascomycota family incertae sedis	type of a new species	Schizothyrella angustispora	Chevaug.	p	parasitic on vascular plants	Manihot esculenta	Euphorbiaceae	Chevaugeon 1956a: 70	Chevaugeon 1956a	1956							x
accepted	Fungi	Ascomycota	Diaporthales	Melanconidaceae	type of a new species	Melanconium moreaui	Chevaug.	p	parasitic on vascular plants	Manihot esculenta	Euphorbiaceae	Chevaugeon 1956a: 78	Chevaugeon 1956a	1956							x
accepted	Fungi	Ascomycota	Ascomycota order incertae sedis	Ascomycota family incertae sedis	type of a new species	Eriomycopsis biseptata	Chevaug.	p	hyperparasitic	Irenina entebbeensis	Meliolales	Chevaugeon 1956a: 81	Chevaugeon 1956a	1956							x
accepted	Fungi	Ascomycota	Capnodiales	Cladosporiaceae		Heterosporium luci	Chevaug.	p	parasitic on vascular plants	Citrus sp.	Rutaceae	Chevaugeon 1956a: 94	Chevaugeon 1956a	1956												x
accepted	Fungi	Ascomycota	Capnodiales	Cladosporiaceae		Heterosporium luci	Chevaug.	p	parasitic on vascular plants	Crotalaria retusa	Fabaceae	Chevaugeon 1956a: 94	Chevaugeon 1956a	1956							x
accepted	Fungi	Ascomycota	Capnodiales	Cladosporiaceae	type of a new species	Heterosporium luci	Chevaug.	p	parasitic on vascular plants	Manihot esculenta	Euphorbiaceae	Chevaugeon 1956a: 94	Chevaugeon 1956a	1956							x								type locality unclear, syntype
accepted	Fungi	Ascomycota	Microascales	Microascaceae	type of a new species	Graphium hendersonulae	Chevaug.	p	parasitic on vascular plants	Manihot esculenta	Euphorbiaceae	Chevaugeon 1956a: 97	Chevaugeon 1956a	1956							x
accepted	Fungi	Basidiomycota	Agrostilbales	Chionosphaeraceae		Stilbum coffeae	Zimm.	p	parasitic on vascular plants	Manihot esculenta	Euphorbiaceae	Chevaugeon 1956a: 99	Chevaugeon 1956a	1956							x
accepted	Fungi	Ascomycota	Hypocreales	Bionectriaceae	type of a new species	Dendrodochium parasiticum	Chevaug.	p	hyperparasitic	Lasiodiplodia theobromae	Botryosphaeriales	Chevaugeon 1956a: 99, 100	Chevaugeon 1956a	1956							x
accepted	Fungi	Ascomycota	Glomerellales	Glomerellaceae		Colletotrichum gloeosporioides	(Penz.) Penz. & Sacc.	p	parasitic on vascular plants	Annona muricata	Annonaceae	Chevaugeon 1956b: 61	Chevaugeon 1956b	1956							x
accepted	Fungi	Ascomycota	Xylariales	Diatrypaceae		Eutypella heveae	H.S. Yates	p	parasitic on vascular plants	Annona muricata, dead branches	Annonaceae	Chevaugeon 1956b: 61	Chevaugeon 1956b	1956							x
accepted	Fungi	Ascomycota	Capnodiales	Mycosphaerellaceae		Zasmidium annonaceae	(Henn.) U. Braun	p	parasitic on vascular plants	Annona muricata	Annonaceae	Chevaugeon 1956b: 61, cited as Cercospora annonaceae	Chevaugeon 1956b	1956							x
accepted	Fungi	Basidiomycota	Polyporales	Meripilaceae		Rigidoporus microporus	(Sw.) Overeem	p	parasitic on vascular plants	Theobroma cacao, white rot of roots	Malvaceae	Chevaugeon 1956b: 61, cited as Leptoporus lignosus	Chevaugeon 1956b	1956							x
accepted	Chromista	Oomycota	Peronosporales	Peronosporaceae		Phytophthora palmivora	(E.J. Butler) E.J. Butler	p	parasitic on vascular plants	Theobroma cacao, white rot of roots	Malvaceae	Chevaugeon 1956b: 62	Chevaugeon 1956b	1956							x
accepted	Chromista	Oomycota	Peronosporales	Pythiaceae		Trachysphaera fructigena	Tabor & Bunting	p	parasitic on vascular plants	Theobroma cacao, fruit rot	Malvaceae	Chevaugeon 1956b: 62	Chevaugeon 1956b	1956							x
accepted	Fungi	Ascomycota	Glomerellales	Glomerellaceae		Colletotrichum gloeosporioides	(Penz.) Penz. & Sacc.	p	parasitic on vascular plants	Theobroma cacao	Malvaceae	Chevaugeon 1956b: 63	Chevaugeon 1956b	1956							x
accepted	Fungi	Basidiomycota	Agaricales	Omphalotaceae		Marasmiellus scandens	(Massee) Dennis & D.A. Reid	p	parasitic on vascular plants	Cola nitida	Malvaceae	Chevaugeon 1956b: 63, cited as Marasmius scandens	Chevaugeon 1956b	1956							x
accepted	Fungi	Ascomycota	Meliolales	Meliolaceae		Irenopsis coronata	(Speg.) F. Stevens	p	parasitic on vascular plants	Triumfetta rhomboidea	Malvaceae	Chevaugeon 1956b: 63, cited as Meliola triumfettae var. vanderystii	Chevaugeon 1956b	1956							x
accepted	Fungi	Ascomycota	Ascomycota order incertae sedis	Pseudoperisporiaceae		Dimerina patouillardii	Theiss.	p	hyperparasitic	Meliola triumfettae var. vanderystii	Meliolales	Chevaugeon 1956b: 64	Chevaugeon 1956b	1956							x
accepted	Fungi	Ascomycota	Pleosporales	Didymellaceae		Phoma roumii	Fron	p	parasitic on vascular plants	Gossypium hirsutum	Malvaceae	Chevaugeon 1956b: 64	Chevaugeon 1956b	1956							x
accepted	Fungi	Ascomycota	Hypocreales	Nectriaceae		Fusarium acuminatum	Ellis & Everh.	p	parasitic on vascular plants	Gossypium hirsutum, on old branches	Malvaceae	Chevaugeon 1956b: 64, cited as Fusarium scirpi	Chevaugeon 1956b	1956							x
accepted	Fungi	Ascomycota	Glomerellales	Glomerellaceae		Colletotrichum gossypii	Southw.	p	parasitic on vascular plants	Gossypium hirsutum	Malvaceae	Chevaugeon 1956b: 64, cited as Glomerella gossypii	Chevaugeon 1956b	1956							x
accepted	Fungi	Ascomycota	Capnodiales	Mycosphaerellaceae		Cercospora malayensis	F. Stevens & Solheim	p	parasitic on vascular plants	Hibiscus esculentus	Malvaceae	Chevaugeon 1956b: 66	Chevaugeon 1956b	1956							x
accepted	Fungi	Zygomycota	Mucorales	Choanephoraceae		Choanephora cucurbitarum	(Berk. & Ravenel) Thaxt.	p	parasitic on vascular plants	Hibiscus esculentus, flowers	Malvaceae	Chevaugeon 1956b: 66	Chevaugeon 1956b	1956							x
accepted	Fungi	Ascomycota	Botryosphaeriales	Botryosphaeriaceae		Lasiodiplodia theobromae	(Pat.) Griffon & Maubl.	p	saprotrophic or parasitic on vascular plants	Hibiscus esculentus	Malvaceae	Chevaugeon 1956b: 66	Chevaugeon 1956b	1956							x
accepted	Fungi	Ascomycota	Glomerellales	Glomerellaceae		Colletotrichum gossypii	Southw.	p	parasitic on vascular plants	Hibiscus esculentus	Malvaceae	Chevaugeon 1956b: 66, cited as Glomerella gossypii	Chevaugeon 1956b	1956							x
accepted	Fungi	Ascomycota	Meliolales	Meliolaceae		Irenopsis aciculosa	(G. Winter) F. Stevens	p	parasitic on vascular plants	Hibiscus esculentus	Malvaceae	Chevaugeon 1956b: 66, cited as Meliola aciculosa	Chevaugeon 1956b	1956							x
accepted	Fungi	Ascomycota	Microascales	Ceratocystidaceae		Ceratocystis fimbriata	Ellis & Halst.	p	parasitic on vascular plants	Hevea brasiliensis	Euphorbiaceae	Chevaugeon 1956b: 67	Chevaugeon 1956b	1956							x
accepted	Fungi	Ascomycota	Glomerellales	Glomerellaceae		Colletotrichum gloeosporioides	(Penz.) Penz. & Sacc.	p	parasitic on vascular plants	Ricinus communis	Euphorbiaceae	Chevaugeon 1956b: 67	Chevaugeon 1956b	1956							x
accepted	Fungi	Ascomycota	Glomerellales	Glomerellaceae		Colletotrichum heveae	Petch	p	parasitic on vascular plants	Hevea brasiliensis	Euphorbiaceae	Chevaugeon 1956b: 67	Chevaugeon 1956b	1956							x
accepted	Fungi	Ascomycota	Pleosporales	Didymellaceae		Didymella oligospora	Sacc.	p	parasitic on vascular plants	Hevea brasiliensis	Euphorbiaceae	Chevaugeon 1956b: 67	Chevaugeon 1956b	1956							x
accepted	Fungi	Ascomycota	Glomerellales	Glomerellaceae		Colletotrichum coccodes	(Wallr.) S. Hughes	p	parasitic on vascular plants	Hevea brasiliensis	Euphorbiaceae	Chevaugeon 1956b: 67, cited as Gloeosporium alborubrum	Chevaugeon 1956b	1956							x
accepted	Fungi	Ascomycota	Pleosporales	Pleosporaceae		Bipolaris heveae	(Petch) Arx	p	parasitic on vascular plants	Hevea brasiliensis	Euphorbiaceae	Chevaugeon 1956b: 67, cited as Helminthosporium heveae	Chevaugeon 1956b	1956							x
accepted	Fungi	Ascomycota	Glomerellales	Glomerellaceae	type of a new forma specialis	Colletotrichum gloeosporioides f.sp. manihotis	Chevaug.	p	parasitic on vascular plants	Manihot utilissima	Euphorbiaceae	Chevaugeon 1956b: 68	Chevaugeon 1956b	1956							x
accepted	Fungi	Ascomycota	Capnodiales	Cladosporiaceae		Heterosporium luci	Chevaug.	p	parasitic on vascular plants	Manihot utilissima	Euphorbiaceae	Chevaugeon 1956b: 68	Chevaugeon 1956b	1956							x
accepted	Fungi	Ascomycota	Botryosphaeriales	Botryosphaeriaceae		Lasiodiplodia theobromae	(Pat.) Griffon & Maubl.	p	saprotrophic or parasitic on vascular plants	Manihot utilissima	Euphorbiaceae	Chevaugeon 1956b: 68	Chevaugeon 1956b	1956							x
name not found in Index Fungorum	Fungi	Ascomycota	unclear	unclear		Muyocopron manihoticola	Chevaug.	p	parasitic on vascular plants	Manihot utilissima	Euphorbiaceae	Chevaugeon 1956b: 68	Chevaugeon 1956b	1956							x
accepted	Fungi	Ascomycota	Hypocreales	Stachybotryaceae	cf.	Stachybotrys kampalensis	Hansf.	p	parasitic on vascular plants	Manihot utilissima	Euphorbiaceae	Chevaugeon 1956b: 68	Chevaugeon 1956b	1956							x
accepted	Fungi	Basidiomycota	Agrostilbales	Chionosphaeraceae		Stilbum coffeae	Zimm.	p	parasitic on vascular plants	Manihot utilissima	Euphorbiaceae	Chevaugeon 1956b: 68	Chevaugeon 1956b	1956							x
accepted	Fungi	Basidiomycota	Atheliales	Atheliaceae		Athelia rolfsii	(Curzi) C.C. Tu & Kimbr.	p	parasitic on vascular plants	Manihot utilissima	Euphorbiaceae	Chevaugeon 1956b: 68, cited as Corticium rolfsii	Chevaugeon 1956b	1956							x
accepted	Fungi	Ascomycota	Hypocreales	Nectriaceae		Fusarium gibbosum	Appel & Wollenw.	p	parasitic on vascular plants	Manihot utilissima	Euphorbiaceae	Chevaugeon 1956b: 68, cited as Fusarium equiseti var. bullatum	Chevaugeon 1956b	1956							x
accepted	Fungi	Ascomycota	Hypocreales	Nectriaceae		Neocosmospora solani	(Mart.) L. Lombard & Crous	p	parasitic on vascular plants	Manihot utilissima	Euphorbiaceae	Chevaugeon 1956b: 68, cited as Fusarium javanicum	Chevaugeon 1956b	1956							x
accepted	Fungi	Ascomycota	Hypocreales	Nectriaceae		Neocosmospora solani	(Mart.) L. Lombard & Crous	p	parasitic on vascular plants	Manihot utilissima	Euphorbiaceae	Chevaugeon 1956b: 68, cited as Fusarium solani var. minus	Chevaugeon 1956b	1956							x
accepted	Fungi	Ascomycota	Botryosphaeriales	Botryosphaeriaceae		Neoscytalidium dimidiatum	(Penz.) Crous & Slippers	p	parasitic on vascular plants	Manihot utilissima	Euphorbiaceae	Chevaugeon 1956b: 68, cited as Hendersonula toruloidea	Chevaugeon 1956b	1956							x
accepted	Fungi	Basidiomycota	Polyporales	Meripilaceae		Rigidoporus microporus	(Sw.) Overeem	p	parasitic on vascular plants	Manihot utilissima	Euphorbiaceae	Chevaugeon 1956b: 68, cited as Leptoporus lignosus	Chevaugeon 1956b	1956							x
accepted	Fungi	Ascomycota	Hypocreales	Nectriaceae		Corallomycetella repens	(Berk. & Broome) Rossman & Samuels	p	parasitic on vascular plants	Manihot utilissima	Euphorbiaceae	Chevaugeon 1956b: 68, cited as Sphaerostilbe repens	Chevaugeon 1956b	1956							x
accepted	Fungi	Ascomycota	Asterinales	Asterinaceae		Asterina manihotis	Syd.	p	parasitic on vascular plants	Manihot utilissima	Euphorbiaceae	Chevaugeon 1956b: 70	Chevaugeon 1956b	1956							x
accepted	Fungi	Ascomycota	Capnodiales	Mycosphaerellaceae	type of a new species	Mycosphaerella helenae	Chevaug.	p	parasitic on vascular plants	Manihot utilissima	Euphorbiaceae	Chevaugeon 1956b: 70	Chevaugeon 1956b	1956							x
accepted	Fungi	Ascomycota	Ascomycota order incertae sedis	Pseudoperisporiaceae		Phaeodimeriella parvula	(Cooke) Hansf.	p	hyperparasitic	Asterina manihotis	Asterinales	Chevaugeon 1956b: 70	Chevaugeon 1956b	1956							x
accepted	Fungi	Ascomycota	Capnodiales	Mycosphaerellaceae		Passalora manihotis	(F. Stevens & Solheim) U. Braun & Crous	p	parasitic on vascular plants	Manihot utilissima	Euphorbiaceae	Chevaugeon 1956b: 70, cited as Cercospora caribaea	Chevaugeon 1956b	1956							x
accepted	Fungi	Ascomycota	Capnodiales	Mycosphaerellaceae		Mycosphaerella henningsii	Sivan.	p	parasitic on vascular plants	Manihot utilissima	Euphorbiaceae	Chevaugeon 1956b: 70, cited as Cercospora henningsii	Chevaugeon 1956b	1956							x
accepted	Fungi	Ascomycota	Meliolales	Meliolaceae		Asteridiella entebbeensis	(Hansf. & F. Stevens) Hansf.	p	parasitic on vascular plants	Manihot utilissima	Euphorbiaceae	Chevaugeon 1956b: 70, cited as Irenina entebbeensis	Chevaugeon 1956b	1956							x
accepted	Fungi	Ascomycota	Xylariales	Diatrypaceae		Eutypella coffeicola	C. Moreau & M. Moreau	p	parasitic on vascular plants	Coffea canephora var. robusta, Coffea liberica	Rubiaceae	Chevaugeon 1956b: 71	Chevaugeon 1956b	1956							x
accepted	Fungi	Basidiomycota	Pucciniales	Pucciniales family incertae sedis		Hemileia vastatrix	Berk. & Broome	p	parasitic on vascular plants	Coffea canephora var. robusta	Rubiaceae	Chevaugeon 1956b: 71	Chevaugeon 1956b	1956							x
accepted	Fungi	Ascomycota	Botryosphaeriales	Botryosphaeriaceae		Lasiodiplodia theobromae	(Pat.) Griffon & Maubl.	p	saprotrophic or parasitic on vascular plants	Coffea canephora var. robusta, Coffea liberica	Rubiaceae	Chevaugeon 1956b: 71	Chevaugeon 1956b	1956							x
accepted	Fungi	Ascomycota	Meliolales	Meliolaceae		Meliola coffeae	Hansf.	p	parasitic on vascular plants	Coffea canephora var. robusta, Coffea liberica	Rubiaceae	Chevaugeon 1956b: 71	Chevaugeon 1956b	1956							x
name not found in Index Fungorum	Fungi	Ascomycota	unclear	unclear		Muyocopron ramicola	C. & M. Moreau	p	saprotrophic	Coffea canephora var. robusta, Coffea liberica	Rubiaceae	Chevaugeon 1956b: 71	Chevaugeon 1956b	1956							x
accepted	Fungi	Ascomycota	Diaporthales	Diaporthaceae		Phomopsis manihot	(Speg.) Chevaug.	p	parasitic on vascular plants	Manihot utilissima	Euphorbiaceae	Chevaugeon 1956b: 71	Chevaugeon 1956b	1956							x
name not found in Index Fungorum	Fungi	Ascomycota	Botryosphaeriales	Phyllostictaceae		Phyllosticta comoensis	Del.	p	parasitic on vascular plants	Coffea liberica	Rubiaceae	Chevaugeon 1956b: 71	Chevaugeon 1956b	1956							x
accepted	Fungi	Ascomycota	Botryosphaeriales	Phyllostictaceae		Phyllosticta manihotis	Viégas	p	parasitic on vascular plants	Manihot utilissima	Euphorbiaceae	Chevaugeon 1956b: 71	Chevaugeon 1956b	1956							x
accepted	Fungi	Ascomycota	Patellariales	Patellariaceae		Rhytidhysteron rufulum	(Spreng.) Speg.	p	saprotrophic	Coffea canephora var. robusta, Coffea liberica	Rubiaceae	Chevaugeon 1956b: 71	Chevaugeon 1956b	1956							x
accepted	Chromista	Oomycota	Peronosporales	Pythiaceae		Trachysphaera fructigena	Tabor & Bunting	p	parasitic on vascular plants	Coffea canephora var. robusta, Coffea liberica	Rubiaceae	Chevaugeon 1956b: 71	Chevaugeon 1956b	1956							x
accepted	Fungi	Basidiomycota	Polyporales	Meruliaceae		Diacanthodes novoguineensis	(Henn.) O. Fidalgo	p	parasitic on vascular plants	Coffea liberica	Rubiaceae	Chevaugeon 1956b: 71, cied as Polyporus coffeae	Chevaugeon 1956b	1956							x
accepted	Fungi	Ascomycota	Pleosporales	Pleosporales family incertae sedis		Periconia manihoticola	(Vincens) Viégas	p	parasitic on vascular plants	Manihot utilissima	Euphorbiaceae	Chevaugeon 1956b: 71, cited as Haplographium manihoticola	Chevaugeon 1956b	1956							x
accepted	Fungi	Basidiomycota	Polyporales	Meripilaceae		Rigidoporus microporus	(Sw.) Overeem	p	parasitic on vascular plants	Coffea liberica	Rubiaceae	Chevaugeon 1956b: 71, cited as Leptoporus lignosus	Chevaugeon 1956b	1956							x
accepted	Fungi	Basidiomycota	Agaricales	Marasmiaceae		Marasmius crinis-equi	F. Muell. ex Kalchbr.	p	parasitic on vascular plants	Coffea liberica	Rubiaceae	Chevaugeon 1956b: 71, cited as Marasmius equicrinis	Chevaugeon 1956b	1956							x
accepted	Fungi	Basidiomycota	Agaricales	Omphalotaceae		Marasmiellus scandens	(Massee) Dennis & D.A. Reid	p	parasitic on vascular plants	Coffea liberica	Rubiaceae	Chevaugeon 1956b: 71, cited as Marasmius scandens	Chevaugeon 1956b	1956							x
accepted	Fungi	Ascomycota	Glomerellales	Glomerellaceae		Colletotrichum coffeanum	F. Noack	p	parasitic on vascular plants	Coffea canephora var. robusta, Coffea liberica	Rubiaceae	Chevaugeon 1956b: 72	Chevaugeon 1956b	1956							x
accepted	Fungi	Ascomycota	Pleosporales	Hermatomycetaceae		Hermatomyces sphaericus	(Sacc.) S. Hughes	p	saprotrophic	Coffea canephora var. robusta	Rubiaceae	Chevaugeon 1956b: 72	Chevaugeon 1956b	1956							x
accepted	Fungi	Ascomycota	Ascomycota order incertae sedis	Ascomycota family incertae sedis		Stachylidium sp.		p	parasitic on vascular plants	Coffea canephora var. robusta	Rubiaceae	Chevaugeon 1956b: 72	Chevaugeon 1956b	1956							x
accepted	Fungi	Basidiomycota	Agrostilbales	Chionosphaeraceae		Stilbum coffeae	Zimm.	p	saprotrophic	Coffea canephora var. robusta, Coffea liberica	Rubiaceae	Chevaugeon 1956b: 72	Chevaugeon 1956b	1956							x
name invalid	Fungi	Ascomycota	Glomerellales	Plectosphaerellaceae		Verticillium hemileiae	Bouriquet	p	hyperparasitic	Hemileia vastatrix, uredospores	Pucciniales	Chevaugeon 1956b: 72	Chevaugeon 1956b	1956							x
accepted	Fungi	Ascomycota	Hypocreales	Nectriaceae		Fusarium fujikuroi	Nirenberg	p	saprotrophic	Coffea canephora var. robusta, Coffea liberica	Rubiaceae	Chevaugeon 1956b: 72, cited as Fusarium moniliforme	Chevaugeon 1956b	1956							x
accepted	Fungi	Ascomycota	Ascomycota order incertae sedis	Ascomycota family incertae sedis		Penzigomyces parvus	(S. Hughes) Subram.	p	saprotrophic	Coffea canephora var. robusta	Rubiaceae	Chevaugeon 1956b: 72, cited as Podoconis parva	Chevaugeon 1956b	1956							x
name invalid, not correctly published	Fungi	Ascomycota	Ascomycota order incertae sedis	Ascomycota family incertae sedis	type of a new species	Rhinotrichum hemileiae	Chevaug.	p	hyperparasitic	Hemileia vastatrix, uredospores	Pucciniales	Chevaugeon 1956b: 76	Chevaugeon 1956b	1956							x
accepted	Fungi	Ascomycota	Pleosporales	Hermatomycetaceae		Hermatomyces tucumanensis	Speg.	p	saprotrophic	Coffea liberica	Rubiaceae	Chevaugeon 1956b: 78	Chevaugeon 1956b	1956													x
accepted	Fungi	Ascomycota	Glomerellales	Glomerellaceae		Colletotrichum gloeosporioides	(Penz.) Penz. & Sacc.	p	parasitic on vascular plants	Citrus sp.	Rutaceae	Chevaugeon 1956b: 79	Chevaugeon 1956b	1956							x
accepted	Fungi	Ascomycota	Pleosporales	Pleosporales family incertae sedis		Periconia byssoides	Pers.	p	saprotrophic	Citrus aurantifolia	Rutaceae	Chevaugeon 1956b: 79	Chevaugeon 1956b	1956							x
accepted	Fungi	Ascomycota	Patellariales	Patellariaceae		Rhytidhysteron rufulum	(Spreng.) Speg.	p	saprotrophic	Citrus aurantifolia	Rutaceae	Chevaugeon 1956b: 79	Chevaugeon 1956b	1956							x
accepted	Fungi	Basidiomycota	Atheliales	Atheliaceae		Athelia rolfsii	(Curzi) C.C. Tu & Kimbr.	p	parasitic on vascular plants	Arachis hypogaea	Fabaceae	Chevaugeon 1956b: 79, cited as Corticium rolfsii	Chevaugeon 1956b	1956							x
accepted	Fungi	Ascomycota	Ascomycota order incertae sedis	Ascomycota family incertae sedis		Penzigomyces flagellatus	(S. Hughes) Subram.	p	saprotrophic	Citrus aurantifolia	Rutaceae	Chevaugeon 1956b: 79, cited as Podoconis flagellata	Chevaugeon 1956b	1956							x
accepted	Fungi	Ascomycota	Glomerellales	Glomerellaceae		Colletotrichum gloeosporioides	(Penz.) Penz. & Sacc.	p	parasitic on vascular plants	Carica papaya	Caricaceae	Chevaugeon 1956b: 80	Chevaugeon 1956b	1956							x
accepted	Fungi	Ascomycota	Glomerellales	Glomerellaceae		Colletotrichum mangenotii	Chevaug.	p	parasitic on vascular plants	Arachis hypogaea	Fabaceae	Chevaugeon 1956b: 80	Chevaugeon 1956b	1956							x
accepted	Chromista	Oomycota	Peronosporales	Pythiaceae		Pythium sp.		p	parasitic on vascular plants	Carica papaya	Caricaceae	Chevaugeon 1956b: 80	Chevaugeon 1956b	1956							x
accepted	Fungi	Ascomycota	Capnodiales	Mycosphaerellaceae		Mycosphaerella berkeleyi	W.A. Jenkins	p	parasitic on vascular plants	Arachis hypogaea	Fabaceae	Chevaugeon 1956b: 80, cited as Cercospora personata	Chevaugeon 1956b	1956							x
accepted	Fungi	Ascomycota	Pleosporales	Corynesporascaceae		Corynespora cassiicola	(Berk. & M.A. Curtis) C.T. Wei	p	parasitic on vascular plants	Carica papaya	Caricaceae	Chevaugeon 1956b: 80, cited as Helminthosporium papayae	Chevaugeon 1956b	1956							x
accepted	Fungi	Ascomycota	Capnodiales	Mycosphaerellaceae		Cercospora nicotianae	Ellis & Everh.	p	parasitic on vascular plants	Nicotiana rustica	Solanaceae	Chevaugeon 1956b: 81	Chevaugeon 1956b	1956							x
accepted	Fungi	Ascomycota	Pleosporales	Massarinaceae		Helminthosporium lycopersici	Maubl. & Roger	p	parasitic on vascular plants	Lycopersicon esculentum	Solanaceae	Chevaugeon 1956b: 81	Chevaugeon 1956b	1956							x
accepted	Fungi	Ascomycota	Meliolales	Meliolaceae		Meliola elaeidis	F. Stevens	p	parasitic on vascular plants	Elaeis guineensis	Arecaceae	Chevaugeon 1956b: 81	Chevaugeon 1956b	1956							x
accepted	Fungi	Ascomycota	Pleosporales	Pleosporales family incertae sedis		Periconia minutissima	Corda	p	saprotrophic	Musa sp.	Musaceae	Chevaugeon 1956b: 81	Chevaugeon 1956b	1956							x
accepted	Fungi	Ascomycota	Glomerellales	Glomerellaceae		Colletotrichum coccodes	(Wallr.) S. Hughes	p	parasitic on vascular plants	Lycopersicon esculentum	Solanaceae	Chevaugeon 1956b: 81, cited as Colletotrichum phomoides	Chevaugeon 1956b	1956							x
accepted	Fungi	Ascomycota	Ascomycota order incertae sedis	Ascomycota family incertae sedis		Neocordana musae	(Zimm.) Hern.-Restr. & Crous	p	parasitic on vascular plants	Musa sp.	Musaceae	Chevaugeon 1956b: 81, cited as Cordana musae	Chevaugeon 1956b	1956							x
accepted	Fungi	Ascomycota	Hypocreales	Nectriaceae		Fusarium oxysporum	Schltdl.	p	parasitic on vascular plants	Nicotiana rustica	Solanaceae	Chevaugeon 1956b: 81, cited as Fusarium oxysporum var. nicotianae	Chevaugeon 1956b	1956							x
accepted	Fungi	Ascomycota	Hypocreales	Nectriaceae		Fusarium pallidoroseum	(Cooke) Sacc.	p	parasitic on vascular plants	Solanum anomalum	Solanaceae	Chevaugeon 1956b: 81, cited as Fusarium semitectum var. majus	Chevaugeon 1956b	1956							x						x
accepted	Fungi	Ascomycota	Amphisphaeriales	Pestalotiopsidaceae		Pestalotiopsis palmarum	(Cooke) Steyaert	p	parasitic on vascular plants	Elaeis guineensis	Arecaceae	Chevaugeon 1956b: 81, cited as Pestalotia palmarum	Chevaugeon 1956b	1956							x
accepted	Fungi	Ascomycota	Pleosporales	Pleosporaceae	cf.	Curvularia eragrostidis	(Henn.) J.A. Mey.	p	parasitic on vascular plants	Elaeis guineensis	Arecaceae	Chevaugeon 1956b: 82, cited as Curvularia maculans	Chevaugeon 1956b	1956							x
accepted	Fungi	Ascomycota	Asterinales	Parmulariaceae		Hysterostomella elaeidicola	Maubl.	p	parasitic on vascular plants	Elaeis guineensis	Arecaceae	Chevaugeon 1956b: 82, cited as Cycloschizon elaeidicola	Chevaugeon 1956b	1956							x
accepted	Fungi	Ascomycota	Pleosporales	Pleosporaceae		Bipolaris oryzae	(Breda de Haan) Shoemaker	p	parasitic on vascular plants	Oryza sativa	Poaceae	Chevaugeon 1956b: 82, cited as Helminthosporium oryzae	Chevaugeon 1956b	1956							x
accepted	Fungi	Ascomycota	Pleosporales	Didymellaceae		Epicoccum sorghinum	(Sacc.) Aveskamp, Gruyter & Verkley	p	parasitic on vascular plants	Saccharum officinarum	Poaceae	Chevaugeon 1956b: 82, cited as Leptosphaeria sacchari	Chevaugeon 1956b	1956							x
accepted	Fungi	Basidiomycota	Agaricales	Marasmiaceae		Marasmius sp.		p	parasitic on vascular plants	Zea mays	Poaceae	Chevaugeon 1956b: 83	Chevaugeon 1956b	1956							x
accepted	Fungi	Ascomycota	Botryosphaeriales	Phyllostictaceae		Phyllosticta zeae	G.L. Stout	p	parasitic on vascular plants	Zea mays	Poaceae	Chevaugeon 1956b: 83	Chevaugeon 1956b	1956							x
accepted	Fungi	Basidiomycota	Pucciniales	Pucciniaceae		Puccinia polysora	Underw.	p	parasitic on vascular plants	Zea mays	Poaceae	Chevaugeon 1956b: 83	Chevaugeon 1956b	1956							x
accepted	Fungi	Ascomycota	Pleosporales	Pleosporaceae		Bipolaris maydis	(Y. Nisik. & C. Miyake) Shoemaker	p	parasitic on vascular plants	Zea mays	Poaceae	Chevaugeon 1956b: 83, cited as Helminthosporium maydis	Chevaugeon 1956b	1956							x
accepted	Fungi	Basidiomycota	Gomphales	Gomphaceae	type of a new species	Ramaria sinsinii	Christan & Yorou	m	ectomycorrhizal			Christan & Yorou 2009: 122	Christan & Yorou 2009	2009	x
accepted	Fungi	Basidiomycota	Gomphales	Gomphaceae	type of a new species	Ramaria beninensis	Christan & Yorou	m	ectomycorrhizal			Christan & Yorou 2009: 127	Christan & Yorou 2009	2009	x
accepted	Fungi	Ascomycota	Capnodiales	Mycosphaerellaceae		Cercospora gerberae	Chupp & Viégas	m	parasitic on vascular plants			Chupp 1954: 138	Chupp 1954	1954													x
accepted	Fungi	Ascomycota	Capnodiales	Mycosphaerellaceae		Cercospora tageticola	Ellis & Everh.	m	parasitic on vascular plants			Chupp 1954: 162	Chupp 1954	1954													x
accepted	Fungi	Ascomycota	Capnodiales	Mycosphaerellaceae		Pseudocercospora contraria	(Syd. & P. Syd.) Deighton	m	parasitic on vascular plants			Chupp 1954: 196, cited as Cercospora contraria	Chupp 1954	1954													x
accepted	Fungi	Ascomycota	Capnodiales	Mycosphaerellaceae		Mycosphaerella henningsii	Sivan.	m	parasitic on vascular plants			Chupp 1954: 220, cited as Cercospora henningsii	Chupp 1954	1954				x									x
accepted	Fungi	Ascomycota	Capnodiales	Mycosphaerellaceae		Catenulocercospora fusimaculans	(G.F. Atk.) C. Nakash., Videira & Crous	m	parasitic on vascular plants			Chupp 1954: 246, cited as Cercospora fusimaculans	Chupp 1954	1954													x
accepted	Fungi	Ascomycota	Capnodiales	Mycosphaerellaceae		Pseudocercospora bauhiniae	(Syd. & P. Syd.) Deighton	m	parasitic on vascular plants			Chupp 1954: 284, cited as Cercospora bauhiniae	Chupp 1954	1954				x									x
accepted	Fungi	Ascomycota	Capnodiales	Mycosphaerellaceae		Zasmidium canavaliae	(Syd. & P. Syd.) Kamal	m	parasitic on vascular plants			Chupp 1954: 287, cited as Cercospora canavaliae	Chupp 1954	1954													x
accepted	Fungi	Ascomycota	Capnodiales	Mycosphaerellaceae		Pseudocercospora stizolobii	(Syd. & P. Syd.) Deighton	m	parasitic on vascular plants			Chupp 1954: 335, cited as Cercospora stizolobii	Chupp 1954	1954													x
accepted	Fungi	Ascomycota	Capnodiales	Mycosphaerellaceae		Cercospora duddiae	Welles	m	parasitic on vascular plants			Chupp 1954: 346	Chupp 1954	1954													x
accepted	Fungi	Ascomycota	Capnodiales	Mycosphaerellaceae		Cercospora sesami	Zimm.	m	parasitic on vascular plants			Chupp 1954: 436	Chupp 1954	1954													x
accepted	Fungi	Ascomycota	Capnodiales	Mycosphaerellaceae		Pseudocercospora chrysobalani	(Ellis & Everh.) U. Braun & Crous	m	parasitic on vascular plants			Chupp 1954: 472, cited as Cercospora chrysobalani	Chupp 1954	1954				x									x
accepted	Fungi	Ascomycota	Capnodiales	Mycosphaerellaceae		Mycosphaerella coffeicola	(Cooke) J.A. Stev. & Wellman	m	parasitic on vascular plants			Chupp 1954: 494, cited as Cercospora coffeicola	Chupp 1954	1954													x
accepted	Fungi	Ascomycota	Capnodiales	Mycosphaerellaceae	type of a new species	Cercospora deightonii	Chupp	m	parasitic on vascular plants	Solanum melongena	Solanaceae	Chupp 1954: 538	Chupp 1954	1954													x
accepted	Fungi	Ascomycota	Capnodiales	Mycosphaerellaceae		Cercospora deightonii	Chupp	m	parasitic on vascular plants	Solanum melongena	Solanaceae	Chupp 1954: 538	Chupp 1954	1954											x	x		x
accepted	Fungi	Ascomycota	Capnodiales	Mycosphaerellaceae		Cercospora physalidis	Ellis	m	parasitic on vascular plants	Physalis sp.	Solanaceae	Chupp 1954: 547	Chupp 1954	1954													x
accepted	Fungi	Ascomycota	Capnodiales	Mycosphaerellaceae		Cercospora chevalieri	Sacc.	m	parasitic on vascular plants			Chupp 1954: 58	Chupp 1954	1954													x
accepted	Fungi	Ascomycota	Xylariales	Xylariaceae	type of a new species	Anthostomella lophirae	C. Ciccar.	m	saprotrophic	on rotton wood of Lophira alata		Ciccarone 1986: 29	Ciccarone 1986	1986							x
accepted	Fungi	Ascomycota	Xylariales	Hypoxylaceae		Hypoxylon truncatum var. ivorensis	C. Ciccar.	m	saprotrophic	on dead wood		Ciccarone 1988a: 45	Ciccarone 1988a	1988							x
accepted	Fungi	Ascomycota	Xylariales	Hypoxylaceae		Hypoxylon lophirae	C. Ciccar. ex C. Ciccar.	m	saprotrophic	on dead wood		Ciccarone 1988a: 47	Ciccarone 1988a	1988							x
accepted	Fungi	Ascomycota	Xylariales	Graphostromataceae		Biscogniauxia capnodes	(Berk.) Y.M. Ju & J.D. Rogers	m	saprotrophic	on dead wood		Ciccarone 1988a: 47, cited as Hypoxylon nummularium var. australe	Ciccarone 1988a	1988							x
accepted	Fungi	Ascomycota	Ascomycota order incertae sedis	Ascomycota family incertae sedis	type of a new species	Minimidochium crepuscolare	C. Ciccar.	m	saprotrophic	on dead leaf in tropical forest litter		Ciccarone 1988b: 42	Ciccarone 1988b	1988							x
accepted	Fungi	Ascomycota	Hypocreales	Clavicipitaceae	type of a new species	Polynema perlaceum	C. Ciccar.	m	saprotrophic	on dead leaf in tropical forest litter		Ciccarone 1988b: 45	Ciccarone 1988b	1988							x
accepted	Fungi	Ascomycota	Hypocreales	Clavicipitaceae		Claviceps pallida	(G. Winter) Henn.	m	parasitic on vascular plants	Oryza sativa	Poaceae	Clay & Frentz 1993, cited as Balansia pallida	Clay & Frentz 1993	1993													x
accepted	Fungi	Basidiomycota	Polyporales	Polyporaceae		Lentinus squarrosulus	Mont.	m	saprotrophic			Codjia & Yorou 2014: 6734	Codjia & Yorou 2014	2014	x
accepted	Fungi	Basidiomycota	Agaricales	Pluteaceae		Volvariella volvacea	(Bull.) Singer	m	saprotrophic	indet.	Arecaceae	Codjia & Yorou 2014: 6734	Codjia & Yorou 2014	2014	x			x
accepted	Fungi	Basidiomycota	Agaricales	Agaricaceae	type of a new species	Bovista amethystina	Cooke & Massee	m	saprotrophic	on soil		Cooke 1888: 69	Cooke 1888	1888										x					"Niger expedition", maybe Nigeria
accepted	Fungi	Ascomycota	Ascomycota order incertae sedis	Ascomycota family incertae sedis		Pseudonitschkia parmotrematis	Coppins & Kondratyuk	l	lichenicolous	on Parmotrema pseudotinctorum	Parmeliaceae	Coppins & Kondratyuk 1995: 232	Coppins & Kondratyuk 1995	1995							x
accepted	Fungi	Ascomycota	Lecanorales	Parmeliaceae		Parmotrema pseudotinctorum	(Abbayes) Hale	l	lichenized	saxicolous		Coppins & Kondratyuk 1995: 235	Coppins & Kondratyuk 1995	1995							x
accepted	Fungi	Basidiomycota	Agaricales	Pterulaceae	type of a new variety (synonym)	Deflexula subsimplex	(Henn.) Corner	m	saprotrophic	on dead bark		Corner 1952: 282, cited as Deflexula subsimplex var. multifida	Corner 1952	1952								x
accepted	Fungi	Basidiomycota	Agaricales	Pterulaceae		Pterula vanderystii	Henn.	m	saprotrophic	on bark		Corner 1952: 284, cited as Deflexula vanderystii	Corner 1952	1952								x
accepted	Fungi	Basidiomycota	Agaricales	Pterulaceae	type of a new species	Deflexula microspora	Corner	m	saprotrophic	on bark		Corner 1966: 264	Corner 1966	1966								x
accepted	Fungi	Basidiomycota	Russulales	Lachnocladiaceae		Lachnocladium schweinfurthianum	Henn.	m	saprotrophic			Corner 1966: 265	Corner 1966	1966											x
accepted	Fungi	Ascomycota	Botryosphaeriales	Botryosphaeriaceae	type of a new species	Dothiorella arachidis	M.E.A. Costa & Sousa da Câmara	m	parasitic on vascular plants	Arachis hypogea	Fabaceae	Costa & Sousa da Câmara 1954: 342	Costa & Sousa da Câmara 1954	1954					x
accepted	Fungi	Ascomycota	Diaporthales	Diaporthaceae	type of a new species	Phomopsioides arachidis	M.E.A. Costa & Sousa da Câmara	m	parasitic on vascular plants	Arachis hypogea	Fabaceae	Costa & Sousa da Câmara 1954: 342	Costa & Sousa da Câmara 1954	1954					x
accepted	Fungi	Blastocladiomycota	Blastocladiales	Coelomomycetaceae		Coelomomyces africanus	A.J. Walker ex Couch & Bland	m	parasitic on arthropods	Anopheles funestus, Anopheles gambiae; Culicidae	Diptera	Couch & Bland 1985: 115	Couch & Bland 1985	1985								x			x
accepted	Fungi	Blastocladiomycota	Blastocladiales	Coelomomycetaceae	type of a new species	Coelomomyces africanus	A.J. Walker ex Couch & Bland	m	parasitic on arthropods	Anopheles gambiae, larvae	Diptera	Couch & Bland 1985: 115	Couch & Bland 1985	1985													x
accepted	Fungi	Blastocladiomycota	Blastocladiales	Coelomomycetaceae		Coelomomyces africanus	A.J. Walker ex Couch & Bland	m	parasitic on arthropods	Anopheles gambiae, Anopheles rufipes; Culicidae	Diptera	Couch & Bland 1985: 117	Couch & Bland 1985	1985		x
accepted	Fungi	Blastocladiomycota	Blastocladiales	Coelomomycetaceae		Coelomomyces grassei	Rioux & Pech	m	parasitic on arthropods	Anopheles gambiae; Culicidae	Diptera	Couch & Bland 1985: 164	Couch & Bland 1985	1985		x									x
accepted	Fungi	Blastocladiomycota	Blastocladiales	Coelomomycetaceae		Coelomomyces indicus	A.V.V. Iyengar	m	parasitic on arthropods	Anopheles gambiae; Culicidae	Diptera	Couch & Bland 1985: 182	Couch & Bland 1985	1985											x
accepted	Fungi	Blastocladiomycota	Blastocladiales	Coelomomycetaceae		Coelomomyces orbiculostriatus	Couch & Prasert.	m	parasitic on arthropods	Anopheles gambiae; Culicidae	Diptera	Couch & Bland 1985: 213	Couch & Bland 1985	1985		x
accepted	Fungi	Blastocladiomycota	Blastocladiales	Coelomomycetaceae		Coelomomyces walkeri	Van Thiel	m	parasitic on arthropods	Anopheles funestus, Anopheles gambiae; Culicidae	Diptera	Couch & Bland 1985: 213	Couch & Bland 1985	1985													x
accepted	Fungi	Blastocladiomycota	Blastocladiales	Coelomomycetaceae		Coelomomyces walkeri	Van Thiel	m	parasitic on arthropods	Anopheles gambiae; Culicidae	Diptera	Couch & Bland 1985: 213	Couch & Bland 1985	1985		x											x
accepted	Fungi	Ascomycota	Botryosphaeriales	Botryosphaeriaceae		Neoscytalidium dimidiatum	(Penz.) Crous & Slippers	p	parasitic on vascular plants	Mangifera indica	Anacardiaceae	Coutinho et al. 2017: 95	Coutinho et al. 2017	2017									x
accepted	Fungi	Ascomycota	Ascomycota order incertae sedis	Ascomycota family incertae sedis	type of a new species	Taeniolina deightonii	J.L. Crane & Schokn.	m	parasitic on vascular plants	Vismia guineensis	Clusiaceae	Crane & Schoknecht 1981: 81	Crane & Schoknecht 1981	1981													x
accepted	Fungi	Ascomycota	Glomerellales	Glomerellaceae		Colletotrichum sublineola	Henn.	m	parasitic on vascular plants	Sorghum bicolor	Poaceae	Crouch 2014: 19	Crouch 2014	2014		x
accepted	Fungi	Ascomycota	Capnodiales	Mycosphaerellaceae		Cercospora canescens	Ellis & G. Martin	m	parasitic on vascular plants	diverse genera	diverse families	Crous & Braun 2003: 100	Crous & Braun 2003	2003				x							x	x	x	x
accepted	Fungi	Ascomycota	Capnodiales	Mycosphaerellaceae		Passalora capsicicola	(Vassiljevsky) U. Braun & F.O. Freire	m	parasitic on vascular plants	Capsicum sp.	Solanaceae	Crous & Braun 2003: 103	Crous & Braun 2003	2003				x							x	x	x
accepted	Fungi	Ascomycota	Capnodiales	Mycosphaerellaceae		Cercospora cardiospermi	Petch	m	parasitic on vascular plants	Cardiospermum sp.	Sapindaceae	Crous & Braun 2003: 104	Crous & Braun 2003	2003				x									x
accepted	Fungi	Ascomycota	Capnodiales	Mycosphaerellaceae		Cercospora carbonacea	Miles	m	parasitic on vascular plants	Dioscorea sp.	Dioscoreaceae	Crous & Braun 2003: 104, cited as Pseudocercospora carbonacea	Crous & Braun 2003	2003				x	x						x		x	x
accepted	Fungi	Ascomycota	Capnodiales	Mycosphaerellaceae		Asperisporium caricae	(Speg.) Maubl.	m	parasitic on vascular plants	Carica sp.	Caricaceae	Crous & Braun 2003: 105	Crous & Braun 2003	2003				x
accepted	Fungi	Ascomycota	Capnodiales	Mycosphaerellaceae		Cercospora carotae	(Pass.) Kazn. & Siemaszko	m	parasitic on vascular plants	Daucus sp.	Apiaceae	Crous & Braun 2003: 106	Crous & Braun 2003	2003				x
accepted	Fungi	Ascomycota	Capnodiales	Mycosphaerellaceae		Cercosporidium cassiocarpum	(Sacc.) L.G. Br. & Morgan-Jones	m	parasitic on vascular plants	diverse genera	Fabaceae	Crous & Braun 2003: 110, cited as Cercospora cassiocarpa	Crous & Braun 2003	2003													x
accepted	Fungi	Ascomycota	Capnodiales	Mycosphaerellaceae		Pseudocercospora caudata	(J. Kranz) U. Braun	m	parasitic on vascular plants	Ficus indica	Moraceae	Crous & Braun 2003: 112	Crous & Braun 2003	2003					x
accepted	Fungi	Ascomycota	Capnodiales	Mycosphaerellaceae		Cercospora celosiae	Syd.	m	parasitic on vascular plants	Celosia sp.	Amaranthaceae	Crous & Braun 2003: 114	Crous & Braun 2003	2003											x
accepted	Fungi	Ascomycota	Capnodiales	Mycosphaerellaceae		Pseudocercospora centrosematicola	(J.M. Yen & Lim) J.M. Yen	m	parasitic on vascular plants	Centrosema pubescens	Fabaceae	Crous & Braun 2003: 115	Crous & Braun 2003	2003							x
accepted	Fungi	Ascomycota	Capnodiales	Mycosphaerellaceae		Zasmidium cercestidis-afzelii	(J.M. Yen & Gilles) U. Braun	m	parasitic on vascular plants	Cercestis afzelii	Araceae	Crous & Braun 2003: 116, cited as Cercospora cercestidis-afzelii	Crous & Braun 2003	2003							x
accepted	Fungi	Ascomycota	Capnodiales	Mycosphaerellaceae		Zasmidium cercestidis	(J.M. Yen & Gilles) U. Braun	m	parasitic on vascular plants	Cercestis afzelii	Araceae	Crous & Braun 2003: 116, cited as Stenella cercestidis	Crous & Braun 2003	2003							x
accepted	Fungi	Ascomycota	Capnodiales	Mycosphaerellaceae		Cercospora chevalieri	Sacc.	m	parasitic on vascular plants	diverse genera	Araceae	Crous & Braun 2003: 119	Crous & Braun 2003	2003				x	x		x				x		x	x
accepted	Fungi	Ascomycota	Capnodiales	Mycosphaerellaceae		Pseudocercospora chlorophorae	(J.M. Yen & Gilles) Deighton	m	parasitic on vascular plants	Chlorophora excelsa	Moraceae	Crous & Braun 2003: 121	Crous & Braun 2003	2003													x
accepted	Fungi	Ascomycota	Capnodiales	Mycosphaerellaceae		Pseudocercospora chlorophoricola	(J.M. Yen & Gilles) Deighton	m	parasitic on vascular plants	Chlorophora regia	Moraceae	Crous & Braun 2003: 121	Crous & Braun 2003	2003							x
accepted	Fungi	Ascomycota	Capnodiales	Mycosphaerellaceae		Pseudocercospora chrysobalani	(Ellis & Everh.) U. Braun & Crous	m	parasitic on vascular plants	Chrysobalanus sp.	Chrysobalanaceae	Crous & Braun 2003: 122	Crous & Braun 2003	2003				x
accepted	Fungi	Ascomycota	Pleosporales	Didymellaceae		Stagonosporopsis cucurbitacearum	(Fr.) Aveskamp, Gruyter & Verkley	m	parasitic on vascular plants	diverse genera	Cucurbitaceae	Crous & Braun 2003: 125, cited as Cercospora citrullina	Crous & Braun 2003	2003				x							x			x
accepted	Fungi	Ascomycota	Capnodiales	Mycosphaerellaceae		Cercospora cleomes	Ellis & Halst.	m	parasitic on vascular plants	diverse genera	Capparaceae	Crous & Braun 2003: 128	Crous & Braun 2003	2003													x
accepted	Fungi	Ascomycota	Capnodiales	Mycosphaerellaceae		Cercospora codiaei	Gonz. Frag. & Cif.	m	parasitic on vascular plants	Codiaeum sp.	Euphorbiaceae	Crous & Braun 2003: 130	Crous & Braun 2003	2003											x
accepted	Fungi	Ascomycota	Capnodiales	Mycosphaerellaceae		Mycosphaerella coffeicola	(Cooke) J.A. Stev. & Wellman	m	parasitic on vascular plants	Coffea sp.	Rubiaceae	Crous & Braun 2003: 131, cited as Cercospora coffeicola	Crous & Braun 2003	2003				x			x				x		x	x
accepted	Fungi	Ascomycota	Capnodiales	Mycosphaerellaceae		Passalora colocasiae	(Höhn.) U. Braun	m	parasitic on vascular plants	Alocasia sp. or Colocasia sp.	Araceae	Crous & Braun 2003: 132	Crous & Braun 2003	2003					x
accepted	Fungi	Ascomycota	Capnodiales	Mycosphaerellaceae		Passalora concors	(Casp.) U. Braun & Crous	m	parasitic on vascular plants	Solanum sp.	Solanaceae	Crous & Braun 2003: 134	Crous & Braun 2003	2003														x
accepted	Fungi	Ascomycota	Capnodiales	Mycosphaerellaceae		Pseudocercospora contraria	(Syd. & P. Syd.) Deighton	m	parasitic on vascular plants	Dioscorea sp.	Dioscoreaceae	Crous & Braun 2003: 136	Crous & Braun 2003	2003				x	x						x		x	x
accepted	Fungi	Ascomycota	Capnodiales	Mycosphaerellaceae		Passalora costaricensis	(Syd.) U. Braun & Crous	m	parasitic on vascular plants	Eupatorium sp.	Asteraceae	Crous & Braun 2003: 140	Crous & Braun 2003	2003							x
accepted	Fungi	Ascomycota	Capnodiales	Mycosphaerellaceae		Pseudocercospora cotizensis	(A.S. Mull. & Chupp) Deighton	m	parasitic on vascular plants	Crotalaria sp.	Fabaceae	Crous & Braun 2003: 141	Crous & Braun 2003	2003					x
accepted	Fungi	Ascomycota	Capnodiales	Mycosphaerellaceae		Passalora crotonis	(Ellis & Everh.) U. Braun & Crous	m	parasitic on vascular plants	Croton sp.	Euphorbiaceae	Crous & Braun 2003: 145	Crous & Braun 2003	2003				x
accepted	Fungi	Ascomycota	Capnodiales	Mycosphaerellaceae		Mycosphaerella cruenta	Latham	m	parasitic on vascular plants	diverse genera	Fabaceae	Crous & Braun 2003: 146, cited as Pseudocercospora cruenta	Crous & Braun 2003	2003				x				x		x	x	x	x	x
accepted	Fungi	Ascomycota	Capnodiales	Mycosphaerellaceae		Cercospora cyperi	Sawada	m	parasitic on vascular plants	Cyperus sp.	Cyperaceae	Crous & Braun 2003: 151	Crous & Braun 2003	2003											x
accepted	Fungi	Ascomycota	Capnodiales	Mycosphaerellaceae	cf.	Cercospora demetrioniana	G. Winter	m	parasitic on vascular plants	Crotalaria sp.	Fabaceae	Crous & Braun 2003: 155	Crous & Braun 2003	2003													x	x
accepted	Fungi	Ascomycota	Capnodiales	Mycosphaerellaceae		Passalora desmodii	(Ellis & Kellerm.) U. Braun	m	parasitic on vascular plants	Desmodium sp.	Fabaceae	Crous & Braun 2003: 158	Crous & Braun 2003	2003				x
accepted	Fungi	Ascomycota	Capnodiales	Mycosphaerellaceae		Cercospora digitariae	J. Kranz	m	parasitic on vascular plants	Digitaria sp.	Poaceae	Crous & Braun 2003: 161	Crous & Braun 2003	2003					x						x
accepted	Fungi	Ascomycota	Capnodiales	Mycosphaerellaceae		Cercospora dioscoreae-pyrifoliae	J.M. Yen	m	parasitic on vascular plants	Dioscorea sp.	Dioscoreaceae	Crous & Braun 2003: 162	Crous & Braun 2003	2003											x
accepted	Fungi	Ascomycota	Capnodiales	Mycosphaerellaceae		Cercosporella dioscoreophylli	(Henn.) Deighton	m	parasitic on vascular plants	diverse genera	Menispermaceae	Crous & Braun 2003: 162	Crous & Braun 2003	2003				x									x
accepted	Fungi	Ascomycota	Capnodiales	Mycosphaerellaceae		Distocercosporaster dioscoreae	(Ellis & G. Martin) Videira, H.D. Shin, C. Nakash. & Crous	m	parasitic on vascular plants	Dioscorea sp.	Dioscoreaceae	Crous & Braun 2003: 162, cited as Passalora dioscoreae	Crous & Braun 2003	2003														x
accepted	Fungi	Ascomycota	Capnodiales	Mycosphaerellaceae		Zasmidium dracaenae	(Hansf.) U. Braun & Crous	m	parasitic on vascular plants	Dracaena sp.	Dracaenaceae	Crous & Braun 2003: 166, cited as Stenella dracaenae	Crous & Braun 2003	2003													x
accepted	Fungi	Ascomycota	Capnodiales	Mycosphaerellaceae		Cercospora duddiae	Welles	m	parasitic on vascular plants	Allium sp.	Alliaceae	Crous & Braun 2003: 167	Crous & Braun 2003	2003											x		x	x
accepted	Fungi	Ascomycota	Capnodiales	Mycosphaerellaceae		Uwemyces elaeidis	(Steyaert) Hern.-Restr., Sarria & Crous	m	parasitic on vascular plants	diverse genera	Arecaceae	Crous & Braun 2003: 171, cited as Pseudospiropes elaeidis	Crous & Braun 2003	2003	x			x	x	x	x	x			x	x	x	x
accepted	Fungi	Ascomycota	Capnodiales	Mycosphaerellaceae		Cercospora ellisii	Sacc. & P. Syd.	m	parasitic on vascular plants	Hyptis brevipes	Lamiaceae	Crous & Braun 2003: 173	Crous & Braun 2003	2003													x
accepted	Fungi	Ascomycota	Capnodiales	Mycosphaerellaceae		Pseudocercospora elephantopodis	(Ellis & Everh.) R.F. Castañeda & U. Braun	m	parasitic on vascular plants	Elephantopus sp. or Pseudelephantopus sp.	Asteraceae	Crous & Braun 2003: 173	Crous & Braun 2003	2003					x
accepted	Fungi	Ascomycota	Capnodiales	Mycosphaerellaceae		Cercospora erythrinae	Ellis & Everh.	m	parasitic on vascular plants	Erythrina sp.	Fabaceae	Crous & Braun 2003: 176, cited as Passalora erythrinae	Crous & Braun 2003	2003				x	x						x		x
accepted	Fungi	Ascomycota	Capnodiales	Mycosphaerellaceae		Pseudocercospora eupatorii-formosani	U. Braun & Bagyan.	m	parasitic on vascular plants	diverse genera	Asteraceae	Crous & Braun 2003: 179	Crous & Braun 2003	2003							x
accepted	Fungi	Ascomycota	Capnodiales	Mycosphaerellaceae		Cercospora ficina	Tharp	m	parasitic on vascular plants	Ficus sp.	Moraceae	Crous & Braun 2003: 184	Crous & Braun 2003	2003											x
accepted	Fungi	Ascomycota	Capnodiales	Mycosphaerellaceae		Pseudocercospora fici	(Heald & F.A. Wolf) X.J. Liu & Y.L. Guo	m	parasitic on vascular plants	Ficus sp.	Moraceae	Crous & Braun 2003: 184	Crous & Braun 2003	2003											x
accepted	Fungi	Ascomycota	Capnodiales	Mycosphaerellaceae		Pseudocercospora fijiensis	(M. Morelet) Deighton	m	parasitic on vascular plants	Musa sp.	Musaceae	Crous & Braun 2003: 185	Crous & Braun 2003	2003	x			x		x	x			x	x			x
accepted	Fungi	Ascomycota	Capnodiales	Mycosphaerellaceae		Cercospora fukushiana	(Matsuura) W. Yamam.	m	parasitic on vascular plants	Impatiens sp.	Balsaminaceae	Crous & Braun 2003: 190	Crous & Braun 2003	2003													x
accepted	Fungi	Ascomycota	Capnodiales	Mycosphaerellaceae		Pseudocercospora fuligena	(Roldan) Deighton	m	parasitic on vascular plants	diverse genera	Solanaceae	Crous & Braun 2003: 190	Crous & Braun 2003	2003			x				x				x	x		x
accepted	Fungi	Ascomycota	Capnodiales	Mycosphaerellaceae		Cercospora furfurella	Speg.	m	parasitic on vascular plants	Boerhaavia sp. or Commicarpus sp.	Nyctaginaceae	Crous & Braun 2003: 191	Crous & Braun 2003	2003				x							x		x
accepted	Fungi	Ascomycota	Capnodiales	Mycosphaerellaceae		Passalora fuscovirens	(Sacc.) U. Braun & Crous	m	parasitic on vascular plants	Passiflora sp.	Passifloraceae	Crous & Braun 2003: 192	Crous & Braun 2003	2003														x
accepted	Fungi	Ascomycota	Capnodiales	Mycosphaerellaceae		Catenulocercospora fusimaculans	(G.F. Atk.) C. Nakash., Videira & Crous	m	parasitic on vascular plants	diverse genera	Poaceae	Crous & Braun 2003: 192, cited as Passalora fusimaculans	Crous & Braun 2003	2003				x			x				x		x	x
accepted	Fungi	Ascomycota	Capnodiales	Mycosphaerellaceae		Pseudocercospora gangetici	(Bharadwaj) U. Braun	m	parasitic on vascular plants	Desmodium sp.	Fabaceae	Crous & Braun 2003: 194	Crous & Braun 2003	2003				x
accepted	Fungi	Ascomycota	Capnodiales	Mycosphaerellaceae		Cercospora gerberae	Chupp & Viégas	m	parasitic on vascular plants	Gerbera sp.	Asteraceae	Crous & Braun 2003: 197	Crous & Braun 2003	2003				x									x
accepted	Fungi	Ascomycota	Capnodiales	Mycosphaerellaceae		Passalora gliricidiae	(Syd. & P. Syd.) U. Braun & Crous	m	parasitic on vascular plants	Gliricidia sp.	Fabaceae	Crous & Braun 2003: 199	Crous & Braun 2003	2003				x							x
accepted	Fungi	Ascomycota	Capnodiales	Mycosphaerellaceae		Passalora gliricidiasis	(Gonz. Frag. & Cif.) R.F. Castañeda & U. Braun	m	parasitic on vascular plants	Gliricidia sepium	Fabaceae	Crous & Braun 2003: 199	Crous & Braun 2003	2003				x							x
accepted	Fungi	Ascomycota	Capnodiales	Mycosphaerellaceae		Pseudocercospora ranjita	(S. Chowdhury) Deighton	m	parasitic on vascular plants	Gmelina sp.	Verbenaceae	Crous & Braun 2003: 201, cited as Pseudocercospora gmelinae	Crous & Braun 2003	2003							x
accepted	Fungi	Ascomycota	Capnodiales	Mycosphaerellaceae		Zasmidium gongronematis	(J.M. Yen & Gilles) U. Braun	m	parasitic on vascular plants	Gongronema latifolium	Asclepiadaceae	Crous & Braun 2003: 202, cited as Stenella gongronematis	Crous & Braun 2003	2003							x
accepted	Fungi	Ascomycota	Capnodiales	Mycosphaerellaceae		Mycosphaerella gossypina	(G.F. Atk.) Earle	m	parasitic on vascular plants	Gossypium sp.	Malvaceae	Crous & Braun 2003: 203, cited as Cercospora gossypina	Crous & Braun 2003	2003											x		x	x
accepted	Fungi	Ascomycota	Capnodiales	Mycosphaerellaceae		Cercospora grandissima	Rangel	m	parasitic on vascular plants	Cynara sp. or Dahlia sp.	Asteraceae	Crous & Braun 2003: 204	Crous & Braun 2003	2003													x
accepted	Fungi	Ascomycota	Capnodiales	Mycosphaerellaceae		Pseudocercospora griseola	(Sacc.) Crous & U. Braun	m	parasitic on vascular plants	diverse genera	Fabaceae	Crous & Braun 2003: 206, cited as Phaeoisariopsis griseola	Crous & Braun 2003	2003				x			x				x	x	x
accepted	Fungi	Ascomycota	Capnodiales	Mycosphaerellaceae		Pseudocercospora guianensis	(F. Stevens & Solheim) Deighton	m	parasitic on vascular plants	Lantana sp.	Verbenaceae	Crous & Braun 2003: 207	Crous & Braun 2003	2003													x
accepted	Fungi	Ascomycota	Capnodiales	Mycosphaerellaceae		Pseudocercospora helleri	(Earle) Deighton	m	parasitic on vascular plants	Sphenoclea zeylanica	Campanulaceae	Crous & Braun 2003: 215	Crous & Braun 2003	2003				x	x								x
accepted	Fungi	Ascomycota	Capnodiales	Mycosphaerellaceae		Clarohilum henningsii	(Allesch.) Videira & Crous	m	parasitic on vascular plants	Manihot sp.	Euphorbiaceae	Crous & Braun 2003: 215, cited as Passalora henningsii	Crous & Braun 2003	2003				x			x				x		x	x
accepted	Fungi	Ascomycota	Capnodiales	Mycosphaerellaceae		Pseudocercospora heveae	(Vincens) Deighton	m	parasitic on vascular plants	Hevea brasiliensis	Euphorbiaceae	Crous & Braun 2003: 217	Crous & Braun 2003	2003				x
accepted	Fungi	Ascomycota	Capnodiales	Mycosphaerellaceae		Pseudocercospora hibiscina	(Ellis & Everh.) Y.L. Guo & X.J. Liu	m	parasitic on vascular plants	Abelmoschus sp. or Hibiscus sp.	Malvaceae	Crous & Braun 2003: 217	Crous & Braun 2003	2003													x
accepted	Fungi	Ascomycota	Capnodiales	Mycosphaerellaceae	cf.	Cercospora hyalospora	A.S. Mull. & Chupp	m	parasitic on vascular plants	Malachra sp. or Sida sp.	Malvaceae	Crous & Braun 2003: 221	Crous & Braun 2003	2003				x									x
accepted	Fungi	Ascomycota	Capnodiales	Mycosphaerellaceae		Cercospora hydrangeae	Ellis & Everh.	m	parasitic on vascular plants	Hydrangea sp.	Hydrangeaceae	Crous & Braun 2003: 222	Crous & Braun 2003	2003											x		x
accepted	Fungi	Ascomycota	Capnodiales	Mycosphaerellaceae		Passalora hydrocotyles	(Ellis & Everh.) U. Braun, Delhey & Kiehr	m	parasitic on vascular plants	Hydrocotyle sp.	Araliaceae	Crous & Braun 2003: 222	Crous & Braun 2003	2003							x
accepted	Fungi	Ascomycota	Capnodiales	Mycosphaerellaceae		Cercospora instabilis	Rangel	m	parasitic on vascular plants	Cajanus sp.	Fabaceae	Crous & Braun 2003: 227	Crous & Braun 2003	2003					x
accepted	Fungi	Ascomycota	Capnodiales	Mycosphaerellaceae		Passalora bataticola	(Cif. & Bruner) U. Braun & Crous	m	parasitic on vascular plants	diverse genera	Convolvulaceae	Crous & Braun 2003: 228, cited as Cercospora ipomoeae	Crous & Braun 2003	2003							x						x
accepted	Fungi	Ascomycota	Capnodiales	Mycosphaerellaceae		Zasmidium ipomoeae-stoloniferae	(J.M. Yen & Gilles) U. Braun & Crous	m	parasitic on vascular plants	Ipomoea sp.	Convolvulaceae	Crous & Braun 2003: 228, cited as Stenella ipomoeae-stoloniferae	Crous & Braun 2003	2003							x
accepted	Fungi	Ascomycota	Capnodiales	Mycosphaerellaceae		Passalora janseana	(Racib.) U. Braun	m	parasitic on vascular plants	diverse genera	Poaceae	Crous & Braun 2003: 231	Crous & Braun 2003	2003			x	x						x	x			x
accepted	Fungi	Ascomycota	Capnodiales	Mycosphaerellaceae		Pseudocercospora jahnii	(Syd.) U. Braun & Crous	m	parasitic on vascular plants	Tabebuia sp.	Bignoniaceae	Crous & Braun 2003: 231	Crous & Braun 2003	2003												x
accepted	Fungi	Ascomycota	Capnodiales	Mycosphaerellaceae		Pseudocercospora jasminicola	A.S. Mull. & Chupp ex Deighton	m	parasitic on vascular plants	diverse genera	diverse families	Crous & Braun 2003: 231, cited as Acarocybella jasminicola	Crous & Braun 2003	2003				x
accepted	Fungi	Ascomycota	Capnodiales	Mycosphaerellaceae		Cercospora justiciicola	F.L. Tai	m	parasitic on vascular plants	diverse genera	Acanthaceae	Crous & Braun 2003: 234	Crous & Braun 2003	2003					x
accepted	Fungi	Ascomycota	Capnodiales	Mycosphaerellaceae		Cercospora kikuchii	(Tak. Matsumoto & Tomoy.) M.W. Gardner	m	parasitic on vascular plants	diverse genera	Fabaceae	Crous & Braun 2003: 237	Crous & Braun 2003	2003		x		x	x			x			x		x	x
accepted	Fungi	Ascomycota	Capnodiales	Mycosphaerellaceae		Pseudocercospora kirganeliae	(Thirum. & Govindu) Deighton	m	parasitic on vascular plants	Phyllanthus reticulatus	Phyllanthaceae	Crous & Braun 2003: 238	Crous & Braun 2003	2003													x
accepted	Fungi	Ascomycota	Capnodiales	Mycosphaerellaceae		Passalora koepkei	(W. Krüger) U. Braun & Crous	m	parasitic on vascular plants	Miscanthus sp. or Saccharum sp.	Poaceae	Crous & Braun 2003: 239	Crous & Braun 2003	2003				x									x
accepted	Fungi	Ascomycota	Capnodiales	Mycosphaerellaceae		Cercospora lactucae-sativae	Sawada	m	parasitic on vascular plants	Lactuca sp.	Asteraceae	Crous & Braun 2003: 241	Crous & Braun 2003	2003							x				x		x	x
accepted	Fungi	Ascomycota	Capnodiales	Mycosphaerellaceae		Cercospora malayensis	F. Stevens & Solheim	m	parasitic on vascular plants	Hibiscus sp.	Malvaceae	Crous & Braun 2003: 264	Crous & Braun 2003	2003				x							x	x	x	x
accepted	Fungi	Ascomycota	Capnodiales	Mycosphaerellaceae		Cercospora manihobae	Viégas	m	parasitic on vascular plants	Manihot sp.	Euphorbiaceae	Crous & Braun 2003: 266	Crous & Braun 2003	2003											x
accepted	Fungi	Ascomycota	Capnodiales	Mycosphaerellaceae		Passalora manihotis	(F. Stevens & Solheim) U. Braun & Crous	m	parasitic on vascular plants	Manihot sp.	Euphorbiaceae	Crous & Braun 2003: 266	Crous & Braun 2003	2003				x	x		x	x			x	x	x	x
accepted	Fungi	Ascomycota	Capnodiales	Capnodiales family incertae sedis		Scolecostigmina mangiferae	(Koord.) U. Braun & Mouch.	m	parasitic on vascular plants	Mangifera sp.	Anacardiaceae	Crous & Braun 2003: 266	Crous & Braun 2003	2003				x							x		x
accepted	Fungi	Ascomycota	Capnodiales	Mycosphaerellaceae		Pseudocercospora marsdeniae	(Hansf.) Deighton	m	parasitic on vascular plants	diverse genera	Asclepiadaceae	Crous & Braun 2003: 268	Crous & Braun 2003	2003				x
accepted	Fungi	Ascomycota	Capnodiales	Mycosphaerellaceae		Pseudocercospora melochiae	(Henn.) Deighton	m	parasitic on vascular plants	Melochia sp. or Waltheria sp.	Sterculiaceae	Crous & Braun 2003: 271	Crous & Braun 2003	2003				x	x								x
accepted	Fungi	Ascomycota	Capnodiales	Mycosphaerellaceae		Paracercosporidium microsorum	(Sacc.) U. Braun, C. Nakash., Videira & Crous	m	parasitic on vascular plants	Tilia s.	Tiliaceae	Crous & Braun 2003: 274, cited as Passalora microsora	Crous & Braun 2003	2003													x
accepted	Fungi	Ascomycota	Capnodiales	Mycosphaerellaceae		Cercospora mikaniicola	F. Stevens	m	parasitic on vascular plants	Mikania sp.	Asteraceae	Crous & Braun 2003: 275	Crous & Braun 2003	2003													x
accepted	Fungi	Ascomycota	Capnodiales	Mycosphaerellaceae		Cercospora mirabilis	Tharp	m	parasitic on vascular plants	Mirabilis jalapa	Nyctaginaceae	Crous & Braun 2003: 276	Crous & Braun 2003	2003													x
accepted	Fungi	Ascomycota	Capnodiales	Mycosphaerellaceae		Pseudocercospora mitracarpicola	(J.M. Yen & Gilles) U. Braun & Crous	m	parasitic on vascular plants	Mitracarpus scaber	Rubiaceae	Crous & Braun 2003: 277	Crous & Braun 2003	2003							x
accepted	Fungi	Ascomycota	Capnodiales	Mycosphaerellaceae		Passalora munduleae	(Sacc., Syd. & P. Syd.) U. Braun & Crous	m	parasitic on vascular plants	Mundulea suberosa	Fabaceae	Crous & Braun 2003: 285	Crous & Braun 2003	2003														x
accepted	Fungi	Ascomycota	Capnodiales	Mycosphaerellaceae		Mycosphaerella musicola	R. Leach ex J.L. Mulder	m	parasitic on vascular plants	Musa sp.	Musaceae	Crous & Braun 2003: 286, cited as Pseudocercospora musae	Crous & Braun 2003	2003				x	x	x	x				x		x	x
accepted	Fungi	Ascomycota	Capnodiales	Mycosphaerellaceae		Passalora nervisequens	(J. Kranz) U. Braun & Crous	m	parasitic on vascular plants	Pterocarpus erinaceus	Fabaceae	Crous & Braun 2003: 290	Crous & Braun 2003	2003					x
accepted	Fungi	Ascomycota	Capnodiales	Mycosphaerellaceae		Passalora oldenlandiae	(Hansf.) U. Braun & Crous	m	parasitic on vascular plants	Borreria senensis or Oldenlandia sp.	Rubiaceae	Crous & Braun 2003: 297	Crous & Braun 2003	2003											x
accepted	Fungi	Ascomycota	Capnodiales	Mycosphaerellaceae		Distocercospora pachyderma	(Syd. & P. Syd.) N. Pons & B. Sutton	m	parasitic on vascular plants	Dioscorea sp.	Dioscoreaceae	Crous & Braun 2003: 302	Crous & Braun 2003	2003													x
accepted	Fungi	Ascomycota	Capnodiales	Mycosphaerellaceae		Pseudocercospora panacis	(Thirum. & Chupp) Y.L. Guo & X.J. Liu	m	parasitic on vascular plants	Kalopanax sp. or Polyscias sp.	Araliaceae	Crous & Braun 2003: 305	Crous & Braun 2003	2003													x
accepted	Fungi	Ascomycota	Capnodiales	Mycosphaerellaceae		Cercosporella pantoleuca	Sacc.	m	parasitic on vascular plants	Clitoria ternatea	Fabaceae	Crous & Braun 2003: 306, cited as Pseudocercospora pantoleuca	Crous & Braun 2003	2003											x
accepted	Fungi	Ascomycota	Capnodiales	Mycosphaerellaceae		Cercospora papayae	Hansf.	m	parasitic on vascular plants	Carica sp.	Caricaceae	Crous & Braun 2003: 307	Crous & Braun 2003	2003														x
accepted	Fungi	Ascomycota	Capnodiales	Mycosphaerellaceae		Pseudocercospora pentatropidis	(S.A. Khan) Deighton	m	parasitic on vascular plants	diverse genera	Rutaceae	Crous & Braun 2003: 314	Crous & Braun 2003	2003												x
accepted	Fungi	Ascomycota	Capnodiales	Mycosphaerellaceae		Nothopassalora personata	(Berk. & M.A. Curtis) U. Braun, C. Nakash., Videira & Crous	m	parasitic on vascular plants	Arachis hypogaea	Fabaceae	Crous & Braun 2003: 317-318, cited as Passalora personata	Crous & Braun 2003	2003	x	x	x	x	x		x	x	x	x	x	x	x	x
accepted	Fungi	Ascomycota	Capnodiales	Mycosphaerellaceae		Pseudocercospora phyllanthi	(Chupp) Deighton	m	parasitic on vascular plants	Phyllanthus sp.	Phyllanthaceae	Crous & Braun 2003: 321	Crous & Braun 2003	2003				x			x						x
accepted	Fungi	Ascomycota	Capnodiales	Mycosphaerellaceae		Cercospora physalidis	Ellis	m	parasitic on vascular plants	diverse genera	Solanaceae	Crous & Braun 2003: 322	Crous & Braun 2003	2003			x	x	x						x		x	x
accepted	Fungi	Ascomycota	Capnodiales	Mycosphaerellaceae		Cercospora piaropi	Tharp	m	parasitic on vascular plants	Eichhornia sp.	Pontederiaceae	Crous & Braun 2003: 324	Crous & Braun 2003	2003											x
accepted	Fungi	Ascomycota	Capnodiales	Mycosphaerellaceae		Cercospora pinnulicola	G.F. Atk.	m	parasitic on vascular plants	Cassia sp.	Fabaceae	Crous & Braun 2003: 325	Crous & Braun 2003	2003					x								x
accepted	Fungi	Ascomycota	Capnodiales	Mycosphaerellaceae		Cercospora pistiae	Nag Raj, Govindu & Thirum.	m	parasitic on vascular plants	Pistia stratiotes	Araceae	Crous & Braun 2003: 326	Crous & Braun 2003	2003				x
accepted	Fungi	Ascomycota	Capnodiales	Mycosphaerellaceae		Pseudocercospora pittieri	(Syd.) Deighton	m	parasitic on vascular plants	Erythrina sp.	Fabaceae	Crous & Braun 2003: 326	Crous & Braun 2003	2003					x
accepted	Fungi	Ascomycota	Capnodiales	Mycosphaerellaceae		Pseudocercospora polysciadis	(S.H. Sun) J.M. Yen	m	parasitic on vascular plants	Polyscias sp.	Asteraceae	Crous & Braun 2003: 332	Crous & Braun 2003	2003							x
accepted	Fungi	Ascomycota	Capnodiales	Mycosphaerellaceae		Cercospora premnae	Castell.	m	parasitic on vascular plants	Gmelina sp. or Premna sp.	Verbenaceae	Crous & Braun 2003: 335	Crous & Braun 2003	2003														x
accepted	Fungi	Ascomycota	Capnodiales	Mycosphaerellaceae		Cercospora psophocarpicola	J.M. Yen	m	parasitic on vascular plants	Psophocarpus sp.	Fabaceae	Crous & Braun 2003: 338	Crous & Braun 2003	2003											x
accepted	Fungi	Ascomycota	Capnodiales	Mycosphaerellaceae		Pseudocercospora puderi	B.H. Davis ex Deighton	m	parasitic on vascular plants	Rosa sp.	Rosaceae	Crous & Braun 2003: 341	Crous & Braun 2003	2003													x
accepted	Fungi	Ascomycota	Capnodiales	Mycosphaerellaceae	cf.	Cercospora pulcherrima	Tharp	m	parasitic on vascular plants	Euphorbia sp.	Euphorbiaceae	Crous & Braun 2003: 342	Crous & Braun 2003	2003													x
accepted	Fungi	Ascomycota	Capnodiales	Mycosphaerellaceae		Pseudocercospora pulviniformis	(J. Kranz) Deighton	m	parasitic on vascular plants	Erythrina sp.	Fabaceae	Crous & Braun 2003: 342	Crous & Braun 2003	2003													x
accepted	Fungi	Ascomycota	Capnodiales	Mycosphaerellaceae		Passalora punctum	(Delacr.) Arx	m	parasitic on vascular plants	diverse genera	Apiaceae	Crous & Braun 2003: 344	Crous & Braun 2003	2003														x
accepted	Fungi	Ascomycota	Capnodiales	Mycosphaerellaceae		Pseudocercospora purpurea	(Cooke) Deighton	m	parasitic on vascular plants	Persea sp.	Lauraceae	Crous & Braun 2003: 345	Crous & Braun 2003	2003					x		x
accepted	Fungi	Ascomycota	Capnodiales	Mycosphaerellaceae		Pseudocercospora rhigiocaryae	(J.M. Yen & Gilles) J.M. Yen	m	parasitic on vascular plants	Rhigiocarya racemifera	Menispermaceae	Crous & Braun 2003: 351	Crous & Braun 2003	2003							x
accepted	Fungi	Ascomycota	Capnodiales	Mycosphaerellaceae		Pseudocercospora riachueli	(Speg.) Deighton	m	parasitic on vascular plants	Cayratia sp. or Vitis sp.	Vitaceae	Crous & Braun 2003: 354	Crous & Braun 2003	2003													x
accepted	Fungi	Ascomycota	Capnodiales	Mycosphaerellaceae		Cercospora richardiicola	G.F. Atk.	m	parasitic on vascular plants	diverse genera	Araceae	Crous & Braun 2003: 355	Crous & Braun 2003	2003													x
accepted	Fungi	Ascomycota	Capnodiales	Mycosphaerellaceae		Cercospora ricinella	Sacc. & Berl.	m	parasitic on vascular plants	Ricinus communis	Euphorbiaceae	Crous & Braun 2003: 356	Crous & Braun 2003	2003				x							x		x	x
accepted	Fungi	Ascomycota	Capnodiales	Mycosphaerellaceae		Rosisphaerella rosicola	(Pass.) U. Braun, C. Nakash., Videira & Crous	m	parasitic on vascular plants	Rosa sp.	Rosaceae	Crous & Braun 2003: 357, cited as Passalora rosicola	Crous & Braun 2003	2003												x
accepted	Fungi	Ascomycota	Capnodiales	Mycosphaerellaceae		Passalora rottboelliae	(J. Kranz) U. Braun & Crous	m	parasitic on vascular plants	Rottboellia exaltata	Poaceae	Crous & Braun 2003: 358	Crous & Braun 2003	2003					x		x
accepted	Fungi	Ascomycota	Pleosporales	Pleosporaceae		Bipolaris sacchari	(E.J. Butler) Shoemaker	m	parasitic on vascular plants	diverse genera	Poaceae	Crous & Braun 2003: 361	Crous & Braun 2003	2003											x	x	x
accepted	Fungi	Ascomycota	Capnodiales	Mycosphaerellaceae		Pseudocercospora sarcocephali	(Vienn.-Bourg.) Deighton	m	parasitic on vascular plants	Sarcocephalus sp. or Uncaria sp.	Rubiaceae	Crous & Braun 2003: 366	Crous & Braun 2003	2003					x
accepted	Fungi	Ascomycota	Capnodiales	Mycosphaerellaceae		Pseudocercospora scitula	(Syd.) Deighton	m	parasitic on vascular plants	Annona sp.	Annonaceae	Crous & Braun 2003: 369	Crous & Braun 2003	2003				x
accepted	Fungi	Ascomycota	Capnodiales	Mycosphaerellaceae		Pseudocercospora abelmoschi	(Ellis & Everh.) Deighton	m	parasitic on vascular plants	Hibiscus spp.	Malvaceae	Crous & Braun 2003: 37	Crous & Braun 2003	2003				x	x						x	x	x	x
accepted	Fungi	Ascomycota	Capnodiales	Mycosphaerellaceae		Pseudocercospora serpentinae	(Pandotra & A. Husain) Deighton	m	parasitic on vascular plants	diverse genera	Pedaliaceae	Crous & Braun 2003: 375	Crous & Braun 2003	2003				x	x						x		x	x
accepted	Fungi	Ascomycota	Capnodiales	Mycosphaerellaceae		Pseudocercosporella sesami-indici	U. Braun	m	parasitic on vascular plants	Sesamum sp.	Pedaliaceae	Crous & Braun 2003: 375, cited as Pseudocercospora sesami	Crous & Braun 2003	2003											x		x
accepted	Fungi	Ascomycota	Capnodiales	Mycosphaerellaceae		Cercospora setariae	G.F. Atk.	m	parasitic on vascular plants	Paspalum sp., Setaria sp., or Sporobolus sp.	Poaceae	Crous & Braun 2003: 376	Crous & Braun 2003	2003					x
accepted	Fungi	Ascomycota	Capnodiales	Mycosphaerellaceae		Cercospora sojina	Hara	m	parasitic on vascular plants	Glycine sp. or Mucuna sp.	Fabaceae	Crous & Braun 2003: 379, cited as Passalora sojina	Crous & Braun 2003	2003							x				x
accepted	Fungi	Ascomycota	Capnodiales	Mycosphaerellaceae		Cercospora abromae	Hansf.	m	parasitic on vascular plants	Abroma sp. or Firmiana sp.	Malvaceae	Crous & Braun 2003: 38	Crous & Braun 2003	2003					x
accepted	Fungi	Ascomycota	Capnodiales	Mycosphaerellaceae		Cercospora sorghi	Ellis & Everh.	m	parasitic on vascular plants	diverse genera	Poaceae	Crous & Braun 2003: 382	Crous & Braun 2003	2003	x	x	x	x			x			x	x	x	x	x
accepted	Fungi	Ascomycota	Capnodiales	Mycosphaerellaceae		Pseudocercospora stahlii	(F. Stevens) Deighton	m	parasitic on vascular plants	Passiflora sp.	Passifloraceae	Crous & Braun 2003: 386	Crous & Braun 2003	2003							x
accepted	Fungi	Ascomycota	Capnodiales	Mycosphaerellaceae		Pseudocercospora stizolobii	(Syd. & P. Syd.) Deighton	m	parasitic on vascular plants	Mucuna sp. or Stizolobium sp.	Fabaceae	Crous & Braun 2003: 389	Crous & Braun 2003	2003				x							x		x	x
accepted	Fungi	Ascomycota	Capnodiales	Mycosphaerellaceae		Cercospora strigae	Nag Raj, Govindu & Thirum.	m	parasitic on vascular plants	Striga sp.	Orobanchaceae	Crous & Braun 2003: 390	Crous & Braun 2003	2003											x
accepted	Fungi	Ascomycota	Capnodiales	Mycosphaerellaceae		Pseudocercospora subsessilis	(Syd. & P. Syd.) Deighton	m	parasitic on vascular plants	Azadirachta sp., Melia sp., or Swietenia sp.	Meliaceae	Crous & Braun 2003: 392	Crous & Braun 2003	2003													x
accepted	Fungi	Ascomycota	Capnodiales	Mycosphaerellaceae		Pseudocercospora tacazzeae	(J.M. Yen & Gilles) J.M. Yen	m	parasitic on vascular plants	Tacazzea apiculata	Asclepiadaceae	Crous & Braun 2003: 395	Crous & Braun 2003	2003							x
accepted	Fungi	Ascomycota	Capnodiales	Mycosphaerellaceae		Cercospora taccae	(Syd. & P. Syd.) Chupp	m	parasitic on vascular plants	Tacca sp.	Taccaceae	Crous & Braun 2003: 396	Crous & Braun 2003	2003													x
accepted	Fungi	Ascomycota	Capnodiales	Mycosphaerellaceae		Cercospora tageticola	Ellis & Everh.	m	parasitic on vascular plants	Tagetes sp.	Asteraceae	Crous & Braun 2003: 396	Crous & Braun 2003	2003											x		x
accepted	Fungi	Ascomycota	Capnodiales	Mycosphaerellaceae		Passalora tarrii	(Deighton) U. Braun & Crous	m	parasitic on vascular plants	Solanum sp.	Solanaceae	Crous & Braun 2003: 397	Crous & Braun 2003	2003													x	x
accepted	Fungi	Ascomycota	Capnodiales	Mycosphaerellaceae		Cercospora ternateae	Petch	m	parasitic on vascular plants	Canavalia sp. or Clitoria sp.	Fabaceae	Crous & Braun 2003: 399	Crous & Braun 2003	2003											x
accepted	Fungi	Ascomycota	Capnodiales	Mycosphaerellaceae		Pseudocercospora terminaliae	(Syd.) Deighton	m	parasitic on vascular plants	Terminalia sp.	Combretaceae	Crous & Braun 2003: 399, cited as Prathigada terminaliae	Crous & Braun 2003	2003													x
accepted	Fungi	Ascomycota	Capnodiales	Mycosphaerellaceae		Cercospora tessellata	G.F. Atk.	m	parasitic on vascular plants	Dactyloctenium sp. or Eleusine sp.	Poaceae	Crous & Braun 2003: 400	Crous & Braun 2003	2003											x
accepted	Fungi	Ascomycota	Capnodiales	Mycosphaerellaceae	cf.	Cercospora tetragoniae	(Speg.) Siemaszko	m	parasitic on vascular plants	Tetragonia sp.	Aizoaceae	Crous & Braun 2003: 400	Crous & Braun 2003	2003													x
accepted	Fungi	Ascomycota	Capnodiales	Mycosphaerellaceae		Pseudocercospora timorensis	(Cooke) Deighton	m	parasitic on vascular plants	Ipomoea sp.	Convolvulaceae	Crous & Braun 2003: 404	Crous & Braun 2003	2003				x									x
accepted	Fungi	Ascomycota	Pleosporales	Corynesporascaceae		Corynespora torulosa	(Syd.) Crous	m	parasitic on vascular plants	Musa sp.	Musaceae	Crous & Braun 2003: 406, cited as Deightoniella torulosa	Crous & Braun 2003	2003													x
accepted	Fungi	Ascomycota	Capnodiales	Mycosphaerellaceae		Passalora trematis	(F. Stevens & Solheim) U. Braun & Crous	m	parasitic on vascular plants	Trema sp.	Ulmaceae	Crous & Braun 2003: 408	Crous & Braun 2003	2003							x
accepted	Fungi	Ascomycota	Capnodiales	Mycosphaerellaceae		Pseudocercospora trematicola	(J.M. Yen) Deighton	m	parasitic on vascular plants	Trema sp.	Ulmaceae	Crous & Braun 2003: 408	Crous & Braun 2003	2003				x			x						x
accepted	Fungi	Ascomycota	Capnodiales	Mycosphaerellaceae		Passalora tithoniae	(R.E.D. Baker & W.T. Dale) U. Braun & Crous	m	parasitic on vascular plants	Tithonia sp. or Viguiera sp.	Asteraceae	Crous & Braun 2003: 409	Crous & Braun 2003	2003							x
accepted	Fungi	Ascomycota	Capnodiales	Mycosphaerellaceae		Cercospora tridacis-procumbentis	Thirum. & Govindu	m	parasitic on vascular plants	Tridax procumbens	Asteraceae	Crous & Braun 2003: 410	Crous & Braun 2003	2003				x	x						x		x	x
accepted	Fungi	Ascomycota	Capnodiales	Mycosphaerellaceae		Pseudocercospora triumfettigena	(J.M. Yen & Gilles) Deighton	m	parasitic on vascular plants	Triumfetta sp.	Tiliaceae	Crous & Braun 2003: 412	Crous & Braun 2003	2003				x			x						x
accepted	Fungi	Ascomycota	Capnodiales	Mycosphaerellaceae		Passalora tylophorae	(Hansf.) U. Braun & Crous	m	parasitic on vascular plants	Tylophora sp.	Asclepiadaceae	Crous & Braun 2003: 413	Crous & Braun 2003	2003				x
accepted	Fungi	Ascomycota	Capnodiales	Mycosphaerellaceae		Pseudocercospora ubi	(Racib.) Deighton	m	parasitic on vascular plants	Dioscorea sp.	Dioscoreaceae	Crous & Braun 2003: 414	Crous & Braun 2003	2003														x
accepted	Fungi	Ascomycota	Capnodiales	Mycosphaerellaceae		Cercospora ugandensis	Hansf.	m	parasitic on vascular plants	Kyllingia sp. or Mariscus sp.	Cyperaceae	Crous & Braun 2003: 415	Crous & Braun 2003	2003											x
accepted	Fungi	Ascomycota	Capnodiales	Mycosphaerellaceae		Passalora vaginae	(W. Krüger) U. Braun & Crous	m	parasitic on vascular plants	Saccharum sp. or Sorghum sp.	Poaceae	Crous & Braun 2003: 417	Crous & Braun 2003	2003				x								x	x	x
accepted	Fungi	Ascomycota	Capnodiales	Mycosphaerellaceae		Passalora vanderystii	(Henn.) U. Braun & Crous	m	parasitic on vascular plants	Phaseolus sp. or Vigna sp.	Fabaceae	Crous & Braun 2003: 418	Crous & Braun 2003	2003													x
accepted	Fungi	Ascomycota	Capnodiales	Mycosphaerellaceae		Pseudocercospora aciculina	(Chupp) U. Braun & Crous	m	parasitic on vascular plants	Ageratum sp. or Eupatorium sp.	Asteraceae	Crous & Braun 2003: 42	Crous & Braun 2003	2003											x
accepted	Fungi	Ascomycota	Capnodiales	Mycosphaerellaceae		Passalora vexans	(C. Massal.) U. Braun & Crous	m	parasitic on vascular plants	Fragaria sp.	Rosaceae	Crous & Braun 2003: 421	Crous & Braun 2003	2003														x
accepted	Fungi	Ascomycota	Capnodiales	Mycosphaerellaceae		Cercospora volkameriae	Speg.	m	parasitic on vascular plants	Clerodendrum sp. or Gmelina sp.	Lamiaceae	Crous & Braun 2003: 428	Crous & Braun 2003	2003				x	x						x		x	x
accepted	Fungi	Ascomycota	Capnodiales	Mycosphaerellaceae		Pseudocercospora waltheriae	(Thirum. & Chupp) Deighton	m	parasitic on vascular plants	Waltheria indica	Malvaceae	Crous & Braun 2003: 428	Crous & Braun 2003	2003				x
accepted	Fungi	Ascomycota	Capnodiales	Mycosphaerellaceae		Zasmidium adeniae	(Hansf.) U. Braun	m	parasitic on vascular plants	Adenia sp.	Passifloraceae	Crous & Braun 2003: 43, cited as Stenella adeniae	Crous & Braun 2003	2003							x
accepted	Fungi	Ascomycota	Capnodiales	Mycosphaerellaceae		Cercospora xanthosomatis	Gonz. Frag. & Cif.	m	parasitic on vascular plants	Xanthosoma sp.	Araceae	Crous & Braun 2003: 431	Crous & Braun 2003	2003											x
accepted	Fungi	Ascomycota	Capnodiales	Mycosphaerellaceae		Cercospora zeae-maydis	Tehon & E.Y. Daniels	m	parasitic on vascular plants	Zea mays	Poaceae	Crous & Braun 2003: 433	Crous & Braun 2003	2003											x
accepted	Fungi	Ascomycota	Capnodiales	Mycosphaerellaceae		Cercospora zinniae	Ellis & G. Martin	m	parasitic on vascular plants	Cosmos sp. or Zinnia sp.	Asteraceae	Crous & Braun 2003: 434	Crous & Braun 2003	2003				x							x			x
accepted	Fungi	Ascomycota	Capnodiales	Mycosphaerellaceae		Pseudocercospora zorniae	(J.M. Yen & Gilles) Deighton	m	parasitic on vascular plants	Zornia latifolia	Fabaceae	Crous & Braun 2003: 435	Crous & Braun 2003	2003							x
accepted	Fungi	Ascomycota	Capnodiales	Mycosphaerellaceae		Passalora christianae	(Deighton) U. Braun & Crous	m	parasitic on vascular plants	Christiana africana	Tiliaceae	Crous & Braun 2003: 446	Crous & Braun 2003	2003				x									x
accepted	Fungi	Ascomycota	Capnodiales	Mycosphaerellaceae		Passalora lomaensis	(Deighton) U. Braun & Crous	m	parasitic on vascular plants	Clematis grandiflora	Ranunculaceae	Crous & Braun 2003: 458	Crous & Braun 2003	2003													x
accepted	Fungi	Ascomycota	Capnodiales	Mycosphaerellaceae		Pseudocercospora ageratoides	(Ellis & Everh.) Y.L. Guo	m	parasitic on vascular plants	Eupatorium sp.	Asteraceae	Crous & Braun 2003: 48	Crous & Braun 2003	2003							x
accepted	Fungi	Ascomycota	Capnodiales	Mycosphaerellaceae		Mycovellosiella oryzae	(Deighton & D.E. Shaw) Deighton	m	parasitic on vascular plants	Oryza sp.	Poaceae	Crous & Braun 2003: 485, cited as Ramularia oryzae	Crous & Braun 2003	2003											x		x
accepted	Fungi	Ascomycota	Capnodiales	Mycosphaerellaceae		Pseudocercospora anacardii	E. Castell. & Casulli	m	parasitic on vascular plants	Anacardium sp.	Anacardiaceae	Crous & Braun 2003: 56	Crous & Braun 2003	2003						x
accepted	Fungi	Ascomycota	Capnodiales	Mycosphaerellaceae		Cercospora anchomanicola	J.M. Yen & Gilles	m	parasitic on vascular plants	Anchomanes difformis	Araceae	Crous & Braun 2003: 57	Crous & Braun 2003	2003							x
accepted	Fungi	Ascomycota	Capnodiales	Mycosphaerellaceae		Pseudocercospora angolensis	(T. Carvalho & O. Mendes) Crous & U. Braun	m	parasitic on vascular plants	Citrus sp.	Rutaceae	Crous & Braun 2003: 58	Crous & Braun 2003	2003			x		x		x				x			x
accepted	Fungi	Ascomycota	Capnodiales	Mycosphaerellaceae		Cercospora annulata	Cooke	m	parasitic on vascular plants	Ficus sp.	Moraceae	Crous & Braun 2003: 59	Crous & Braun 2003	2003											x
accepted	Fungi	Ascomycota	Capnodiales	Mycosphaerellaceae		Cercospora apii	Fresen.	m	parasitic on vascular plants	diverse genera	diverse families	Crous & Braun 2003: 61	Crous & Braun 2003	2003											x		x	x
accepted	Fungi	Ascomycota	Capnodiales	Mycosphaerellaceae		Cercospora arachidicola	Hori	m	parasitic on vascular plants	Arachis hypogaea	Fabaceae	Crous & Braun 2003: 62, cited as Passalora arachidicola	Crous & Braun 2003	2003	x	x	x	x	x		x		x	x	x	x	x	x
accepted	Fungi	Ascomycota	Capnodiales	Mycosphaerellaceae		Cercospora asparagi	Sacc.	m	parasitic on vascular plants	Asparagus sp.	Asparagaceae	Crous & Braun 2003: 68	Crous & Braun 2003	2003				x
accepted	Fungi	Ascomycota	Capnodiales	Mycosphaerellaceae		Zasmidium aspiliae	(J.M. Yen & Gilles) U. Braun	m	parasitic on vascular plants	Aspilia africana	Asteraceae	Crous & Braun 2003: 69, cited as Stenella aspiliae	Crous & Braun 2003	2003							x
accepted	Fungi	Ascomycota	Capnodiales	Mycosphaerellaceae		Pseudocercospora asystasiae	(J.M. Yen) J.M. Yen	m	parasitic on vascular plants	Asystasia sp.	Acanthaceae	Crous & Braun 2003: 70	Crous & Braun 2003	2003							x
accepted	Fungi	Ascomycota	Capnodiales	Mycosphaerellaceae		Passalora atrides	(Syd. & P. Syd.) Y.L. Guo	m	parasitic on vascular plants	Bridelia sp.	Phyllanthaceae	Crous & Braun 2003: 71	Crous & Braun 2003	2003													x
accepted	Fungi	Ascomycota	Capnodiales	Mycosphaerellaceae		Pseudocercospora atromarginalis	(G.F. Atk.) Deighton	m	parasitic on vascular plants	Solanum sp.	Solanaceae	Crous & Braun 2003: 71	Crous & Braun 2003	2003												x
accepted	Fungi	Ascomycota	Capnodiales	Mycosphaerellaceae		Cercospora averrhoae	Petch	m	parasitic on vascular plants	Averrhoa sp.	Oxalidaceae	Crous & Braun 2003: 72	Crous & Braun 2003	2003													x
accepted	Fungi	Ascomycota	Capnodiales	Mycosphaerellaceae		Eriocercospora balladynae	(Hansf.) Deighton	m	hyperparasitic	indet.	Englerulaceae	Crous & Braun 2003: 75	Crous & Braun 2003	2003				x
accepted	Fungi	Ascomycota	Capnodiales	Mycosphaerellaceae		Passalora bataticola	(Cif. & Bruner) U. Braun & Crous	m	parasitic on vascular plants	Ipomoea sp.	Convolvulaceae	Crous & Braun 2003: 77	Crous & Braun 2003	2003											x
accepted	Fungi	Ascomycota	Capnodiales	Mycosphaerellaceae		Pseudocercospora bauhiniae	(Syd. & P. Syd.) Deighton	m	parasitic on vascular plants	Bauhinia sp.	Fabaceae	Crous & Braun 2003: 77	Crous & Braun 2003	2003				x
accepted	Fungi	Ascomycota	Capnodiales	Mycosphaerellaceae		Mycovellosiella bellynckii	(Westend.) Constant.	m	parasitic on vascular plants	diverse genera	Asclepiadaceae	Crous & Braun 2003: 78, cited as Passalora bellynckii	Crous & Braun 2003	2003				x							x		x
accepted	Fungi	Ascomycota	Capnodiales	Mycosphaerellaceae		Cercospora beticola	Sacc.	m	parasitic on vascular plants	diverse genera	diverse families	Crous & Braun 2003: 79	Crous & Braun 2003	2003							x			x	x	x	x	x
accepted	Fungi	Ascomycota	Capnodiales	Mycosphaerellaceae		Cercospora bidentis	Tharp	m	parasitic on vascular plants	diverse genera	Asteraceae	Crous & Braun 2003: 80	Crous & Braun 2003	2003				x							x
accepted	Fungi	Ascomycota	Capnodiales	Mycosphaerellaceae		Pseudocercospora borreriae	(Ellis & Everh.) Deighton	m	parasitic on vascular plants	Borreria sp.	Rutaceae	Crous & Braun 2003: 85	Crous & Braun 2003	2003							x				x
accepted	Fungi	Ascomycota	Capnodiales	Mycosphaerellaceae		Pseudocercospora bradburyae	(E. Young) Deighton	m	parasitic on vascular plants	Centrosema sp.	Fabaceae	Crous & Braun 2003: 87	Crous & Braun 2003	2003				x	x						x			x
accepted	Fungi	Ascomycota	Capnodiales	Mycosphaerellaceae		Distomycovellosiella brachycarpa	(Syd.) U. Braun, C. Nakash., Videira & Crous	m	parasitic on vascular plants	Solanum sp.	Solanaceae	Crous & Braun 2003: 87, cited as Passalora brachycarpa	Crous & Braun 2003	2003				x
accepted	Fungi	Ascomycota	Pleosporales	Pleosporaceae		Alternaria brassicae	(Berk.) Sacc.	m	parasitic on vascular plants	diverse genera	diverse families	Crous & Braun 2003: 88	Crous & Braun 2003	2003							x					x
accepted	Fungi	Ascomycota	Capnodiales	Mycosphaerellaceae		Cercospora brassicicola	Henn.	m	parasitic on vascular plants	Brassica sp.	Brassicaceae	Crous & Braun 2003: 88	Crous & Braun 2003	2003											x		x	x
accepted	Fungi	Ascomycota	Capnodiales	Mycosphaerellaceae		Passalora cajani	(Henn.) U. Braun & Crous	m	parasitic on vascular plants	Cajanus sp.	Fabaceae	Crous & Braun 2003: 93, cited as Passalora cajani var. trichophila	Crous & Braun 2003	2003											x
accepted	Fungi	Ascomycota	Capnodiales	Mycosphaerellaceae		Cercospora calendulae	Sacc.	m	parasitic on vascular plants	Calendula sp.	Asteraceae	Crous & Braun 2003: 94	Crous & Braun 2003	2003													x
accepted	Fungi	Ascomycota	Capnodiales	Mycosphaerellaceae		Clypeosphaerella calotropidis	(Ellis & Everh.) Videira & Crous	m	parasitic on vascular plants	Calotropis sp.	Asclepiadaceae	Crous & Braun 2003: 96, cited as Passalora calotropidis	Crous & Braun 2003	2003				x								x		x
accepted	Fungi	Ascomycota	Capnodiales	Mycosphaerellaceae		Zasmidium canavaliae	(Syd. & P. Syd.) Kamal	m	parasitic on vascular plants	Canavalia sp.	Fabaceae	Crous & Braun 2003: 99, cited as Stenella canavaliae	Crous & Braun 2003	2003							x						x
accepted	Fungi	Basidiomycota	Polyporales	Ganodermataceae	type of a new species	Ganoderma wiiroense	E.C. Otto, Blanchette, C.W. Barnes & Held	m	parasitic on vascular plants	indet.	Angiospermae	Crous et al. 2015: 317	Crous et al. 2015	2015				x
accepted	Fungi	Basidiomycota	Polyporales	Ganodermataceae	type of a new species	Ganoderma mbrekobenum	E.C. Otto, Blanchette, Held, C.W. Barnes & Obodai	m	saprotrophic	on dead wood of angiosperms		Crous et al. 2016: 417	Crous	2016				x
accepted	Fungi	Ascomycota	Hypocreales	Clavicipitaceae		Nigrocornus scleroticus	(Pat.) Ryley	m	parasitic on vascular plants	Andropogon gayanus, Andropogon schirensis	Poaceae	Cruz-Laufer et al. 2019: 742	Cruz-Laufer et al. 2019	2019	x
accepted	Fungi	Basidiomycota	Pucciniales	Pucciniaceae	type of a new species	Puccinia incallida	Cummins	m	parasitic on vascular plants	Gouania longipetala	Rhamnaceae	Cummins 1939: 169	Cummins 1939	1939				x
accepted	Fungi	Basidiomycota	Pucciniales	Pucciniaceae	type of a new species	Puccinia subtegulanea	Cummins	m	parasitic on vascular plants	Mariscus unbellatus	Cyperaceae	Cummins 1939: 169	Cummins 1939	1939				x
accepted	Fungi	Basidiomycota	Pucciniales	Pucciniaceae	type of a new species	Puccinia makenensis	Cummins	m	parasitic on vascular plants	Blepharis boerhaviifolia	Acanthaceae	Cummins 1941a: 43	Cummins 1941a	1941													x
accepted	Fungi	Basidiomycota	Pucciniales	Pucciniaceae	type of a new species	Puccinia multiloculata	Cummins	m	parasitic on vascular plants	Thunbergia cynanchifolia	Acanthaceae	Cummins 1941a: 43	Cummins 1941a	1941													x
accepted	Fungi	Basidiomycota	Pucciniales	Pucciniales family incertae sedis	type of a new species	Uredo aspiliae-latifoliae	Cummins	m	parasitic on vascular plants	Aspilia latifolia	Asteraceae	Cummins 1941a: 47	Cummins 1941a	1941													x
accepted	Fungi	Basidiomycota	Pucciniales	Raveneliaceae	type of a new species	Ypsilospora baphiae	Cummins	m	parasitic on vascular plants	Baphia nitida	Fabaceae	Cummins 1941a: 47	Cummins 1941a	1941													x
accepted	Fungi	Basidiomycota	Pucciniales	Pucciniales family incertae sedis	type of a new species	Aecidium brideliae-micranthae	Cummins	m	parasitic on vascular plants	Bridelia micrantha	Phyllanthaceae	Cummins 1941a: 48	Cummins 1941a	1941													x
accepted	Fungi	Basidiomycota	Pucciniales	Pucciniales family incertae sedis	type of a new species	Aecidium cynanchi	Cummins	m	parasitic on vascular plants	Cynanchum mannii	Asclepiadaceae	Cummins 1941a: 48	Cummins 1941a	1941													x
accepted	Fungi	Basidiomycota	Pucciniales	Pucciniales family incertae sedis	type of a new species	Aecidium leonense	Cummins	m	parasitic on vascular plants	Dioscorea sp.	Dioscoreaceae	Cummins 1941a: 48	Cummins 1941a	1941													x
accepted	Fungi	Basidiomycota	Pucciniales	Pucciniaceae	type of a new species	Puccinia aspiliae-latifoliae	Cummins	m	parasitic on vascular plants	Aspilia latifolia	Asteraceae	Cummins 1941b: 468	Cummins 1941b	1941													x
accepted	Fungi	Basidiomycota	Pucciniales	Phakopsoraceae	type of a new species	Uredopeltis chevalieri	J. Walker & R.G. Shivas	m	parasitic on vascular plants	Grewia sp.	Malvaceae	Cummins 1945: 206, cited as Phakopsora grewiae	Cummins 1945	1945												x
accepted	Fungi	Basidiomycota	Pucciniales	Phakopsoraceae	type of a new species	Cerotelium deightonii	Cummins	m	parasitic on vascular plants	Phyllanthus discoideus	Euphorbiaceae	Cummins 1945: 207	Cummins 1945	1945													x
accepted	Fungi	Basidiomycota	Pucciniales	Pucciniaceae		Uromyces pretoriensis	Doidge	m	parasitic on vascular plants	Commelina vogelii	Commelinaceae	Cummins 1945: 208	Cummins 1945	1945				x
accepted	Fungi	Basidiomycota	Pucciniales	Pucciniaceae		Puccinia andropogonicola	Har. & Pat.	m	parasitic on vascular plants	Cymbopogon giganteus	Poaceae	Cummins 1945: 209	Cummins 1945	1945				x
accepted	Fungi	Basidiomycota	Pucciniales	Pucciniaceae	type of a new species	Puccinia dolosoides	Cummins	m	parasitic on vascular plants	Paspalum commersonii	Poaceae	Cummins 1945: 212	Cummins 1945	1945														x
accepted	Fungi	Basidiomycota	Pucciniales	Pucciniaceae		Puccinia substriata	Ellis & Barthol.	m	parasitic on vascular plants	Solanum anomalum	Solanaceae	Cummins 1945: 212	Cummins 1945	1945													x
accepted	Fungi	Basidiomycota	Pucciniales	Pucciniaceae		Puccinia scleriae	(Pazschke) Arthur	m	parasitic on vascular plants	Scleria naumanniana	Cyperaceae	Cummins 1945: 213	Cummins 1945	1945													x
accepted	Fungi	Basidiomycota	Pucciniales	Uropyxidaceae	type of a new species	Phragmopyxis leonensis	Cummins	m	parasitic on vascular plants	Cassia sieberiana	Fabaceae	Cummins 1945: 216	Cummins 1945	1945													x
accepted	Fungi	Basidiomycota	Pucciniales	Raveneliaceae		Sphaerophragmium acaciae	(Cooke) Magnus	m	parasitic on vascular plants	Albizia lebbek, Albizia procera	Fabaceae	Cummins 1945: 216	Cummins 1945	1945				x
accepted	Fungi	Basidiomycota	Pucciniales	Pucciniosiraceae	type of a new species	Pucciniosira deightonii	Cummins	m	parasitic on vascular plants	Jasminum pauciflorum	Oleaceae	Cummins 1945: 218	Cummins 1945	1945													x
accepted	Fungi	Basidiomycota	Pucciniales	Pucciniales family incertae sedis	type of a new species	Uredo crassiperidiata	Cummins	m	parasitic on vascular plants	Scleria melanomphala	Cyperaceae	Cummins 1945: 218	Cummins 1945	1945													x
accepted	Fungi	Basidiomycota	Pucciniales	Pucciniales family incertae sedis	type of a new species	Uredo diocleae	Cummins	m	parasitic on vascular plants	Dioclea reflexa	Fabaceae	Cummins 1945: 219	Cummins 1945	1945													x
accepted	Fungi	Basidiomycota	Pucciniales	Pucciniales family incertae sedis		Uredo famelica	Arthur & Cummins	m	parasitic on vascular plants	Mucuna urens	Fabaceae	Cummins 1945: 219	Cummins 1945	1945													x
accepted	Fungi	Basidiomycota	Pucciniales	Pucciniales family incertae sedis		Uredo longaensis	Henn.	m	parasitic on vascular plants	Combretum sp.	Combretaceae	Cummins 1945: 220	Cummins 1945	1945													x
accepted	Fungi	Basidiomycota	Pucciniales	Pucciniales family incertae sedis	type of a new species	Aecidium tafoense	Cummins	m	parasitic on vascular plants	Tylophora conspicua	Asclepiadaceae	Cummins 1952: 212	Cummins 1952	1952				x
accepted	Fungi	Basidiomycota	Pucciniales	Phakopsoraceae	type of a new species	Phragmidiella africana	Cummins	m	parasitic on vascular plants	Stereospermum acuminatissimum	Bignoniaceae	Cummins 1952: 216	Cummins 1952	1952													x
accepted	Fungi	Basidiomycota	Pucciniales	Pucciniales family incertae sedis	type of a new species	Uraecium africanum	Cummins	m	parasitic on vascular plants	Baphia nitida	Fabaceae	Cummins 1952: 227, 228	Cummins 1952	1952				x
accepted	Fungi	Basidiomycota	Pucciniales	Pucciniales family incertae sedis	type of a new species	Uraecium carpodini	Cummins	m	parasitic on vascular plants	Carpodinus dulcis	Apocynaceae	Cummins 1952: 228	Cummins 1952	1952													x
accepted	Fungi	Basidiomycota	Pucciniales	Pucciniales family incertae sedis	type of a new species	Uredo aburiensis	Cummins	m	parasitic on vascular plants	Lannea acidissima	Anacardiaceae	Cummins 1952: 230	Cummins 1952	1952				x
accepted	Fungi	Basidiomycota	Pucciniales	Pucciniales family incertae sedis	type of a new species	Uredo chlorophorae	Cummins	m	parasitic on vascular plants	Chlorophora regia	Moraceae	Cummins 1952: 230	Cummins 1952	1952													x
accepted	Fungi	Basidiomycota	Pucciniales	Pucciniales family incertae sedis	type of a new species	Uredo maschalocephali	Cummins	m	parasitic on vascular plants	Maschalocephalus dinklagei	Rapateaceae	Cummins 1952: 231	Cummins 1952	1952								x
accepted	Fungi	Basidiomycota	Pucciniales	Pucciniaceae	type of a new species	Uromyces rhinacanthi	Cummins	m	parasitic on vascular plants	Rhinacanthus nasutus	Acanthaceae	Cummins 1952: 233	Cummins 1952	1952														x
accepted	Fungi	Basidiomycota	Pucciniales	Raveneliaceae	type of a new species	Hapalophragmium deightonii	Cummins	m	parasitic on vascular plants	Millettia barteri	Fabaceae	Cummins 1956: 222	Cummins 1956	1956													x
accepted	Fungi	Basidiomycota	Pucciniales	Pucciniaceae	type of a new species	Puccinia perotidis	Cummins	m	parasitic on vascular plants	Perotis indica	Poaceae	Cummins 1956: 229	Cummins 1956	1956													x
accepted	Fungi	Basidiomycota	Pucciniales	Pucciniaceae		Puccinia perotidis	Cummins	m	parasitic on vascular plants	Perotis indica	Poaceae	Cummins 1956: 229	Cummins 1956	1956				x
accepted	Fungi	Basidiomycota	Pucciniales	Pucciniales family incertae sedis	type of a new species	Aecidium dyschoristes	Cummins	m	parasitic on vascular plants	Dyschoriste perrottetti	Acanthaceae	Cummins 1960: 31	Cummins 1960	1960											x
accepted	Fungi	Basidiomycota	Pucciniales	Pucciniales family incertae sedis	type of a new species	Aecidium phaylopsidis	Cummins	m	parasitic on vascular plants	Phaylopsis falcisepala	Acanthaceae	Cummins 1960: 32	Cummins 1960	1960													x
accepted	Fungi	Basidiomycota	Pucciniales	Raveneliaceae	type of a new species	Diorchidium quadrifidum	Cummins	m	parasitic on vascular plants	Dalbergia afzeliana	Fabaceae	Cummins 1960: 35	Cummins 1960	1960				x
accepted	Fungi	Basidiomycota	Pucciniales	Raveneliaceae	type of a new species	Hapalophragmium ornatum	Cummins	m	parasitic on vascular plants	Millettia sp.	Fabaceae	Cummins 1960: 35	Cummins 1960	1960				x
accepted	Fungi	Basidiomycota	Pucciniales	Raveneliaceae	type of a new species	Hapalophragmium pieningii	Cummins	m	parasitic on vascular plants	Dalbergiella welwitschii	Fabaceae	Cummins 1960: 36	Cummins 1960	1960				x
accepted	Fungi	Basidiomycota	Pucciniales	Pucciniales family incertae sedis	type of a new species	Hemileia ruspoliae	Cummins	m	parasitic on vascular plants	Ruspolia hypocrateriformis	Acanthaceae	Cummins 1960: 36	Cummins 1960	1960				x
accepted	Fungi	Basidiomycota	Pucciniales	Pucciniales family incertae sedis		Hemileia ruspoliae	Cummins	m	parasitic on vascular plants	Ruspolia hypocrateriformis	Acanthaceae	Cummins 1960: 36	Cummins 1960	1960														x
name invalid, not correctly published	Fungi	Basidiomycota	Pucciniales	Pucciniales family incertae sedis	type of a new species (invalid)	Hemileia mussaendae	Vienn.-Bourg.	m	parasitic on vascular plants	Mussaenda sp.	Rubiaceae	Cummins 1960: 36, cited as Hemileia mussaendae Vienn.-Bourg. ex Cummins	Cummins 1960	1960				x
accepted	Fungi	Basidiomycota	Pucciniales	Phakopsoraceae	type of a new species	Phakopsora microspora	Cummins	m	parasitic on vascular plants	Grewia carpinifolia	Malvaceae	Cummins 1960: 37	Cummins 1960	1960				x
accepted	Fungi	Basidiomycota	Pucciniales	Phakopsoraceae		Phragmidiella africana	Cummins	m	parasitic on vascular plants	Stereospermum kunthianum	Bignoniaceae	Cummins 1960: 37	Cummins 1960	1960				x										x
accepted	Fungi	Basidiomycota	Pucciniales	Pucciniaceae		Puccinia aspiliae-latifoliae	Cummins	m	parasitic on vascular plants	Aspilia latifolia	Asteraceae	Cummins 1960: 38	Cummins 1960	1960													x
accepted	Fungi	Basidiomycota	Pucciniales	Pucciniaceae		Puccinia haematites	Syd. & P. Syd.	m	parasitic on vascular plants	Triaspis stipulata	Malpighiaceae	Cummins 1960: 39	Cummins 1960	1960				x
accepted	Fungi	Basidiomycota	Pucciniales	Pucciniales family incertae sedis	type of a new species	Uraecium leonense	Cummins	m	parasitic on vascular plants	Manilkara lacera	Sapotaceae	Cummins 1960: 40	Cummins 1960	1960													x
accepted	Fungi	Basidiomycota	Pucciniales	Pucciniales family incertae sedis	type of a new species	Uredo aureospora	Cummins	m	parasitic on vascular plants	Sabicea discolor	Rubiaceae	Cummins 1960: 41	Cummins 1960	1960				x
accepted	Fungi	Basidiomycota	Pucciniales	Pucciniales family incertae sedis	type of a new species	Uredo dombeyicola	Cummins	m	parasitic on vascular plants	Dombeya buettneri	Sterculiaceae	Cummins 1960: 41	Cummins 1960	1960				x
accepted	Fungi	Basidiomycota	Pucciniales	Pucciniales family incertae sedis	type of a new species	Uredo pieningii	Cummins	m	parasitic on vascular plants	Polyspatha paniculata	Commelinaceae	Cummins 1960: 42	Cummins 1960	1960				x
accepted	Fungi	Basidiomycota	Pucciniales	Pucciniales family incertae sedis	type of a new species	Hemileia kumasensis	(Cummins) Judith & Rossman	m	parasitic on vascular plants	Sabicea sp.	Rubiaceae	Cummins 1960: 42, cited as Uredo kumasensis	Cummins 1960	1960				x
accepted	Fungi	Basidiomycota	Pucciniales	Pucciniales family incertae sedis	type of a new species	Uredo trichomoides	Cummins	m	parasitic on vascular plants	Leptoderris brachyptera	Fabaceae	Cummins 1960: 43	Cummins 1960	1960													x
accepted	Fungi	Basidiomycota	Pucciniales	Pucciniaceae	type of a new species	Uromyces buforrestiae	Cummins	m	parasitic on vascular plants	Buforrestia imperforata	Commelinaceae	Cummins 1960: 43	Cummins 1960	1960				x
accepted	Fungi	Basidiomycota	Pucciniales	Pucciniaceae	type of a new species	Uromyces pieningii	Cummins	m	parasitic on vascular plants	Ipomoea argentaurea	Convolvulaceae	Cummins 1960: 45	Cummins 1960	1960				x
accepted	Fungi	Zygomycota	Mucorales	Cunninghamellaceae		Absidia capillata	Tiegh.	p	parasitic on vascular plants	Theobroma cacao	Malvaceae	Dade 1940: 206	Dade 1940	1940				x
accepted	Fungi	Zygomycota	Mucorales	Choanephoraceae		Choanephora cucurbitarum	(Berk. & Ravenel) Thaxt.	p	parasitic on vascular plants	Boerhaavia diffusa	Nyctaginaceae	Dade 1940: 206	Dade 1940	1940				x
accepted	Fungi	Zygomycota	Mucorales	Choanephoraceae		Choanephora cucurbitarum	(Berk. & Ravenel) Thaxt.	p	parasitic on vascular plants	Carica papaya	Caricaceae	Dade 1940: 206	Dade 1940	1940				x
accepted	Fungi	Zygomycota	Mucorales	Choanephoraceae		Choanephora cucurbitarum	(Berk. & Ravenel) Thaxt.	p	parasitic on vascular plants	Crotalaria retusa	Fabaceae	Dade 1940: 206	Dade 1940	1940				x
accepted	Fungi	Zygomycota	Mucorales	Choanephoraceae		Choanephora cucurbitarum	(Berk. & Ravenel) Thaxt.	p	parasitic on vascular plants	Daucus carota	Apiaceae	Dade 1940: 206	Dade 1940	1940				x
accepted	Fungi	Zygomycota	Mucorales	Choanephoraceae		Choanephora cucurbitarum	(Berk. & Ravenel) Thaxt.	p	parasitic on vascular plants	Hibiscus rosa-sinensis	Malvaceae	Dade 1940: 206	Dade 1940	1940				x
accepted	Fungi	Zygomycota	Mucorales	Choanephoraceae		Choanephora cucurbitarum	(Berk. & Ravenel) Thaxt.	p	parasitic on vascular plants	Theobroma cacao	Malvaceae	Dade 1940: 206	Dade 1940	1940				x
accepted	Fungi	Zygomycota	Mucorales	Lichtheimiaceae		Lichtheimia hyalospora	(Saito) Kerst. Hoffm., Walther & K. Voigt	p	parasitic on vascular plants	Manihot utilissima	Euphorbiaceae	Dade 1940: 206, cited as Absidia cristata	Dade 1940	1940				x
accepted	Fungi	Zygomycota	Mucorales	Lichtheimiaceae		Lichtheimia hyalospora	(Saito) Kerst. Hoffm., Walther & K. Voigt	p	parasitic on vascular plants	Theobroma cacao	Malvaceae	Dade 1940: 206, cited as Absidia cristata	Dade 1940	1940				x
accepted	Fungi	Zygomycota	Mucorales	Lichtheimiaceae		Lichtheimia corymbifera	(Cohn) Vuill.	p	parasitic on vascular plants	Theobroma cacao	Malvaceae	Dade 1940: 206, cited as Absidia regnieri	Dade 1940	1940				x
accepted	Fungi	Zygomycota	Mucorales	Lichtheimiaceae		Lichtheimia corymbifera	(Cohn) Vuill.	p	parasitic on vascular plants	Theobroma cacao	Malvaceae	Dade 1940: 206, cited as Absidia truchisi	Dade 1940	1940				x
accepted	Fungi	Zygomycota	Mucorales	Cunninghamellaceae		Cunninghamella echinulata	(Thaxt.) Thaxt. ex Blakeslee	m	saprotrophic	on soil		Dade 1940: 207	Dade 1940	1940				x
accepted	Fungi	Zygomycota	Mucorales	Mucoraceae		Mucor inaequisporus	Dade	m	saprotrophic	Spondias mombin	Sapindaceae	Dade 1940: 207	Dade 1940	1940				x
accepted	Fungi	Blastocladiomycota	Blastocladiales	Physodermataceae		Physoderma maydis	(Miyabe) Miyabe	p	parasitic on vascular plants	Zea mays	Poaceae	Dade 1940: 207	Dade 1940	1940				x
accepted	Chromista	Oomycota	Peronosporales	Peronosporaceae		Phytophthora palmivora	(E.J. Butler) E.J. Butler	p	parasitic on vascular plants	Hevea brasiliensis	Euphorbiaceae	Dade 1940: 207	Dade 1940	1940				x
accepted	Chromista	Oomycota	Peronosporales	Peronosporaceae		Phytophthora palmivora	(E.J. Butler) E.J. Butler	p	parasitic on vascular plants	Mimusops elengi	Sapotaceae	Dade 1940: 207	Dade 1940	1940				x
accepted	Chromista	Oomycota	Peronosporales	Peronosporaceae		Phytophthora palmivora	(E.J. Butler) E.J. Butler	p	parasitic on vascular plants	Theobroma cacao	Malvaceae	Dade 1940: 207	Dade 1940	1940				x
accepted	Chromista	Oomycota	Peronosporales	Peronosporaceae		Plasmopara viticola	(Berk. & M.A. Curtis) Berl. & De Toni	p	parasitic on vascular plants	Vitis vinifera	Vitaceae	Dade 1940: 207	Dade 1940	1940				x
accepted	Chromista	Oomycota	Peronosporales	Peronosporaceae		Pseudoperonospora cubensis	(Berk. & M.A. Curtis) Rostovzev	p	parasitic on vascular plants	Cucumis sativus	Cucurbitaceae	Dade 1940: 207	Dade 1940	1940				x
accepted	Chromista	Oomycota	Peronosporales	Peronosporaceae		Pseudoperonospora sp.		p	parasitic on vascular plants	Cassia occidentalis	Fabaceae	Dade 1940: 207	Dade 1940	1940				x
accepted	Chromista	Oomycota	Peronosporales	Pythiaceae		Pythium aphanidermatum	(Edson) Fitzp.	p	parasitic on vascular plants	Nicotiana tabacum	Solanaceae	Dade 1940: 207	Dade 1940	1940				x
accepted	Fungi	Zygomycota	Mucorales	Syncephalastraceae		Circinella muscae	(Sorokīn) Berl. & De Toni	p	parasitic on vascular plants	Theobroma cacao	Malvaceae	Dade 1940: 207, cited as Circinella spinosa	Dade 1940	1940				x
accepted	Fungi	Zygomycota	Mucorales	Lichtheimiaceae		Rhizomucor pusillus	(Lindt) Schipper	p	parasitic on vascular plants	Theobroma cacao	Malvaceae	Dade 1940: 207, cited as Mucor buntingii	Dade 1940	1940				x
accepted	Fungi	Zygomycota	Mucorales	Mucoraceae		Mucor circinelloides	Tiegh.	m	saprotrophic	Theobroma cacao	Malvaceae	Dade 1940: 207, cited as Mucor javanicus	Dade 1940	1940				x
accepted	Chromista	Oomycota	Peronosporales	Peronosporaceae		Phytophthora nicotianae	Breda de Haan	p	parasitic on vascular plants	Cyphomandra betacea	Solanaceae	Dade 1940: 207, cited as Phytophthora parasitica	Dade 1940	1940				x
accepted	Chromista	Oomycota	Peronosporales	Peronosporaceae		Phytophthora nicotianae	Breda de Haan	p	parasitic on vascular plants	Nicotiana tabacum	Solanaceae	Dade 1940: 207, cited as Phytophthora parasitica var. nicotianae	Dade 1940	1940				x
accepted	Fungi	Ascomycota	Onygenales	Gymnoascaceae		Arachniotus ruber	(Tiegh.) J. Schröt.	p	unclear			Dade 1940: 208	Dade 1940	1940				x
accepted	Fungi	Ascomycota	Saccharomycetales	Pichiaceae		Hansenula sp.		p	parasitic on vascular plants	Theobroma cacao	Malvaceae	Dade 1940: 208	Dade 1940	1940				x
accepted	Fungi	Ascomycota	Saccharomycetales	Saccharomycetaceae		Kloeckera sp.		p	unclear	Theobroma cacao	Malvaceae	Dade 1940: 208	Dade 1940	1940				x
accepted	Fungi	Ascomycota	Ascomycota order incertae sedis	Ascomycota family incertae sedis		Mycoderma sp.		p	unclear	Theobroma cacao	Malvaceae	Dade 1940: 208	Dade 1940	1940				x
accepted	Fungi	Ascomycota	Saccharomycetales	Saccharomycetales family incertae sedis		Mycotoruloides sp.		p	unclear	Elaeis guineensis	Arecaceae	Dade 1940: 208	Dade 1940	1940				x
accepted	Fungi	Ascomycota	Saccharomycetales	Saccharomycetales family incertae sedis		Mycotoruloides sp.		p	unclear	Theobroma cacao	Malvaceae	Dade 1940: 208	Dade 1940	1940				x
accepted	Chromista	Oomycota	Peronosporales	Peronosporaceae		Sclerospora graminicola	(Sacc.) J. Schröt.	p	parasitic on vascular plants	Pennisetum typhoides	Poaceae	Dade 1940: 208	Dade 1940	1940				x
accepted	Fungi	Zygomycota	Zoopagales	Piptocephalidaceae		Syncephalis nana	Dade	p	parasitic on vascular plants	Theobroma cacao	Malvaceae	Dade 1940: 208	Dade 1940	1940				x
accepted	Chromista	Oomycota	Peronosporales	Pythiaceae		Trachysphaera fructigena	Tabor & Bunting	p	parasitic on vascular plants	Coffea liberica	Rubiaceae	Dade 1940: 208	Dade 1940	1940				x
accepted	Chromista	Oomycota	Peronosporales	Pythiaceae		Trachysphaera fructigena	Tabor & Bunting	p	parasitic on vascular plants	Theobroma cacao	Malvaceae	Dade 1940: 208	Dade 1940	1940				x
accepted	Chromista	Oomycota	Peronosporales	Pythiaceae	aff.	Pythium diclinum	Tokun.	p	parasitic on vascular plants	Xanthosoma sagittifolium	Araceae	Dade 1940: 208, cited as Pythium gracile	Dade 1940	1940				x
accepted	Fungi	Zygomycota	Mucorales	Rhizopodaceae		Rhizopus stolonifer	(Ehrenb.) Vuill.	p	parasitic on vascular plants	Artocarpus integra	Moraceae	Dade 1940: 208, cited as Rhizopus nigricans	Dade 1940	1940				x
accepted	Fungi	Zygomycota	Mucorales	Rhizopodaceae		Rhizopus stolonifer	(Ehrenb.) Vuill.	p	parasitic on vascular plants	Cocos nucifera	Arecaceae	Dade 1940: 208, cited as Rhizopus nigricans	Dade 1940	1940				x
accepted	Fungi	Zygomycota	Mucorales	Rhizopodaceae		Rhizopus stolonifer	(Ehrenb.) Vuill.	p	parasitic on vascular plants	Manihot utilissima	Euphorbiaceae	Dade 1940: 208, cited as Rhizopus nigricans	Dade 1940	1940				x
accepted	Fungi	Zygomycota	Mucorales	Syncephalastraceae		Syncephalastrum racemosum	Cohn ex J. Schröt.	p	parasitic on vascular plants	Theobroma cacao	Malvaceae	Dade 1940: 208, cited as Syncephalastrum cinereum	Dade 1940	1940				x
accepted	Fungi	Chytridiomycota	Chytridiales	Synchytriaceae		Synchytrium dolichi	(Cooke) Gäum.	p	parasitic on vascular plants	Vigna unguiculata	Fabaceae	Dade 1940: 208, cited as Woroninella dolichi	Dade 1940	1940				x
accepted	Fungi	Ascomycota	Eurotiales	Aspergillaceae		Aspergillus candidus	Link	m	saprotrophic	Theobroma cacao, prepared cacao	Malvaceae	Dade 1940: 209	Dade 1940	1940				x
accepted	Fungi	Ascomycota	Eurotiales	Aspergillaceae		Aspergillus carbonarius	(Bainier) Thom	m	saprotrophic	Theobroma cacao, prepared cacao	Malvaceae	Dade 1940: 209	Dade 1940	1940				x
accepted	Fungi	Ascomycota	Eurotiales	Aspergillaceae		Aspergillus chevalieri	Thom & Church	m	saprotrophic	diverse species of plants	diverse families	Dade 1940: 209	Dade 1940	1940				x
accepted	Fungi	Ascomycota	Eurotiales	Aspergillaceae		Aspergillus elegans	Gasperini	m	saprotrophic	on vegetable fat, contaminant in culture		Dade 1940: 209	Dade 1940	1940				x
accepted	Fungi	Ascomycota	Eurotiales	Aspergillaceae		Aspergillus fischeri	Wehmer	m	saprotrophic	Theobroma cacao	Malvaceae	Dade 1940: 209	Dade 1940	1940				x
accepted	Fungi	Ascomycota	Eurotiales	Aspergillaceae		Aspergillus flavipes	(Bainier & Sartory) Thom & Church	m	saprotrophic	Theobroma cacao, prepared cacao	Malvaceae	Dade 1940: 209	Dade 1940	1940				x
accepted	Fungi	Ascomycota	Eurotiales	Aspergillaceae		Aspergillus flavus	Link	m	saprotrophic	Theobroma cacao, prepared cacao	Malvaceae	Dade 1940: 209	Dade 1940	1940				x
accepted	Fungi	Ascomycota	Ascomycota order incertae sedis	Saccardiaceae		Dictyonella scabra	(Syd.) Arx	p	parasitic on vascular plants	Antiaris africana	Moraceae	Dade 1940: 209	Dade 1940	1940				x
accepted	Fungi	Ascomycota	Saccharomycetales	Saccharomycetaceae		Saccharomyces cerevisiae	(Desm.) Meyen	m	saprotrophic	Theobroma cacao	Malvaceae	Dade 1940: 209	Dade 1940	1940				x
accepted	Fungi	Ascomycota	Eurotiales	Aspergillaceae		Aspergillus flavus	Link	m	saprotrophic	Theobroma cacao, prepared cacao	Malvaceae	Dade 1940: 209, cited as Aspergillus flavus var. rufus	Dade 1940	1940				x
accepted	Fungi	Ascomycota	Onygenales	Gymnoascaceae		Gymnoascus johnstonii	(Massee & E.S. Salmon) G.F. Orr & Kuehn	m	saprotrophic			Dade 1940: 209, cited as Myxotrichum johnstoni	Dade 1940	1940				x
accepted	Fungi	Ascomycota	Saccharomycetales	Saccharomycetaceae		Saccharomyces cerevisiae	(Desm.) Meyen	m	saprotrophic	Elaeis guineensis	Arecaceae	Dade 1940: 209, cited as Saccharomyces cerevisiae var. ellipsoideus	Dade 1940	1940				x
accepted	Fungi	Ascomycota	Eurotiales	Aspergillaceae		Aspergillus fumigatus	Fresen.	m	saprotrophic	Theobroma cacao	Malvaceae	Dade 1940: 210	Dade 1940	1940				x
accepted	Fungi	Ascomycota	Eurotiales	Aspergillaceae		Aspergillus gracilis	Bainier	m	saprotrophic	Theobroma cacao, prepared cacao	Malvaceae	Dade 1940: 210	Dade 1940	1940				x
accepted	Fungi	Ascomycota	Eurotiales	Aspergillaceae		Aspergillus insuetus	(Bainier) Thom & Church	m	saprotrophic	Theobroma cacao, prepared cacao	Malvaceae	Dade 1940: 210	Dade 1940	1940				x
accepted	Fungi	Ascomycota	Eurotiales	Aspergillaceae		Aspergillus japonicus	Saito	m	saprotrophic	contaminant in culture		Dade 1940: 210	Dade 1940	1940				x
accepted	Fungi	Ascomycota	Eurotiales	Aspergillaceae		Aspergillus niger	Tiegh.	m	saprotrophic	diverse species of plants	diverse families	Dade 1940: 210	Dade 1940	1940				x
accepted	Fungi	Ascomycota	Eurotiales	Aspergillaceae		Aspergillus ochraceus	G. Wilh.	m	saprotrophic	diverse species of plants	diverse families	Dade 1940: 210	Dade 1940	1940				x
accepted	Fungi	Ascomycota	Eurotiales	Aspergillaceae		Aspergillus ruber	(Jos. König, Spieck. & W. Bremer) Thom & Church	m	saprotrophic	Cocos nucifera, imported cheese	Arecaceae	Dade 1940: 210	Dade 1940	1940				x
accepted	Fungi	Ascomycota	Eurotiales	Aspergillaceae		Aspergillus sydowii	(Bainier & Sartory) Thom & Church	m	saprotrophic	Theobroma cacao, prepared cacao	Malvaceae	Dade 1940: 210	Dade 1940	1940				x
accepted	Fungi	Ascomycota	Eurotiales	Aspergillaceae		Aspergillus tamarii	Kita	m	saprotrophic	diverse species of plants	diverse families	Dade 1940: 210	Dade 1940	1940				x
accepted	Fungi	Ascomycota	Eurotiales	Aspergillaceae		Aspergillus reptans	Samson & W. Gams	m	saprotrophic	on cheese, imported		Dade 1940: 210, cited as Aspergillus repens	Dade 1940	1940				x
accepted	Fungi	Ascomycota	Eurotiales	Aspergillaceae		Aspergillus wentii	Wehmer	m	saprotrophic	Theobroma cacao, prepared cacao	Malvaceae	Dade 1940: 211	Dade 1940	1940				x
accepted	Fungi	Ascomycota	Asterinales	Asterinaceae		Asterina alchorneae	Syd.	p	parasitic on vascular plants	Alchornea cordifolia	Euphorbiaceae	Dade 1940: 211	Dade 1940	1940				x
accepted	Fungi	Ascomycota	Asterinales	Asterinaceae		Asterina connectilis	Syd.	p	parasitic on vascular plants	Olax subscorpioidea	Olacaceae	Dade 1940: 211	Dade 1940	1940				x
accepted	Fungi	Ascomycota	Asterinales	Asterinaceae		Asterina lawsoniae	Henn. & E. Nyman	p	parasitic on vascular plants	Lawsonia inermis	Lythraceae	Dade 1940: 211	Dade 1940	1940				x
accepted	Fungi	Ascomycota	Asterinales	Asterinaceae		Asterina strophanthi	P. Henn.	p	parasitic on vascular plants	Strophanthus hispidus	Apocynaceae	Dade 1940: 211	Dade 1940	1940				x
accepted	Fungi	Ascomycota	Microthyriales	Microthyriaceae		Asterinella stuhlmannii	(Henn.) Theiss.	p	parasitic on vascular plants	Ananas comosus	Bromeliaceae	Dade 1940: 211	Dade 1940	1940				x
accepted	Fungi	Ascomycota	Sordariales	Chaetomiaceae		Chaetomium arachnoides	Massee & E.S. Salmon	m	saprotrophic	on excrement of sheep		Dade 1940: 211	Dade 1940	1940				x
accepted	Fungi	Ascomycota	Asterinales	Asterinaceae		Asterina tertia	Racib.	p	parasitic on vascular plants	Justicia flava	Acanthaceae	Dade 1940: 211, cited as Asterina tertia var. africana	Dade 1940	1940				x
accepted	Fungi	Ascomycota	Xylariales	Graphostromataceae		Biscogniauxia capnodes	(Berk.) Y.M. Ju & J.D. Rogers	m	saprotrophic	on dead branches		Dade 1940: 211, cited as Auerswaldia maxima	Dade 1940	1940				x
accepted	Fungi	Ascomycota	Phyllachorales	Phyllachoraceae		Phylleutypa dioscoreae	(Wakef.) Petr.	p	parasitic on vascular plants	Dioscorea smilacifolia	Dioscoreaceae	Dade 1940: 211, cited as Bagnisiopsis dioscoreae	Dade 1940	1940				x
accepted	Fungi	Ascomycota	Tubeufiales	Tubeufiaceae	cf.	Neohelicosporium aurantiellum	(Penz. & Sacc.) Y.Z. Lu & K.D. Hyde	p	unclear			Dade 1940: 211, cited as Calonectria aurantiella	Dade 1940	1940				x
accepted	Fungi	Ascomycota	Hypocreales	Nectriaceae		Microcera diploa	(Berk. & M.A. Curtis) Gräfenhan & Seifert	m	parasitic on arthropods	Aspidiotus sp.; Diaspididae	Hemiptera	Dade 1940: 211, cited as Calonectria diploa	Dade 1940	1940				x
accepted	Fungi	Ascomycota	Capnodiales	Capnodiaceae	aff.	Scorias brasiliensis	(Puttemans) D.R. Reynolds	p	unclear	Citrus aurantiifolia	Rutaceae	Dade 1940: 211, cited as Capnodium brasiliense	Dade 1940	1940				x
accepted	Fungi	Ascomycota	Microascales	Ceratocystidaceae		Ceratocystis fimbriata	Ellis & Halst.	p	parasitic on vascular plants	Hevea brasiliensis	Euphorbiaceae	Dade 1940: 211, cited as Ceratostomella fimbriata	Dade 1940	1940				x
accepted	Fungi	Ascomycota	Microascales	Ceratocystidaceae		Ceratocystis paradoxa	(Dade) C. Moreau	p	parasitic on vascular plants	Elaeis and Cocos stem, Ananas fruit, Theobroma husk	diverse families	Dade 1940: 211, cited as Ceratostomella paradoxa	Dade 1940	1940				x
accepted	Fungi	Ascomycota	Sordariales	Chaetomiaceae		Chaetomium globosum	Kunze	m	saprotrophic	on soil, contaminant in cultures		Dade 1940: 212	Dade 1940	1940				x
accepted	Fungi	Ascomycota	Xylariales	Xylariaceae		Daldinia eschscholtzii	(Ehrenb.) Rehm	m	saprotrophic	on decaying wood		Dade 1940: 212	Dade 1940	1940				x
accepted	Fungi	Ascomycota	Xylariales	Diatrypaceae		Diatrype caminata	Kalchbr. & Cooke	m	saprotrophic	on dead branches		Dade 1940: 212	Dade 1940	1940				x
accepted	Fungi	Ascomycota	Myriangiales	Elsinoaceae		Elsinoe fawcettii	Bitanc. & Jenkins	p	parasitic on vascular plants	Citrus limonia	Rutaceae	Dade 1940: 212	Dade 1940	1940				x
accepted	Fungi	Ascomycota	Hypocreales	Clavicipitaceae		Epichloe cinerea	Berk. & Broome	p	parasitic on vascular plants	Sporobolus pyramidalis	Poaceae	Dade 1940: 212	Dade 1940	1940				x
accepted	Fungi	Ascomycota	Pleosporales	Phaeosphaeriaceae		Eudarluca australis	Speg.	p	hyperparasitic	Puccinia spp.	Pucciniales	Dade 1940: 212	Dade 1940	1940				x
accepted	Fungi	Ascomycota	Xylariales	Diatrypaceae		Eutypa erumpens	Massee	p	parasitic on vascular plants	Hevea brasiliensis	Euphorbiaceae	Dade 1940: 212	Dade 1940	1940				x
accepted	Fungi	Ascomycota	Xylariales	Diatrypaceae		Eutypella theobromicola	Wakef.	p	parasitic on vascular plants	Theobroma cacao	Malvaceae	Dade 1940: 212	Dade 1940	1940				x
accepted	Fungi	Ascomycota	Xylariales	Xylariaceae		Rhopalostroma angolense	(Welw. & Curr.) D. Hawksw.	m	saprotrophic			Dade 1940: 212, cited as Daldinia angolensis	Dade 1940	1940				x
accepted	Fungi	Ascomycota	Ascomycota order incertae sedis	Ascomycota family incertae sedis		Hyalosphaera pulchella	(F. Stevens) Rossman	p	parasitic on vascular plants	Paullinia pinnata	Sapindaceae	Dade 1940: 212, cited as Dexteria pulchella	Dade 1940	1940				x
accepted	Fungi	Ascomycota	Phyllachorales	Phyllachoraceae		Stigmochora deightonii	(Syd.) Arx	p	parasitic on vascular plants	Albizia gummifera	Fabaceae	Dade 1940: 212, cited as Endodothella deightonii	Dade 1940	1940				x
accepted	Fungi	Ascomycota	Hypocreales	Nectriaceae		Fusarium fujikuroi	Nirenberg	p	parasitic on vascular plants	Zea mays	Poaceae	Dade 1940: 212, cited as Gibberella fujikuroi	Dade 1940	1940				x
accepted	Fungi	Ascomycota	Hypocreales	Nectriaceae		Fusarium fujikuroi	Nirenberg	p	parasitic on vascular plants	Musa cavendishii	Musaceae	Dade 1940: 212, cited as Gibberella fujikuroi var. subglutinans	Dade 1940	1940				x
accepted	Fungi	Ascomycota	Xylariales	Hypoxylaceae		Hypoxylon rubiginosum	(Pers.) Fr.	m	saprotrophic			Dade 1940: 213	Dade 1940	1940				x
accepted	Fungi	Ascomycota	Xylariales	Hypoxylaceae		Hypoxylon sclerophaeum	Berk. & M.A. Curtis	m	saprotrophic	Hevea brasiliensis	Euphorbiaceae	Dade 1940: 213	Dade 1940	1940				x
accepted	Fungi	Ascomycota	Meliolales	Meliolaceae		Irenina sp.		p	parasitic on vascular plants	Trichilia heudelotii	Meliaceae	Dade 1940: 213	Dade 1940	1940				x
accepted	Fungi	Ascomycota	Meliolales	Meliolaceae		Irenina trematis	(Speg.) F. Stevens	p	parasitic on vascular plants	Trema guineensis	Ulmaceae	Dade 1940: 213	Dade 1940	1940				x
accepted	Fungi	Ascomycota	Meliolales	Meliolaceae		Irenopsis aciculosa	(G. Winter) F. Stevens	p	parasitic on vascular plants	Hibiscus sp., Sida sp.	Malvaceae	Dade 1940: 213	Dade 1940	1940				x
accepted	Fungi	Ascomycota	Meliolales	Meliolaceae		Irenopsis chandleri	Hansf.	p	parasitic on vascular plants	Costus afer	Costaceae	Dade 1940: 213	Dade 1940	1940				x
accepted	Fungi	Ascomycota	Meliolales	Meliolaceae		Irenopsis moelleriana	(G. Winter) F. Stevens	p	parasitic on vascular plants	Urena lobata	Malvaceae	Dade 1940: 213	Dade 1940	1940				x
accepted	Fungi	Ascomycota	Meliolales	Meliolaceae		Irenopsis tenuissima	(F. Stevens) F. Stevens	p	parasitic on vascular plants	Gouania longipetala	Rhamnaceae	Dade 1940: 213	Dade 1940	1940				x
accepted	Fungi	Ascomycota	Glomerellales	Glomerellaceae		Colletotrichum gloeosporioides	(Penz.) Penz. & Sacc.	p	parasitic on vascular plants	Theobroma sp., Elaeis sp., fruits, …	diverse families	Dade 1940: 213, cited as Glomerella cingulata	Dade 1940	1940				x
accepted	Fungi	Ascomycota	Glomerellales	Glomerellaceae		Colletotrichum gossypii	Southw.	p	parasitic on vascular plants	Gossypium sp.	Malvaceae	Dade 1940: 213, cited as Glomerella gossypii	Dade 1940	1940														x
accepted	Fungi	Ascomycota	Hypocreales	Clavicipitaceae		Moelleriella reineckeana	(Henn.) P. Chaverri, M. Liu & K.T. Hodge	m	parasitic on arthropods	Coccus viridis (syn. Lecanium viride); Coccidae	Hemiptera	Dade 1940: 213, cited as Hypocrella reineckeana	Dade 1940	1940				x
accepted	Fungi	Ascomycota	Hypocreales	Nectriaceae		Neocosmospora ipomoeae	(Halst.) L. Lombard & Crous	p	parasitic on vascular plants	Manihot esculenta	Euphorbiaceae	Dade 1940: 213, cited as Hypomyces ipomoeae	Dade 1940	1940				x
accepted	Fungi	Ascomycota	Hypocreales	Nectriaceae		Neocosmospora ipomoeae	(Halst.) L. Lombard & Crous	p	parasitic on vascular plants	Theobroma cacao	Malvaceae	Dade 1940: 213, cited as Hypomyces ipomoeae	Dade 1940	1940				x
accepted	Fungi	Ascomycota	Xylariales	Hypoxylaceae		Annulohypoxylon annulatum	(Schwein.) Y.M. Ju, J.D. Rogers & H.M. Hsieh	m	saprotrophic	on dead bark		Dade 1940: 213, cited as Hypoxylon annulatum	Dade 1940	1940				x
accepted	Fungi	Ascomycota	Meliolales	Meliolaceae		Asteridiella combreti	(F. Stevens) Hansf.	p	parasitic on vascular plants	Combretum sp.	Combretaceae	Dade 1940: 213, cited as Irenina combreti	Dade 1940	1940				x
accepted	Fungi	Ascomycota	Meliolales	Meliolaceae		Asteridiella cyclopoda	(F. Stevens) Hansf.	p	parasitic on vascular plants	Melanthera brownei	Asteraceae	Dade 1940: 213, cited as Irenina cyclopoda	Dade 1940	1940				x
accepted	Fungi	Ascomycota	Meliolales	Meliolaceae		Asteridiella entebbeensis	(Hansf. & F. Stevens) Hansf.	p	parasitic on vascular plants	Manihot utilissima	Euphorbiaceae	Dade 1940: 213, cited as Irenina entebbeensis	Dade 1940	1940				x
accepted	Fungi	Ascomycota	Meliolales	Meliolaceae		Irenopsis coronata	(Speg.) F. Stevens	p	parasitic on vascular plants	Hibiscus owariensis	Malvaceae	Dade 1940: 213, cited as Irenopsis coronata var. hibisci	Dade 1940	1940				x
accepted	Fungi	Ascomycota	Meliolales	Meliolaceae		Irenopsis coronata	(Speg.) F. Stevens	p	parasitic on vascular plants	Triumfetta rhomboidea	Tiliaceae	Dade 1940: 213, cited as Irenopsis coronata var. vanderystii	Dade 1940	1940				x
accepted	Fungi	Ascomycota	Xylariales	Xylariaceae		Kretzschmaria cetrarioides	(Welw. & Curr.) Sacc.	m	saprotrophic	Hevea brasiliensis	Euphorbiaceae	Dade 1940: 214	Dade 1940	1940				x
accepted	Fungi	Ascomycota	Xylariales	Xylariaceae		Kretzschmaria clavus	(Fr.) Sacc.	m	saprotrophic			Dade 1940: 214	Dade 1940	1940				x
accepted	Fungi	Ascomycota	Xylariales	Xylariaceae		Kretzschmaria micropus	(Fr.) Sacc.	m	saprotrophic	Hevea brasiliensis	Euphorbiaceae	Dade 1940: 214	Dade 1940	1940				x
accepted	Fungi	Ascomycota	Hypocreales	Ceratostomataceae		Melanospora zamiae	Corda	m	saprotrophic	Musa sapientum	Musaceae	Dade 1940: 214	Dade 1940	1940				x
accepted	Fungi	Ascomycota	Meliolales	Meliolaceae		Meliola alstoniae	Koord.	p	parasitic on vascular plants	Alstonia congensis	Apocynaceae	Dade 1940: 214	Dade 1940	1940				x
accepted	Fungi	Ascomycota	Meliolales	Meliolaceae		Meliola cardiospermi	Hansf. & F. Stevens	p	parasitic on vascular plants	Cardiospermum grandiflorum	Sapindaceae	Dade 1940: 214	Dade 1940	1940				x
accepted	Fungi	Ascomycota	Meliolales	Meliolaceae		Meliola carissae	Doidge	p	parasitic on vascular plants	Carissa grandiflora	Apocynaceae	Dade 1940: 214	Dade 1940	1940				x
accepted	Fungi	Ascomycota	Meliolales	Meliolaceae		Meliola clerodendri	Hansf.	p	parasitic on vascular plants	Clerodendrum buchholzii	Lamiaceae	Dade 1940: 214	Dade 1940	1940				x
accepted	Fungi	Ascomycota	Meliolales	Meliolaceae		Meliola clerodendricola	Henn.	p	parasitic on vascular plants	Clerodendrum capitatum	Lamiaceae	Dade 1940: 214	Dade 1940	1940				x
accepted	Fungi	Ascomycota	Meliolales	Meliolaceae		Meliola dracaenicola	Har. & Pat.	p	parasitic on vascular plants	Dracaena smithii	Dracaenaceae	Dade 1940: 214	Dade 1940	1940				x
accepted	Fungi	Ascomycota	Meliolales	Meliolaceae		Meliola elaeidis	F. Stevens	p	parasitic on vascular plants	Elaeis guineensis	Arecaceae	Dade 1940: 214	Dade 1940	1940				x
accepted	Fungi	Ascomycota	Meliolales	Meliolaceae		Meliola geniculata	Syd., P. Syd. & E.J. Butler	p	parasitic on vascular plants	Lannea acidissima	Anacardiaceae	Dade 1940: 214	Dade 1940	1940				x
accepted	Fungi	Ascomycota	Meliolales	Meliolaceae		Meliola incompta	Syd. & P. Syd.	p	parasitic on vascular plants	Hilleria latifolia	Phytolaccaceae	Dade 1940: 214	Dade 1940	1940				x
accepted	Fungi	Ascomycota	Meliolales	Meliolaceae		Meliola jasminicola	Henn.	p	parasitic on vascular plants	Jasminum sambac	Oleaceae	Dade 1940: 214	Dade 1940	1940				x
accepted	Fungi	Ascomycota	Meliolales	Meliolaceae		Meliola landolphiae	Hansf.	p	parasitic on vascular plants	indet.	Apocynaceae	Dade 1940: 214	Dade 1940	1940				x
accepted	Fungi	Ascomycota	Meliolales	Meliolaceae		Meliola malacotricha	Speg.	p	parasitic on vascular plants	Merremia dissecta	Convolvulaceae	Dade 1940: 214	Dade 1940	1940				x
accepted	Fungi	Ascomycota	Meliolales	Meliolaceae		Meliola microspora	Pat. & Gaillard	p	parasitic on vascular plants	Ocimum viride	Lamiaceae	Dade 1940: 214	Dade 1940	1940				x
accepted	Fungi	Ascomycota	Meliolales	Meliolaceae		Meliola microspora	Pat. & Gaillard	p	parasitic on vascular plants	Sesamum radiatum	Pedaliaceae	Dade 1940: 214	Dade 1940	1940				x
accepted	Fungi	Ascomycota	Meliolales	Meliolaceae		Meliola panici	Earle	p	parasitic on vascular plants	Vetiveria zizanoides	Poaceae	Dade 1940: 214	Dade 1940	1940				x
accepted	Fungi	Ascomycota	Meliolales	Meliolaceae		Meliola paulliniae	F. Stevens	p	parasitic on vascular plants	Paullinia pinnata	Sapindaceae	Dade 1940: 214	Dade 1940	1940				x
accepted	Fungi	Ascomycota	Pleosporales	Didymellaceae		Epicoccum sorghinum	(Sacc.) Aveskamp, Gruyter & Verkley	p	parasitic on vascular plants	Saccharum officinarum	Poaceae	Dade 1940: 214, cited as Leptosphaeria sacchari	Dade 1940	1940				x
accepted	Fungi	Ascomycota	Hypocreales	Nectriaceae		Nectria pseudotrichia	Berk. & M.A. Curtis	m	saprotrophic	Theobroma sp., Cola sp., Rosa sp.	diverse families	Dade 1940: 214, cited as Megalonectria pseudotrichia	Dade 1940	1940				x
accepted	Fungi	Ascomycota	Meliolales	Meliolaceae		Meliola congoensis	(Beeli) Hansf.	p	parasitic on vascular plants	Secamone myrtifolia	Asclepiadaceae	Dade 1940: 214, cited as Meliola perpusilla var. congoensis	Dade 1940	1940				x
accepted	Fungi	Ascomycota	Meliolales	Meliolaceae		Meliola piperina	Syd. & P. Syd.	p	parasitic on vascular plants	Piper umbellatum	Piperaceae	Dade 1940: 215	Dade 1940	1940				x
accepted	Fungi	Ascomycota	Meliolales	Meliolaceae		Meliola plumbaginis	Hansf. & F. Stevens	p	parasitic on vascular plants	Plumbago zeylanica	Plumbaginaceae	Dade 1940: 215	Dade 1940	1940				x
accepted	Fungi	Ascomycota	Meliolales	Meliolaceae		Meliola simillima	Ellis & Everh.	p	parasitic on vascular plants	Holarrhena wulfsbergii cf., Rauvolfia vomitora	Apocynaceae	Dade 1940: 215	Dade 1940	1940				x
accepted	Fungi	Ascomycota	Meliolales	Meliolaceae		Meliola sinuosa	Doidge	p	parasitic on vascular plants	Trichilia heudelotii	Meliaceae	Dade 1940: 215	Dade 1940	1940				x
accepted	Fungi	Ascomycota	Meliolales	Meliolaceae		Meliola substenospora	Höhn.	p	parasitic on vascular plants	Setaria chevalieri	Poaceae	Dade 1940: 215	Dade 1940	1940				x
accepted	Fungi	Ascomycota	Meliolales	Meliolaceae		Meliola tamarindi	Syd.	p	parasitic on vascular plants	Tamarindus indica	Fabaceae	Dade 1940: 215	Dade 1940	1940				x
accepted	Fungi	Ascomycota	Meliolales	Meliolaceae		Meliola thomasii	Hansf.	p	parasitic on vascular plants	Placodiscus sp., Phialodiscus sp.	Sapindaceae	Dade 1940: 215	Dade 1940	1940				x
accepted	Fungi	Ascomycota	Meliolales	Meliolaceae		Meliola trifurcata	Cif.	p	parasitic on vascular plants	Carapa procera	Meliaceae	Dade 1940: 215	Dade 1940	1940				x
accepted	Fungi	Ascomycota	Microthyriales	Microthyriaceae		Microthyrium sp.		p	parasitic on vascular plants	Elaeis guineensis	Arecaceae	Dade 1940: 215	Dade 1940	1940				x
accepted	Fungi	Ascomycota	Capnodiales	Mycosphaerellaceae		Mycosphaerella gossypina	(G.F. Atk.) Earle	p	parasitic on vascular plants	Gossypium sp.	Malvaceae	Dade 1940: 215	Dade 1940	1940				x
accepted	Fungi	Ascomycota	Myriangiales	Myriangiaceae		Myriangium duriaei	Mont. & Berk.	m	parasitic on arthropods	Mytilapsis citricola; Diaspididae	Hemiptera	Dade 1940: 215	Dade 1940	1940				x
accepted	Fungi	Ascomycota	Hypocreales	Nectriaceae		Nectria fuliginosa	Berk. & Broome	p	saprotrophic or parasitic on vascular plants	indet.	Fabaceae	Dade 1940: 215	Dade 1940	1940				x
accepted	Fungi	Ascomycota	Hypocreales	Nectriaceae		Nectria masseei	Sacc. & D. Sacc.	m	saprotrophic	on dead bark		Dade 1940: 215	Dade 1940	1940				x
accepted	Fungi	Ascomycota	Hypocreales	Nectriaceae		Macronectria jungneri	(Henn.) C. Salgado & P. Chaverri	m	saprotrophic	Theobroma cacao	Malvaceae	Dade 1940: 215, cited as Nectria jungneri	Dade 1940	1940				x
accepted	Fungi	Ascomycota	Hypocreales	Clavicipitaceae		Hypocrella vilis	Syd. & P. Syd.	m	parasitic on arthropods	Mytilaspis citricola; Diaspididae	Hemiptera	Dade 1940: 215, cited as Nectria vilis	Dade 1940	1940				x
accepted	Fungi	Ascomycota	Xylariales	Graphostromataceae		Biscogniauxia pithodes	(Berk. & Broome) Whalley & Læssøe	m	saprotrophic	Eugenia uniflora	Myrtaceae	Dade 1940: 215, cited as Nummularia pithodes	Dade 1940	1940				x
accepted	Fungi	Ascomycota	Pleosporales	Pleosporaceae		Bipolaris maydis	(Y. Nisik. & C. Miyake) Shoemaker	p	parasitic on vascular plants	Zea mays	Poaceae	Dade 1940: 215, cited as Ophiobolus heterostrophus	Dade 1940	1940				x
accepted	Fungi	Ascomycota	Eurotiales	Aspergillaceae		Penicillium digitatum	(Pers.) Sacc.	m	saprotrophic	Citrus paradisi	Rutaceae	Dade 1940: 216	Dade 1940	1940				x
accepted	Fungi	Ascomycota	Phyllachorales	Phyllachoraceae		Phyllachora lactea	Theiss. & Syd.	p	parasitic on vascular plants	Dalbergia saxatilis	Fabaceae	Dade 1940: 216	Dade 1940	1940				x
accepted	Fungi	Ascomycota	Phyllachorales	Phyllachoraceae		Phyllachora neurophila	Syd.	p	parasitic on vascular plants	Ficus exasperata	Moraceae	Dade 1940: 216	Dade 1940	1940				x
accepted	Fungi	Ascomycota	Phyllachorales	Phyllachoraceae		Phyllachora sphaerosperma	G. Winter	p	parasitic on vascular plants	Paspalum scrobiculatum	Poaceae	Dade 1940: 216	Dade 1940	1940				x
accepted	Fungi	Ascomycota	Tubeufiales	Tubeufiaceae		Podonectria coccicola	(Ellis & Everh.) Petch	m	parasitic on arthropods	scale insect on Citrus; Coccidae	Hemiptera	Dade 1940: 216	Dade 1940	1940				x
accepted	Fungi	Ascomycota	Xylariales	Xylariaceae	cf.	Rosellinia arcuata	Petch	p	parasitic on vascular plants	Theobroma cacao	Malvaceae	Dade 1940: 216	Dade 1940	1940				x
accepted	Fungi	Ascomycota	Xylariales	Xylariaceae		Rosellinia asperata	Massee ex Wakef.	m	saprotrophic	on decaying wood		Dade 1940: 216	Dade 1940	1940				x
accepted	Fungi	Ascomycota	Microthyriales	Schizothyriaceae		Schizothyrium melanoplacum	(Mont.) Sacc.	p	parasitic on vascular plants	Justicia flava	Acanthaceae	Dade 1940: 216	Dade 1940	1940				x
accepted	Fungi	Ascomycota	Eurotiales	Trichocomaceae		Talaromyces rugulosus	(Thom) Samson, N. Yilmaz, Frisvad & Seifert	m	saprotrophic	Citrus paradisi	Rutaceae	Dade 1940: 216, cited as Penicillium rugulosum	Dade 1940	1940				x
accepted	Fungi	Ascomycota	Phyllachorales	Phyllachoraceae		Phyllachora ischaemi	Syd. & P. Syd.	p	parasitic on vascular plants	Cymbopogon giganteus	Poaceae	Dade 1940: 216, cited as Phyllachora assimilis	Dade 1940	1940				x
accepted	Fungi	Ascomycota	Phyllachorales	Phyllachoraceae		Phyllachora paspalicola	Henn.	p	parasitic on vascular plants	Digitaria velutina	Poaceae	Dade 1940: 216, cited as Phyllachora digitariae	Dade 1940	1940				x
accepted	Fungi	Ascomycota	Phyllachorales	Phyllachoraceae		Phyllachora setariicola	Speg.	p	parasitic on vascular plants	Panicum maximum	Poaceae	Dade 1940: 216, cited as Phyllachora heterospora	Dade 1940	1940				x
accepted	Fungi	Ascomycota	Xylariales	Xylariaceae		Thamnomyces chamissonis	Ehrenb.	m	saprotrophic	Ficus elastica	Moraceae	Dade 1940: 217	Dade 1940	1940				x
accepted	Fungi	Ascomycota	Hypocreales	Clavicipitaceae	aff.	Ustilaginoidea ochracea	Henn.	p	parasitic on vascular plants	Setaria chevalieri	Poaceae	Dade 1940: 217	Dade 1940	1940				x
accepted	Fungi	Ascomycota	Xylariales	Xylariaceae		Xylaria gomphus	Fr.	m	saprotrophic			Dade 1940: 217	Dade 1940	1940				x
accepted	Fungi	Ascomycota	Xylariales	Xylariaceae		Xylaria haemorrhoidalis	Berk. & Broome	m	saprotrophic			Dade 1940: 217	Dade 1940	1940				x
accepted	Fungi	Ascomycota	Xylariales	Xylariaceae		Xylaria protea	Fr.	m	saprotrophic			Dade 1940: 217	Dade 1940	1940				x
accepted	Fungi	Ascomycota	Xylariales	Xylariaceae		Xylaria rhopaloides	(Kunze) Mont.	m	saprotrophic			Dade 1940: 217	Dade 1940	1940				x
accepted	Fungi	Ascomycota	Hypocreales	Nectriaceae		Nectria pseudotrichia	Berk. & M.A. Curtis	m	saprotrophic	on dead bark		Dade 1940: 217, cited as Sphaerostilbe cinnabarina	Dade 1940	1940				x
accepted	Fungi	Ascomycota	Hypocreales	Nectriaceae		Cosmospora flammea	(Tul. & C. Tul.) Rossman & Samuels	m	parasitic on arthropods	Mytilaspis citricola; Diaspididae	Hemiptera	Dade 1940: 217, cited as Sphaerostilbe coccophila	Dade 1940	1940				x
accepted	Fungi	Ascomycota	Hypocreales	Nectriaceae		Corallomycetella repens	(Berk. & Broome) Rossman & Samuels	m	saprotrophic or parasitic on vascular plants	Citrus sp., Hevea sp.	diverse families	Dade 1940: 217, cited as Sphaerostilbe repens	Dade 1940	1940				x
accepted	Fungi	Ascomycota	Sordariales	Chaetomiaceae		Chaetomidium setosum	(Dade) Lodha	p	parasitic on vascular plants	Theobroma cacao, prepared cacao	Malvaceae	Dade 1940: 217, cited as Thielavia setosa	Dade 1940	1940				x
accepted	Fungi	Ascomycota	Xylariales	Xylariaceae		Kretzschmaria zonata	(Lév.) P.M.D. Martin	m	saprotrophic	Ficus sp., Hevea brasiliensis, Theobroma sp.	diverse families	Dade 1940: 217, cited as Ustulina zonata	Dade 1940	1940				x
accepted	Fungi	Ascomycota	Xylariales	Xylariaceae		Xylaria nigrescens	(Sacc.) Lloyd	m	saprotrophic			Dade 1940: 217, cited as Xylaria involuta var. nigrescens	Dade 1940	1940				x
accepted	Fungi	Ascomycota	Xylariales	Hypoxylaceae		Annulohypoxylon moriforme	(Henn.) Y.M. Ju, J.D. Rogers & H.M. Hsieh	m	saprotrophic			Dade 1940: 217, cited as Xylaria moriformis, probably referring to Hypoxylon moriforme	Dade 1940	1940				x
accepted	Fungi	Ascomycota	Xylariales	Xylariaceae		Podosordaria nigripes	(Klotzsch) P.M.D. Martin	m	saprotrophic	on termite nests, abandoned		Dade 1940: 217, cited as Xylaria nigripes	Dade 1940	1940				x
accepted	Fungi	Ascomycota	Xylariales	Xylariaceae		Xylaria feejeensis	(Berk.) Fr.	m	saprotrophic			Dade 1940: 217, cited as Xylaria plebeja	Dade 1940	1940				x
accepted	Fungi	Basidiomycota	Pucciniales	Pucciniales family incertae sedis		Aecidium bomolense	Syd. & P. Syd.	p	parasitic on vascular plants	Adenia cissampeloides	Passifloraceae	Dade 1940: 218	Dade 1940	1940				x
accepted	Fungi	Basidiomycota	Pucciniales	Pucciniales family incertae sedis		Aecidium incomparabile	Syd. & P. Syd.	p	parasitic on vascular plants	Micrococca mercurialis	Euphorbiaceae	Dade 1940: 218	Dade 1940	1940				x
accepted	Fungi	Basidiomycota	Pucciniales	Pucciniales family incertae sedis		Aecidium micrococcae	Syd.	p	parasitic on vascular plants	Micrococca mercurialis	Euphorbiaceae	Dade 1940: 218	Dade 1940	1940				x
accepted	Fungi	Basidiomycota	Pucciniales	Pucciniales family incertae sedis		Aecidium phyllanthi-floribundi	Vienn.-Bourg.	p	parasitic on vascular plants	Phyllanthus discoides	Phyllanthaceae	Dade 1940: 218	Dade 1940	1940				x
accepted	Fungi	Basidiomycota	Pucciniales	Pucciniales family incertae sedis		Aecidium tubulosum	Pat. & Gaillard	p	parasitic on vascular plants	Solanum melongena	Solanaceae	Dade 1940: 218	Dade 1940	1940				x
accepted	Fungi	Ascomycota	Helotiales	Bulgariaceae		Bulgaria turbinata	Massee	m	saprotrophic	on wood		Dade 1940: 218	Dade 1940	1940				x
accepted	Fungi	Ascomycota	Pezizales	Sarcoscyphaceae		Cookeina sulcipes	(Berk.) Kuntze	m	saprotrophic	on dead branches		Dade 1940: 218	Dade 1940	1940				x
accepted	Fungi	Ascomycota	Pezizales	Sarcoscyphaceae		Cookeina sulcipes	(Berk.) Kuntze	m	saprotrophic			Dade 1940: 218	Dade 1940	1940				x
accepted	Fungi	Ascomycota	Hysteriales	Hysteriaceae		Hysterium sp.		p	parasitic on vascular plants	Strophanthus hispidus	Apocynaceae	Dade 1940: 218	Dade 1940	1940				x
accepted	Fungi	Ascomycota	Hysteriales	Hysteriaceae		Hysterium vermiforme	Massee	m	saprotrophic	on dead branches		Dade 1940: 218	Dade 1940	1940				x
accepted	Fungi	Ascomycota	Pezizales	Sarcoscyphaceae		Trichoscypha hindsii var. beccariana	Ces.	m	saprotrophic	on dead branches		Dade 1940: 218	Dade 1940	1940				x
accepted	Fungi	Ascomycota	Patellariales	Patellariaceae		Tryblidiella tetraspora	Massee	m	saprotrophic	on dead branches		Dade 1940: 218	Dade 1940	1940				x
accepted	Fungi	Ascomycota	Xylariales	Xylariaceae		Xylaria schweinitzii	Berk. & M.A. Curtis	m	saprotrophic			Dade 1940: 218	Dade 1940	1940				x
accepted	Fungi	Ascomycota	Xylariales	Xylariaceae		Xylaria scopiformis	Mont. ex Berk. & Broome	m	saprotrophic	on dead wood		Dade 1940: 218	Dade 1940	1940				x
accepted	Fungi	Ascomycota	Xylariales	Xylariaceae		Xylaria tabacina	(J. Kickx f.) Fr.	m	saprotrophic	on dead wood		Dade 1940: 218	Dade 1940	1940				x
accepted	Fungi	Ascomycota	Xylariales	Xylariaceae		Xylaria torquescens	Sacc.	m	saprotrophic	on dead wood		Dade 1940: 218	Dade 1940	1940				x
accepted	Fungi	Ascomycota	Xylariales	Xylariaceae		Xylaria variabilis	Welw. & Curr.	m	saprotrophic	on dead wood		Dade 1940: 218	Dade 1940	1940				x
accepted	Fungi	Ascomycota	Ascomycota order unclear	Ascomycota family unclear		Zukalia sp.		m	unclear	Coffea stenophylla	Rubiaceae	Dade 1940: 218	Dade 1940	1940				x
accepted	Fungi	Basidiomycota	Pucciniales	Pucciniaceae		Endophyllum cassiae	(Bres.) F. Stevens & Mendiola	p	parasitic on vascular plants	Cassia tora	Fabaceae	Dade 1940: 218, cited as Aecidium cassiae	Dade 1940	1940				x
accepted	Fungi	Basidiomycota	Pucciniales	Pucciniosiraceae		Dietelia codiaei	(Syd.) Boerema	p	parasitic on vascular plants	Codiaeum variegatum	Euphorbiaceae	Dade 1940: 218, cited as Aecidium codiaei	Dade 1940	1940				x
accepted	Fungi	Basidiomycota	Pucciniales	Phakopsoraceae		Cerotelium corchori	Syd.	p	parasitic on vascular plants	Corchorus olitorius	Malvaceae	Dade 1940: 219	Dade 1940	1940				x
accepted	Fungi	Basidiomycota	Pucciniales	Phakopsoraceae		Cerotelium proximellum	Syd.	p	parasitic on vascular plants	Lannea acidissima	Anacardiaceae	Dade 1940: 219	Dade 1940	1940				x
accepted	Fungi	Basidiomycota	Ustilaginales	Anthracoideaceae		Cintractia axicola	(Berk.) Cornu	p	parasitic on vascular plants	Fimbristylis dichotoma	Cyperaceae	Dade 1940: 219	Dade 1940	1940				x
accepted	Fungi	Basidiomycota	Ustilaginales	Anthracoideaceae		Cintractia limitata	G.P. Clinton	p	parasitic on vascular plants	Cyperus umbellatus	Cyperaceae	Dade 1940: 219	Dade 1940	1940				x
accepted	Fungi	Basidiomycota	Exobasidiales	Graphiolaceae		Graphiola phoenicis	(Moug. ex Fr.) Poit.	p	parasitic on vascular plants	Phoenix sp.	Arecaceae	Dade 1940: 219	Dade 1940	1940				x
accepted	Fungi	Basidiomycota	Pucciniales	Pucciniales family incertae sedis	type of a new species	Hemileia buntingii	Wakef. & Hansf.	p	parasitic on vascular plants	Strophanthus hispidus	Apocynaceae	Dade 1940: 219	Dade 1940	1940				x
accepted	Fungi	Basidiomycota	Pucciniales	Pucciniales family incertae sedis		Hemileia deightonii	Syd.	p	parasitic on vascular plants	Rauvolfia vomitoria	Apocynaceae	Dade 1940: 219	Dade 1940	1940				x
accepted	Fungi	Basidiomycota	Pucciniales	Pucciniales family incertae sedis		Hemileia dioscoreae-aculeatae	(Racib.) P. Syd. & Syd.	p	parasitic on vascular plants	Dioscorea bulbifera	Dioscoreaceae	Dade 1940: 219	Dade 1940	1940				x
accepted	Fungi	Basidiomycota	Pucciniales	Pucciniales family incertae sedis		Hemileia scholzii	Syd. & P. Syd.	p	parasitic on vascular plants	Clerodendrum buchholzii	Lamiaceae	Dade 1940: 219	Dade 1940	1940				x
accepted	Fungi	Basidiomycota	Pucciniales	Pucciniaceae		Puccinia batatas	P. Syd. & Syd.	p	parasitic on vascular plants	Ipomoea digitata	Convolvulaceae	Dade 1940: 219	Dade 1940	1940				x
accepted	Fungi	Basidiomycota	Pucciniales	Pucciniaceae		Puccinia digitariae	Pole-Evans	p	parasitic on vascular plants	Digitaria velutina	Poaceae	Dade 1940: 219	Dade 1940	1940				x
accepted	Fungi	Basidiomycota	Pucciniales	Pucciniaceae		Puccinia erythraeensis	Pazschke	p	parasitic on vascular plants	Andropogon gabonensis	Poaceae	Dade 1940: 219	Dade 1940	1940				x
accepted	Fungi	Basidiomycota	Pucciniales	Pucciniaceae		Puccinia heterospora	Berk. & M.A. Curtis	p	parasitic on vascular plants	Sida rhombifolia, Sida urens	Malvaceae	Dade 1940: 219	Dade 1940	1940				x
accepted	Fungi	Basidiomycota	Pucciniales	Phakopsoraceae		Phakopsora desmium	(Berk. & Broome) Cummins	p	parasitic on vascular plants	Gossypium sp.	Malvaceae	Dade 1940: 219, cited as Cerotelium desmium	Dade 1940	1940				x
accepted	Fungi	Basidiomycota	Ustilaginales	Anthracoideaceae		Cintractia axicola	(Berk.) Cornu	p	parasitic on vascular plants	Cyperus sphacelatus	Cyperaceae	Dade 1940: 219, cited as Cintractia peribebuyensis	Dade 1940	1940				x
accepted	Fungi	Basidiomycota	Pucciniales	Pucciniaceae		Puccinia hoslundiae	Grove	p	parasitic on vascular plants	Hoslundia opposita	Lamiaceae	Dade 1940: 220	Dade 1940	1940				x
accepted	Fungi	Basidiomycota	Pucciniales	Pucciniaceae		Puccinia lantanae	Farl.	p	parasitic on vascular plants	Lantana camara	Verbenaceae	Dade 1940: 220	Dade 1940	1940				x
accepted	Fungi	Basidiomycota	Pucciniales	Pucciniaceae		Puccinia lateritia	Berk. & M.A. Curtis	p	parasitic on vascular plants	Borreria ramisparsa	Rubiaceae	Dade 1940: 220	Dade 1940	1940				x
accepted	Fungi	Basidiomycota	Pucciniales	Pucciniaceae		Puccinia physedrae	Syd.	p	parasitic on vascular plants	Physedra barteri	Cucurbitaceae	Dade 1940: 220	Dade 1940	1940				x
accepted	Fungi	Basidiomycota	Pucciniales	Pucciniaceae		Puccinia purpurea	Cooke	p	parasitic on vascular plants	Sorghum vulgare	Poaceae	Dade 1940: 220	Dade 1940	1940				x
accepted	Fungi	Basidiomycota	Pucciniales	Pucciniaceae		Puccinia romagnoliana	Maire & Sacc.	p	parasitic on vascular plants	Cyperus distans, Cyperus esculentus, Cyperus sphacelatus	Cyperaceae	Dade 1940: 220	Dade 1940	1940				x
accepted	Fungi	Basidiomycota	Pucciniales	Pucciniaceae		Puccinia rottboelliae	P. Syd. & Syd.	p	parasitic on vascular plants	Rottboellia exaltata	Poaceae	Dade 1940: 220	Dade 1940	1940				x
accepted	Fungi	Basidiomycota	Pucciniales	Pucciniaceae		Puccinia rufipes	Dietel	p	parasitic on vascular plants	imperata cylindrica var. thunbergii	Poaceae	Dade 1940: 220	Dade 1940	1940				x
accepted	Fungi	Basidiomycota	Pucciniales	Pucciniaceae		Puccinia setariae	Dietel & Holw.	p	parasitic on vascular plants			Dade 1940: 220	Dade 1940	1940				x
accepted	Fungi	Basidiomycota	Pucciniales	Pucciniaceae		Puccinia sp.		p	parasitic on vascular plants	Urochloa insculpta	Poaceae	Dade 1940: 220	Dade 1940	1940				x
accepted	Fungi	Basidiomycota	Pucciniales	Pucciniaceae		Puccinia versicolor	Dietel & Holw.	p	parasitic on vascular plants	Heteropogon contortus	Poaceae	Dade 1940: 220	Dade 1940	1940				x
accepted	Fungi	Basidiomycota	Pucciniales	Raveneliaceae		Ravenelia ornata	Syd. & P. Syd.	p	parasitic on vascular plants	Abrus precatorius	Fabaceae	Dade 1940: 220	Dade 1940	1940				x
accepted	Fungi	Basidiomycota	Pucciniales	Raveneliaceae		Ravenelia zygiae	Syd.	p	parasitic on vascular plants	Albizia zygia	Fabaceae	Dade 1940: 220	Dade 1940	1940				x
accepted	Fungi	Basidiomycota	Pucciniales	Pucciniales family incertae sedis		Uredo kyllingae	Henn.	p	parasitic on vascular plants	Kyllinga sp.	Cyperaceae	Dade 1940: 220	Dade 1940	1940				x
accepted	Fungi	Basidiomycota	Pucciniales	Pucciniales family incertae sedis		Uredo longaensis	Henn.	p	parasitic on vascular plants	Combretum sp.	Combretaceae	Dade 1940: 220	Dade 1940	1940				x
accepted	Fungi	Basidiomycota	Pucciniales	Pucciniales family incertae sedis		Uredo philippinensis	Syd. & P. Syd.	p	parasitic on vascular plants	Cyperus distans	Cyperaceae	Dade 1940: 220	Dade 1940	1940				x
accepted	Fungi	Basidiomycota	Pucciniales	Pucciniales family incertae sedis		Uredo scabies	Cooke	p	parasitic on vascular plants	Vanilla planifolia	Orchidaceae	Dade 1940: 220	Dade 1940	1940				x
accepted	Fungi	Basidiomycota	Ustilaginales	Ustilaginaceae		Sporisorium sp.		p	parasitic on vascular plants	Vetiveria fulvibarbis	Poaceae	Dade 1940: 220 as Sorosporium sp.	Dade 1940	1940				x
accepted	Fungi	Basidiomycota	Pucciniales	Pucciniaceae		Puccinia sorghi	Schwein.	p	parasitic on vascular plants	Zea mays	Poaceae	Dade 1940: 220, cited as Puccinia maydis	Dade 1940	1940				x
accepted	Fungi	Basidiomycota	Pucciniales	Pucciniaceae		Puccinia substriata	Ellis & Barthol.	p	parasitic on vascular plants	Pennisetum typhoides	Poaceae	Dade 1940: 220, cited as Puccinia penniseti	Dade 1940	1940				x
accepted	Fungi	Basidiomycota	Ustilaginales	Ustilaginaceae		Sporisorium sorghi	Ehrenb. ex Link	p	parasitic on vascular plants	Pennisetum thyphoides, Sorghum vulgare	Poaceae	Dade 1940: 220, cited as Sphacelotheca sorghi	Dade 1940	1940				x
accepted	Fungi	Basidiomycota	Ustilaginales	Ustilaginaceae		Moesziomyces bullatus	(J. Schröt.) Vánky	p	parasitic on vascular plants	Pennisetum typhoides	Poaceae	Dade 1940: 220, cited as Tolyposporium penicillariae	Dade 1940	1940				x
accepted	Fungi	Basidiomycota	Polyporales	Ganodermataceae		Amauroderma auriscalpium	(Pers.) Torrend	m	saprotrophic			Dade 1940: 221	Dade 1940	1940				x
accepted	Fungi	Basidiomycota	Polyporales	Ganodermataceae		Amauroderma conjunctum	(Lloyd) Torrend	m	saprotrophic			Dade 1940: 221	Dade 1940	1940				x
accepted	Fungi	Basidiomycota	Polyporales	Ganodermataceae		Amauroderma exile	(Berk.) Torrend	m	saprotrophic			Dade 1940: 221	Dade 1940	1940				x
accepted	Fungi	Basidiomycota	Polyporales	Ganodermataceae		Amauroderma rude	(Berk.) Torrend	m	saprotrophic			Dade 1940: 221	Dade 1940	1940				x
accepted	Fungi	Basidiomycota	Agaricales	Physalacriaceae		Armillaria mellea	(Vahl) P. Kumm.	p	parasitic on vascular plants	Alchornea cordifolia	Euphorbiaceae	Dade 1940: 221	Dade 1940	1940				x
accepted	Fungi	Basidiomycota	Agaricales	Physalacriaceae		Armillaria mellea	(Vahl) P. Kumm.	p	parasitic on vascular plants	Blighia sapida	Sapindaceae	Dade 1940: 221	Dade 1940	1940				x
accepted	Fungi	Basidiomycota	Agaricales	Physalacriaceae		Armillaria mellea	(Vahl) P. Kumm.	p	parasitic on vascular plants	Capsicum annuum	Solanaceae	Dade 1940: 221	Dade 1940	1940				x
accepted	Fungi	Basidiomycota	Agaricales	Physalacriaceae		Armillaria mellea	(Vahl) P. Kumm.	p	parasitic on vascular plants	Ceiba pentandra	Malvaceae	Dade 1940: 221	Dade 1940	1940				x
accepted	Fungi	Basidiomycota	Agaricales	Physalacriaceae		Armillaria mellea	(Vahl) P. Kumm.	p	parasitic on vascular plants	Chlorophora excelsa	Moraceae	Dade 1940: 221	Dade 1940	1940				x
accepted	Fungi	Basidiomycota	Agaricales	Physalacriaceae		Armillaria mellea	(Vahl) P. Kumm.	p	parasitic on vascular plants	Citrus aurantiifolia	Rutaceae	Dade 1940: 221	Dade 1940	1940				x
accepted	Fungi	Basidiomycota	Agaricales	Physalacriaceae		Armillaria mellea	(Vahl) P. Kumm.	p	parasitic on vascular plants	Cocos nucifera	Arecaceae	Dade 1940: 221	Dade 1940	1940				x
accepted	Fungi	Basidiomycota	Agaricales	Physalacriaceae		Armillaria mellea	(Vahl) P. Kumm.	p	parasitic on vascular plants	Coffea sp.	Rubiaceae	Dade 1940: 221	Dade 1940	1940				x
accepted	Fungi	Basidiomycota	Agaricales	Physalacriaceae		Armillaria mellea	(Vahl) P. Kumm.	p	parasitic on vascular plants	Colocasia antiquorum	Araceae	Dade 1940: 221	Dade 1940	1940				x
accepted	Fungi	Basidiomycota	Agaricales	Physalacriaceae		Armillaria mellea	(Vahl) P. Kumm.	p	parasitic on vascular plants	Combretum sp.	Combretaceae	Dade 1940: 221	Dade 1940	1940				x
accepted	Fungi	Basidiomycota	Agaricales	Physalacriaceae		Armillaria mellea	(Vahl) P. Kumm.	p	parasitic on vascular plants	Elaeis guineensis	Arecaceae	Dade 1940: 221	Dade 1940	1940				x
accepted	Fungi	Basidiomycota	Agaricales	Physalacriaceae		Armillaria mellea	(Vahl) P. Kumm.	p	parasitic on vascular plants	Ficus asperifolia	Moraceae	Dade 1940: 221	Dade 1940	1940				x
accepted	Fungi	Basidiomycota	Agaricales	Physalacriaceae		Armillaria mellea	(Vahl) P. Kumm.	p	parasitic on vascular plants	Funtumia africana	Apocynaceae	Dade 1940: 221	Dade 1940	1940				x
accepted	Fungi	Basidiomycota	Agaricales	Physalacriaceae		Armillaria mellea	(Vahl) P. Kumm.	p	parasitic on vascular plants	Hibiscus esculentus	Malvaceae	Dade 1940: 221	Dade 1940	1940				x
accepted	Fungi	Basidiomycota	Agaricales	Physalacriaceae		Armillaria mellea	(Vahl) P. Kumm.	p	parasitic on vascular plants	Mangifera indica	Anacardiaceae	Dade 1940: 221	Dade 1940	1940				x
accepted	Fungi	Basidiomycota	Agaricales	Physalacriaceae		Armillaria mellea	(Vahl) P. Kumm.	p	parasitic on vascular plants	Manihot utilissima	Euphorbiaceae	Dade 1940: 221	Dade 1940	1940				x
accepted	Fungi	Basidiomycota	Agaricales	Physalacriaceae		Armillaria mellea	(Vahl) P. Kumm.	p	parasitic on vascular plants	Musa paradisiaca	Musaceae	Dade 1940: 221	Dade 1940	1940				x
accepted	Fungi	Basidiomycota	Agaricales	Physalacriaceae		Armillaria mellea	(Vahl) P. Kumm.	p	parasitic on vascular plants	Pennisetum purpureum	Poaceae	Dade 1940: 221	Dade 1940	1940				x
accepted	Fungi	Basidiomycota	Agaricales	Physalacriaceae		Armillaria mellea	(Vahl) P. Kumm.	p	parasitic on vascular plants	Persea americana	Lauraceae	Dade 1940: 221	Dade 1940	1940				x
accepted	Fungi	Basidiomycota	Agaricales	Physalacriaceae		Armillaria mellea	(Vahl) P. Kumm.	p	parasitic on vascular plants	Phyllanthus discoides	Phyllanthaceae	Dade 1940: 221	Dade 1940	1940				x
accepted	Fungi	Basidiomycota	Agaricales	Physalacriaceae		Armillaria mellea	(Vahl) P. Kumm.	p	parasitic on vascular plants	Pittosporum sp.	Pittosporaceae	Dade 1940: 221	Dade 1940	1940				x
accepted	Fungi	Basidiomycota	Agaricales	Physalacriaceae		Armillaria mellea	(Vahl) P. Kumm.	p	parasitic on vascular plants	Rauvolfia vomitoria	Apocynaceae	Dade 1940: 221	Dade 1940	1940				x
accepted	Fungi	Basidiomycota	Agaricales	Physalacriaceae		Armillaria mellea	(Vahl) P. Kumm.	p	parasitic on vascular plants	Spathodea campanulata	Bignoniaceae	Dade 1940: 221	Dade 1940	1940				x
accepted	Fungi	Basidiomycota	Agaricales	Physalacriaceae		Armillaria mellea	(Vahl) P. Kumm.	p	parasitic on vascular plants	Terminalia sp.	Combretaceae	Dade 1940: 221	Dade 1940	1940				x
accepted	Fungi	Basidiomycota	Agaricales	Physalacriaceae		Armillaria mellea	(Vahl) P. Kumm.	p	parasitic on vascular plants	Theobroma cacao	Malvaceae	Dade 1940: 221	Dade 1940	1940				x
accepted	Fungi	Basidiomycota	Agaricales	Physalacriaceae		Armillaria mellea	(Vahl) P. Kumm.	p	parasitic on vascular plants	Xanthosoma sagittifolium	Araceae	Dade 1940: 221	Dade 1940	1940				x
accepted	Fungi	Basidiomycota	Auriculariales	Auriculariaceae		Auricularia auricula-judae	(Bull.) Quél.	m	saprotrophic	on dead branches		Dade 1940: 221	Dade 1940	1940				x
accepted	Fungi	Basidiomycota	Auriculariales	Auriculariaceae		Auricularia delicata	(Mont. ex Fr.) Henn.	m	saprotrophic			Dade 1940: 221	Dade 1940	1940				x
accepted	Fungi	Basidiomycota	Pucciniales	Pucciniaceae		Uromyces commelinae	Cooke	p	parasitic on vascular plants	Commelina sp.	Commelinaceae	Dade 1940: 221	Dade 1940	1940				x
accepted	Fungi	Basidiomycota	Pucciniales	Pucciniaceae		Uromyces eragrostidis	Tracy	p	parasitic on vascular plants	Eragrostis ciliaris	Poaceae	Dade 1940: 221	Dade 1940	1940				x
accepted	Fungi	Basidiomycota	Pucciniales	Pucciniaceae		Uromyces melantherae	Cooke	p	parasitic on vascular plants	Melanthera brownei	Asteraceae	Dade 1940: 221	Dade 1940	1940				x
accepted	Fungi	Basidiomycota	Pucciniales	Pucciniaceae		Uromyces mucunae	Rabenh.	p	parasitic on vascular plants	Mucuna sp.	Fabaceae	Dade 1940: 221	Dade 1940	1940				x
accepted	Fungi	Basidiomycota	Pucciniales	Pucciniaceae		Uromyces tenuicutis	McAlpine	p	parasitic on vascular plants	Sporobolus pyramidalis	Poaceae	Dade 1940: 221	Dade 1940	1940				x
accepted	Fungi	Basidiomycota	Polyporales	Ganodermataceae		Amauroderma preussii	(Henn.) Steyaert	m	saprotrophic			Dade 1940: 221, cited as Amauroderma rugosissimus	Dade 1940	1940				x
accepted	Fungi	Basidiomycota	Polyporales	Ganodermataceae		Amauroderma preussii	(Henn.) Steyaert	m	saprotrophic			Dade 1940: 221, cited as Amauroderma salebrosum	Dade 1940	1940				x
accepted	Fungi	Basidiomycota	Pucciniales	Pucciniaceae		Uromyces appendiculatus	(Pers.) Link	p	parasitic on vascular plants	Phaseolus vulgaris	Fabaceae	Dade 1940: 221, cited as Uromyces appendiculatus F. Strauss	Dade 1940	1940				x
accepted	Fungi	Basidiomycota	Pucciniales	Pucciniaceae		Uromyces setariae-italicae	Yoshino	p	parasitic on vascular plants	Brachiaria distichophylla	Poaceae	Dade 1940: 221, cited as Uromyces leptodermus	Dade 1940	1940				x
accepted	Fungi	Basidiomycota	Tilletiales	Tilletiaceae		Conidiosporomyces ayresii	(Berk.) Vánky & R. Bauer	p	parasitic on vascular plants	Panicum maximum	Poaceae	Dade 1940: 221, cited as Ustilago heterospora Henn.	Dade 1940	1940				x
accepted	Fungi	Basidiomycota	Ustilaginales	Ustilaginaceae		Ustilago maydis	(DC.) Corda	p	parasitic on vascular plants	Zea mays	Poaceae	Dade 1940: 221, cited as Ustilago zeae	Dade 1940	1940				x
accepted	Fungi	Basidiomycota	Agaricales	Agaricaceae		Calvatia cyathiformis	(Bosc) Morgan	m	saprotrophic			Dade 1940: 222	Dade 1940	1940				x
accepted	Fungi	Basidiomycota	Agaricales	Agaricaceae		Cyathus intermedius	(Mont.) Tul. & C. Tul.	m	saprotrophic			Dade 1940: 222	Dade 1940	1940				x
accepted	Fungi	Basidiomycota	Agaricales	Agaricaceae		Cyathus limbatus	Tul. & C. Tul.	m	saprotrophic	bamboo	Poaceae	Dade 1940: 222	Dade 1940	1940				x
accepted	Fungi	Basidiomycota	Polyporales	Polyporaceae		Fomes pseudosenex	(Murrill) Sacc. & Trotter	m	saprotrophic			Dade 1940: 222	Dade 1940	1940				x
accepted	Fungi	Basidiomycota	Auriculariales	Auriculariaceae		Auricularia nigricans	(Sw.) Birkebak, Looney & Sánchez-García	m	saprotrophic			Dade 1940: 222, , cited as Auricularia polytricha	Dade 1940	1940				x
accepted	Fungi	Basidiomycota	Auriculariales	Auriculariaceae		Auricularia delicata	(Mont. ex Fr.) Henn.	m	saprotrophic			Dade 1940: 222, cited as Auricularia hunteri	Dade 1940	1940				x
accepted	Fungi	Basidiomycota	Agaricales	Tricholomataceae		Infundibulicybe gibba	(Pers.) Harmaja	m	saprotrophic			Dade 1940: 222, cited as Clitocybe maxima	Dade 1940	1940				x
accepted	Fungi	Basidiomycota	Agaricales	Inocybaceae		Phaeosolenia inconspicua	(Sacc.) Donk	m	saprotrophic	on dead herbaceous stems		Dade 1940: 222, cited as Cyphella lilacina	Dade 1940	1940				x
accepted	Fungi	Basidiomycota	Polyporales	Polyporaceae		Trametes meyenii	(Klotzsch) Lloyd	m	saprotrophic			Dade 1940: 222, cited as Daedalea dregena	Dade 1940	1940				x
accepted	Fungi	Basidiomycota	Phallales	Phallaceae		Phallus indusiatus	Vent.	m	saprotrophic			Dade 1940: 222, cited as Dictyophora indusiata	Dade 1940	1940				x
accepted	Fungi	Basidiomycota	Polyporales	Polyporaceae		Favolus tenuiculus	P. Beauv.	m	saprotrophic	on dead wood		Dade 1940: 222, cited as Favolus tessellatus	Dade 1940	1940				x
accepted	Fungi	Basidiomycota	Agaricales	Hymenogastraceae		Gymnopilus sapineus	(Fr.) Murrill	m	saprotrophic	on dead wood		Dade 1940: 222, cited as Flammula sapinea	Dade 1940	1940				x
accepted	Fungi	Basidiomycota	Polyporales	Polyporaceae		Truncospora fuscopurpurea	(Pers.) Zmitr.	m	saprotrophic	on dead wood		Dade 1940: 222, cited as Fomes caliginosus	Dade 1940	1940				x
accepted	Fungi	Basidiomycota	Hymenochaetales	Hymenochaetaceae		Phellinus caryophylli	(Racib.) G. Cunn.	m	saprotrophic			Dade 1940: 222, cited as Fomes caryophylli	Dade 1940	1940				x
accepted	Fungi	Basidiomycota	Polyporales	Polyporaceae		Perenniporia martia	(Berk.) Ryvarden	m	saprotrophic			Dade 1940: 222, cited as Fomes hornodermus	Dade 1940	1940				x
accepted	Fungi	Basidiomycota	Polyporales	Meripilaceae		Rigidoporus microporus	(Sw.) Overeem	p	parasitic on vascular plants	Citrus sp., Coffea sp., Dioscorea sp., Theobroma cacao, Tectona grandis, Elaeis guineensis	diverse families	Dade 1940: 222, cited as Fomes lignosus	Dade 1940	1940				x
accepted	Fungi	Basidiomycota	Polyporales	Polyporaceae		Perenniporia malvena	(Lloyd) Ryvarden	m	saprotrophic			Dade 1940: 222, cited as Fomes malvenus	Dade 1940	1940				x
accepted	Fungi	Basidiomycota	Polyporales	Polyporaceae		Nigrofomes melanoporus	(Mont.) Murrill	m	saprotrophic			Dade 1940: 222, cited as Fomes melanoporus	Dade 1940	1940				x
[truncated: 15,215 more rows]

## Sheet: Tabelle1
not considered for not being from West Africa
[truncated: 3 more rows]
