# Supplementary material for: Mapping mycological ignorance – checklists and diversity patterns of fungi known for West Africa
Source: IMA Fungus. 2020 Jul 7;11:13. doi: 10.1186/s43008-020-00034-y (PMC7341642; doi:10.1186/s43008-020-00034-y)
Supplement: Supplementary file 4 — Additional file 4. Records of fungal species for West Africa retrieved from the GBIF database. [file 43008_2020_34_MOESM4_ESM.xlsx]

## Sheet: GBIF_records
ID	IFnumber	IFname	SFname	gbifID	phylum	species	authors	country	recordedBy	basisOfRecord	identifiedBy	typeStatus
10136	221421			100080910	Zygomycota	Absidia cylindrospora	Hagem	Nigeria		PRESERVED_SPECIMEN
10128	233150			100081906	Ascomycota	Acanthonitschkea argentinensis	Speg.	Ghana		PRESERVED_SPECIMEN
6255	308057			1135741476	Ascomycota	Acanthonitschkea tristis	(Fuckel) Fitzp.	Ghana	Hughes, SJ;	PRESERVED_SPECIMEN	S.J. Hughes
10137	276209			100080906	Ascomycota	Acanthostoma reflexum	Syd.	Sierra Leone		PRESERVED_SPECIMEN
7499	102992			145042224	Glomeromycota	Acaulospora delicata	C.Walker, C.M.Pfeiff. & Bloss	Senegal	Ducousso M	PRESERVED_SPECIMEN	Walker C
7498	361679			145042722	Glomeromycota	Acaulospora excavata	Ingleby & C.Walker	Côte d'Ivoire	Ingleby K	PRESERVED_SPECIMEN	Walker C	ISOTYPE
6349	561834			1087169228	Glomeromycota	Acaulospora minuta	Oehl, Tchabi, Hountondji, Palenz., I.C. Sánchez & G.A. Silva	Benin	Oehl, F; Tchabi	PRESERVED_SPECIMEN	Oehl, F	PARATYPE
6348	561834			1087169252	Glomeromycota	Acaulospora minuta	Oehl, Tchabi, Hountondji, Palenz., I.C. Sánchez & G.A. Silva	Benin	Oehl, F; Tchabi	PRESERVED_SPECIMEN	Oehl, F	PARATYPE
10125	210439			100082231	Oomycota	Achlya caroliniana	Coker	Nigeria		PRESERVED_SPECIMEN
10862	210439			42374219	Oomycota	Achlya caroliniana	Coker	Nigeria		LIVING_SPECIMEN	J.C. David
5529	210439			1212951788	Oomycota	Achlya caroliniana	Coker	Nigeria		LIVING_SPECIMEN
10861	263554			42374241	Oomycota	Achlya dubia	Coker	Nigeria		LIVING_SPECIMEN	J.C. David
10124	263554			100082238	Oomycota	Achlya dubia	Coker	Nigeria		PRESERVED_SPECIMEN
5528	263554			1212951811	Oomycota	Achlya dubia	Coker	Nigeria		LIVING_SPECIMEN
10126	142865			100082088	Ascomycota	Acremoniella atra	(Corda) Sacc.	Togo		PRESERVED_SPECIMEN
10110	308158			100086161	Ascomycota	Acremonium hyalinulum	(Sacc.) W.Gams	Sierra Leone		PRESERVED_SPECIMEN
8024	308175			100352202	Ascomycota	Acremonium nigricans	C.H.Dickinson	Ghana		PRESERVED_SPECIMEN
10853	308183			42376555	Ascomycota	Acremonium polychromum	(J.F.H.Beyma) W.Gams	Sierra Leone		LIVING_SPECIMEN	P.M. Kirk
10854	308183			42376553	Ascomycota	Acremonium polychromum	(J.F.H.Beyma) W.Gams	Sierra Leone		LIVING_SPECIMEN	P.M. Kirk
10112	308183			100086146	Ascomycota	Acremonium polychromum	(J.F.H.Beyma) W.Gams	Sierra Leone		PRESERVED_SPECIMEN
10113	308183			100086145	Ascomycota	Acremonium polychromum	(J.F.H.Beyma) W.Gams	Sierra Leone		PRESERVED_SPECIMEN
10850	308183			42376610	Ascomycota	Acremonium polychromum	(J.F.H.Beyma) W.Gams	Ghana		LIVING_SPECIMEN	P.M. Kirk
5464	308212			1212957677	Ascomycota	Acremonium zeylanicum	(Petch) W.Gams & H.C.Evans	Ghana		LIVING_SPECIMEN
5474	308212			1212957393	Ascomycota	Acremonium zeylanicum	(Petch) W.Gams & H.C.Evans	Ghana		LIVING_SPECIMEN
5473	308212			1212957412	Ascomycota	Acremonium zeylanicum	(Petch) W.Gams & H.C.Evans	Ghana		LIVING_SPECIMEN
5472	308212			1212957425	Ascomycota	Acremonium zeylanicum	(Petch) W.Gams & H.C.Evans	Ghana		LIVING_SPECIMEN
5471	308212			1212957432	Ascomycota	Acremonium zeylanicum	(Petch) W.Gams & H.C.Evans	Ghana		LIVING_SPECIMEN
10098	308213			100088584	Ascomycota	Acremonium zonatum	(Sawada) W.Gams	Sierra Leone		PRESERVED_SPECIMEN
10097	308213			100088608	Ascomycota	Acremonium zonatum	(Sawada) W.Gams	Guinea		PRESERVED_SPECIMEN
10096	308213			100088609	Ascomycota	Acremonium zonatum	(Sawada) W.Gams	Guinea		PRESERVED_SPECIMEN
10107	308213			100087061	Ascomycota	Acremonium zonatum	(Sawada) W.Gams	Nigeria		PRESERVED_SPECIMEN
10100	308213			100088491	Ascomycota	Acremonium zonatum	(Sawada) W.Gams	Ghana		PRESERVED_SPECIMEN
10103	308213			100087479	Ascomycota	Acremonium zonatum	(Sawada) W.Gams	Nigeria		PRESERVED_SPECIMEN
10102	325790			100088290	Ascomycota	Acrodictys balladynae	(Hansf.) M.B.Ellis	Sierra Leone		PRESERVED_SPECIMEN
10099	325796			100088494	Ascomycota	Acrodictys elaeidicola	M.B.Ellis	Sierra Leone		PRESERVED_SPECIMEN
10108	308237			100087058	Ascomycota	Acrophialophora fusispora	(S.B.Saksena) Samson	Nigeria		PRESERVED_SPECIMEN
10109	308238			100087057	Ascomycota	Acrophialophora levis	Samson & T.Mahmood	Nigeria		PRESERVED_SPECIMEN
5697	518663			1212925545	Ascomycota	Acrostalagmus annulatus	(Berk. & M.A.Curtis) Seifert	Sierra Leone	K.A. Seifert	LIVING_SPECIMEN
1209	347335			1840759433	Ascomycota	Aderkomyces albostrigosus	(R.Sant.) Lücking, Sérus. & Vezda	Côte d'Ivoire	Hendrickx F.L.	PRESERVED_SPECIMEN
10054	232783			100090864	Basidiomycota	Aecidium baumianum	Henn.	Sierra Leone		PRESERVED_SPECIMEN
6692	283939			1086249959	Basidiomycota	Aecidium brideliae-micranthae	Cummins	Sierra Leone	F. C. Deighton	PRESERVED_SPECIMEN		ISOTYPE
10093	292163			100089975	Basidiomycota	Aecidium crassocephali	Wakef. & Hansf.	Nigeria		PRESERVED_SPECIMEN
10044	292163			100090982	Basidiomycota	Aecidium crassocephali	Wakef. & Hansf.	Ghana		PRESERVED_SPECIMEN
10052	292163			100090868	Basidiomycota	Aecidium crassocephali	Wakef. & Hansf.	Sierra Leone		PRESERVED_SPECIMEN
10092	292163			100090137	Basidiomycota	Aecidium crassocephali	Wakef. & Hansf.	Ghana		PRESERVED_SPECIMEN
10053	292163			100090866	Basidiomycota	Aecidium crassocephali	Wakef. & Hansf.	Sierra Leone		PRESERVED_SPECIMEN
1309	292163			1840732633	Basidiomycota	Aecidium crassocephali	Wakef. & Hansf.	Nigeria	Weststeijn G.	PRESERVED_SPECIMEN
10035	168152			100091369	Basidiomycota	Aecidium crini	Kalchbr.	Guinea		PRESERVED_SPECIMEN
903	308297			1930463005	Basidiomycota	Aecidium cuvierae	J.M.Yen & Gilles	Côte d'Ivoire	M. G. Gilles	PRESERVED_SPECIMEN		TYPE
10064	283944			100090736	Basidiomycota	Aecidium cynanchi	Cummins	Sierra Leone		PRESERVED_SPECIMEN
10040	283944			100091052	Basidiomycota	Aecidium cynanchi	Cummins	Ghana		PRESERVED_SPECIMEN
307	283944			1988676485	Basidiomycota	Aecidium cynanchi	Cummins	Sierra Leone	F.C. Deighton	PRESERVED_SPECIMEN		ISOTYPE
170	283944			1999257378	Basidiomycota	Aecidium cynanchi	Cummins	Sierra Leone	F. C. Deighton	PRESERVED_SPECIMEN		TYPE
6664	283944			1086267918	Basidiomycota	Aecidium cynanchi	Cummins	Sierra Leone	F. C. Deighton	PRESERVED_SPECIMEN		ISOTYPE
6237	283944			1135751901	Basidiomycota	Aecidium cynanchi	Cummins	Sierra Leone	Deighton, FC;	PRESERVED_SPECIMEN		ISOTYPE
10095	192700			100089708	Basidiomycota	Aecidium garckeanum	Henn.	Nigeria		PRESERVED_SPECIMEN
10066	292179			100090703	Basidiomycota	Aecidium hibisci-surattensis	Mayor & Vienn.-Bourg.	Sierra Leone		PRESERVED_SPECIMEN
10041	292179			100091041	Basidiomycota	Aecidium hibisci-surattensis	Mayor & Vienn.-Bourg.	Ghana		PRESERVED_SPECIMEN
10038	292179			100091065	Basidiomycota	Aecidium hibisci-surattensis	Mayor & Vienn.-Bourg.	Ghana		PRESERVED_SPECIMEN
10056	237750			100090851	Basidiomycota	Aecidium justiciae	Henn.	Sierra Leone		PRESERVED_SPECIMEN
10063	237750			100090763	Basidiomycota	Aecidium justiciae	Henn.	Sierra Leone		PRESERVED_SPECIMEN
152	283958			1999431573	Basidiomycota	Aecidium leonense	Cummins	Sierra Leone	F. C. Deighton	PRESERVED_SPECIMEN		TYPE
269	283958			1989232157	Basidiomycota	Aecidium leonense	Cummins	Sierra Leone	F.C. Deighton	PRESERVED_SPECIMEN		ISOTYPE
6660	283958			1086268927	Basidiomycota	Aecidium leonense	Cummins	Sierra Leone	F. C. Deighton	PRESERVED_SPECIMEN		ISOTYPE
6310	283958			1135718947	Basidiomycota	Aecidium leonense	Cummins	Sierra Leone	Deighton, FC;	PRESERVED_SPECIMEN		ISOTYPE
10059	270602			100090801	Basidiomycota	Aecidium marsdeniae	Syd. & P.Syd.	Togo		PRESERVED_SPECIMEN
10060	270602			100090792	Basidiomycota	Aecidium marsdeniae	Syd. & P.Syd.	Sierra Leone		PRESERVED_SPECIMEN
10061	270602			100090791	Basidiomycota	Aecidium marsdeniae	Syd. & P.Syd.	Sierra Leone		PRESERVED_SPECIMEN
10062	270602			100090789	Basidiomycota	Aecidium marsdeniae	Syd. & P.Syd.	Sierra Leone		PRESERVED_SPECIMEN
4291	270602			1840613955	Basidiomycota	Aecidium marsdeniae	Syd. & P.Syd.	Côte d'Ivoire	Moreau C.	PRESERVED_SPECIMEN
6657	271052			1086270518	Basidiomycota	Aecidium micrococcae	Syd.	Ghana	F. C. Deighton	PRESERVED_SPECIMEN		TYPE
10036	120920			100091190	Basidiomycota	Aecidium mitracarpi	Syd.	Ghana		PRESERVED_SPECIMEN
6493	163304			1086405319	Basidiomycota	Aecidium pergulariae	Maubl.	Ghana	N. F. Robertson	PRESERVED_SPECIMEN
4906	176783			1425015504	Basidiomycota	Aecidium perralderianum	Maire	Sierra Leone	Malençon, G.	PRESERVED_SPECIMEN
10037	167352			100091168	Basidiomycota	Aecidium phyllanthi	Henn.	Ghana		PRESERVED_SPECIMEN
10067	167352			100090675	Basidiomycota	Aecidium phyllanthi	Henn.	Ghana		PRESERVED_SPECIMEN
6492	167352			1086405369	Basidiomycota	Aecidium phyllanthi	Henn.	Ghana	F. C. Deighton	PRESERVED_SPECIMEN
6656	165984			1086270797	Basidiomycota	Aecidium schwabeae	Pat. & Har.	Niger	A. Chevalier	PRESERVED_SPECIMEN		TYPE
10042	292209			100091034	Basidiomycota	Aecidium schwenkiae	Vienn.-Bourg.	Côte d'Ivoire		PRESERVED_SPECIMEN
10039	292218			100091061	Basidiomycota	Aecidium tafoense	Cummins	Ghana		PRESERVED_SPECIMEN
6654	292218			1086271286	Basidiomycota	Aecidium tafoense	Cummins	Ghana	Harold Owens	PRESERVED_SPECIMEN
6655	292218			1086271241	Basidiomycota	Aecidium tafoense	Cummins	Ghana	P. M. & H. Owen	PRESERVED_SPECIMEN		ISOTYPE
4728	360053			1840572286	Basidiomycota	Afroboletus costatisporus	(Beeli) E.-J.Gilbert	Senegal	Thoen D.	PRESERVED_SPECIMEN
2077	360053			1840716850	Basidiomycota	Afroboletus costatisporus	(Beeli) Watling	Benin	De Kesel A.	PRESERVED_SPECIMEN
1357	360053			1840730761	Basidiomycota	Afroboletus costatisporus	(Beeli) Watling	Togo	De Kesel A.	PRESERVED_SPECIMEN
1842	360053			1840722610	Basidiomycota	Afroboletus costatisporus	(Beeli) Watling	Togo	De Kesel A.	PRESERVED_SPECIMEN
1501	360053			1840729163	Basidiomycota	Afroboletus costatisporus	(Beeli) Watling	Togo	De Kesel A.	PRESERVED_SPECIMEN
1522	112100			1840729134	Basidiomycota	Afroboletus luteolus	(Heinem.) Pegler & T.W.K.Young	Togo	De Kesel A.	PRESERVED_SPECIMEN
1969	112100			1840721572	Basidiomycota	Afroboletus luteolus	(Heinem.) Pegler & T.W.K.Young	Benin	De Kesel A.	PRESERVED_SPECIMEN
1989	112100			1840721552	Basidiomycota	Afroboletus luteolus	(Heinem.) Pegler & T.W.K.Young	Benin	De Kesel A.	PRESERVED_SPECIMEN
3870	112100			1840640744	Basidiomycota	Afroboletus luteolus	(Heinem.) Pegler & T.W.K.Young	Benin	De Kesel A.	PRESERVED_SPECIMEN
1371	112100			1840730741	Basidiomycota	Afroboletus luteolus	(Heinem.) Pegler & T.W.K.Young	Togo	De Kesel A.	PRESERVED_SPECIMEN
1360	112100			1840730758	Basidiomycota	Afroboletus luteolus	(Heinem.) Pegler & T.W.K.Young	Togo	De Kesel A.	PRESERVED_SPECIMEN
1532	112100			1840729106	Basidiomycota	Afroboletus luteolus	(Heinem.) Pegler & T.W.K.Young	Togo	De Kesel A.	PRESERVED_SPECIMEN
1472	112100			1840729203	Basidiomycota	Afroboletus luteolus	(Heinem.) Pegler & T.W.K.Young	Togo	De Kesel A.	PRESERVED_SPECIMEN
2042	112100			1840721497	Basidiomycota	Afroboletus luteolus	(Heinem.) Pegler & T.W.K.Young	Benin	De Kesel A.	PRESERVED_SPECIMEN
1766	112100			1840722746	Basidiomycota	Afroboletus luteolus	(Heinem.) Pegler & T.W.K.Young	Togo	De Kesel A.	PRESERVED_SPECIMEN
2123	112100			1840716759	Basidiomycota	Afroboletus luteolus	(Heinem.) Pegler & T.W.K.Young	Benin	De Kesel A.	PRESERVED_SPECIMEN
3431	112100			1840678209	Basidiomycota	Afroboletus luteolus	(Heinem.) Pegler & T.W.K.Young	Benin	De Kesel A.	PRESERVED_SPECIMEN
2114	112100			1840716770	Basidiomycota	Afroboletus luteolus	(Heinem.) Pegler & T.W.K.Young	Benin	De Kesel A.	PRESERVED_SPECIMEN
1756	112100			1840722766	Basidiomycota	Afroboletus luteolus	(Heinem.) Pegler & T.W.K.Young	Togo	De Kesel A.	PRESERVED_SPECIMEN
2174	112100			1840716703	Basidiomycota	Afroboletus luteolus	(Heinem.) Pegler & T.W.K.Young	Benin	De Kesel A.	PRESERVED_SPECIMEN
4670	112100			1840572387	Basidiomycota	Afroboletus luteolus	Heinem.	Guinea	Thoen D.	PRESERVED_SPECIMEN
4716	112100			1840572320	Basidiomycota	Afroboletus luteolus	Heinem.	Guinea	Thoen D.	PRESERVED_SPECIMEN
326	112101			1944335111	Basidiomycota	Afroboletus pterosporus	(Singer) Pegler & T.W.K.Young	Nigeria		PRESERVED_SPECIMEN
338	112101			1944334998	Basidiomycota	Afroboletus pterosporus	(Singer) Pegler & T.W.K.Young	Nigeria		PRESERVED_SPECIMEN
337	112101			1944335001	Basidiomycota	Afroboletus pterosporus	(Singer) Pegler & T.W.K.Young	Nigeria		PRESERVED_SPECIMEN
336	112101			1944335006	Basidiomycota	Afroboletus pterosporus	(Singer) Pegler & T.W.K.Young	Nigeria		PRESERVED_SPECIMEN
335	112101			1944335008	Basidiomycota	Afroboletus pterosporus	(Singer) Pegler & T.W.K.Young	Nigeria		PRESERVED_SPECIMEN
334	112101			1944335023	Basidiomycota	Afroboletus pterosporus	(Singer) Pegler & T.W.K.Young	Nigeria		PRESERVED_SPECIMEN
333	112101			1944335031	Basidiomycota	Afroboletus pterosporus	(Singer) Pegler & T.W.K.Young	Nigeria		PRESERVED_SPECIMEN
332	112101			1944335032	Basidiomycota	Afroboletus pterosporus	(Singer) Pegler & T.W.K.Young	Nigeria		PRESERVED_SPECIMEN
331	112101			1944335036	Basidiomycota	Afroboletus pterosporus	(Singer) Pegler & T.W.K.Young	Nigeria		PRESERVED_SPECIMEN
330	112101			1944335042	Basidiomycota	Afroboletus pterosporus	(Singer) Pegler & T.W.K.Young	Nigeria		PRESERVED_SPECIMEN
329	112101			1944335064	Basidiomycota	Afroboletus pterosporus	(Singer) Pegler & T.W.K.Young	Nigeria		PRESERVED_SPECIMEN
327	112101			1944335073	Basidiomycota	Afroboletus pterosporus	(Singer) Pegler & T.W.K.Young	Nigeria		PRESERVED_SPECIMEN
328	112101			1944335067	Basidiomycota	Afroboletus pterosporus	(Singer) Pegler & T.W.K.Young	Nigeria		PRESERVED_SPECIMEN
614	112101			1942113110	Basidiomycota	Afroboletus pterosporus	(Singer) Pegler & T.W.K.Young	Nigeria		PRESERVED_SPECIMEN
606	112101			1942139796	Basidiomycota	Afroboletus pterosporus	(Singer) Pegler & T.W.K.Young	Nigeria		PRESERVED_SPECIMEN
621	112101			1942113075	Basidiomycota	Afroboletus pterosporus	(Singer) Pegler & T.W.K.Young	Nigeria		PRESERVED_SPECIMEN
620	112101			1942113077	Basidiomycota	Afroboletus pterosporus	(Singer) Pegler & T.W.K.Young	Nigeria		PRESERVED_SPECIMEN
619	112101			1942113079	Basidiomycota	Afroboletus pterosporus	(Singer) Pegler & T.W.K.Young	Nigeria		PRESERVED_SPECIMEN
618	112101			1942113085	Basidiomycota	Afroboletus pterosporus	(Singer) Pegler & T.W.K.Young	Nigeria		PRESERVED_SPECIMEN
617	112101			1942113088	Basidiomycota	Afroboletus pterosporus	(Singer) Pegler & T.W.K.Young	Nigeria		PRESERVED_SPECIMEN
623	112101			1942113062	Basidiomycota	Afroboletus pterosporus	(Singer) Pegler & T.W.K.Young	Nigeria		PRESERVED_SPECIMEN
615	112101			1942113106	Basidiomycota	Afroboletus pterosporus	(Singer) Pegler & T.W.K.Young	Nigeria		PRESERVED_SPECIMEN
624	112101			1942113061	Basidiomycota	Afroboletus pterosporus	(Singer) Pegler & T.W.K.Young	Nigeria		PRESERVED_SPECIMEN
612	112101			1942139687	Basidiomycota	Afroboletus pterosporus	(Singer) Pegler & T.W.K.Young	Nigeria		PRESERVED_SPECIMEN
611	112101			1942139727	Basidiomycota	Afroboletus pterosporus	(Singer) Pegler & T.W.K.Young	Nigeria		PRESERVED_SPECIMEN
610	112101			1942139763	Basidiomycota	Afroboletus pterosporus	(Singer) Pegler & T.W.K.Young	Nigeria		PRESERVED_SPECIMEN
609	112101			1942139765	Basidiomycota	Afroboletus pterosporus	(Singer) Pegler & T.W.K.Young	Nigeria		PRESERVED_SPECIMEN
608	112101			1942139778	Basidiomycota	Afroboletus pterosporus	(Singer) Pegler & T.W.K.Young	Nigeria		PRESERVED_SPECIMEN
607	112101			1942139782	Basidiomycota	Afroboletus pterosporus	(Singer) Pegler & T.W.K.Young	Nigeria		PRESERVED_SPECIMEN
616	112101			1942113093	Basidiomycota	Afroboletus pterosporus	(Singer) Pegler & T.W.K.Young	Nigeria		PRESERVED_SPECIMEN
631	112101			1942113039	Basidiomycota	Afroboletus pterosporus	(Singer) Pegler & T.W.K.Young	Nigeria		PRESERVED_SPECIMEN
639	112101			1942112989	Basidiomycota	Afroboletus pterosporus	(Singer) Pegler & T.W.K.Young	Nigeria		PRESERVED_SPECIMEN
638	112101			1942113010	Basidiomycota	Afroboletus pterosporus	(Singer) Pegler & T.W.K.Young	Nigeria		PRESERVED_SPECIMEN
637	112101			1942113018	Basidiomycota	Afroboletus pterosporus	(Singer) Pegler & T.W.K.Young	Nigeria		PRESERVED_SPECIMEN
636	112101			1942113019	Basidiomycota	Afroboletus pterosporus	(Singer) Pegler & T.W.K.Young	Nigeria		PRESERVED_SPECIMEN
635	112101			1942113027	Basidiomycota	Afroboletus pterosporus	(Singer) Pegler & T.W.K.Young	Nigeria		PRESERVED_SPECIMEN
634	112101			1942113031	Basidiomycota	Afroboletus pterosporus	(Singer) Pegler & T.W.K.Young	Nigeria		PRESERVED_SPECIMEN
622	112101			1942113071	Basidiomycota	Afroboletus pterosporus	(Singer) Pegler & T.W.K.Young	Nigeria		PRESERVED_SPECIMEN
632	112101			1942113038	Basidiomycota	Afroboletus pterosporus	(Singer) Pegler & T.W.K.Young	Nigeria		PRESERVED_SPECIMEN
626	112101			1942113050	Basidiomycota	Afroboletus pterosporus	(Singer) Pegler & T.W.K.Young	Nigeria		PRESERVED_SPECIMEN
630	112101			1942113042	Basidiomycota	Afroboletus pterosporus	(Singer) Pegler & T.W.K.Young	Nigeria		PRESERVED_SPECIMEN
629	112101			1942113043	Basidiomycota	Afroboletus pterosporus	(Singer) Pegler & T.W.K.Young	Nigeria		PRESERVED_SPECIMEN
628	112101			1942113045	Basidiomycota	Afroboletus pterosporus	(Singer) Pegler & T.W.K.Young	Nigeria		PRESERVED_SPECIMEN
339	112101			1944334917	Basidiomycota	Afroboletus pterosporus	(Singer) Pegler & T.W.K.Young	Nigeria		PRESERVED_SPECIMEN
627	112101			1942113049	Basidiomycota	Afroboletus pterosporus	(Singer) Pegler & T.W.K.Young	Nigeria		PRESERVED_SPECIMEN
625	112101			1942113060	Basidiomycota	Afroboletus pterosporus	(Singer) Pegler & T.W.K.Young	Nigeria		PRESERVED_SPECIMEN
633	112101			1942113036	Basidiomycota	Afroboletus pterosporus	(Singer) Pegler & T.W.K.Young	Nigeria		PRESERVED_SPECIMEN
593	112101			1942143966	Basidiomycota	Afroboletus pterosporus	(Singer) Pegler & T.W.K.Young	Nigeria		PRESERVED_SPECIMEN
590	112101			1942144078	Basidiomycota	Afroboletus pterosporus	(Singer) Pegler & T.W.K.Young	Nigeria		PRESERVED_SPECIMEN
589	112101			1942144098	Basidiomycota	Afroboletus pterosporus	(Singer) Pegler & T.W.K.Young	Nigeria		PRESERVED_SPECIMEN
343	112101			1944334854	Basidiomycota	Afroboletus pterosporus	(Singer) Pegler & T.W.K.Young	Nigeria		PRESERVED_SPECIMEN
591	112101			1942144054	Basidiomycota	Afroboletus pterosporus	(Singer) Pegler & T.W.K.Young	Nigeria		PRESERVED_SPECIMEN
342	112101			1944334872	Basidiomycota	Afroboletus pterosporus	(Singer) Pegler & T.W.K.Young	Nigeria		PRESERVED_SPECIMEN
341	112101			1944334885	Basidiomycota	Afroboletus pterosporus	(Singer) Pegler & T.W.K.Young	Nigeria		PRESERVED_SPECIMEN
605	112101			1942139806	Basidiomycota	Afroboletus pterosporus	(Singer) Pegler & T.W.K.Young	Nigeria		PRESERVED_SPECIMEN
340	112101			1944334902	Basidiomycota	Afroboletus pterosporus	(Singer) Pegler & T.W.K.Young	Nigeria		PRESERVED_SPECIMEN
595	112101			1942139895	Basidiomycota	Afroboletus pterosporus	(Singer) Pegler & T.W.K.Young	Nigeria		PRESERVED_SPECIMEN
596	112101			1942139878	Basidiomycota	Afroboletus pterosporus	(Singer) Pegler & T.W.K.Young	Nigeria		PRESERVED_SPECIMEN
597	112101			1942139874	Basidiomycota	Afroboletus pterosporus	(Singer) Pegler & T.W.K.Young	Nigeria		PRESERVED_SPECIMEN
599	112101			1942139846	Basidiomycota	Afroboletus pterosporus	(Singer) Pegler & T.W.K.Young	Nigeria		PRESERVED_SPECIMEN
604	112101			1942139811	Basidiomycota	Afroboletus pterosporus	(Singer) Pegler & T.W.K.Young	Nigeria		PRESERVED_SPECIMEN
602	112101			1942139823	Basidiomycota	Afroboletus pterosporus	(Singer) Pegler & T.W.K.Young	Nigeria		PRESERVED_SPECIMEN
601	112101			1942139826	Basidiomycota	Afroboletus pterosporus	(Singer) Pegler & T.W.K.Young	Nigeria		PRESERVED_SPECIMEN
592	112101			1942144006	Basidiomycota	Afroboletus pterosporus	(Singer) Pegler & T.W.K.Young	Nigeria		PRESERVED_SPECIMEN
603	112101			1942139814	Basidiomycota	Afroboletus pterosporus	(Singer) Pegler & T.W.K.Young	Nigeria		PRESERVED_SPECIMEN
600	112101			1942139838	Basidiomycota	Afroboletus pterosporus	(Singer) Pegler & T.W.K.Young	Nigeria		PRESERVED_SPECIMEN
598	112101			1942139866	Basidiomycota	Afroboletus pterosporus	(Singer) Pegler & T.W.K.Young	Nigeria		PRESERVED_SPECIMEN
4506	112101			1840588400	Basidiomycota	Afroboletus pterosporus	Singer	Ghana	Rose A.C.	PRESERVED_SPECIMEN
4507	112101			1840588393	Basidiomycota	Afroboletus pterosporus	Singer	Côte d'Ivoire	Aké Assi L.	PRESERVED_SPECIMEN
229	112101			1998459903	Basidiomycota	Afroboletus pterosporus	Singer	Liberia	D. H. Linder	PRESERVED_SPECIMEN		TYPE
1782	518693			1840722722	Basidiomycota	Afrocantharellus platyphyllus	Heinem.,	Togo	De Kesel A.	PRESERVED_SPECIMEN
1827	518693			1840722653	Basidiomycota	Afrocantharellus platyphyllus	Heinem.,	Togo	De Kesel A.	PRESERVED_SPECIMEN
3759	518693			1840640876	Basidiomycota	Afrocantharellus platyphyllus	Heinem.,	Benin	De Kesel A.	PRESERVED_SPECIMEN
1995	518693			1840721546	Basidiomycota	Afrocantharellus platyphyllus	Heinem.,	Benin	De Kesel A.	PRESERVED_SPECIMEN
3866	518693			1840640752	Basidiomycota	Afrocantharellus platyphyllus	Heinem.,	Benin	De Kesel A.	PRESERVED_SPECIMEN
1977	518693			1840721564	Basidiomycota	Afrocantharellus platyphyllus	Heinem.,	Benin	De Kesel A.	PRESERVED_SPECIMEN
2511	518693			1840695325	Basidiomycota	Afrocantharellus platyphyllus	Heinem.,	Benin	Soulemane Y.N.	PRESERVED_SPECIMEN
2900	518693			1840694160	Basidiomycota	Afrocantharellus platyphyllus	Heinem.,	Benin	De Kesel A.	PRESERVED_SPECIMEN
2495	518693			1840695343	Basidiomycota	Afrocantharellus platyphyllus	Heinem.,	Benin	Soulemane Y.N.	PRESERVED_SPECIMEN
2430	518693			1840714519	Basidiomycota	Afrocantharellus platyphyllus	Heinem.,	Benin	De Kesel A.	PRESERVED_SPECIMEN
1638	518693			1840727579	Basidiomycota	Afrocantharellus platyphyllus	Heinem.,	Togo	De Kesel A.	PRESERVED_SPECIMEN
1942	518693			1840721599	Basidiomycota	Afrocantharellus platyphyllus	Heinem.,	Benin	De Kesel A.	PRESERVED_SPECIMEN
2185	518693			1840716692	Basidiomycota	Afrocantharellus platyphyllus	Heinem.,	Benin	De Kesel A.	PRESERVED_SPECIMEN
1540	518693			1840729072	Basidiomycota	Afrocantharellus platyphyllus	Heinem.,	Togo	De Kesel A.	PRESERVED_SPECIMEN
2317	518693			1840714689	Basidiomycota	Afrocantharellus platyphyllus	Heinem.,	Benin	De Kesel A.	PRESERVED_SPECIMEN
1344	518693			1840730785	Basidiomycota	Afrocantharellus platyphyllus	Heinem.,	Togo	De Kesel A.	PRESERVED_SPECIMEN
2232	518693			1840716642	Basidiomycota	Afrocantharellus platyphyllus	Heinem.,	Benin	De Kesel A.	PRESERVED_SPECIMEN
3370	518693			1840678273	Basidiomycota	Afrocantharellus platyphyllus	Heinem.,	Benin	De Kesel A.	PRESERVED_SPECIMEN
3335	518693			1840678308	Basidiomycota	Afrocantharellus platyphyllus	Heinem.,	Benin	De Kesel A.	PRESERVED_SPECIMEN
4511	213911			1840587272	Basidiomycota	Agaricus argyropotamicus	Speg.	Senegal	Thoen D.	PRESERVED_SPECIMEN
2683	205947			1840695149	Basidiomycota	Agaricus augustus	Fr.	Benin	Soulemane Y.N.	PRESERVED_SPECIMEN
5108	205947			1413085194	Basidiomycota	Agaricus augustus	Fr.	Benin	Yorou Soulémane Nourou	MATERIAL_SAMPLE	Yorou Soulémane Nourou
5224	205947			1413084802	Basidiomycota	Agaricus augustus	Fr.	Benin	Yorou Soulémane Nourou	MATERIAL_SAMPLE	Yorou Soulémane Nourou
2532	258139			1840695301	Basidiomycota	Agaricus bambusae	Beeli	Benin	Soulemane Y.N.	PRESERVED_SPECIMEN
3168	258139			1840678491	Basidiomycota	Agaricus bambusae	Beeli	Benin	De Kesel A.	PRESERVED_SPECIMEN
4741	292245			1840571897	Basidiomycota	Agaricus bingensis	Heinem.	Mali	Leonetout J.J.	PRESERVED_SPECIMEN
4545	292245			1840578894	Basidiomycota	Agaricus bingensis	Heinem.	Senegal	Thoen D.	PRESERVED_SPECIMEN
4551	808479			1840578743	Basidiomycota	Agaricus brunneopunctatus	Heinem. & Gooss.-Font.,	Nigeria	Unknown Collection	PRESERVED_SPECIMEN
1405	292251			1840730202	Basidiomycota	Agaricus bulbillosus	Heinem. & Gooss.-Font.	Benin	De Groote	PRESERVED_SPECIMEN
2847	292251			1840694222	Basidiomycota	Agaricus bulbillosus	Heinem. & Gooss.-Font.	Benin	De Kesel A.	PRESERVED_SPECIMEN
3348	292251			1840678295	Basidiomycota	Agaricus bulbillosus	Heinem. & Gooss.-Font.	Benin	De Kesel A.	PRESERVED_SPECIMEN
3216	108652			1840678428	Basidiomycota	Agaricus caribaeus	Pegler	Benin	De Kesel A.	PRESERVED_SPECIMEN
4530	226162			1840578977	Basidiomycota	Agaricus endoxanthus	Berk. & Broome	Senegal	Thoen D.	PRESERVED_SPECIMEN
4118	226162			1840632809	Basidiomycota	Agaricus endoxanthus	Berk. & Broome	Senegal	Thoen D.	PRESERVED_SPECIMEN
4533	226162			1840578955	Basidiomycota	Agaricus endoxanthus	Berk. & Broome	Senegal	Thoen D.	PRESERVED_SPECIMEN
3743	292265			1840640895	Basidiomycota	Agaricus goossensiae	Heinem.	Benin	De Kesel A.	PRESERVED_SPECIMEN
3387	292265			1840678256	Basidiomycota	Agaricus goossensiae	Heinem.	Benin	De Kesel A.	PRESERVED_SPECIMEN
65	292265			2243315345	Basidiomycota	Agaricus goossensiae	Heinem.	Mali	Degreef J.	PRESERVED_SPECIMEN
1252	292265			1840744257	Basidiomycota	Agaricus goossensiae	Heinem.	Côte d'Ivoire	Claver Gouve Yian	PRESERVED_SPECIMEN
77	292265			2243314867	Basidiomycota	Agaricus goossensiae	Heinem.	Mali	Degreef J.	PRESERVED_SPECIMEN
1914	292265			1840721627	Basidiomycota	Agaricus goossensiae	Heinem.	Benin	De Kesel A.	PRESERVED_SPECIMEN
71	292265			2243315169	Basidiomycota	Agaricus goossensiae	Heinem.	Mali	Degreef J.	PRESERVED_SPECIMEN
3024	292265			1840691391	Basidiomycota	Agaricus goossensiae	Heinem.	Benin	De Kesel A.	PRESERVED_SPECIMEN
4508	292265			1840588365	Basidiomycota	Agaricus goossensiae	Heinem.	Ghana	Holden M.	PRESERVED_SPECIMEN
4743	292268			1840571850	Basidiomycota	Agaricus haematosarcus	Heinem. & Gooss.-Font.	Mali	Leonetout J.J.	PRESERVED_SPECIMEN
4516	292270			1840587166	Basidiomycota	Agaricus heterocystis	Heinem. & Gooss.-Font.	Guinea	Thoen D.	PRESERVED_SPECIMEN
4648	292270			1840572454	Basidiomycota	Agaricus heterocystis	Heinem. & Gooss.-Font.	Guinea	Thoen D.	PRESERVED_SPECIMEN
2091	292275			1840716811	Basidiomycota	Agaricus iodolens	Heinem. & Gooss.-Font.	Benin	De Kesel A.	PRESERVED_SPECIMEN
4550	292276			1840578766	Basidiomycota	Agaricus kivuensis	Heinem. & Gooss.-Font.	Nigeria	Unknown Collection	PRESERVED_SPECIMEN
4959	114785			1424555529	Basidiomycota	Agaricus litoralis	F.H.Møller	Sierra Leone	s.c.	PRESERVED_SPECIMEN
4539	325904			1840578935	Basidiomycota	Agaricus ochraceosquamulosus	Heinem.	Senegal	Thoen D.	PRESERVED_SPECIMEN
4543	325904			1840578909	Basidiomycota	Agaricus ochraceosquamulosus	Heinem.	Senegal	Thoen D.	PRESERVED_SPECIMEN
73	516714			2243315102	Basidiomycota	Agaricus subsaharianus	L.A.Parra, Hama & De Kesel,	Mali	Degreef J.	PRESERVED_SPECIMEN
1711	164564			1840727496	Basidiomycota	Agaricus trisulphuratus	(Berk.) Singer,	Togo	De Kesel A.	PRESERVED_SPECIMEN
3297	164564			1840678346	Basidiomycota	Agaricus trisulphuratus	Berk.,	Benin	De Kesel A.	PRESERVED_SPECIMEN
2166	164564			1840716711	Basidiomycota	Agaricus trisulphuratus	Berk.,	Benin	De Kesel A.	PRESERVED_SPECIMEN
2217	164564			1840716659	Basidiomycota	Agaricus trisulphuratus	Berk.,	Benin	De Kesel A.	PRESERVED_SPECIMEN
2678	164564			1840695154	Basidiomycota	Agaricus trisulphuratus	Berk.,	Benin	Soulemane Y.N.	PRESERVED_SPECIMEN
3275	164564			1840678368	Basidiomycota	Agaricus trisulphuratus	Berk.,	Benin	De Kesel A.	PRESERVED_SPECIMEN
3449	164564			1840678183	Basidiomycota	Agaricus trisulphuratus	Berk.,	Benin	De Kesel A.	PRESERVED_SPECIMEN
2918	164564			1840694120	Basidiomycota	Agaricus trisulphuratus	Berk.,	Benin	De Kesel A.	PRESERVED_SPECIMEN
1888	164564			1840721653	Basidiomycota	Agaricus trisulphuratus	Berk.,	Benin	De Kesel A.	PRESERVED_SPECIMEN
4546	164564			1840578884	Basidiomycota	Agaricus trisulphuratus	Berk.,	Senegal	Thoen D.	PRESERVED_SPECIMEN
5230	164564			1413084796	Basidiomycota	Agaricus trisulphuratus	Berk.,	Benin	Yorou Soulémane Nourou	MATERIAL_SAMPLE	Yorou Soulémane Nourou
5125	164564			1413085162	Basidiomycota	Agaricus trisulphuratus	Berk.,	Benin	Yorou Soulémane Nourou	MATERIAL_SAMPLE	Yorou Soulémane Nourou
2573	292325			1840695259	Basidiomycota	Agaricus volvatulus	Heinem. & Gooss.-Font.	Benin	Soulemane Y.N.	PRESERVED_SPECIMEN
3022	292325			1840691396	Basidiomycota	Agaricus volvatulus	Heinem. & Gooss.-Font.	Benin	De Kesel A.	PRESERVED_SPECIMEN
1761	292325			1840722759	Basidiomycota	Agaricus volvatulus	Heinem. & Gooss.-Font.	Togo	De Kesel A.	PRESERVED_SPECIMEN
3226	292325			1840678417	Basidiomycota	Agaricus volvatulus	Heinem. & Gooss.-Font.	Benin	De Kesel A.	PRESERVED_SPECIMEN
1631	292325			1840727586	Basidiomycota	Agaricus volvatulus	Heinem. & Gooss.-Font.	Togo	De Kesel A.	PRESERVED_SPECIMEN
4124	292330			1840632790	Basidiomycota	Agrocybe broadwayi	(Murrill) Dennis	Senegal	Thoen D.	PRESERVED_SPECIMEN
6154	292330			1135791106	Basidiomycota	Agrocybe broadwayi	(Murrill) Dennis	Nigeria	Austwick, PKC;	PRESERVED_SPECIMEN	P.K.C. Austwick
6189	292330			1135775236	Basidiomycota	Agrocybe broadwayi	(Murrill) Dennis	Nigeria	Austwick, PKC;	PRESERVED_SPECIMEN	P.K.C. Austwick
3420	292337			1840678221	Basidiomycota	Agrocybe howeana	(Peck) Singer	Benin	De Kesel A.	PRESERVED_SPECIMEN
1347	292337			1840730781	Basidiomycota	Agrocybe howeana	(Peck) Singer	Togo	De Kesel A.	PRESERVED_SPECIMEN
2590	292337			1840695242	Basidiomycota	Agrocybe howeana	(Peck) Singer	Benin	Soulemane Y.N.	PRESERVED_SPECIMEN
5111	292337			1413085190	Basidiomycota	Agrocybe howeana	(Peck) Singer	Benin	Yorou Soulémane Nourou	MATERIAL_SAMPLE	Yorou Soulémane Nourou
5244	292337			1413084773	Basidiomycota	Agrocybe howeana	(Peck) Singer	Benin	Yorou Soulémane Nourou	MATERIAL_SAMPLE	Yorou Soulémane Nourou
4132	325925			1840632747	Basidiomycota	Agrocybe manihotis	Pegler	Senegal	Thoen D.	PRESERVED_SPECIMEN
4127	355818			1840632781	Basidiomycota	Agrocybe pediades	(Fr.) Fayod	Senegal	Thoen D.	PRESERVED_SPECIMEN
4097	292343			1840632841	Basidiomycota	Agrocybe sacchari	(Murrill) Dennis	Senegal	Thoen D.	PRESERVED_SPECIMEN
6847	462815			1056695551	Ascomycota	Ainoa mooreana	(Carroll) Lumbsch & I.Schmitt	Ghana	T. Mala	PRESERVED_SPECIMEN
10863	308421			42373556	Ascomycota	Akanthomyces gracilis	Samson & H.C.Evans	Ghana		LIVING_SPECIMEN	D.W. Minter
10032	308421			100092400	Ascomycota	Akanthomyces gracilis	Samson & H.C.Evans	Ghana		PRESERVED_SPECIMEN
5481	308421			1212957194	Ascomycota	Akanthomyces gracilis	Samson & H.C.Evans	Ghana	H.C. Evans	LIVING_SPECIMEN
5478	308421			1212957243	Ascomycota	Akanthomyces gracilis	Samson & H.C.Evans	Ghana	H.C. Evans	LIVING_SPECIMEN
5667	308421			1212933478	Ascomycota	Akanthomyces gracilis	Samson & H.C.Evans	Ghana	H.C. Evans	LIVING_SPECIMEN		HOLOTYPE
5468	308421			1212957515	Ascomycota	Akanthomyces gracilis	Samson & H.C.Evans	Ghana	H.C. Evans	LIVING_SPECIMEN
5466	308421			1212957541	Ascomycota	Akanthomyces gracilis	Samson & H.C.Evans	Ghana	H.C. Evans	LIVING_SPECIMEN
6205	460215			1135768650	Ascomycota	Albonectria rigidiuscula	(Berk. & Broome) Sacc.	Sierra Leone	Deighton, FC;	PRESERVED_SPECIMEN	E.W. Mason
6269	460215			1135735274	Ascomycota	Albonectria rigidiuscula	(Berk. & Broome) Sacc.	Ghana	Owen, H;	PRESERVED_SPECIMEN	H. Owen
10620	460215			42475806	Ascomycota	Albonectria rigidiuscula	Brick	Ghana		LIVING_SPECIMEN	D. Brayford
10629	460215			42473466	Ascomycota	Albonectria rigidiuscula	Brick	Ghana		LIVING_SPECIMEN	D. Brayford
8224	460215			100316951	Ascomycota	Albonectria rigidiuscula	Brick	Ghana		PRESERVED_SPECIMEN
5729	460215			1212919538	Ascomycota	Albonectria rigidiuscula	Brick	Ghana		LIVING_SPECIMEN
8223	460215			100317076	Ascomycota	Albonectria rigidiuscula	Brick	Ghana		PRESERVED_SPECIMEN
10034	120694			100091906	Oomycota	Albugo ipomoeae-panduratae	(Schwein.) Swingle	Nigeria		PRESERVED_SPECIMEN
6376	292396			1087097749	Ascomycota	Allothyriopsis landolphiae	Bat., Cif. & H.Maia	Ghana	Hughes, SJ	PRESERVED_SPECIMEN	Batista, AC; Maia, HS	TYPE
10017	119834			100097647	Ascomycota	Alternaria alternata	(Fr.) Keissl.	Sierra Leone		PRESERVED_SPECIMEN
10018	119834			100097646	Ascomycota	Alternaria alternata	(Fr.) Keissl.	Sierra Leone		PRESERVED_SPECIMEN
10021	119834			100097405	Ascomycota	Alternaria alternata	(Fr.) Keissl.	Nigeria		PRESERVED_SPECIMEN
10296	803718			42649333	Ascomycota	Alternaria botrytis	Preuss,	Nigeria		LIVING_SPECIMEN	J.C. David
7343	803718			165688489	Ascomycota	Alternaria botrytis	Preuss,	Nigeria		PRESERVED_SPECIMEN
10015	292407			100103613	Ascomycota	Alternaria brassicicola	(Schwein.) Wiltshire	Ghana		PRESERVED_SPECIMEN
10022	292407			100097356	Ascomycota	Alternaria brassicicola	(Schwein.) Wiltshire	Nigeria		PRESERVED_SPECIMEN
10865	259720			42373484	Ascomycota	Alternaria capsici-annui	Savul. & Sandu	Senegal		LIVING_SPECIMEN	J.C. David
10016	259720			100098302	Ascomycota	Alternaria capsici-annui	Savul. & Sandu	Senegal		PRESERVED_SPECIMEN
10019	100434			100097608	Ascomycota	Alternaria cucumerina	(Ellis & Everh.) J.A.Elliott	Nigeria		PRESERVED_SPECIMEN
10013	284025			100103795	Ascomycota	Alternaria dauci	(J.G.Kühn) J.W.Groves & Skolko	Ghana		PRESERVED_SPECIMEN
10020	284025			100097494	Ascomycota	Alternaria dauci	(J.G.Kühn) J.W.Groves & Skolko	Nigeria		PRESERVED_SPECIMEN
10852	284025			42376565	Ascomycota	Alternaria dauci	(J.G.Kühn) J.W.Groves & Skolko	Ghana		LIVING_SPECIMEN	J.C. David
6143	284025			1135793476	Ascomycota	Alternaria dauci	(J.G.Kühn) J.W.Groves & Skolko	Ghana	Hughes, SJ;	PRESERVED_SPECIMEN	S.J. Hughes
10855	308504			42376206	Ascomycota	Alternaria eichhorniae	Nag Raj & Ponnappa	Ghana		LIVING_SPECIMEN	J. Gunn
10014	308504			100103675	Ascomycota	Alternaria eichhorniae	Nag Raj & Ponnappa	Ghana		PRESERVED_SPECIMEN
10856	467494			42376120	Ascomycota	Alternaria elegans	E.G.Simmons & J.C.David	Burkina Faso		LIVING_SPECIMEN	J.C. David
5737	467494			1212916902	Ascomycota	Alternaria elegans	E.G.Simmons & J.C.David	Burkina Faso	May 1997	LIVING_SPECIMEN		HOLOTYPE
5741	206706			1212915914	Ascomycota	Alternaria macrospora	Zimm.	Nigeria		LIVING_SPECIMEN
7344	803715			165688019	Ascomycota	Alternaria oudemansii	E.G.Simmons,	Nigeria		PRESERVED_SPECIMEN
10003	215273			100105426	Ascomycota	Alternaria porri	(Ellis) Cif.	Nigeria		PRESERVED_SPECIMEN
10002	215273			100105450	Ascomycota	Alternaria porri	(Ellis) Cif.	Nigeria		PRESERVED_SPECIMEN
10001	215273			100105637	Ascomycota	Alternaria porri	(Ellis) Cif.	Nigeria		PRESERVED_SPECIMEN
10000	215273			100105638	Ascomycota	Alternaria porri	(Ellis) Cif.	Nigeria		PRESERVED_SPECIMEN
9999	215273			100105639	Ascomycota	Alternaria porri	(Ellis) Cif.	Nigeria		PRESERVED_SPECIMEN
9998	215273			100105640	Ascomycota	Alternaria porri	(Ellis) Cif.	Nigeria		PRESERVED_SPECIMEN
9997	215273			100105643	Ascomycota	Alternaria porri	(Ellis) Cif.	Nigeria		PRESERVED_SPECIMEN
10004	276047			100105377	Ascomycota	Alternaria radicina	Meier, Drechsler & E.D.Eddy	Nigeria		PRESERVED_SPECIMEN
10849	292430			42380516	Ascomycota	Alternaria sesami	(E.Kawam.) Mohanty & Behera	Nigeria		LIVING_SPECIMEN	J.C. David
10012	292430			100105161	Ascomycota	Alternaria sesami	(E.Kawam.) Mohanty & Behera	Nigeria		PRESERVED_SPECIMEN
7208	292430			465868109	Ascomycota	Alternaria sesami	(E.Kawam.) Mohanty & Behera	Nigeria		LIVING_SPECIMEN
9989	444460			100106842	Ascomycota	Alternaria solani	(Ellis & G.Martin) L.R.Jones & Grout	Nigeria		PRESERVED_SPECIMEN
9986	444460			100106916	Ascomycota	Alternaria solani	(Ellis & G.Martin) L.R.Jones & Grout	Nigeria		PRESERVED_SPECIMEN
9990	444460			100106560	Ascomycota	Alternaria solani	(Ellis & G.Martin) L.R.Jones & Grout	Nigeria		PRESERVED_SPECIMEN
9978	444460			100107534	Ascomycota	Alternaria solani	Sorauer	Ghana		PRESERVED_SPECIMEN
9985	444460			100106961	Ascomycota	Alternaria solani	Sorauer	Nigeria		PRESERVED_SPECIMEN
9972	444460			100107781	Ascomycota	Alternaria solani	Sorauer	Guinea		PRESERVED_SPECIMEN
9974	444460			100107779	Ascomycota	Alternaria solani	Sorauer	Guinea		PRESERVED_SPECIMEN
9975	444460			100107629	Ascomycota	Alternaria solani	Sorauer	Ghana		PRESERVED_SPECIMEN
9973	444460			100107780	Ascomycota	Alternaria solani	Sorauer	Guinea		PRESERVED_SPECIMEN
9976	444460			100107606	Ascomycota	Alternaria solani	Sorauer	Nigeria		PRESERVED_SPECIMEN
9977	444460			100107605	Ascomycota	Alternaria solani	Sorauer	Nigeria		PRESERVED_SPECIMEN
9981	444460			100107091	Ascomycota	Alternaria solani	Sorauer	Togo		PRESERVED_SPECIMEN
9987	119596			100106907	Ascomycota	Alternaria tabacina	(Ellis & Everh.) Hori	Nigeria		PRESERVED_SPECIMEN
9988	119596			100106891	Ascomycota	Alternaria tabacina	(Ellis & Everh.) Hori	Nigeria		PRESERVED_SPECIMEN
9980	280005			100107092	Ascomycota	Alternaria tenuissima	(Kunze) Wiltshire	Togo		PRESERVED_SPECIMEN
9991	280005			100106511	Ascomycota	Alternaria tenuissima	(Kunze) Wiltshire	Gambia		PRESERVED_SPECIMEN
9992	280005			100106466	Ascomycota	Alternaria tenuissima	(Kunze) Wiltshire	Guinea		PRESERVED_SPECIMEN
9979	101579			100107532	Ascomycota	Alternaria tomato	(Cooke) L.R.Jones	Burkina Faso		PRESERVED_SPECIMEN
10844	101579			42385023	Ascomycota	Alternaria tomato	(Cooke) L.R.Jones	Burkina Faso		LIVING_SPECIMEN	J.C. David
9984	326079			100107049	Ascomycota	Alternaria triticina	Prasada & Prabhu	Nigeria		PRESERVED_SPECIMEN
9983	326079			100107053	Ascomycota	Alternaria triticina	Prasada & Prabhu	Nigeria		PRESERVED_SPECIMEN
9982	326079			100107058	Ascomycota	Alternaria triticina	Prasada & Prabhu	Nigeria		PRESERVED_SPECIMEN
9959	284044			100109074	Ascomycota	Alternaria zinniae	M.B.Ellis	Sierra Leone		PRESERVED_SPECIMEN
1176	519247			1840806108	Ascomycota	Alyxoria varia	(Pers.) Ertz & Tehler	Benin	Ertz D.	PRESERVED_SPECIMEN
24	519247			2243317574	Ascomycota	Alyxoria varia	(Pers.) Ertz & Tehler	Benin	Ertz D.	PRESERVED_SPECIMEN
1173	519247			1840806652	Ascomycota	Alyxoria varia	(Pers.) Ertz & Tehler	Benin	Ertz D.	PRESERVED_SPECIMEN
1174	519247			1840806581	Ascomycota	Alyxoria varia	(Pers.) Ertz & Tehler	Benin	De Kesel A.	PRESERVED_SPECIMEN
28	519247			2243317162	Ascomycota	Alyxoria varia	Pers.	Benin	Ertz D.	PRESERVED_SPECIMEN
41	519247			2243316640	Ascomycota	Alyxoria varia	Pers.	Benin	Ertz D.	PRESERVED_SPECIMEN
1205	464826			1840767279	Ascomycota	Amandinea efflorescens	(Müll.Arg.) Marbach	Gambia	Vervoort M.	PRESERVED_SPECIMEN
1204	464830			1840767337	Ascomycota	Amandinea extenuata	(Müll.Arg.) Marbach	Gambia	Vervoort M.	PRESERVED_SPECIMEN
2983	436962			1840691451	Basidiomycota	Amanita afrospinosa	Pegler & Shah-Smith	Benin	De Kesel A.	PRESERVED_SPECIMEN
3423	436962			1840678217	Basidiomycota	Amanita afrospinosa	Pegler & Shah-Smith	Benin	De Kesel A.	PRESERVED_SPECIMEN
3880	203645			1840638356	Basidiomycota	Amanita annulatovaginata	Beeli	Guinea	Thoen D.	PRESERVED_SPECIMEN
4424	479420			1840599864	Basidiomycota	Amanita aurea	(Beeli) E.-J.Gilbert	Senegal	Thoen D.	PRESERVED_SPECIMEN
1296	479420			1840739152	Basidiomycota	Amanita aurea	(Beeli) E.-J.Gilbert	Togo	Guelly K.A.	PRESERVED_SPECIMEN
4655	479420			1840572419	Basidiomycota	Amanita aurea	(Beeli) E.-J.Gilbert	Senegal	Thoen D.	PRESERVED_SPECIMEN
3887	284049			1840638308	Basidiomycota	Amanita bingensis	Beeli,	Senegal	Thoen D.	PRESERVED_SPECIMEN
5014	208468			1424553824	Basidiomycota	Amanita caesarea	(Scop.) Pers.	Sierra Leone	Malençon, G.	PRESERVED_SPECIMEN
3311	308547			1840678332	Basidiomycota	Amanita craseoderma	Bas	Benin	De Kesel A.	PRESERVED_SPECIMEN
3016	308547			1840691406	Basidiomycota	Amanita craseoderma	Bas	Benin	De Kesel A.	PRESERVED_SPECIMEN
2377	308547			1840714575	Basidiomycota	Amanita craseoderma	Bas	Benin	De Kesel A.	PRESERVED_SPECIMEN
2500	308547			1840695337	Basidiomycota	Amanita craseoderma	Bas	Benin	Soulemane Y.N.	PRESERVED_SPECIMEN
2450	308547			1840714490	Basidiomycota	Amanita craseoderma	Bas	Benin	De Kesel A.	PRESERVED_SPECIMEN
2786	308547			1840695028	Basidiomycota	Amanita craseoderma	Bas	Benin	Soulemane Y.N.	PRESERVED_SPECIMEN
3452	308547			1840678177	Basidiomycota	Amanita craseoderma	Bas	Benin	De Kesel A.	PRESERVED_SPECIMEN
2962	308547			1840691476	Basidiomycota	Amanita craseoderma	Bas	Benin	De Kesel A.	PRESERVED_SPECIMEN
2734	308547			1840695097	Basidiomycota	Amanita craseoderma	Bas	Benin	Soulemane Y.N.	PRESERVED_SPECIMEN
3780	308547			1840640853	Basidiomycota	Amanita craseoderma	Bas	Benin	De Kesel A.	PRESERVED_SPECIMEN
3045	308547			1840682256	Basidiomycota	Amanita craseoderma	Bas	Benin	De Kesel A.	PRESERVED_SPECIMEN
2919	308547			1840694115	Basidiomycota	Amanita craseoderma	Bas	Benin	De Kesel A.	PRESERVED_SPECIMEN
5231	308547			1413084795	Basidiomycota	Amanita craseoderma	Bas	Benin	Yorou Soulémane Nourou	MATERIAL_SAMPLE	Yorou Soulémane Nourou
5126	308547			1413085161	Basidiomycota	Amanita craseoderma	Bas	Benin	Yorou Soulémane Nourou	MATERIAL_SAMPLE	Yorou Soulémane Nourou
5931	308547			1148653912	Basidiomycota	Amanita craseoderma	Bas	Benin	Leho Tedersoo | S. Yorou	PRESERVED_SPECIMEN	S. Yorou
5884	308547			1148653960	Basidiomycota	Amanita craseoderma	Bas	Benin	Leho Tedersoo	PRESERVED_SPECIMEN	S. Yorou
5243	315709			1413084776	Basidiomycota	Amanita crassiconus	Bas	Benin	Yorou Soulémane Nourou	MATERIAL_SAMPLE	Yorou Soulémane Nourou
5120	315709			1413085177	Basidiomycota	Amanita crassiconus	Bas	Benin	Yorou Soulémane Nourou	MATERIAL_SAMPLE	Yorou Soulémane Nourou
1801	517866			1840722692	Basidiomycota	Amanita fibrilosa	Beeli,	Togo	De Kesel A.	PRESERVED_SPECIMEN
1596	517866			1840727622	Basidiomycota	Amanita fibrilosa	Beeli,	Togo	De Kesel A.	PRESERVED_SPECIMEN
1843	212682			1840722605	Basidiomycota	Amanita fulva	(Schaeff.) Fr.	Togo	De Kesel A.	PRESERVED_SPECIMEN
4050	212892			1840632896	Basidiomycota	Amanita fulvopulverulenta	Beeli	Guinea	Thoen D.	PRESERVED_SPECIMEN
4028	212892			1840633245	Basidiomycota	Amanita fulvopulverulenta	Beeli	Guinea	Thoen D.	PRESERVED_SPECIMEN
4065	308565			1840632875	Basidiomycota	Amanita lanosula	Bas	Guinea	Thoen D.	PRESERVED_SPECIMEN
2389	269784			1840714563	Basidiomycota	Amanita loosii	Beeli	Benin	De Kesel A.	PRESERVED_SPECIMEN
5005	284061			1424553880	Basidiomycota	Amanita mairei	Foley	Sierra Leone	Malençon, G.	PRESERVED_SPECIMEN
2737	363415			1840695094	Basidiomycota	Amanita masasiensis	Härk. & Saarim.	Benin	Soulemane Y.N.	PRESERVED_SPECIMEN
3817	363415			1840640816	Basidiomycota	Amanita masasiensis	Härk. & Saarim.	Benin	De Kesel A.	PRESERVED_SPECIMEN
3379	363415			1840678264	Basidiomycota	Amanita masasiensis	Härk. & Saarim.	Benin	De Kesel A.	PRESERVED_SPECIMEN
2149	363415			1840716728	Basidiomycota	Amanita masasiensis	Härk. & Saarim.	Benin	De Kesel A.	PRESERVED_SPECIMEN
3395	363415			1840678248	Basidiomycota	Amanita masasiensis	Härk. & Saarim.	Benin	De Kesel A.	PRESERVED_SPECIMEN
2857	363415			1840694210	Basidiomycota	Amanita masasiensis	Härk. & Saarim.	Benin	De Kesel A.	PRESERVED_SPECIMEN
2505	363415			1840695332	Basidiomycota	Amanita masasiensis	Härk. & Saarim.	Benin	Soulemane Y.N.	PRESERVED_SPECIMEN
3063	363415			1840682213	Basidiomycota	Amanita masasiensis	Härk. & Saarim.	Benin	De Kesel A.	PRESERVED_SPECIMEN
2555	363415			1840695277	Basidiomycota	Amanita masasiensis	Härk. & Saarim.	Benin	Soulemane Y.N.	PRESERVED_SPECIMEN
3725	363415			1840640923	Basidiomycota	Amanita masasiensis	Härk. & Saarim.	Benin	De Kesel A.	PRESERVED_SPECIMEN
1885	363415			1840721656	Basidiomycota	Amanita masasiensis	Härk. & Saarim.	Benin	De Kesel A.	PRESERVED_SPECIMEN
2917	363415			1840694121	Basidiomycota	Amanita masasiensis	Härk. & Saarim.	Benin	De Kesel A.	PRESERVED_SPECIMEN
5920	363415			1148653923	Basidiomycota	Amanita masasiensis	Härk. & Saarim.	Benin	Leho Tedersoo | S. Yorou	PRESERVED_SPECIMEN	S. Yorou
5912	161999			1148653931	Basidiomycota	Amanita pulverulenta	Beeli	Benin	Leho Tedersoo	PRESERVED_SPECIMEN	S. Yorou
2177	172799			1840716700	Basidiomycota	Amanita rubescens	Pers.,	Benin	De Kesel A.	PRESERVED_SPECIMEN
3455	172799			1840678173	Basidiomycota	Amanita rubescens	Pers.,	Benin	De Kesel A.	PRESERVED_SPECIMEN
4418	172799			1840599929	Basidiomycota	Amanita rubescens	Pers.,	Senegal	Thoen D.	PRESERVED_SPECIMEN
1781	172799			1840722723	Basidiomycota	Amanita rubescens	Pers.,	Togo	De Kesel A.	PRESERVED_SPECIMEN
2611	172799			1840695221	Basidiomycota	Amanita rubescens	Pers.,	Benin	Soulemane Y.N.	PRESERVED_SPECIMEN
3426	172799			1840678214	Basidiomycota	Amanita rubescens	Pers.,	Benin	De Kesel A.	PRESERVED_SPECIMEN
3012	172799			1840691411	Basidiomycota	Amanita rubescens	Pers.,	Benin	De Kesel A.	PRESERVED_SPECIMEN
4420	172799			1840599877	Basidiomycota	Amanita rubescens	Pers.,	Senegal	Thoen D.	PRESERVED_SPECIMEN
2018	172799			1840721522	Basidiomycota	Amanita rubescens	Pers.,	Benin	De Kesel A.	PRESERVED_SPECIMEN
1283	172799			1840739205	Basidiomycota	Amanita rubescens	Pers.,	Togo	Guelly K.A.	PRESERVED_SPECIMEN
2670	479212			1840695162	Basidiomycota	Amanita strobilaceovolvata	Beeli	Benin	Soulemane Y.N.	PRESERVED_SPECIMEN
1628	479212			1840727589	Basidiomycota	Amanita strobilaceovolvata	Beeli	Togo	De Kesel A.	PRESERVED_SPECIMEN
2793	479212			1840695014	Basidiomycota	Amanita strobilaceovolvata	Beeli	Benin	Soulemane Y.N.	PRESERVED_SPECIMEN
3753	479212			1840640882	Basidiomycota	Amanita strobilaceovolvata	Beeli	Benin	De Kesel A.	PRESERVED_SPECIMEN
2246	479212			1840716628	Basidiomycota	Amanita strobilaceovolvata	Beeli	Benin	De Kesel A.	PRESERVED_SPECIMEN
2112	479212			1840716772	Basidiomycota	Amanita strobilaceovolvata	Beeli	Benin	De Kesel A.	PRESERVED_SPECIMEN
1606	479212			1840727612	Basidiomycota	Amanita strobilaceovolvata	Beeli	Togo	De Kesel A.	PRESERVED_SPECIMEN
2743	479212			1840695087	Basidiomycota	Amanita strobilaceovolvata	Beeli	Benin	Soulemane Y.N.	PRESERVED_SPECIMEN
2076	479212			1840716860	Basidiomycota	Amanita strobilaceovolvata	Beeli	Benin	De Kesel A.	PRESERVED_SPECIMEN
5242	479212			1413084778	Basidiomycota	Amanita strobilaceovolvata	Beeli	Benin	Yorou Soulémane Nourou	MATERIAL_SAMPLE	Yorou Soulémane Nourou
5114	479212			1413085187	Basidiomycota	Amanita strobilaceovolvata	Beeli	Benin	Yorou Soulémane Nourou	MATERIAL_SAMPLE	Yorou Soulémane Nourou
2675	153038			1840695157	Basidiomycota	Amanita strobiliformis	(Paulet ex Vittad.) Bertill.	Benin	Soulemane Y.N.	PRESERVED_SPECIMEN
1988	153038			1840721553	Basidiomycota	Amanita strobiliformis	(Paulet ex Vittad.) Bertill.	Benin	De Kesel A.	PRESERVED_SPECIMEN
2667	153038			1840695165	Basidiomycota	Amanita strobiliformis	(Paulet ex Vittad.) Bertill.	Benin	Soulemane Y.N.	PRESERVED_SPECIMEN
2474	153038			1840695386	Basidiomycota	Amanita strobiliformis	(Paulet ex Vittad.) Bertill.	Benin	Soulemane Y.N.	PRESERVED_SPECIMEN
5238	153038			1413084784	Basidiomycota	Amanita strobiliformis	(Paulet ex Vittad.) Bertill.	Benin	Yorou Soulémane Nourou	MATERIAL_SAMPLE	Yorou Soulémane Nourou
5128	153038			1413085152	Basidiomycota	Amanita strobiliformis	(Paulet ex Vittad.) Bertill.	Benin	Yorou Soulémane Nourou	MATERIAL_SAMPLE	Yorou Soulémane Nourou
5098	153038			1413085206	Basidiomycota	Amanita strobiliformis	(Paulet ex Vittad.) Bertill.	Benin	Yorou Soulémane Nourou	MATERIAL_SAMPLE	Yorou Soulémane Nourou
5235	153038			1413084788	Basidiomycota	Amanita strobiliformis	(Paulet ex Vittad.) Bertill.	Benin	Yorou Soulémane Nourou	MATERIAL_SAMPLE	Yorou Soulémane Nourou
2795	169245			1840695010	Basidiomycota	Amanita subviscosa	Beeli	Benin	Soulemane Y.N.	PRESERVED_SPECIMEN
2266	169245			1840716606	Basidiomycota	Amanita subviscosa	Beeli	Benin	De Kesel A.	PRESERVED_SPECIMEN
2132	169245			1840716747	Basidiomycota	Amanita subviscosa	Beeli	Benin	De Kesel A.	PRESERVED_SPECIMEN
2733	169245			1840695098	Basidiomycota	Amanita subviscosa	Beeli	Benin	Soulemane Y.N.	PRESERVED_SPECIMEN
2589	169245			1840695243	Basidiomycota	Amanita subviscosa	Beeli	Benin	Soulemane Y.N.	PRESERVED_SPECIMEN
2383	169245			1840714569	Basidiomycota	Amanita subviscosa	Beeli	Benin	De Kesel A.	PRESERVED_SPECIMEN
3429	169245			1840678211	Basidiomycota	Amanita subviscosa	Beeli	Benin	De Kesel A.	PRESERVED_SPECIMEN
3401	169245			1840678242	Basidiomycota	Amanita subviscosa	Beeli	Benin	De Kesel A.	PRESERVED_SPECIMEN
3113	169245			1840681238	Basidiomycota	Amanita subviscosa	Beeli	Benin	De Kesel A.	PRESERVED_SPECIMEN
2687	169245			1840695145	Basidiomycota	Amanita subviscosa	Beeli	Benin	Soulemane Y.N.	PRESERVED_SPECIMEN
2715	169245			1840695117	Basidiomycota	Amanita subviscosa	Beeli	Benin	Soulemane Y.N.	PRESERVED_SPECIMEN
5943	169245			1148653898	Basidiomycota	Amanita subviscosa	Beeli	Benin	Leho Tedersoo | S. Yorou	PRESERVED_SPECIMEN	S. Yorou
5960	169245			1148653881	Basidiomycota	Amanita subviscosa	Beeli	Benin	Leho Tedersoo | S. Yorou	PRESERVED_SPECIMEN	S. Yorou
5961	169245			1148653880	Basidiomycota	Amanita subviscosa	Beeli	Benin	Leho Tedersoo | S. Yorou	PRESERVED_SPECIMEN	S. Yorou
5971	169245			1148653858	Basidiomycota	Amanita subviscosa	Beeli	Benin	Leho Tedersoo | S. Yorou	PRESERVED_SPECIMEN	S. Yorou
5936	169245			1148653907	Basidiomycota	Amanita subviscosa	Beeli	Benin	Leho Tedersoo	PRESERVED_SPECIMEN	S. Yorou
4918	515041			1425015160	Basidiomycota	Amanita torrendii	Bres.,	Sierra Leone	Malençon, G.	PRESERVED_SPECIMEN
3909	480033		Amanita regalis	1840638245	Basidiomycota	Amanita umbrina	Beeli	Senegal	Thoen D.	PRESERVED_SPECIMEN
1594	114685			1840727624	Basidiomycota	Amanita vaginata	(Bull.) Lam.	Togo	De Kesel A.	PRESERVED_SPECIMEN
3060	163667			1840682223	Basidiomycota	Amanita verna	(Bull.) Lam.	Benin	De Kesel A.	PRESERVED_SPECIMEN
3056	163667			1840682229	Basidiomycota	Amanita verna	(Bull.) Lam.	Benin	De Kesel A.	PRESERVED_SPECIMEN
5932	308601			1148653911	Basidiomycota	Amanita xanthogala	Bas	Benin	Leho Tedersoo | S. Yorou	PRESERVED_SPECIMEN	S. Yorou
5245	308601			1413084772	Basidiomycota	Amanita xanthogala	Bas	Benin	Yorou Soulémane Nourou	MATERIAL_SAMPLE	Yorou Soulémane Nourou
5095	308601			1413085210	Basidiomycota	Amanita xanthogala	Bas	Benin	Yorou Soulémane Nourou	MATERIAL_SAMPLE	Yorou Soulémane Nourou
1893	112741			1840721648	Basidiomycota	Amanita zambiana	Pegler & Piearce	Benin	De Kesel A.	PRESERVED_SPECIMEN
1627	112741			1840727590	Basidiomycota	Amanita zambiana	Pegler & Piearce	Togo	De Kesel A.	PRESERVED_SPECIMEN
1919	112741			1840721622	Basidiomycota	Amanita zambiana	Pegler & Piearce	Benin	De Kesel A.	PRESERVED_SPECIMEN
2704	167041			1840695128	Basidiomycota	Amanitopsis calopus	Beeli	Benin	Soulemane Y.N.	PRESERVED_SPECIMEN
6347	373368			1087172292	Basidiomycota	Amauroderma africana	Ryvarden	Liberia	?	PRESERVED_SPECIMEN		ISOTYPE
4792	308622			1803051874	Basidiomycota	Amauroderma preussii	(Bres.) J.S.Furtado	Liberia	Baldwin Jr.; J.T.	PRESERVED_SPECIMEN	Furtado, J.S.
9961	107717			100109066	Basidiomycota	Amauroderma rugosum	(Blume & T.Nees) Torrend	Sierra Leone		PRESERVED_SPECIMEN
9960	107717			100109071	Basidiomycota	Amauroderma rugosum	(Blume & T.Nees) Torrend	Sierra Leone		PRESERVED_SPECIMEN
1110	356780			1928115255	Basidiomycota	Amauroderma schomburgkii	(Mont. & Berk.) Torrend	Guinea	H. Leng	PRESERVED_SPECIMEN
1104	356780			1928148455	Basidiomycota	Amauroderma schomburgkii	(Mont. & Berk.) Torrend	Guinea	H. Leng	PRESERVED_SPECIMEN
9962	121228			100109032	Ascomycota	Amazonia psychotriae	(Henn.) Theiss.	Ghana		PRESERVED_SPECIMEN
9963	121228			100109031	Ascomycota	Amazonia psychotriae	(Henn.) Theiss.	Ghana		PRESERVED_SPECIMEN
9967	121228			100108698	Ascomycota	Amazonia psychotriae	(Henn.) Theiss.	Sierra Leone		PRESERVED_SPECIMEN
9968	121228			100108697	Ascomycota	Amazonia psychotriae	(Henn.) Theiss.	Sierra Leone		PRESERVED_SPECIMEN
9958	284124			100109108	Ascomycota	Amazonia tetrorchidii	Hansf.	Sierra Leone		PRESERVED_SPECIMEN
6485	284124			1086425607	Ascomycota	Amazonia tetrorchidii	Hansf.	Sierra Leone	F. C. Deighton	PRESERVED_SPECIMEN
5735	326147			1212917664	Ascomycota	Ambrosiella xylebori	Brader ex Arx & Hennebert	Côte d'Ivoire	L. Brader	LIVING_SPECIMEN		ISOTYPE
9064	818832			100197737	Ascomycota	Amesia atrobrunnea	L.M.Ames,	Nigeria		PRESERVED_SPECIMEN
5508	818854			1212954989	Ascomycota	Amesia gelasinospora	Arx & E.Müll.,	Nigeria		LIVING_SPECIMEN
10718	818834			42425231	Ascomycota	Amesia nigricolor	L.M.Ames,	Nigeria		LIVING_SPECIMEN	P.F. Cannon
10710	818834			42426549	Ascomycota	Amesia nigricolor	L.M.Ames,	Nigeria		LIVING_SPECIMEN	P.F. Cannon
10712	818834			42425975	Ascomycota	Amesia nigricolor	L.M.Ames,	Nigeria		LIVING_SPECIMEN	P.F. Cannon
9049	818834			100198929	Ascomycota	Amesia nigricolor	L.M.Ames,	Nigeria		PRESERVED_SPECIMEN
9031	818834			100201196	Ascomycota	Amesia nigricolor	L.M.Ames,	Nigeria		PRESERVED_SPECIMEN
9035	818834			100200933	Ascomycota	Amesia nigricolor	L.M.Ames,	Nigeria		PRESERVED_SPECIMEN
9029	818834			100201275	Ascomycota	Amesia nigricolor	L.M.Ames,	Nigeria		PRESERVED_SPECIMEN
9077	818834			100195341	Ascomycota	Amesia nigricolor	Lodha	Nigeria		PRESERVED_SPECIMEN
9954	326157			100109233	Ascomycota	Amorphotheca resinae	Parbery	Nigeria		PRESERVED_SPECIMEN
10838	326157			42386495	Ascomycota	Amorphotheca resinae	Parbery	Nigeria		LIVING_SPECIMEN	J.C. David
9955	121267			100109154	Ascomycota	Ampelomyces quisqualis	Ces.	Ghana		PRESERVED_SPECIMEN
9971	121267			100108026	Ascomycota	Ampelomyces quisqualis	Ces.	Guinea		PRESERVED_SPECIMEN
9957	121267			100109110	Ascomycota	Ampelomyces quisqualis	Ces.	Sierra Leone		PRESERVED_SPECIMEN
9969	121267			100108353	Ascomycota	Ampelomyces quisqualis	Ces.	Nigeria		PRESERVED_SPECIMEN
9970	121267			100108314	Ascomycota	Ampelomyces quisqualis	Ces.	Nigeria		PRESERVED_SPECIMEN
8703	510066			100243152	Ascomycota	Amphilogia gyrosa	(Berk. & Broome) Sacc. & D.Sacc.	Nigeria		PRESERVED_SPECIMEN
3635	115711			1840666812	Basidiomycota	Amyloflagellula inflata	Agerer & Boidin	Benin	Antonin V.	PRESERVED_SPECIMEN
3954	308693			1840638171	Basidiomycota	Amylosporus campbellii	(Berk.) Ryvarden	Senegal	Thoen D.	PRESERVED_SPECIMEN
3897	308693			1840638282	Basidiomycota	Amylosporus campbellii	(Berk.) Ryvarden	Senegal	Thoen D.	PRESERVED_SPECIMEN
9966	326221			100109006	Ascomycota	Annellodochium ramulisporum	Deighton	Sierra Leone		PRESERVED_SPECIMEN
9956	326222			100109114	Ascomycota	Annellolacinia dinemasporioides	B.Sutton	Sierra Leone		PRESERVED_SPECIMEN
6170	292547			1135784836	Ascomycota	Annellophora africana	S.Hughes	Ghana	Hughes, SJ;	PRESERVED_SPECIMEN	S.J. Hughes	ISOTYPE
7771	500299			100380886	Ascomycota	Annulohypoxylon annulatum	(Schwein.) Mont.	Sierra Leone		PRESERVED_SPECIMEN
7748	500326			100382420	Ascomycota	Annulohypoxylon stygium	(Lév.) Sacc.	Sierra Leone		PRESERVED_SPECIMEN
7738	500326			100382477	Ascomycota	Annulohypoxylon stygium	(Lév.) Sacc.	Sierra Leone		PRESERVED_SPECIMEN
7749	500326			100382411	Ascomycota	Annulohypoxylon stygium	(Lév.) Sacc.	Sierra Leone		PRESERVED_SPECIMEN
7739	500326			100382476	Ascomycota	Annulohypoxylon stygium	(Lév.) Sacc.	Sierra Leone		PRESERVED_SPECIMEN
7753	500326			100382395	Ascomycota	Annulohypoxylon stygium	(Lév.) Sacc.	Sierra Leone		PRESERVED_SPECIMEN
7727	500326			100382489	Ascomycota	Annulohypoxylon stygium	(Lév.) Sacc.	Sierra Leone		PRESERVED_SPECIMEN
7760	500326			100382363	Ascomycota	Annulohypoxylon stygium	(Lév.) Sacc.	Sierra Leone		PRESERVED_SPECIMEN
7765	500326			100382290	Ascomycota	Annulohypoxylon stygium	(Lév.) Sacc.	Sierra Leone		PRESERVED_SPECIMEN
7717	500326			100382533	Ascomycota	Annulohypoxylon stygium	(Lév.) Sacc.	Sierra Leone		PRESERVED_SPECIMEN
7757	500326			100382376	Ascomycota	Annulohypoxylon stygium	(Lév.) Sacc.	Ghana		PRESERVED_SPECIMEN
6165	500330			1135788095	Ascomycota	Annulohypoxylon truncatum	(Schwein.) J.H.Mill.	Sierra Leone	Deighton, FC;	PRESERVED_SPECIMEN	J.M. Dingley
864	292555			1930914273	Ascomycota	Antennospora quadricornuta	(Cribb & J.W.Cribb) T.W.Johnson	Liberia	J. J. Kohlmeyer	PRESERVED_SPECIMEN	J. J. Kohlmeyer
920	292555			1930341049	Ascomycota	Antennospora quadricornuta	(Cribb & J.W.Cribb) T.W.Johnson	Liberia	J. J. Kohlmeyer	PRESERVED_SPECIMEN	J. J. Kohlmeyer
900	292555			1930493828	Ascomycota	Antennospora quadricornuta	(Cribb & J.W.Cribb) T.W.Johnson	Liberia	J. J. Kohlmeyer	PRESERVED_SPECIMEN	J. J. Kohlmeyer
862	292555			1930928473	Ascomycota	Antennospora quadricornuta	(Cribb & J.W.Cribb) T.W.Johnson	Liberia	J. J. Kohlmeyer	PRESERVED_SPECIMEN	J. J. Kohlmeyer
960	292555			1929872610	Ascomycota	Antennospora quadricornuta	(Cribb & J.W.Cribb) T.W.Johnson	Liberia	J. J. Kohlmeyer	PRESERVED_SPECIMEN	J. J. Kohlmeyer
909	292555			1930439576	Ascomycota	Antennospora quadricornuta	(Cribb & J.W.Cribb) T.W.Johnson	Liberia	J. J. Kohlmeyer	PRESERVED_SPECIMEN	J. J. Kohlmeyer
988	292555			1929503539	Ascomycota	Antennospora quadricornuta	(Cribb & J.W.Cribb) T.W.Johnson	Liberia	J. J. Kohlmeyer	PRESERVED_SPECIMEN	J. J. Kohlmeyer
1030	292555			1929040580	Ascomycota	Antennospora quadricornuta	(Cribb & J.W.Cribb) T.W.Johnson	Liberia	J. J. Kohlmeyer	PRESERVED_SPECIMEN	J. J. Kohlmeyer
859	292555			1930946212	Ascomycota	Antennospora quadricornuta	(Cribb & J.W.Cribb) T.W.Johnson	Liberia	J. J. Kohlmeyer	PRESERVED_SPECIMEN	J. J. Kohlmeyer
932	292555			1930192068	Ascomycota	Antennospora quadricornuta	(Cribb & J.W.Cribb) T.W.Johnson	Liberia	J. J. Kohlmeyer	PRESERVED_SPECIMEN	J. J. Kohlmeyer
964	292555			1929833098	Ascomycota	Antennospora quadricornuta	(Cribb & J.W.Cribb) T.W.Johnson	Liberia	J. J. Kohlmeyer	PRESERVED_SPECIMEN	J. J. Kohlmeyer
1042	292555			1928907069	Ascomycota	Antennospora quadricornuta	(Cribb & J.W.Cribb) T.W.Johnson	Liberia	J. J. Kohlmeyer	PRESERVED_SPECIMEN	J. J. Kohlmeyer
931	292555			1930219807	Ascomycota	Antennospora quadricornuta	(Cribb & J.W.Cribb) T.W.Johnson	Liberia	J. J. Kohlmeyer	PRESERVED_SPECIMEN	J. J. Kohlmeyer
873	292555			1930828244	Ascomycota	Antennospora quadricornuta	(Cribb & J.W.Cribb) T.W.Johnson	Liberia	J. J. Kohlmeyer	PRESERVED_SPECIMEN	J. J. Kohlmeyer
1009	292555			1929276041	Ascomycota	Antennospora quadricornuta	(Cribb & J.W.Cribb) T.W.Johnson	Liberia	J. J. Kohlmeyer	PRESERVED_SPECIMEN	J. J. Kohlmeyer
887	292555			1930637061	Ascomycota	Antennospora quadricornuta	(Cribb & J.W.Cribb) T.W.Johnson	Liberia	J. J. Kohlmeyer	PRESERVED_SPECIMEN	J. J. Kohlmeyer
872	292555			1930848418	Ascomycota	Antennospora quadricornuta	(Cribb & J.W.Cribb) T.W.Johnson	Liberia	J. J. Kohlmeyer	PRESERVED_SPECIMEN	J. J. Kohlmeyer
9940	174520			100111554	Ascomycota	Anthostomella fuegiana	Speg.	Ghana		PRESERVED_SPECIMEN
9943	194831			100111549	Ascomycota	Anthostomella phoenicicola	Speg.	Ghana		PRESERVED_SPECIMEN
7428	801621			165663341	Basidiomycota	Anthracocystis ehrenbergii	(J.G.Kühn) Pat.,	Burkina Faso		PRESERVED_SPECIMEN
7426	801621			165663453	Basidiomycota	Anthracocystis ehrenbergii	(J.G.Kühn) Pat.,	Nigeria		PRESERVED_SPECIMEN
7420	801621			165663527	Basidiomycota	Anthracocystis ehrenbergii	(J.G.Kühn) Pat.,	Nigeria		PRESERVED_SPECIMEN
6829	376164			1057263095	Ascomycota	Anthracothecium columellatum	(Vain.) Zahlbr.	Ghana	Peter William Lambley	PRESERVED_SPECIMEN
5265	132203			1320766298	Ascomycota	Anthracothecium prasinum	(Eschw.) R.C.Harris	Liberia	J. T. Baldwin	PRESERVED_SPECIMEN
7177	0			473977511	Ascomycota	Anthracothecium pyrinoicum	(Ach.)	Guinea		PRESERVED_SPECIMEN	R. C. Harris	TYPE
7178	0			473977510	Ascomycota	Anthracothecium pyrinoicum	(Ach.)	Guinea		PRESERVED_SPECIMEN	R. C. Harris	TYPE
7179	0			473977509	Ascomycota	Anthracothecium pyrinoicum	(Ach.)	Guinea		PRESERVED_SPECIMEN	R. C. Harris	TYPE
9916	280936			100112756	Ascomycota	Aphysa ugandensis	Syd.	Sierra Leone		PRESERVED_SPECIMEN
9922	467684			100112687	Ascomycota	Apiosordaria nigeriensis	Stchigel & Guarro	Nigeria		PRESERVED_SPECIMEN
5538	108691			1212950523	Ascomycota	Apiosordaria spinosa	(Cailleux) Malloch & Cain	Nigeria	L.H. Huang	LIVING_SPECIMEN
4809	0			1802966641	Ascomycota	Apiosporium nitidulum	Rick	Benin	Rick	PRESERVED_SPECIMEN
7632	244708			100392635	Ascomycota	Aplosporella congoensis	(Har. & Pat.) Petr. & Syd.,	Ghana		PRESERVED_SPECIMEN
9917	331714			100112742	Ascomycota	Aplosporella neriicola	Kalani	Ghana		PRESERVED_SPECIMEN
9910	144178			100114087	Ascomycota	Aplosporella violacea	Massee	Ghana		PRESERVED_SPECIMEN
9911	326413			100114083	Ascomycota	Appendiculella uapacicola	(S.Hughes) Hansf.	Ghana		PRESERVED_SPECIMEN
5578	818855			1212946303	Ascomycota	Arcopilus aureus	Chivers,	Côte d'Ivoire		LIVING_SPECIMEN
5613	818856			1212941742	Ascomycota	Arcopilus cupreus	L.M.Ames,	Côte d'Ivoire		LIVING_SPECIMEN
10277	174952			78553748	Mycetozoa	Arcyria cinerea	(Bull.) Pers.	Liberia	Cook O. F.	PRESERVED_SPECIMEN	Farr Marie L.
216	174952			1998645002	Mycetozoa	Arcyria cinerea	(Bull.) Pers.	Liberia	G. W. Harley	PRESERVED_SPECIMEN	G. D. Darker
202	174952			1998844212	Mycetozoa	Arcyria cinerea	(Bull.) Pers.	Liberia	D. H. Linder	PRESERVED_SPECIMEN
4162	174952			1840630654	Mycetozoa	Arcyria cinerea	(Bull.) Pers.	Gambia	Härkönen M.	PRESERVED_SPECIMEN
4161	174952			1840630655	Mycetozoa	Arcyria cinerea	(Bull.) Pers.	Gambia	Härkönen M.	PRESERVED_SPECIMEN
7092	174952			665656425	Mycetozoa	Arcyria cinerea	(Bull.) Pers.	Gambia	Nannenga-Bremekamp N.	PRESERVED_SPECIMEN
7093	174952			665656423	Mycetozoa	Arcyria cinerea	(Bull.) Pers.	Gambia	Nannenga-Bremekamp N.	PRESERVED_SPECIMEN
10274	120316			78556635	Mycetozoa	Arcyria denudata	(L.) Wettst.	Liberia	Cook, O. F.	PRESERVED_SPECIMEN	Farr, M. L.
10264	120316			78556645	Mycetozoa	Arcyria denudata	(L.) Wettst.	Liberia	Cook, O. F.	PRESERVED_SPECIMEN
10275	120316			78556634	Mycetozoa	Arcyria denudata	(L.) Wettst.	Liberia	Cook, O. F.	PRESERVED_SPECIMEN	Farr, M. L.
10273	120316			78556636	Mycetozoa	Arcyria denudata	(L.) Wettst.	Liberia	Cook, O. F.	PRESERVED_SPECIMEN	Farr, M. L.
10272	120316			78556637	Mycetozoa	Arcyria denudata	(L.) Wettst.	Liberia	Cook, O. F.	PRESERVED_SPECIMEN	Farr, M. L.
10271	120316			78556638	Mycetozoa	Arcyria denudata	(L.) Wettst.	Liberia	Cook, O. F.	PRESERVED_SPECIMEN	Martin, G. W.
10265	120316			78556644	Mycetozoa	Arcyria denudata	(L.) Wettst.	Liberia	Cook, O. F.	PRESERVED_SPECIMEN	Farr, M. L.
10269	120316			78556640	Mycetozoa	Arcyria denudata	(L.) Wettst.	Liberia	Cook, O. F.	PRESERVED_SPECIMEN	Farr, M. L.
10268	120316			78556641	Mycetozoa	Arcyria denudata	(L.) Wettst.	Liberia	Cook, O. F.	PRESERVED_SPECIMEN	Martin, G. W.
10267	120316			78556642	Mycetozoa	Arcyria denudata	(L.) Wettst.	Liberia	Cook, O. F.	PRESERVED_SPECIMEN	Farr, M. L.
10266	120316			78556643	Mycetozoa	Arcyria denudata	(L.) Wettst.	Liberia	Cook, O. F.	PRESERVED_SPECIMEN	Martin, G. W.
10270	120316			78556639	Mycetozoa	Arcyria denudata	(L.) Wettst.	Liberia	Cook, O. F.	PRESERVED_SPECIMEN	Farr, M. L.
218	120316			1998624526	Mycetozoa	Arcyria denudata	(L.) Wettst.	Liberia	G. W. Harley	PRESERVED_SPECIMEN
198	120316			1998853269	Mycetozoa	Arcyria denudata	(L.) Wettst.	Liberia	D. H. Linder	PRESERVED_SPECIMEN	D. H. Linder
162	120316			1999349063	Mycetozoa	Arcyria denudata	(L.) Wettst.	Liberia	D. H. Linder	PRESERVED_SPECIMEN	D. H. Linder
7341	120316			238943753	Mycetozoa	Arcyria denudata	(L.) Wettst.	Liberia	Cook, O. F.	PRESERVED_SPECIMEN	Farr, M. L.
10194	162259			78603277	Mycetozoa	Arcyria globosa	(Schwein.) Rostaf.,	Liberia	Cook, O. F.	PRESERVED_SPECIMEN	Martin, G. W.
10276	162259			78556591	Mycetozoa	Arcyria globosa	Schwein.	Liberia	Cook, O. F.	PRESERVED_SPECIMEN
10263	162394			78558431	Mycetozoa	Arcyria incarnata	(Pers.) Pers.	Liberia	Cook, O. F.	PRESERVED_SPECIMEN	G. W. M.
4169	162948			1840630612	Mycetozoa	Arcyria insignis	Kalchbr. & Cooke	Gambia	Härkönen M.	PRESERVED_SPECIMEN
7091	162948			665657595	Mycetozoa	Arcyria insignis	Kalchbr. & Cooke	Gambia	Nannenga-Bremekamp N.	PRESERVED_SPECIMEN
5755	145388			1212912841	Basidiomycota	Armillaria fuscipes	Petch	Liberia		LIVING_SPECIMEN
9913	190066			100113439	Basidiomycota	Armillaria mellea	(Vahl) P.Kumm.	Nigeria		PRESERVED_SPECIMEN
1657	251397			1840727560	Basidiomycota	Arrhenia auriscalpium	Henn.	Togo	De Kesel A.	PRESERVED_SPECIMEN
6428	376348			1086528033	Ascomycota	Arthonia atra	(Pers.) A.Schneid.	Guinea	Olof Swartz	PRESERVED_SPECIMEN
5854	376402		Coniocarpon cinnabarinum	1212022268	Ascomycota	Arthonia cinnabarina	(Ach.) Ach.	Togo	A. Mathey	PRESERVED_SPECIMEN	H. Sipman
4851	120389			1503060067	Ascomycota	Arthonia elevata	C.W.Dodge	Sierra Leone	F. C. Deighton	PRESERVED_SPECIMEN	C. W. Dodge	ISOTYPE
6856	120389			1056451788	Ascomycota	Arthonia elevata	C.W.Dodge	Sierra Leone	Frederick Claude Deighton	PRESERVED_SPECIMEN		TYPE
6015	415660			1144590006	Ascomycota	Arthonia flavoverrucosa	U.Becker & Lücking	Côte d'Ivoire	Becker, U.	PRESERVED_SPECIMEN	Lücking, R.	HOLOTYPE
6014	415661			1144590012	Ascomycota	Arthonia fuscocyanea	U.Becker & Lücking	Côte d'Ivoire	Becker, U.	PRESERVED_SPECIMEN	Lücking, R.	HOLOTYPE
6016	415661			1144589994	Ascomycota	Arthonia fuscocyanea	U.Becker & Lücking	Côte d'Ivoire	Becker, U.	PRESERVED_SPECIMEN	Lücking, R.	ISOTYPE
6886	344656	Arthonia graphoides		1055429740	Ascomycota	Arthonia graphoidea	C.W.Dodge	Sierra Leone	Frederick Claude Deighton	PRESERVED_SPECIMEN	Carroll William Dodge	TYPE
6851	364212			1056527215	Ascomycota	Arthonia leptogrammodes	C.W.Dodge	Sierra Leone	Frederick Claude Deighton	PRESERVED_SPECIMEN		TYPE
6013	415662			1144590049	Ascomycota	Arthonia lobulocarpa	U.Becker & Lücking	Côte d'Ivoire	Becker, U.	PRESERVED_SPECIMEN	Lücking, R.	HOLOTYPE
6012	415662			1144590054	Ascomycota	Arthonia lobulocarpa	U.Becker & Lücking	Côte d'Ivoire	Becker, U.	PRESERVED_SPECIMEN	Lücking, R.	ISOTYPE
6821	120924			1057436902	Ascomycota	Arthonia modesta	C.W.Dodge	Sierra Leone	Frederick Claude Deighton	PRESERVED_SPECIMEN		TYPE
7291	241025			351717515	Ascomycota	Arthonia punctiformis	Ach.	Guinea		PRESERVED_SPECIMEN
7193	376782			473975672	Ascomycota	Arthonia radiata	Ach.	Guinea		PRESERVED_SPECIMEN
235	364246			1998360905	Ascomycota	Arthonia subcaesia	C.W.Dodge	Sierra Leone	F. C. Deighton	PRESERVED_SPECIMEN		TYPE
7102	376904			575158286	Ascomycota	Arthonia trilocularis	Müll.Arg.	Côte d'Ivoire	Still, M.J.	PRESERVED_SPECIMEN
7108	376904			575106013	Ascomycota	Arthonia trilocularis	Müll.Arg.	Côte d'Ivoire	Still, M.J.	PRESERVED_SPECIMEN
7127	376904			574700409	Ascomycota	Arthonia trilocularis	Müll.Arg.	Côte d'Ivoire	Still, M.J.	PRESERVED_SPECIMEN
4889	308985			1425015693	Ascomycota	Arthrinium arundinis	(Corda) Sacc.	Sierra Leone	Malençon, G.	PRESERVED_SPECIMEN
9926	308985			100111926	Ascomycota	Arthrinium arundinis	Sacc.,	Gambia		PRESERVED_SPECIMEN
9920	308985			100112737	Ascomycota	Arthrinium arundinis	Sacc.,	Ghana		PRESERVED_SPECIMEN
9923	308985			100112088	Ascomycota	Arthrinium arundinis	Sacc.,	Nigeria		PRESERVED_SPECIMEN
9924	308985			100112001	Ascomycota	Arthrinium arundinis	Sacc.,	Nigeria		PRESERVED_SPECIMEN
9925	308985			100112000	Ascomycota	Arthrinium arundinis	Sacc.,	Nigeria		PRESERVED_SPECIMEN
9919	308985			100112738	Ascomycota	Arthrinium arundinis	Sacc.,	Ghana		PRESERVED_SPECIMEN
9927	308985			100111916	Ascomycota	Arthrinium arundinis	Sacc.,	Sierra Leone		PRESERVED_SPECIMEN
9921	308985			100112735	Ascomycota	Arthrinium arundinis	Sacc.,	Sierra Leone		PRESERVED_SPECIMEN
9904	326468			100114693	Ascomycota	Arthrinium phaeospermum	(Corda) M.B.Ellis	Nigeria		PRESERVED_SPECIMEN
9896	326468			100115658	Ascomycota	Arthrinium phaeospermum	(Corda) M.B.Ellis	Sierra Leone		PRESERVED_SPECIMEN
9889	326469			100116254	Ascomycota	Arthrinium sacchari	(Speg.) M.B.Ellis	Nigeria		PRESERVED_SPECIMEN
5554	626988			1212949016	Ascomycota	Arthrobotrys brochopagus	(Drechsler) S.Schenck, W.B.Kendr. & Pramer	Burkina Faso	J.L. Devineau, Orstom, Burkina Faso	LIVING_SPECIMEN
5583	626988			1212945863	Ascomycota	Arthrobotrys brochopagus	(Drechsler) S.Schenck, W.B.Kendr. & Pramer	Burkina Faso	J.L. Devineau, Orstom, Burkina Faso	LIVING_SPECIMEN
9903	262755			100114708	Ascomycota	Arthrobotrys dactyloides	Drechsler	Nigeria		PRESERVED_SPECIMEN
10848	262755			42381101	Ascomycota	Arthrobotrys dactyloides	Drechsler	Nigeria		LIVING_SPECIMEN	P.M. Kirk
5581	104014			1212945896	Ascomycota	Arthrobotrys elegans	(Subram. & Chandrash.) Seifert & W.B.Kendr.	Burkina Faso	J.L. Devineau, Orstom, Burkina Faso	LIVING_SPECIMEN
5580	104014			1212945978	Ascomycota	Arthrobotrys elegans	(Subram. & Chandrash.) Seifert & W.B.Kendr.	Burkina Faso	J.L. Devineau, Orstom, Burkina Faso	LIVING_SPECIMEN
5556	627011			1212949007	Ascomycota	Arthrobotrys eudermatus	(Drechsler) M.Scholler, Hagedorn & A.Rubner,	Burkina Faso	J.L. Devineau, Orstom, Burkina Faso	LIVING_SPECIMEN
5620	271900			1212940666	Ascomycota	Arthrobotrys musiformis	Drechsler	Nigeria		LIVING_SPECIMEN
5622	271900			1212940546	Ascomycota	Arthrobotrys musiformis	Drechsler	Nigeria		LIVING_SPECIMEN
5586	326476			1212945739	Ascomycota	Arthrobotrys oviformis	Soprunov	Burkina Faso	J.L. Devineau, Orstom, Burkina Faso	LIVING_SPECIMEN
5585	326476			1212945769	Ascomycota	Arthrobotrys oviformis	Soprunov	Burkina Faso	J.L. Devineau, Orstom, Burkina Faso	LIVING_SPECIMEN
5582	627000			1212945873	Ascomycota	Arthrobotrys thaumasius	(Drechsler) de Hoog & Oorschot	Burkina Faso	J.L. Devineau, Orstom, Burkina Faso	LIVING_SPECIMEN
9907	326496			100114672	Ascomycota	Arthroderma simii	Stockdale, D.W.R.Mack. & Austwick	Nigeria		PRESERVED_SPECIMEN
9906	326496			100114673	Ascomycota	Arthroderma simii	Stockdale, D.W.R.Mack. & Austwick	Nigeria		PRESERVED_SPECIMEN
9908	326496			100114671	Ascomycota	Arthroderma simii	Stockdale, D.W.R.Mack. & Austwick	Nigeria		PRESERVED_SPECIMEN
9905	326496			100114674	Ascomycota	Arthroderma simii	Stockdale, D.W.R.Mack. & Austwick	Nigeria		PRESERVED_SPECIMEN
9898	249852			100115222	Ascomycota	Aschersonia badia	Pat.	Sierra Leone		PRESERVED_SPECIMEN
9901	150565			100115210	Ascomycota	Aschersonia crenulata	Pat. & Har.	Sierra Leone		PRESERVED_SPECIMEN
9899	150565			100115216	Ascomycota	Aschersonia crenulata	Pat. & Har.	Ghana		PRESERVED_SPECIMEN
9902	150565			100115208	Ascomycota	Aschersonia crenulata	Pat. & Har.	Sierra Leone		PRESERVED_SPECIMEN
9900	150565			100115212	Ascomycota	Aschersonia crenulata	Pat. & Har.	Sierra Leone		PRESERVED_SPECIMEN
163	150565			1999335287	Ascomycota	Aschersonia crenulata	Pat. & Har.	Senegal	A. J. B. Chevalier	PRESERVED_SPECIMEN		TYPE
205	150565			1998796547	Ascomycota	Aschersonia crenulata	Pat. & Har.	Senegal	A. J. B. Chevalier	PRESERVED_SPECIMEN		TYPE
9897	122645			100115224	Ascomycota	Aschersonia hypocreoidea	(Cooke & Massee) Petch	Ghana		PRESERVED_SPECIMEN
267	247921			1989253016	Ascomycota	Aschersonia placenta	Berk.	Liberia	D.H. Linder	PRESERVED_SPECIMEN
169	248895			1999264991	Ascomycota	Ascobolus crenulatus	W.Phillips & Plowr.	Liberia	R. Thaxter	PRESERVED_SPECIMEN
9888	247067			100118437	Ascomycota	Ascochyta abelmoschi	Harter	Nigeria		PRESERVED_SPECIMEN
9887	247067			100118438	Ascomycota	Ascochyta abelmoschi	Harter	Nigeria		PRESERVED_SPECIMEN
9886	247067			100118439	Ascomycota	Ascochyta abelmoschi	Harter	Nigeria		PRESERVED_SPECIMEN
9885	220452			100118721	Ascomycota	Ascochyta carthagenensis	Sacc.	Nigeria		PRESERVED_SPECIMEN
9884	220452			100118722	Ascomycota	Ascochyta carthagenensis	Sacc.	Nigeria		PRESERVED_SPECIMEN
9883	220452			100118723	Ascomycota	Ascochyta carthagenensis	Sacc.	Nigeria		PRESERVED_SPECIMEN
9881	220452			100119080	Ascomycota	Ascochyta carthagenensis	Sacc.	Nigeria		PRESERVED_SPECIMEN
9879	152710			100119708	Ascomycota	Ascochyta ricinella	Sacc. & Scalia	Guinea		PRESERVED_SPECIMEN
5727	207973			1212920250	Ascomycota	Ascodesmis nigricans	Tiegh.	Côte d'Ivoire		LIVING_SPECIMEN
5506	204356			1212955392	Ascomycota	Ascotricha chartarum	Berk.	Guinea-Bissau	R. Samson, 11 Jul 1995	LIVING_SPECIMEN
154	622416			1999420088	Basidiomycota	Aseroe rubra	Labill.	Liberia	D. H. Linder	PRESERVED_SPECIMEN
660	505075			1941844978	Ascomycota	Aspergillus aculeatinus	Noonim, Frisvad, Varga & Samson	Nigeria	O.T. Ojuri & C.N. Ezekiel	MATERIAL_SAMPLE
529	505075			1942490288	Ascomycota	Aspergillus aculeatinus	Noonim, Frisvad, Varga & Samson	Nigeria	O.T. Ojuri & C.N. Ezekiel	MATERIAL_SAMPLE
530	505075			1942490278	Ascomycota	Aspergillus aculeatinus	Noonim, Frisvad, Varga & Samson	Nigeria	O.T. Ojuri & C.N. Ezekiel	MATERIAL_SAMPLE
9865	292831			100123922	Ascomycota	Aspergillus aculeatus	Iizuka	Sierra Leone		PRESERVED_SPECIMEN
9868	292831			100123853	Ascomycota	Aspergillus aculeatus	Iizuka	Nigeria		PRESERVED_SPECIMEN
5603	292831			1212942961	Ascomycota	Aspergillus aculeatus	Iizuka	Nigeria		LIVING_SPECIMEN
5725	292831			1212921668	Ascomycota	Aspergillus aculeatus	Iizuka	Nigeria		LIVING_SPECIMEN
9873	256730			100123770	Ascomycota	Aspergillus amstelodami	Thom & Church,	Gambia		PRESERVED_SPECIMEN
9870	256730			100123786	Ascomycota	Aspergillus amstelodami	Thom & Church,	Guinea		PRESERVED_SPECIMEN
9859	256730			100124971	Ascomycota	Aspergillus amstelodami	Thom & Church,	Sierra Leone		PRESERVED_SPECIMEN
10845	309207			42381847	Ascomycota	Aspergillus anthodesmis	Bartoli & Maggi	Côte d'Ivoire		LIVING_SPECIMEN	Z. Lawrence
9860	309207			100124118	Ascomycota	Aspergillus anthodesmis	Bartoli & Maggi	Côte d'Ivoire		PRESERVED_SPECIMEN
5524	309207			1212952038	Ascomycota	Aspergillus anthodesmis	Bartoli & Maggi	Côte d'Ivoire		LIVING_SPECIMEN		HOLOTYPE
10510	292836			42536026	Ascomycota	Aspergillus aureolus	(Fennell & Raper) Malloch & Cain	Liberia		LIVING_SPECIMEN	Z. Lawrence
7045	292836			729086671	Ascomycota	Aspergillus aureolus	(Fennell & Raper) Malloch & Cain	Ghana		LIVING_SPECIMEN
9858	292836			100124978	Ascomycota	Aspergillus aureolus	Fennell & Raper	Ghana		PRESERVED_SPECIMEN
10841	292836			42385886	Ascomycota	Aspergillus aureolus	Fennell & Raper	Ghana		LIVING_SPECIMEN	Z. Lawrence
10842	292836			42385878	Ascomycota	Aspergillus aureolus	Fennell & Raper	Ghana		LIVING_SPECIMEN	Z. Lawrence
5743	292836			1212915661	Ascomycota	Aspergillus aureolus	Fennell & Raper	Ghana	C.F. Charter, West African Cacao Res. Inst.	LIVING_SPECIMEN
5740	292836			1212915938	Ascomycota	Aspergillus aureolus	Fennell & Raper	Liberia	J.T. Baldwin	LIVING_SPECIMEN		SYNTYPE
9862	119950			100124011	Ascomycota	Aspergillus auricomus	(Guég.) Saito	Nigeria		PRESERVED_SPECIMEN
9864	119950			100123926	Ascomycota	Aspergillus auricomus	(Guég.) Saito	Sierra Leone		PRESERVED_SPECIMEN
10846	119950			42381630	Ascomycota	Aspergillus auricomus	(Guég.) Saito	Nigeria		LIVING_SPECIMEN	Z. Lawrence
486	119955			1942552390	Ascomycota	Aspergillus awamori	Inui	Nigeria	O.T. Ojuri & C.N. Ezekiel	MATERIAL_SAMPLE
344	119955			1944334052	Ascomycota	Aspergillus awamori	Inui	Nigeria	O.T. Ojuri & C.N. Ezekiel	MATERIAL_SAMPLE
321	119955			1944356470	Ascomycota	Aspergillus awamori	Inui	Nigeria	O.T. Ojuri & C.N. Ezekiel	MATERIAL_SAMPLE
9856	119955			100125002	Ascomycota	Aspergillus awamori	Nakaz.	Nigeria		PRESERVED_SPECIMEN
10839	119955			42386107	Ascomycota	Aspergillus awamori	Nakaz.	Nigeria		LIVING_SPECIMEN	Z. Lawrence
9871	119955			100123777	Ascomycota	Aspergillus awamori	Nakaz.	Nigeria		PRESERVED_SPECIMEN
10840	204868			42386022	Ascomycota	Aspergillus candidus	Link	Ghana		LIVING_SPECIMEN	Z. Lawrence
9857	204868			100124986	Ascomycota	Aspergillus candidus	Link	Ghana		PRESERVED_SPECIMEN
9866	204868			100123920	Ascomycota	Aspergillus candidus	Link	Ghana		PRESERVED_SPECIMEN
9872	204868			100123771	Ascomycota	Aspergillus candidus	Link	Nigeria		PRESERVED_SPECIMEN
10847	204868			42381358	Ascomycota	Aspergillus candidus	Link	Ghana		LIVING_SPECIMEN	Z. Lawrence
5704	204868			1212922633	Ascomycota	Aspergillus candidus	Link	Ghana	J. Houbraken, Jan 2005	LIVING_SPECIMEN
9867	100545			100123907	Ascomycota	Aspergillus carbonarius	(Bainier) Thom	Nigeria		PRESERVED_SPECIMEN
10834	100545			42391524	Ascomycota	Aspergillus carbonarius	(Bainier) Thom	Nigeria		LIVING_SPECIMEN	Z. Lawrence
9861	100545			100124015	Ascomycota	Aspergillus carbonarius	(Bainier) Thom	Nigeria		PRESERVED_SPECIMEN
10820	100545			42392216	Ascomycota	Aspergillus carbonarius	(Bainier) Thom	Nigeria		LIVING_SPECIMEN	Z. Lawrence
9863	100545			100123927	Ascomycota	Aspergillus carbonarius	(Bainier) Thom	Sierra Leone		PRESERVED_SPECIMEN
9869	100545			100123826	Ascomycota	Aspergillus carbonarius	(Bainier) Thom	Nigeria		PRESERVED_SPECIMEN
5728	100545			1212919546	Ascomycota	Aspergillus carbonarius	(Bainier) Thom	Nigeria		LIVING_SPECIMEN
7202	292839			465869996	Ascomycota	Aspergillus chevalieri	L.Mangin,	Guinea		LIVING_SPECIMEN
9852	292839			100125115	Ascomycota	Aspergillus chevalieri	Thom & Church,	Nigeria		PRESERVED_SPECIMEN
9855	292839			100125102	Ascomycota	Aspergillus chevalieri	Thom & Church,	Gambia		PRESERVED_SPECIMEN
9854	292839			100125105	Ascomycota	Aspergillus chevalieri	Thom & Church,	Nigeria		PRESERVED_SPECIMEN
10822	292839			42391894	Ascomycota	Aspergillus chevalieri	Thom & Church,	Ghana		LIVING_SPECIMEN	Z. Lawrence
9847	292839			100125151	Ascomycota	Aspergillus chevalieri	Thom & Church,	Nigeria		PRESERVED_SPECIMEN
9843	292839			100125305	Ascomycota	Aspergillus chevalieri	Thom & Church,	Ghana		PRESERVED_SPECIMEN
10821	292839			42391902	Ascomycota	Aspergillus chevalieri	Thom & Church,	Ghana		LIVING_SPECIMEN	Z. Lawrence
9851	292839			100125119	Ascomycota	Aspergillus chevalieri	Thom & Church,	Guinea		PRESERVED_SPECIMEN
9850	292839			100125120	Ascomycota	Aspergillus chevalieri	Thom & Church,	Guinea		PRESERVED_SPECIMEN
9848	292839			100125149	Ascomycota	Aspergillus chevalieri	Thom & Church,	Nigeria		PRESERVED_SPECIMEN
10803	292839			42395620	Ascomycota	Aspergillus chevalieri	Thom & Church,	Nigeria		LIVING_SPECIMEN	Z. Lawrence
9842	292839			100125308	Ascomycota	Aspergillus chevalieri	Thom & Church,	Ghana		PRESERVED_SPECIMEN
9833	292839			100125875	Ascomycota	Aspergillus chevalieri	Thom & Church,	Nigeria		PRESERVED_SPECIMEN
9853	292839			100125114	Ascomycota	Aspergillus chevalieri	Thom & Church,	Nigeria		PRESERVED_SPECIMEN
10808	211530			42394582	Ascomycota	Aspergillus clavatus	Desm.	Ghana		LIVING_SPECIMEN	Z. Lawrence
10805	211530			42395412	Ascomycota	Aspergillus clavatus	Desm.	Nigeria		LIVING_SPECIMEN	Z. Lawrence
9836	211530			100125838	Ascomycota	Aspergillus clavatus	Desm.	Ghana		PRESERVED_SPECIMEN
9835	211530			100125857	Ascomycota	Aspergillus clavatus	Desm.	Nigeria		PRESERVED_SPECIMEN
10817	309214			42392424	Ascomycota	Aspergillus coremiiformis	Bartoli & Maggi	Côte d'Ivoire		LIVING_SPECIMEN	Z. Lawrence
9838	309214			100125515	Ascomycota	Aspergillus coremiiformis	Bartoli & Maggi	Côte d'Ivoire		PRESERVED_SPECIMEN
5523	309214			1212952080	Ascomycota	Aspergillus coremiiformis	Bartoli & Maggi	Côte d'Ivoire		LIVING_SPECIMEN		HOLOTYPE
5730	202877			1212919530	Ascomycota	Aspergillus fischeri	(Wehmer) Malloch & Cain	Liberia		LIVING_SPECIMEN
9839	202877			100125478	Ascomycota	Aspergillus fischeri	Wehmer	Nigeria		PRESERVED_SPECIMEN
9840	202877			100125316	Ascomycota	Aspergillus fischeri	Wehmer	Sierra Leone		PRESERVED_SPECIMEN
9841	202877			100125315	Ascomycota	Aspergillus fischeri	Wehmer	Sierra Leone		PRESERVED_SPECIMEN
9844	202877			100125252	Ascomycota	Aspergillus fischeri	Wehmer	Nigeria		PRESERVED_SPECIMEN
10814	202877			42392645	Ascomycota	Aspergillus fischeri	Wehmer	Nigeria		LIVING_SPECIMEN	Z. Lawrence
10804	202877			42395418	Ascomycota	Aspergillus fischeri	Wehmer	Nigeria		LIVING_SPECIMEN	Z. Lawrence
10819	202877			42392262	Ascomycota	Aspergillus fischeri	Wehmer	Nigeria		LIVING_SPECIMEN	Z. Lawrence
9845	202877			100125240	Ascomycota	Aspergillus fischeri	Wehmer	Nigeria		PRESERVED_SPECIMEN
9837	202877			100125601	Ascomycota	Aspergillus fischeri	Wehmer	Nigeria		PRESERVED_SPECIMEN
9834	202877			100125859	Ascomycota	Aspergillus fischeri	Wehmer	Nigeria		PRESERVED_SPECIMEN
9849	265045			100125131	Ascomycota	Aspergillus flavipes	(Bainier & R.Sartory) Thom & Church	Ghana		PRESERVED_SPECIMEN
5669	209842			1212932439	Ascomycota	Aspergillus flavus	(Mich.Saito & Tsuruta) Frisvad & Samson,	Nigeria	C.N.Ezekiel	LIVING_SPECIMEN
5698	209842			1212925504	Ascomycota	Aspergillus flavus	(Mich.Saito & Tsuruta) Frisvad & Samson,	Nigeria		LIVING_SPECIMEN
5673	209842			1212932355	Ascomycota	Aspergillus flavus	(Mich.Saito & Tsuruta) Frisvad & Samson,	Nigeria	C.N.Ezekiel	LIVING_SPECIMEN
5672	209842			1212932381	Ascomycota	Aspergillus flavus	(Mich.Saito & Tsuruta) Frisvad & Samson,	Nigeria	C.N.Ezekiel	LIVING_SPECIMEN
9819	209842			100126278	Ascomycota	Aspergillus flavus	Link	Nigeria		PRESERVED_SPECIMEN
9803	209842			100130711	Ascomycota	Aspergillus flavus	Link	Sierra Leone		PRESERVED_SPECIMEN
9804	209842			100127065	Ascomycota	Aspergillus flavus	Link	Ghana		PRESERVED_SPECIMEN
9805	209842			100126652	Ascomycota	Aspergillus flavus	Link	Sierra Leone		PRESERVED_SPECIMEN
9806	209842			100126646	Ascomycota	Aspergillus flavus	Link	Ghana		PRESERVED_SPECIMEN
9808	209842			100126444	Ascomycota	Aspergillus flavus	Link	Sierra Leone		PRESERVED_SPECIMEN
9827	209842			100126243	Ascomycota	Aspergillus flavus	Link	Gambia		PRESERVED_SPECIMEN
9825	209842			100126254	Ascomycota	Aspergillus flavus	Link	Nigeria		PRESERVED_SPECIMEN
9817	209842			100126311	Ascomycota	Aspergillus flavus	Link	Nigeria		PRESERVED_SPECIMEN
9832	209842			100126235	Ascomycota	Aspergillus flavus	Link	Nigeria		PRESERVED_SPECIMEN
9831	209842			100126237	Ascomycota	Aspergillus flavus	Link	Nigeria		PRESERVED_SPECIMEN
9830	209842			100126238	Ascomycota	Aspergillus flavus	Link	Gambia		PRESERVED_SPECIMEN
9826	209842			100126252	Ascomycota	Aspergillus flavus	Link	Nigeria		PRESERVED_SPECIMEN
9829	209842			100126240	Ascomycota	Aspergillus flavus	Link	Gambia		PRESERVED_SPECIMEN
9828	209842			100126241	Ascomycota	Aspergillus flavus	Link	Nigeria		PRESERVED_SPECIMEN
9824	209842			100126255	Ascomycota	Aspergillus flavus	Link	Nigeria		PRESERVED_SPECIMEN
9812	209842			100126351	Ascomycota	Aspergillus flavus	Link	Nigeria		PRESERVED_SPECIMEN
9821	209842			100126262	Ascomycota	Aspergillus flavus	Link	Gambia		PRESERVED_SPECIMEN
9815	209842			100126314	Ascomycota	Aspergillus flavus	Link	Nigeria		PRESERVED_SPECIMEN
10824	209842			42391752	Ascomycota	Aspergillus flavus	Link	Ghana		LIVING_SPECIMEN	Z. Lawrence
10823	209842			42391756	Ascomycota	Aspergillus flavus	Link	Sierra Leone		LIVING_SPECIMEN	Z. Lawrence
9822	209842			100126261	Ascomycota	Aspergillus flavus	Link	Gambia		PRESERVED_SPECIMEN
9809	209842			100126443	Ascomycota	Aspergillus flavus	Link	Sierra Leone		PRESERVED_SPECIMEN
9818	209842			100126310	Ascomycota	Aspergillus flavus	Link	Nigeria		PRESERVED_SPECIMEN
9811	209842			100126355	Ascomycota	Aspergillus flavus	Link	Ghana		PRESERVED_SPECIMEN
9802	209842			100130713	Ascomycota	Aspergillus flavus	Link	Sierra Leone		PRESERVED_SPECIMEN
9813	209842			100126349	Ascomycota	Aspergillus flavus	Link	Nigeria		PRESERVED_SPECIMEN
9823	209842			100126260	Ascomycota	Aspergillus flavus	Link	Gambia		PRESERVED_SPECIMEN
9816	209842			100126313	Ascomycota	Aspergillus flavus	Link	Nigeria		PRESERVED_SPECIMEN
9814	209842			100126348	Ascomycota	Aspergillus flavus	Link	Nigeria		PRESERVED_SPECIMEN
9820	209842			100126264	Ascomycota	Aspergillus flavus	Link	Gambia		PRESERVED_SPECIMEN
9810	209842			100126382	Ascomycota	Aspergillus flavus	Link	Nigeria		PRESERVED_SPECIMEN
584	209842			1942171758	Ascomycota	Aspergillus flavus	Link	Nigeria	O.T. Ojuri & C.N. Ezekiel	MATERIAL_SAMPLE
720	209842			1941532467	Ascomycota	Aspergillus flavus	Link	Nigeria	O.T. Ojuri & C.N. Ezekiel	MATERIAL_SAMPLE
652	209842			1941966867	Ascomycota	Aspergillus flavus	Link	Nigeria	O.T. Ojuri & C.N. Ezekiel	MATERIAL_SAMPLE
650	209842			1942018753	Ascomycota	Aspergillus flavus	Link	Nigeria	O.T. Ojuri & C.N. Ezekiel	MATERIAL_SAMPLE
649	209842			1942018803	Ascomycota	Aspergillus flavus	Link	Nigeria	O.T. Ojuri & C.N. Ezekiel	MATERIAL_SAMPLE
648	209842			1942018809	Ascomycota	Aspergillus flavus	Link	Nigeria	O.T. Ojuri & C.N. Ezekiel	MATERIAL_SAMPLE
647	209842			1942018815	Ascomycota	Aspergillus flavus	Link	Nigeria	O.T. Ojuri & C.N. Ezekiel	MATERIAL_SAMPLE
646	209842			1942018909	Ascomycota	Aspergillus flavus	Link	Nigeria	O.T. Ojuri & C.N. Ezekiel	MATERIAL_SAMPLE
578	209842			1942237560	Ascomycota	Aspergillus flavus	Link	Nigeria	O.T. Ojuri & C.N. Ezekiel	MATERIAL_SAMPLE
641	209842			1942095157	Ascomycota	Aspergillus flavus	Link	Nigeria	O.T. Ojuri & C.N. Ezekiel	MATERIAL_SAMPLE
317	209842			1944367641	Ascomycota	Aspergillus flavus	Link	Nigeria	O.T. Ojuri & C.N. Ezekiel	MATERIAL_SAMPLE
489	209842			1942515243	Ascomycota	Aspergillus flavus	Link	Nigeria	O.T. Ojuri & C.N. Ezekiel	MATERIAL_SAMPLE
366	209842			1944233860	Ascomycota	Aspergillus flavus	Link	Nigeria	O.T. Ojuri & C.N. Ezekiel	MATERIAL_SAMPLE
365	209842			1944235642	Ascomycota	Aspergillus flavus	Link	Nigeria	O.T. Ojuri & C.N. Ezekiel	MATERIAL_SAMPLE
363	209842			1944238465	Ascomycota	Aspergillus flavus	Link	Nigeria	O.T. Ojuri & C.N. Ezekiel	MATERIAL_SAMPLE
319	209842			1944367580	Ascomycota	Aspergillus flavus	Link	Nigeria	O.T. Ojuri & C.N. Ezekiel	MATERIAL_SAMPLE
318	209842			1944367589	Ascomycota	Aspergillus flavus	Link	Nigeria	O.T. Ojuri & C.N. Ezekiel	MATERIAL_SAMPLE
642	209842			1942058845	Ascomycota	Aspergillus flavus	Link	Nigeria	O.T. Ojuri & C.N. Ezekiel	MATERIAL_SAMPLE
5671	209842			1212932386	Ascomycota	Aspergillus flavus	Link	Nigeria	C.N.Ezekiel	LIVING_SPECIMEN
5670	209842			1212932414	Ascomycota	Aspergillus flavus	Link	Nigeria	C.N.Ezekiel	LIVING_SPECIMEN
9792	211776			100131307	Ascomycota	Aspergillus fumigatus	Fresen.	Ghana		PRESERVED_SPECIMEN
9801	211776			100131128	Ascomycota	Aspergillus fumigatus	Fresen.	Nigeria		PRESERVED_SPECIMEN
10827	211776			42391690	Ascomycota	Aspergillus fumigatus	Fresen.	Ghana		LIVING_SPECIMEN	Z. Lawrence
10835	292845			42391494	Ascomycota	Aspergillus funiculosus	G.Sm.	Nigeria		LIVING_SPECIMEN	Z. Lawrence
10806	292845			42395408	Ascomycota	Aspergillus funiculosus	G.Sm.	Nigeria		LIVING_SPECIMEN	Z. Lawrence
9797	292845			100131187	Ascomycota	Aspergillus funiculosus	G.Sm.	Nigeria		PRESERVED_SPECIMEN
9785	292845			100133396	Ascomycota	Aspergillus funiculosus	G.Sm.	Nigeria		PRESERVED_SPECIMEN
10807	292845			42395406	Ascomycota	Aspergillus funiculosus	G.Sm.	Nigeria		LIVING_SPECIMEN	Z. Lawrence
7475	292845			153967537	Ascomycota	Aspergillus funiculosus	G.Sm.	Nigeria	R.M. Jackson	LIVING_SPECIMEN	G. Smith
5726	292845			1212921621	Ascomycota	Aspergillus funiculosus	G.Sm.	Nigeria		LIVING_SPECIMEN		NEOTYPE
9800	206765			100131129	Ascomycota	Aspergillus giganteus	(Mattlet) Basgal	Nigeria		PRESERVED_SPECIMEN
9799	206765			100131144	Ascomycota	Aspergillus giganteus	(Mattlet) Basgal	Nigeria		PRESERVED_SPECIMEN
9795	206765			100131206	Ascomycota	Aspergillus giganteus	(Mattlet) Basgal	Nigeria		PRESERVED_SPECIMEN
10837	206765			42391436	Ascomycota	Aspergillus giganteus	Wehmer	Nigeria		LIVING_SPECIMEN	Z. Lawrence
10836	206765			42391452	Ascomycota	Aspergillus giganteus	Wehmer	Nigeria		LIVING_SPECIMEN	Z. Lawrence
10832	206765			42391527	Ascomycota	Aspergillus giganteus	Wehmer	Nigeria		LIVING_SPECIMEN	Z. Lawrence
5695	206765			1212926322	Ascomycota	Aspergillus giganteus	Wehmer	Nigeria		LIVING_SPECIMEN
9794	161735			100131213	Ascomycota	Aspergillus glaucus	(L.) Link,	Nigeria		PRESERVED_SPECIMEN
9796	161735			100131205	Ascomycota	Aspergillus glaucus	(L.) Link,	Nigeria		PRESERVED_SPECIMEN
10809	362533			42394518	Ascomycota	Aspergillus implicatus	Persiani & Maggi	Côte d'Ivoire		LIVING_SPECIMEN	Z. Lawrence
9786	362533			100132898	Ascomycota	Aspergillus implicatus	Persiani & Maggi	Côte d'Ivoire		PRESERVED_SPECIMEN
5546	362533			1212949881	Ascomycota	Aspergillus implicatus	Persiani & Maggi	Côte d'Ivoire	O. Maggi & A.M. Persiani	LIVING_SPECIMEN		HOLOTYPE
9790	309228			100131625	Ascomycota	Aspergillus ivoriensis	Bartoli & Maggi	Côte d'Ivoire		PRESERVED_SPECIMEN
10818	309228			42392415	Ascomycota	Aspergillus ivoriensis	Bartoli & Maggi	Côte d'Ivoire		LIVING_SPECIMEN	Z. Lawrence
5527	309228			1212951970	Ascomycota	Aspergillus ivoriensis	Bartoli & Maggi	Côte d'Ivoire		LIVING_SPECIMEN		HOLOTYPE
10810	160656			42393906	Ascomycota	Aspergillus japonicus	Saito	Burkina Faso		LIVING_SPECIMEN	P.M. Kirk
9798	160656			100131147	Ascomycota	Aspergillus japonicus	Saito	Ghana		PRESERVED_SPECIMEN
9788	160656			100132356	Ascomycota	Aspergillus japonicus	Saito	Sierra Leone		PRESERVED_SPECIMEN
9787	160656			100132768	Ascomycota	Aspergillus japonicus	Saito	Burkina Faso		PRESERVED_SPECIMEN
10813	160656			42392828	Ascomycota	Aspergillus japonicus	Saito	Sierra Leone		LIVING_SPECIMEN	Z. Lawrence
10826	160656			42391696	Ascomycota	Aspergillus japonicus	Saito	Ghana		LIVING_SPECIMEN	Z. Lawrence
9791	160656			100131311	Ascomycota	Aspergillus japonicus	Saito	Ghana		PRESERVED_SPECIMEN
9789	309229			100131647	Ascomycota	Aspergillus longivesica	L.H.Huang & Raper	Côte d'Ivoire		PRESERVED_SPECIMEN
9793	309229			100131296	Ascomycota	Aspergillus longivesica	L.H.Huang & Raper	Nigeria		PRESERVED_SPECIMEN
10815	309229			42392444	Ascomycota	Aspergillus longivesica	L.H.Huang & Raper	Côte d'Ivoire		LIVING_SPECIMEN	Z. Lawrence
10829	309229			42391680	Ascomycota	Aspergillus longivesica	L.H.Huang & Raper	Nigeria		LIVING_SPECIMEN	Z. Lawrence
1072	309229			1928561216	Ascomycota	Aspergillus longivesica	L.H.Huang & Raper	Nigeria	Collector unspecified	PRESERVED_SPECIMEN		ISOTYPE
1020	309229			1929124359	Ascomycota	Aspergillus longivesica	L.H.Huang & Raper	Nigeria	Collector unspecified	PRESERVED_SPECIMEN		ISOTYPE
5656	309229			1212936223	Ascomycota	Aspergillus longivesica	L.H.Huang & Raper	Côte d'Ivoire		LIVING_SPECIMEN
5532	309229			1212951335	Ascomycota	Aspergillus longivesica	L.H.Huang & Raper	Nigeria		LIVING_SPECIMEN		HOLOTYPE
7050	309229			729082981	Ascomycota	Aspergillus longivesica	L.H.Huang & Raper	Nigeria		LIVING_SPECIMEN
9760	164593			100139935	Ascomycota	Aspergillus melleus	(Bainier) Thom & Church	Ghana		PRESERVED_SPECIMEN
9753	164593			100140721	Ascomycota	Aspergillus melleus	(Bainier) Thom & Church	Nigeria		PRESERVED_SPECIMEN
10758	164593			42406885	Ascomycota	Aspergillus melleus	(Bainier) Thom & Church	Nigeria		LIVING_SPECIMEN	Z. Lawrence
9762	164593			100139911	Ascomycota	Aspergillus melleus	(Bainier) Thom & Church	Nigeria		PRESERVED_SPECIMEN
9766	164593			100139860	Ascomycota	Aspergillus melleus	(Bainier) Thom & Church	Nigeria		PRESERVED_SPECIMEN
9784	182069			100133768	Ascomycota	Aspergillus nidulans	(Eidam) G.Winter,	Nigeria		PRESERVED_SPECIMEN
9782	182069			100133910	Ascomycota	Aspergillus nidulans	(Eidam) G.Winter,	Ghana		PRESERVED_SPECIMEN
9781	182069			100133911	Ascomycota	Aspergillus nidulans	(Eidam) G.Winter,	Ghana		PRESERVED_SPECIMEN
9783	182069			100133774	Ascomycota	Aspergillus nidulans	(Eidam) G.Winter,	Guinea		PRESERVED_SPECIMEN
10828	182069			42391682	Ascomycota	Aspergillus nidulans	(Eidam) G.Winter,	Ghana		LIVING_SPECIMEN	Z. Lawrence
8442	182069			100275876	Ascomycota	Aspergillus nidulans	(Eidam) Vuill.,	Ghana		PRESERVED_SPECIMEN
10638	182069			42460924	Ascomycota	Aspergillus nidulans	(Eidam) Vuill.,	Ghana		LIVING_SPECIMEN	Z. Lawrence
8441	182069			100275992	Ascomycota	Aspergillus nidulans	(Eidam) Vuill.,	Nigeria		PRESERVED_SPECIMEN
10636	182069			42461421	Ascomycota	Aspergillus nidulans	(Eidam) Vuill.,	Nigeria		LIVING_SPECIMEN	Z. Lawrence
579	284309			1942228202	Ascomycota	Aspergillus niger	(Bres.) Henn.	Nigeria	O.T. Ojuri & C.N. Ezekiel	MATERIAL_SAMPLE
661	284309			1941795120	Ascomycota	Aspergillus niger	(Bres.) Henn.	Nigeria	O.T. Ojuri & C.N. Ezekiel	MATERIAL_SAMPLE
659	284309			1941852499	Ascomycota	Aspergillus niger	(Bres.) Henn.	Nigeria	O.T. Ojuri & C.N. Ezekiel	MATERIAL_SAMPLE
658	284309			1941852573	Ascomycota	Aspergillus niger	(Bres.) Henn.	Nigeria	O.T. Ojuri & C.N. Ezekiel	MATERIAL_SAMPLE
640	284309			1942103793	Ascomycota	Aspergillus niger	(Bres.) Henn.	Nigeria	O.T. Ojuri & C.N. Ezekiel	MATERIAL_SAMPLE
587	284309			1942159193	Ascomycota	Aspergillus niger	(Bres.) Henn.	Nigeria	O.T. Ojuri & C.N. Ezekiel	MATERIAL_SAMPLE
483	284309			1942569640	Ascomycota	Aspergillus niger	(Bres.) Henn.	Nigeria	O.T. Ojuri & C.N. Ezekiel	MATERIAL_SAMPLE
582	284309			1942204514	Ascomycota	Aspergillus niger	(Bres.) Henn.	Nigeria	O.T. Ojuri & C.N. Ezekiel	MATERIAL_SAMPLE
320	284309			1944357743	Ascomycota	Aspergillus niger	(Bres.) Henn.	Nigeria	O.T. Ojuri & C.N. Ezekiel	MATERIAL_SAMPLE
531	284309			1942471945	Ascomycota	Aspergillus niger	(Bres.) Henn.	Nigeria	O.T. Ojuri & C.N. Ezekiel	MATERIAL_SAMPLE
487	284309			1942552319	Ascomycota	Aspergillus niger	(Bres.) Henn.	Nigeria	O.T. Ojuri & C.N. Ezekiel	MATERIAL_SAMPLE
485	284309			1942552396	Ascomycota	Aspergillus niger	(Bres.) Henn.	Nigeria	O.T. Ojuri & C.N. Ezekiel	MATERIAL_SAMPLE
484	284309			1942569634	Ascomycota	Aspergillus niger	(Bres.) Henn.	Nigeria	O.T. Ojuri & C.N. Ezekiel	MATERIAL_SAMPLE
586	284309			1942159197	Ascomycota	Aspergillus niger	(Bres.) Henn.	Nigeria	O.T. Ojuri & C.N. Ezekiel	MATERIAL_SAMPLE
362	284309			1944238480	Ascomycota	Aspergillus niger	(Bres.) Henn.	Nigeria	O.T. Ojuri & C.N. Ezekiel	MATERIAL_SAMPLE
346	284309			1944324835	Ascomycota	Aspergillus niger	(Bres.) Henn.	Nigeria	O.T. Ojuri & C.N. Ezekiel	MATERIAL_SAMPLE
345	284309			1944324862	Ascomycota	Aspergillus niger	(Bres.) Henn.	Nigeria	O.T. Ojuri & C.N. Ezekiel	MATERIAL_SAMPLE
583	284309			1942198842	Ascomycota	Aspergillus niger	(Bres.) Henn.	Nigeria	O.T. Ojuri & C.N. Ezekiel	MATERIAL_SAMPLE
9767	284309			100139714	Ascomycota	Aspergillus niger	Tiegh.,	Sierra Leone		PRESERVED_SPECIMEN
9780	284309			100134751	Ascomycota	Aspergillus niger	Tiegh.,	Nigeria		PRESERVED_SPECIMEN
9779	284309			100134767	Ascomycota	Aspergillus niger	Tiegh.,	Senegal		PRESERVED_SPECIMEN
9778	284309			100134824	Ascomycota	Aspergillus niger	Tiegh.,	Ghana		PRESERVED_SPECIMEN
9774	284309			100135106	Ascomycota	Aspergillus niger	Tiegh.,	Sierra Leone		PRESERVED_SPECIMEN
9768	284309			100139713	Ascomycota	Aspergillus niger	Tiegh.,	Ghana		PRESERVED_SPECIMEN
9773	284309			100135107	Ascomycota	Aspergillus niger	Tiegh.,	Sierra Leone		PRESERVED_SPECIMEN
782	284309			1940611097	Ascomycota	Aspergillus niger	Tiegh.,	Nigeria		MATERIAL_SAMPLE
722	284309			1941459411	Ascomycota	Aspergillus niger	Tiegh.,	Nigeria	V.O. Amaechi	MATERIAL_SAMPLE
481	284309			1942575699	Ascomycota	Aspergillus niger	Tiegh.,	Nigeria	Paul Olusegun Bankole	PRESERVED_SPECIMEN
9772	309233			100136120	Ascomycota	Aspergillus ochraceoroseus	Bartoli & Maggi	Côte d'Ivoire		PRESERVED_SPECIMEN
10816	309233			42392427	Ascomycota	Aspergillus ochraceoroseus	Bartoli & Maggi	Côte d'Ivoire		LIVING_SPECIMEN	Z. Lawrence
5525	309233			1212952004	Ascomycota	Aspergillus ochraceoroseus	Bartoli & Maggi	Côte d'Ivoire		LIVING_SPECIMEN		HOLOTYPE
5750	309233			1212914228	Ascomycota	Aspergillus ochraceoroseus	Bartoli & Maggi	Côte d'Ivoire	A. Bartoli	LIVING_SPECIMEN
9769	190223			100138598	Ascomycota	Aspergillus ochraceus	G.Wilh.	Ghana		PRESERVED_SPECIMEN
10812	190223			42393402	Ascomycota	Aspergillus ochraceus	G.Wilh.	Ghana		LIVING_SPECIMEN	Z. Lawrence
9770	190223			100138462	Ascomycota	Aspergillus ochraceus	G.Wilh.	Ghana		PRESERVED_SPECIMEN
10811	190223			42393863	Ascomycota	Aspergillus ochraceus	G.Wilh.	Ghana		LIVING_SPECIMEN	Z. Lawrence
9777	309234			100134886	Ascomycota	Aspergillus penicillioides	Speg.	Nigeria		PRESERVED_SPECIMEN
10833	309234			42391525	Ascomycota	Aspergillus penicillioides	Speg.	Nigeria		LIVING_SPECIMEN	Z. Lawrence
9776	309234			100134981	Ascomycota	Aspergillus penicillioides	Speg.	Nigeria		PRESERVED_SPECIMEN
10830	309234			42391624	Ascomycota	Aspergillus penicillioides	Speg.	Nigeria		LIVING_SPECIMEN	Z. Lawrence
9775	309234			100135014	Ascomycota	Aspergillus penicillioides	Speg.	Nigeria		PRESERVED_SPECIMEN
10791	292857			42403328	Ascomycota	Aspergillus quadricinctus	J.L.Yuill	Nigeria		LIVING_SPECIMEN	Z. Lawrence
9771	292857			100137951	Ascomycota	Aspergillus quadricinctus	J.L.Yuill	Nigeria		PRESERVED_SPECIMEN
9761	276290			100139917	Ascomycota	Aspergillus restrictus	G.Sm.	Nigeria		PRESERVED_SPECIMEN
9759	276290			100139994	Ascomycota	Aspergillus restrictus	G.Sm.	Nigeria		PRESERVED_SPECIMEN
9757	276893			100140055	Ascomycota	Aspergillus ruber	Thom & Church	Ghana		PRESERVED_SPECIMEN
10796	276893			42402462	Ascomycota	Aspergillus ruber	Thom & Church	Ghana		LIVING_SPECIMEN	Z. Lawrence
9764	277707			100139862	Ascomycota	Aspergillus sclerotiorum	G.A.Huber	Nigeria		PRESERVED_SPECIMEN
9765	277707			100139861	Ascomycota	Aspergillus sclerotiorum	G.A.Huber	Nigeria		PRESERVED_SPECIMEN
10802	277707			42402094	Ascomycota	Aspergillus sclerotiorum	G.A.Huber	Nigeria		LIVING_SPECIMEN	Z. Lawrence
9763	277707			100139863	Ascomycota	Aspergillus sclerotiorum	G.A.Huber	Nigeria		PRESERVED_SPECIMEN
9754	292859			100140678	Ascomycota	Aspergillus silvaticus	Fennell & Raper	Ghana		PRESERVED_SPECIMEN
10761	292859			42406204	Ascomycota	Aspergillus silvaticus	Fennell & Raper	Ghana		LIVING_SPECIMEN	Z. Lawrence
5686	292859			1212929947	Ascomycota	Aspergillus silvaticus	Fennell & Raper	Ghana	C.F. Charter, West Afr. Cacao Res. Inst.	LIVING_SPECIMEN		NEOTYPE
9758	254841			100139998	Ascomycota	Aspergillus stellatus	Curzi	Nigeria		PRESERVED_SPECIMEN
10793	326660			42403011	Ascomycota	Aspergillus stromatoides	Raper & Fennell	Côte d'Ivoire		LIVING_SPECIMEN	Z. Lawrence
9755	326660			100140412	Ascomycota	Aspergillus stromatoides	Raper & Fennell	Côte d'Ivoire		PRESERVED_SPECIMEN
9756	326660			100140409	Ascomycota	Aspergillus stromatoides	Raper & Fennell	Côte d'Ivoire		PRESERVED_SPECIMEN
10792	326660			42403012	Ascomycota	Aspergillus stromatoides	Raper & Fennell	Côte d'Ivoire		LIVING_SPECIMEN	Z. Lawrence
9747	279636			100142064	Ascomycota	Aspergillus sydowii	(Bainier & Sartory) Thom & Church	Sierra Leone		PRESERVED_SPECIMEN
9750	279636			100141086	Ascomycota	Aspergillus sydowii	(Bainier & Sartory) Thom & Church	Ghana		PRESERVED_SPECIMEN
9751	279636			100140865	Ascomycota	Aspergillus sydowii	(Bainier & Sartory) Thom & Church	Nigeria		PRESERVED_SPECIMEN
10768	279636			42406082	Ascomycota	Aspergillus sydowii	(Bainier & Sartory) Thom & Church	Sierra Leone		LIVING_SPECIMEN	Z. Lawrence
10798	279636			42402415	Ascomycota	Aspergillus sydowii	(Bainier & Sartory) Thom & Church	Ghana		LIVING_SPECIMEN	Z. Lawrence
5703	279636			1212922636	Ascomycota	Aspergillus sydowii	(Bainier & Sartory) Thom & Church	Ghana	J. Houbraken, Jan 2005	LIVING_SPECIMEN
9749	191425			100141092	Ascomycota	Aspergillus tamarii	Kita	Ghana		PRESERVED_SPECIMEN
10778	191425			42405974	Ascomycota	Aspergillus tamarii	Kita	Ghana		LIVING_SPECIMEN	Z. Lawrence
10795	191425			42402472	Ascomycota	Aspergillus tamarii	Kita	Ghana		LIVING_SPECIMEN	Z. Lawrence
9748	191425			100142059	Ascomycota	Aspergillus tamarii	Kita	Ghana		PRESERVED_SPECIMEN
9752	191425			100140795	Ascomycota	Aspergillus tamarii	Kita	Nigeria		PRESERVED_SPECIMEN
777	191425			1941007883	Ascomycota	Aspergillus tamarii	Kita	Nigeria		MATERIAL_SAMPLE
5685	191719			1212930712	Ascomycota	Aspergillus terreus	Samson, S.W.Peterson, Frisvad & Varga,	Ghana	C.F. Charter, West African Cacao Res. Inst.	LIVING_SPECIMEN		TYPE
9745	191719			100142507	Ascomycota	Aspergillus terreus	Thom	Nigeria		PRESERVED_SPECIMEN
347	255209			1944301327	Ascomycota	Aspergillus tubingensis	Mosseray	Nigeria	O.T. Ojuri & C.N. Ezekiel	MATERIAL_SAMPLE
644	255209			1942058791	Ascomycota	Aspergillus tubingensis	Mosseray	Nigeria	O.T. Ojuri & C.N. Ezekiel	MATERIAL_SAMPLE
643	255209			1942058844	Ascomycota	Aspergillus tubingensis	Mosseray	Nigeria	O.T. Ojuri & C.N. Ezekiel	MATERIAL_SAMPLE
9742	281216			100142852	Ascomycota	Aspergillus ustus	(Bainier) Thom & Church	Ghana		PRESERVED_SPECIMEN
10794	281216			42402488	Ascomycota	Aspergillus ustus	(Bainier) Thom & Church	Ghana		LIVING_SPECIMEN	Z. Lawrence
9743	281216			100142834	Ascomycota	Aspergillus ustus	(Bainier) Thom & Church	Ghana		PRESERVED_SPECIMEN
9744	281216			100142684	Ascomycota	Aspergillus ustus	(Bainier) Thom & Church	Nigeria		PRESERVED_SPECIMEN
9746	281216			100142505	Ascomycota	Aspergillus ustus	(Bainier) Thom & Church	Nigeria		PRESERVED_SPECIMEN
10797	281216			42402446	Ascomycota	Aspergillus ustus	(Bainier) Thom & Church	Ghana		LIVING_SPECIMEN	Z. Lawrence
10800	281216			42402317	Ascomycota	Aspergillus ustus	(Bainier) Thom & Church	Nigeria		LIVING_SPECIMEN	Z. Lawrence
5381	281216			1275230887	Ascomycota	Aspergillus ustus	(Bainier) Thom & Church	Nigeria	D. Mc Donald	PRESERVED_SPECIMEN
9686	172159			100147057	Ascomycota	Aspergillus versicolor	(Vuill.) Tirab.	Ghana		PRESERVED_SPECIMEN
10776	172159			42405987	Ascomycota	Aspergillus versicolor	(Vuill.) Tirab.	Ghana		LIVING_SPECIMEN	Z. Lawrence
10770	172159			42406072	Ascomycota	Aspergillus versicolor	(Vuill.) Tirab.	Sierra Leone		LIVING_SPECIMEN	Z. Lawrence
9737	172159			100145438	Ascomycota	Aspergillus versicolor	(Vuill.) Tirab.	Nigeria		PRESERVED_SPECIMEN
9701	172159			100146260	Ascomycota	Aspergillus versicolor	(Vuill.) Tirab.	Nigeria		PRESERVED_SPECIMEN
9734	172159			100145468	Ascomycota	Aspergillus versicolor	(Vuill.) Tirab.	Nigeria		PRESERVED_SPECIMEN
9671	172159			100147125	Ascomycota	Aspergillus versicolor	(Vuill.) Tirab.	Sierra Leone		PRESERVED_SPECIMEN
9679	172512			100147081	Ascomycota	Aspergillus violaceofuscus	Gasperini	Nigeria		PRESERVED_SPECIMEN
9658	172512			100147181	Ascomycota	Aspergillus violaceofuscus	Gasperini	Nigeria		PRESERVED_SPECIMEN
10766	172512			42406103	Ascomycota	Aspergillus violaceofuscus	Gasperini	Nigeria		LIVING_SPECIMEN	Z. Lawrence
10773	172512			42406018	Ascomycota	Aspergillus violaceofuscus	Gasperini	Nigeria		LIVING_SPECIMEN	Z. Lawrence
10764	172512			42406133	Ascomycota	Aspergillus violaceofuscus	Gasperini	Nigeria		LIVING_SPECIMEN	Z. Lawrence
9655	172512			100147201	Ascomycota	Aspergillus violaceofuscus	Gasperini	Nigeria		PRESERVED_SPECIMEN
9659	172512			100147180	Ascomycota	Aspergillus violaceofuscus	Gasperini	Nigeria		PRESERVED_SPECIMEN
10767	172512			42406098	Ascomycota	Aspergillus violaceofuscus	Gasperini	Nigeria		LIVING_SPECIMEN	Z. Lawrence
5668	292863			1212933237	Ascomycota	Aspergillus violaceus	(Fennell & Raper) Malloch & Cain,	Ghana	C.F. Charter, West African Cacao Research Inst., May 1950	LIVING_SPECIMEN		NEOTYPE
9653	292863			100147204	Ascomycota	Aspergillus violaceus	Fennell & Raper,	Ghana		PRESERVED_SPECIMEN
10799	292863			42402320	Ascomycota	Aspergillus violaceus	Fennell & Raper,	Nigeria		LIVING_SPECIMEN	Z. Lawrence
10762	292863			42406197	Ascomycota	Aspergillus violaceus	Fennell & Raper,	Ghana		LIVING_SPECIMEN	Z. Lawrence
9729	292863			100145534	Ascomycota	Aspergillus violaceus	Fennell & Raper,	Nigeria		PRESERVED_SPECIMEN
10763	292863			42406194	Ascomycota	Aspergillus violaceus	Fennell & Raper,	Ghana		LIVING_SPECIMEN	Z. Lawrence
9691	172623			100147029	Ascomycota	Aspergillus wentii	Wehmer	Ghana		PRESERVED_SPECIMEN
9733	172623			100145507	Ascomycota	Aspergillus wentii	Wehmer	Ghana		PRESERVED_SPECIMEN
9670	172623			100147126	Ascomycota	Aspergillus wentii	Wehmer	Sierra Leone		PRESERVED_SPECIMEN
9732	172623			100145508	Ascomycota	Aspergillus wentii	Wehmer	Ghana		PRESERVED_SPECIMEN
9731	172623			100145509	Ascomycota	Aspergillus wentii	Wehmer	Ghana		PRESERVED_SPECIMEN
9730	172623			100145510	Ascomycota	Aspergillus wentii	Wehmer	Ghana		PRESERVED_SPECIMEN
9736	172623			100145439	Ascomycota	Aspergillus wentii	Wehmer	Nigeria		PRESERVED_SPECIMEN
10775	172623			42405991	Ascomycota	Aspergillus wentii	Wehmer	Ghana		LIVING_SPECIMEN	Z. Lawrence
10777	172623			42405975	Ascomycota	Aspergillus wentii	Wehmer	Ghana		LIVING_SPECIMEN	Z. Lawrence
10801	172623			42402221	Ascomycota	Aspergillus wentii	Wehmer	Ghana		LIVING_SPECIMEN	Z. Lawrence
9685	172623			100147058	Ascomycota	Aspergillus wentii	Wehmer	Ghana		PRESERVED_SPECIMEN
9738	172623			100145420	Ascomycota	Aspergillus wentii	Wehmer	Nigeria		PRESERVED_SPECIMEN
10769	172623			42406076	Ascomycota	Aspergillus wentii	Wehmer	Sierra Leone		LIVING_SPECIMEN	Z. Lawrence
1294	803948			1840739157	Basidiomycota	Aspidella aureofloccosa	Bas,	Togo	Guelly K.A.	PRESERVED_SPECIMEN
3265	803948			1840678378	Basidiomycota	Aspidella aureofloccosa	Bas,	Benin	De Kesel A.	PRESERVED_SPECIMEN
2489	803948			1840695352	Basidiomycota	Aspidella aureofloccosa	Bas,	Benin	Soulemane Y.N.	PRESERVED_SPECIMEN
2960	803948			1840691480	Basidiomycota	Aspidella aureofloccosa	Bas,	Benin	De Kesel A.	PRESERVED_SPECIMEN
4425	803948			1840599854	Basidiomycota	Aspidella aureofloccosa	Bas,	Senegal	Thoen D.	PRESERVED_SPECIMEN
4426	803948			1840599776	Basidiomycota	Aspidella aureofloccosa	Bas,	Senegal	Thoen D.	PRESERVED_SPECIMEN
3898	803948			1840638281	Basidiomycota	Aspidella aureofloccosa	Bas,	Senegal	Thoen D.	PRESERVED_SPECIMEN
3408	309261			1840678235	Basidiomycota	Asproinocybe russuloides	Heinem.	Benin	De Kesel A.	PRESERVED_SPECIMEN
3248	309261			1840678395	Basidiomycota	Asproinocybe russuloides	Heinem.	Benin	De Kesel A.	PRESERVED_SPECIMEN
1901	309261			1840721640	Basidiomycota	Asproinocybe russuloides	Heinem.	Benin	De Kesel A.	PRESERVED_SPECIMEN
3417	309261			1840678224	Basidiomycota	Asproinocybe russuloides	Heinem.	Benin	De Kesel A.	PRESERVED_SPECIMEN
3774	309261			1840640859	Basidiomycota	Asproinocybe russuloides	Heinem.	Benin	De Kesel A.	PRESERVED_SPECIMEN
2270	309261			1840716602	Basidiomycota	Asproinocybe russuloides	Heinem.	Benin	De Kesel A.	PRESERVED_SPECIMEN
1938	309261			1840721603	Basidiomycota	Asproinocybe russuloides	Heinem.	Benin	De Kesel A.	PRESERVED_SPECIMEN
6767	482124			1086212856	Ascomycota	Asteridiella anthocleistae	(Hansf. & Deighton) Hansf.	Sierra Leone	F. C. Deighton	PRESERVED_SPECIMEN		TYPE
9668	482133			100147128	Ascomycota	Asteridiella antidesmatis	(Hansf.) Hansf.	Sierra Leone		PRESERVED_SPECIMEN
6800	482133			1065685598	Ascomycota	Asteridiella antidesmatis	(Hansf.) Hansf.	Sierra Leone	F. C. Deighton	PRESERVED_SPECIMEN
9694	482126			100146785	Ascomycota	Asteridiella bersamae	(Hansf.) Hansf.	Ghana		PRESERVED_SPECIMEN
6537	482126			1086349283	Ascomycota	Asteridiella bersamae	Hansf.,	Sierra Leone	F. C. Deighton	PRESERVED_SPECIMEN
6773	482163			1086212289	Ascomycota	Asteridiella capparis	(Hansf. & Deighton) Hansf.	Sierra Leone	F. C. Deighton	PRESERVED_SPECIMEN		TYPE
9725	482157			100145877	Ascomycota	Asteridiella combreti	(F.Stevens) Hansf.	Sierra Leone		PRESERVED_SPECIMEN
7710	482157			100383538	Ascomycota	Asteridiella combreti	F.Stevens,	Sierra Leone		PRESERVED_SPECIMEN
7709	482155			100383540	Ascomycota	Asteridiella cyclopoda	(F.Stevens) F.Stevens,	Sierra Leone		PRESERVED_SPECIMEN
9651	482155			100147212	Ascomycota	Asteridiella cyclopoda	(F.Stevens) Hansf.	Ghana		PRESERVED_SPECIMEN
9723	482155			100145894	Ascomycota	Asteridiella cyclopoda	(F.Stevens) Hansf.	Sierra Leone		PRESERVED_SPECIMEN
9698	482155			100146761	Ascomycota	Asteridiella cyclopoda	(F.Stevens) Hansf.	Ghana		PRESERVED_SPECIMEN
9695	482155			100146781	Ascomycota	Asteridiella cyclopoda	(F.Stevens) Hansf.	Ghana		PRESERVED_SPECIMEN
9699	482155			100146760	Ascomycota	Asteridiella cyclopoda	(F.Stevens) Hansf.	Ghana		PRESERVED_SPECIMEN
9713	482153			100145937	Ascomycota	Asteridiella deightonii	(Hansf.) Hansf.	Sierra Leone		PRESERVED_SPECIMEN
6770	482153			1086212620	Ascomycota	Asteridiella deightonii	(Hansf.) Hansf.	Sierra Leone	F. C. Deighton	PRESERVED_SPECIMEN		TYPE
9709	482152			100145985	Ascomycota	Asteridiella diospyricola	(Hansf. & Deighton) Hansf.	Sierra Leone		PRESERVED_SPECIMEN
9718	482152			100145917	Ascomycota	Asteridiella diospyricola	(Hansf. & Deighton) Hansf.	Sierra Leone		PRESERVED_SPECIMEN
6579	482148			1086348680	Ascomycota	Asteridiella ekebergiae	(Doidge) Hansf.	Sierra Leone	F. C. Deighton	PRESERVED_SPECIMEN
6582	482148			1086348641	Ascomycota	Asteridiella ekebergiae	(Doidge) Hansf.	Sierra Leone	F. C. Deighton	PRESERVED_SPECIMEN
9715	482125			100145934	Ascomycota	Asteridiella entebbeensis	(Hansf. & F.Stevens) Hansf.	Sierra Leone		PRESERVED_SPECIMEN
9714	482125			100145935	Ascomycota	Asteridiella entebbeensis	(Hansf. & F.Stevens) Hansf.	Sierra Leone		PRESERVED_SPECIMEN
9680	482125			100147075	Ascomycota	Asteridiella entebbeensis	(Hansf. & F.Stevens) Hansf.	Ghana		PRESERVED_SPECIMEN
6577	482125			1086348698	Ascomycota	Asteridiella entebbeensis	(Hansf. & F.Stevens) Hansf.	Ghana	F. C. Deighton	PRESERVED_SPECIMEN
6580	482125			1086348672	Ascomycota	Asteridiella entebbeensis	(Hansf. & F.Stevens) Hansf.	Sierra Leone	F. C. Deighton	PRESERVED_SPECIMEN
6581	482125			1086348646	Ascomycota	Asteridiella entebbeensis	(Hansf. & F.Stevens) Hansf.	Sierra Leone	F. C. Deighton	PRESERVED_SPECIMEN
7676	482125			100384148	Ascomycota	Asteridiella entebbeensis	Hansf. & F.Stevens,	Ghana		PRESERVED_SPECIMEN
9707	482098			100146003	Ascomycota	Asteridiella fici	(Hansf.) Hansf.	Sierra Leone		PRESERVED_SPECIMEN
6578	482094			1086348684	Ascomycota	Asteridiella glabra	(Berk. & M.A.Curtis) Hansf.	Ghana	F. C. Deighton	PRESERVED_SPECIMEN
9689	482101			100147036	Ascomycota	Asteridiella hansfordii	(F.Stevens) Hansf.	Ghana		PRESERVED_SPECIMEN
9693	482101			100146786	Ascomycota	Asteridiella hansfordii	(F.Stevens) Hansf.	Guinea		PRESERVED_SPECIMEN
9690	482101			100147030	Ascomycota	Asteridiella hansfordii	(F.Stevens) Hansf.	Ghana		PRESERVED_SPECIMEN
6575	482101			1086348724	Ascomycota	Asteridiella hansfordii	(F.Stevens) Hansf.	Sierra Leone	F. C. Deighton	PRESERVED_SPECIMEN
6569	482101			1086348773	Ascomycota	Asteridiella hansfordii	(F.Stevens) Hansf.	Sierra Leone	F. C. Deighton	PRESERVED_SPECIMEN
6774	482101			1086212081	Ascomycota	Asteridiella hansfordii	(F.Stevens) Hansf.	Sierra Leone	F. C. Deighton	PRESERVED_SPECIMEN		TYPE
6573	482101			1086348730	Ascomycota	Asteridiella hansfordii	(F.Stevens) Hansf.	Sierra Leone	F. C. Deighton	PRESERVED_SPECIMEN
6574	482101			1086348728	Ascomycota	Asteridiella hansfordii	(F.Stevens) Hansf.	Guinea	J. Kranz	PRESERVED_SPECIMEN
6576	482101			1086348717	Ascomycota	Asteridiella hansfordii	(F.Stevens) Hansf.	Sierra Leone	F. C. Deighton	PRESERVED_SPECIMEN
6571	482101			1086348732	Ascomycota	Asteridiella hansfordii	(F.Stevens) Hansf.	Sierra Leone	F. C. Deighton	PRESERVED_SPECIMEN
6572	482101			1086348731	Ascomycota	Asteridiella hansfordii	(F.Stevens) Hansf.	Sierra Leone	F. C. Deighton	PRESERVED_SPECIMEN
9675	482090			100147096	Ascomycota	Asteridiella harunganae	(Hansf.) Hansf.	Ghana		PRESERVED_SPECIMEN
9662	482086			100147158	Ascomycota	Asteridiella hippocrateae	(Hansf. & Deighton) Hansf.	Sierra Leone		PRESERVED_SPECIMEN
9712	482086			100145939	Ascomycota	Asteridiella hippocrateae	(Hansf. & Deighton) Hansf.	Sierra Leone		PRESERVED_SPECIMEN
6570	482086			1086348738	Ascomycota	Asteridiella hippocrateae	(Hansf. & Deighton) Hansf.	Sierra Leone	F. C. Deighton	PRESERVED_SPECIMEN
9674	534471			100147122	Ascomycota	Asteridiella homalii-angustifolii	(Deighton) Hansf.	Sierra Leone		PRESERVED_SPECIMEN
9667	293048			100147129	Ascomycota	Asteridiella hughesii	Hansf.	Ghana		PRESERVED_SPECIMEN
9660	482122			100147168	Ascomycota	Asteridiella irregularis	(F.Stevens) Hansf.	Sierra Leone		PRESERVED_SPECIMEN
6161	482120			1135788945	Ascomycota	Asteridiella lagunculariae	(Earle) F.Stevens,	Togo	Hughes, SJ;	PRESERVED_SPECIMEN	S.J. Hughes
9687	482120			100147055	Ascomycota	Asteridiella lagunculariae	(Earle) Hansf.	Ghana		PRESERVED_SPECIMEN
9710	482123			100145968	Ascomycota	Asteridiella melastomatacearum	(Speg.) Hansf.	Sierra Leone		PRESERVED_SPECIMEN
9654	482123			100147203	Ascomycota	Asteridiella melastomatacearum	(Speg.) Hansf.	Sierra Leone		PRESERVED_SPECIMEN
9735	482108			100145452	Ascomycota	Asteridiella naucleae	(Boedijn) Hansf.	Nigeria		PRESERVED_SPECIMEN
9702	482167			100146065	Ascomycota	Asteridiella premnae	(Hansf. & Deighton) Hansf.	Sierra Leone		PRESERVED_SPECIMEN
9673	482167			100147123	Ascomycota	Asteridiella premnae	(Hansf. & Deighton) Hansf.	Sierra Leone		PRESERVED_SPECIMEN
9665	482167			100147150	Ascomycota	Asteridiella premnae	(Hansf. & Deighton) Hansf.	Sierra Leone		PRESERVED_SPECIMEN
9656	293201			100147191	Ascomycota	Asteridiella salaciae-erectae	Deighton	Sierra Leone		PRESERVED_SPECIMEN
9661	482187			100147167	Ascomycota	Asteridiella sarcocephali	(Hansf. & Deighton) Hansf.	Sierra Leone		PRESERVED_SPECIMEN
9703	482187			100146029	Ascomycota	Asteridiella sarcocephali	(Hansf. & Deighton) Hansf.	Sierra Leone		PRESERVED_SPECIMEN
9657	482194			100147186	Ascomycota	Asteridiella sepulta	(Pat.) Hansf.	Sierra Leone		PRESERVED_SPECIMEN
9663	293228			100147153	Ascomycota	Asteridiella soyauxiae	Deighton	Sierra Leone		PRESERVED_SPECIMEN
9711	482219			100145956	Ascomycota	Asteridiella symphoniae	(Hansf.) Hansf.	Sierra Leone		PRESERVED_SPECIMEN
9666	482231			100147148	Ascomycota	Asteridiella terminaliae	(Hansf. & Deighton) Hansf.	Sierra Leone		PRESERVED_SPECIMEN
9678	482231			100147083	Ascomycota	Asteridiella terminaliae	(Hansf. & Deighton) Hansf.	Ghana		PRESERVED_SPECIMEN
9677	482231			100147086	Ascomycota	Asteridiella terminaliae	(Hansf. & Deighton) Hansf.	Ghana		PRESERVED_SPECIMEN
6771	482231			1086212599	Ascomycota	Asteridiella terminaliae	(Hansf. & Deighton) Hansf.	Sierra Leone	F. C. Deighton	PRESERVED_SPECIMEN		TYPE
6564	482231			1086348879	Ascomycota	Asteridiella terminaliae	(Hansf. & Deighton) Hansf.	Sierra Leone	F. C. Deighton	PRESERVED_SPECIMEN
6568	482231			1086348842	Ascomycota	Asteridiella terminaliae	(Hansf. & Deighton) Hansf.	Sierra Leone	F. C. Deighton	PRESERVED_SPECIMEN
6566	482231			1086348863	Ascomycota	Asteridiella terminaliae	(Hansf. & Deighton) Hansf.	Sierra Leone	F. C. Deighton	PRESERVED_SPECIMEN
6769	482231			1086212643	Ascomycota	Asteridiella terminaliae	(Hansf. & Deighton) Hansf.	Sierra Leone	F. C. Deighton	PRESERVED_SPECIMEN		TYPE
6562	482231			1086348882	Ascomycota	Asteridiella terminaliae	(Hansf. & Deighton) Hansf.	Sierra Leone	F. C. Deighton	PRESERVED_SPECIMEN
6130	482231			1135797362	Ascomycota	Asteridiella terminaliae	Hansf. & Deighton,	Sierra Leone	Deighton, FC;	PRESERVED_SPECIMEN	F.C. Deighton	ISOTYPE
6768	326716		Asteridiella tetracerae	1086212686	Ascomycota	Asteridiella tetracericola	Hansf. & Deighton	Sierra Leone	F. C. Deighton	PRESERVED_SPECIMEN		TYPE
6565	326716		Asteridiella tetracerae	1086348869	Ascomycota	Asteridiella tetracericola	Hansf. & Deighton	Sierra Leone	F. C. Deighton	PRESERVED_SPECIMEN
5341	482294			1275238956	Ascomycota	Asteridiella thunbergiae	F.Stevens & Roldan ex Cif.,	Sierra Leone	Herb. Mycol. Dept. Agr. Sierra Leone F. C. Deighton	PRESERVED_SPECIMEN
9664	482190			100147152	Ascomycota	Asteridiella thunbergiae-chrysopis	(Hansf. & Deighton) Hansf.	Sierra Leone		PRESERVED_SPECIMEN
6567	537428	Asteridiella trematis	Irenina trematis	1086348843	Ascomycota	Asteridiella tremae	(Speg.) Hansf.	Ghana	F. C. Deighton	PRESERVED_SPECIMEN
9692	537428	Asteridiella trematis	Irenina trematis	100146796	Ascomycota	Asteridiella tremae	(Speg.) Hansf. ex Bat. & Maia	Sierra Leone		PRESERVED_SPECIMEN
9696	537428	Asteridiella trematis	Irenina trematis	100146773	Ascomycota	Asteridiella tremae	(Speg.) Hansf. ex Bat. & Maia	Ghana		PRESERVED_SPECIMEN
9697	537428	Asteridiella trematis	Irenina trematis	100146772	Ascomycota	Asteridiella tremae	(Speg.) Hansf. ex Bat. & Maia	Ghana		PRESERVED_SPECIMEN
9728	537428	Asteridiella trematis	Irenina trematis	100145736	Ascomycota	Asteridiella tremae	(Speg.) Hansf. ex Bat. & Maia	Sierra Leone		PRESERVED_SPECIMEN
9727	537428	Asteridiella trematis	Irenina trematis	100145737	Ascomycota	Asteridiella tremae	(Speg.) Hansf. ex Bat. & Maia	Sierra Leone		PRESERVED_SPECIMEN
9722	482220			100145908	Ascomycota	Asteridiella triloba	(G.Winter) Hansf.	Sierra Leone		PRESERVED_SPECIMEN
9721	482220			100145909	Ascomycota	Asteridiella triloba	(G.Winter) Hansf.	Sierra Leone		PRESERVED_SPECIMEN
9720	482220			100145910	Ascomycota	Asteridiella triloba	(G.Winter) Hansf.	Sierra Leone		PRESERVED_SPECIMEN
9719	482220			100145911	Ascomycota	Asteridiella triloba	(G.Winter) Hansf.	Sierra Leone		PRESERVED_SPECIMEN
6563	482223			1086348880	Ascomycota	Asteridiella ugandensis	(Hansf.) Hansf.	Sierra Leone	F. C. Deighton	PRESERVED_SPECIMEN
6643	482223			1086294835	Ascomycota	Asteridiella ugandensis	(Hansf.) Hansf.	Ghana	F. C. Deighton	PRESERVED_SPECIMEN		TYPE
9688	293300			100147051	Ascomycota	Asteridiella voacangae	Deighton	Sierra Leone		PRESERVED_SPECIMEN
9548	293311			100150488	Ascomycota	Asterina aburiensis	S.Hughes	Sierra Leone		PRESERVED_SPECIMEN
9566	293311			100149557	Ascomycota	Asterina aburiensis	S.Hughes	Sierra Leone		PRESERVED_SPECIMEN
6399	0			1087097562	Ascomycota	Asterina alafiae	Bat. & H.Maia	Ghana	Hughes, SJ	PRESERVED_SPECIMEN	Batista, AC; Maia, HS	TYPE
9606	256346			100149081	Ascomycota	Asterina alchorneae	Syd.	Ghana		PRESERVED_SPECIMEN
9645	256346			100148392	Ascomycota	Asterina alchorneae	Syd.	Sierra Leone		PRESERVED_SPECIMEN
9544	256346			100150529	Ascomycota	Asterina alchorneae	Syd.	Sierra Leone		PRESERVED_SPECIMEN
9605	256346			100149083	Ascomycota	Asterina alchorneae	Syd.	Ghana		PRESERVED_SPECIMEN
9557	256346			100149575	Ascomycota	Asterina alchorneae	Syd.	Sierra Leone		PRESERVED_SPECIMEN
9559	256346			100149571	Ascomycota	Asterina alchorneae	Syd.	Sierra Leone		PRESERVED_SPECIMEN
9635	256346			100148515	Ascomycota	Asterina alchorneae	Syd.	Sierra Leone		PRESERVED_SPECIMEN
9634	256346			100148516	Ascomycota	Asterina alchorneae	Syd.	Sierra Leone		PRESERVED_SPECIMEN
9587	256346			100149166	Ascomycota	Asterina alchorneae	Syd.	Sierra Leone		PRESERVED_SPECIMEN
9607	256346			100149075	Ascomycota	Asterina alchorneae	Syd.	Ghana		PRESERVED_SPECIMEN
9609	256346			100149071	Ascomycota	Asterina alchorneae	Syd.	Ghana		PRESERVED_SPECIMEN
9608	256346			100149073	Ascomycota	Asterina alchorneae	Syd.	Ghana		PRESERVED_SPECIMEN
6222	256346			1135758718	Ascomycota	Asterina alchorneae	Syd.	Ghana	Hughes, SJ;	PRESERVED_SPECIMEN	S.J. Hughes
6401	256346			1087097556	Ascomycota	Asterina alchorneae	Syd.	Ghana	Hughes, SJ	PRESERVED_SPECIMEN	Batista, AC; Maia, HS
9644	293314			100148395	Ascomycota	Asterina alchorneicola	Hansf.	Sierra Leone		PRESERVED_SPECIMEN
6394	257398			1087097588	Ascomycota	Asterina artabotrydis	Hansf.	Ghana	Hughes, SJ	PRESERVED_SPECIMEN	Batista, AC; Maia, HS
9618	257656			100148541	Ascomycota	Asterina aterrima	Syd.	Sierra Leone		PRESERVED_SPECIMEN
6359	185307			1087097945	Ascomycota	Asterina azarae	Lév.	Ghana	Hughes, SJ	PRESERVED_SPECIMEN	Batista, AC; Vital, AF
6404	293319			1087097502	Ascomycota	Asterina baphiae	(S.Hughes) Bat. & H.Maia	Ghana	Hughes, SJ	PRESERVED_SPECIMEN	Batista, AC; Maia, HS	TYPE
6363	293319			1087097931	Ascomycota	Asterina baphiae	(S.Hughes) Bat. & H.Maia	Ghana	Hughes, SJ	PRESERVED_SPECIMEN	Batista, AC; Maia, HS
6400	293319			1087097561	Ascomycota	Asterina baphiae	(S.Hughes) Bat. & H.Maia	Ghana	Hughes, SJ	PRESERVED_SPECIMEN	Batista, AC; Maia, HS
6397	293319			1087097573	Ascomycota	Asterina baphiae	(S.Hughes) Bat. & H.Maia	Ghana	Hughes, SJ	PRESERVED_SPECIMEN	Batista, AC; Maia, HS
6387	293319			1087097698	Ascomycota	Asterina baphiae	(S.Hughes) Bat. & H.Maia	Ghana	Hughes, SJ	PRESERVED_SPECIMEN	Batista, AC; Maia, HS
6403	293319			1087097534	Ascomycota	Asterina baphiae	(S.Hughes) Bat. & H.Maia	Ghana	Hughes, SJ	PRESERVED_SPECIMEN	Batista, AC; Maia, HS	TYPE
9601	293319			100149109	Ascomycota	Asterina baphiae	S.Hughes	Ghana		PRESERVED_SPECIMEN
9600	293319			100149111	Ascomycota	Asterina baphiae	S.Hughes	Ghana		PRESERVED_SPECIMEN
9602	293319			100149105	Ascomycota	Asterina baphiae	S.Hughes	Ghana		PRESERVED_SPECIMEN
6390	183920			1087097655	Ascomycota	Asterina capparis	(Syd., P.Syd. & E.J.Butler) Bat. & H.Maia	Ghana	Hughes, SJ	PRESERVED_SPECIMEN	Batista, AC; Maia, HS
9575	183920			100149296	Ascomycota	Asterina capparis	Syd., P.Syd. & E.J.Butler	Ghana		PRESERVED_SPECIMEN
9574	183920			100149299	Ascomycota	Asterina capparis	Syd., P.Syd. & E.J.Butler	Ghana		PRESERVED_SPECIMEN
6392	191521			1087097624	Ascomycota	Asterina celtidicola	(Henn.) Bat. & H.Maia	Ghana	Hughes, SJ	PRESERVED_SPECIMEN	Batista, AC; Maia, HS
9554	284349			100149649	Ascomycota	Asterina chlorophorae	Hansf.	Sierra Leone		PRESERVED_SPECIMEN
9580	293327			100149263	Ascomycota	Asterina cissi	S.Hughes	Ghana		PRESERVED_SPECIMEN
9604	195992			100149088	Ascomycota	Asterina combreti	Syd. & P.Syd.	Guinea		PRESERVED_SPECIMEN
9578	195992			100149284	Ascomycota	Asterina combreti	Syd. & P.Syd.	Ghana		PRESERVED_SPECIMEN
9564	195992			100149561	Ascomycota	Asterina combreti	Syd. & P.Syd.	Sierra Leone		PRESERVED_SPECIMEN
6513	195992			1086354225	Ascomycota	Asterina combreti	Syd. & P.Syd.	Guinea	J. Krantz	PRESERVED_SPECIMEN
9621	261765			100148535	Ascomycota	Asterina connectilis	Syd.	Sierra Leone		PRESERVED_SPECIMEN
9553	261765			100149651	Ascomycota	Asterina connectilis	Syd.	Sierra Leone		PRESERVED_SPECIMEN
9584	261765			100149194	Ascomycota	Asterina connectilis	Syd.	Ghana		PRESERVED_SPECIMEN
6131	261765			1135796369	Ascomycota	Asterina connectilis	Syd.	Togo	Hughes, SJ;	PRESERVED_SPECIMEN	S.J. Hughes
9646	261831			100148316	Ascomycota	Asterina contigua	Syd.	Sierra Leone		PRESERVED_SPECIMEN
6748	261831			1086216366	Ascomycota	Asterina contigua	Syd.	Sierra Leone	F. C. Deighton	PRESERVED_SPECIMEN		TYPE
9563	262911			100149563	Ascomycota	Asterina deightonii	Syd.	Sierra Leone		PRESERVED_SPECIMEN
9547	262911			100150489	Ascomycota	Asterina deightonii	Syd.	Sierra Leone		PRESERVED_SPECIMEN
9582	263086			100149251	Ascomycota	Asterina deviata	Syd.	Sierra Leone		PRESERVED_SPECIMEN
9650	263086			100148284	Ascomycota	Asterina deviata	Syd.	Guinea		PRESERVED_SPECIMEN
9573	263086			100149305	Ascomycota	Asterina deviata	Syd.	Ghana		PRESERVED_SPECIMEN
9586	263086			100149168	Ascomycota	Asterina deviata	Syd.	Sierra Leone		PRESERVED_SPECIMEN
6388	263086			1087097692	Ascomycota	Asterina deviata	Syd.	Ghana	Hughes, SJ	PRESERVED_SPECIMEN	Batista, AC; Maia, HS
6097	263086			1135811396	Ascomycota	Asterina deviata	Syd.	Ghana	Hughes, SJ;	PRESERVED_SPECIMEN	S.J. Hughes
9550	197268			100150482	Ascomycota	Asterina diplocarpa	Cooke	Ghana		PRESERVED_SPECIMEN
9623	197268			100148532	Ascomycota	Asterina diplocarpa	Cooke	Sierra Leone		PRESERVED_SPECIMEN
9643	197268			100148425	Ascomycota	Asterina diplocarpa	Cooke	Sierra Leone		PRESERVED_SPECIMEN
9624	197268			100148531	Ascomycota	Asterina diplocarpa	Cooke	Sierra Leone		PRESERVED_SPECIMEN
9615	197268			100148546	Ascomycota	Asterina diplocarpa	Cooke	Sierra Leone		PRESERVED_SPECIMEN
9622	197268			100148533	Ascomycota	Asterina diplocarpa	Cooke	Sierra Leone		PRESERVED_SPECIMEN
9640	263339			100148494	Ascomycota	Asterina disseminata	Syd.	Sierra Leone		PRESERVED_SPECIMEN
6423	217944			1087092601	Ascomycota	Asterina fagarae	(H.S.Yates) J.M.Mend.,	Ghana	Hughes, SJ	PRESERVED_SPECIMEN	Batista, AC; Maia, HS
9593	265582			100149148	Ascomycota	Asterina funtumiae	Syd.	Ghana		PRESERVED_SPECIMEN
9576	265582			100149288	Ascomycota	Asterina funtumiae	Syd.	Ghana		PRESERVED_SPECIMEN
9590	265582			100149160	Ascomycota	Asterina funtumiae	Syd.	Ghana		PRESERVED_SPECIMEN
9579	265582			100149266	Ascomycota	Asterina funtumiae	Syd.	Ghana		PRESERVED_SPECIMEN
9571	265582			100149324	Ascomycota	Asterina funtumiae	Syd.	Ghana		PRESERVED_SPECIMEN
9591	265582			100149158	Ascomycota	Asterina funtumiae	Syd.	Ghana		PRESERVED_SPECIMEN
9589	265582			100149162	Ascomycota	Asterina funtumiae	Syd.	Ghana		PRESERVED_SPECIMEN
9592	265582			100149156	Ascomycota	Asterina funtumiae	Syd.	Ghana		PRESERVED_SPECIMEN
9638	265582			100148499	Ascomycota	Asterina funtumiae	Syd.	Sierra Leone		PRESERVED_SPECIMEN
6256	265582			1135741330	Ascomycota	Asterina funtumiae	Syd.	Ghana	Hughes, SJ;	PRESERVED_SPECIMEN	S.J. Hughes
6360	0			1087097942	Ascomycota	Asterina ghanensis	Bat. & H.Maia	Ghana	Hughes, SJ	PRESERVED_SPECIMEN	Batista, AC; Maia, HS	TYPE
9626	233620			100148527	Ascomycota	Asterina grewiae	Cooke	Sierra Leone		PRESERVED_SPECIMEN
6413	266807			1087097250	Ascomycota	Asterina hansfordii	(Syd.) Bat.	Ghana	Hughes, SJ	PRESERVED_SPECIMEN	Batista, AC; Maia, HS
9625	266811			100148529	Ascomycota	Asterina hapala	Syd.	Sierra Leone		PRESERVED_SPECIMEN
9616	120628			100148543	Ascomycota	Asterina homalii	Syd.	Sierra Leone		PRESERVED_SPECIMEN
6370	293358			1087097773	Ascomycota	Asterina homaliicola	S.Hughes	Ghana	Hughes, SJ	PRESERVED_SPECIMEN	Batista, AC; Maia, HS	TYPE
6188	293358			1135776158	Ascomycota	Asterina homaliicola	S.Hughes	Ghana	Hughes, SJ;	PRESERVED_SPECIMEN	S.J. Hughes	ISOTYPE
9570	293363			100149359	Ascomycota	Asterina jaundeae	S.Hughes	Ghana		PRESERVED_SPECIMEN
9543	198517			100150537	Ascomycota	Asterina lawsoniae	Henn. & E.Nyman	Ghana		PRESERVED_SPECIMEN
9555	198517			100149622	Ascomycota	Asterina lawsoniae	Henn. & E.Nyman	Sierra Leone		PRESERVED_SPECIMEN
6512	198517			1086354446	Ascomycota	Asterina lawsoniae	Henn. & E.Nyman	Ghana	F. C. Deighton	PRESERVED_SPECIMEN
9583	293368			100149207	Ascomycota	Asterina leeae	S.Hughes	Ghana		PRESERVED_SPECIMEN
6280	293368			1135729961	Ascomycota	Asterina leeae	S.Hughes	Ghana	Hughes, SJ;	PRESERVED_SPECIMEN	S.J. Hughes	ISOTYPE
9545	269200			100150514	Ascomycota	Asterina leonensis	Syd.	Ghana		PRESERVED_SPECIMEN
6381	269200			1087097741	Ascomycota	Asterina leonensis	Syd.	Ghana	Hughes, SJ	PRESERVED_SPECIMEN	Batista, AC; Maia, HS
9594	270501			100149140	Ascomycota	Asterina manihotis	Syd.	Ghana		PRESERVED_SPECIMEN
9595	270501			100149138	Ascomycota	Asterina manihotis	Syd.	Ghana		PRESERVED_SPECIMEN
6202	270501			1135769293	Ascomycota	Asterina manihotis	Syd.	Ghana	Hughes, SJ;	PRESERVED_SPECIMEN	S.J. Hughes
6393	227797			1087097617	Ascomycota	Asterina pipturi	(Syd.) Bat. & H.Maia	Ghana	Hughes, SJ	PRESERVED_SPECIMEN	Batista, AC; Maia, HS
6417	293388			1087092663	Ascomycota	Asterina pleioceratis	S.Hughes	Ghana	Hughes, SJ	PRESERVED_SPECIMEN	Batista, AC; Maia, HS	TYPE
9567	275837			100149555	Ascomycota	Asterina pycnanthi	Hansf.	Sierra Leone		PRESERVED_SPECIMEN
9568	277556			100149426	Ascomycota	Asterina scaberrima	Syd.	Sierra Leone		PRESERVED_SPECIMEN
9632	277556			100148521	Ascomycota	Asterina scaberrima	Syd.	Sierra Leone		PRESERVED_SPECIMEN
9633	277556			100148520	Ascomycota	Asterina scaberrima	Syd.	Sierra Leone		PRESERVED_SPECIMEN
9552	277681			100150474	Ascomycota	Asterina scitula	Syd.	Sierra Leone		PRESERVED_SPECIMEN
6406	168619			1087097494	Ascomycota	Asterina spissa	(Syd. & P.Syd.) Bat. & H.Maia	Ghana	Hughes, SJ	PRESERVED_SPECIMEN	Batista, AC; Maia, HS
9585	168619			100149175	Ascomycota	Asterina spissa	Syd. & P.Syd.	Ghana		PRESERVED_SPECIMEN
9620	168619			100148538	Ascomycota	Asterina spissa	Syd. & P.Syd.	Sierra Leone		PRESERVED_SPECIMEN
9562	168619			100149565	Ascomycota	Asterina spissa	Syd. & P.Syd.	Sierra Leone		PRESERVED_SPECIMEN
6709	176874			1086225244	Ascomycota	Asterina strophanthi	Henn.	Togo	Warnecke	PRESERVED_SPECIMEN		ISOTYPE
6708	176874			1086225460	Ascomycota	Asterina strophanthi	Henn.	Togo	Warnecke	PRESERVED_SPECIMEN		ISOTYPE
6707	176874			1086225466	Ascomycota	Asterina strophanthi	Henn.	Togo	Warnecke	PRESERVED_SPECIMEN		ISOTYPE
6706	176874			1086225470	Ascomycota	Asterina strophanthi	Henn.	Togo	Warnecke	PRESERVED_SPECIMEN		ISOTYPE
9641	293403			100148487	Ascomycota	Asterina thunbergiicola	Hansf.	Sierra Leone		PRESERVED_SPECIMEN
9642	293403			100148486	Ascomycota	Asterina thunbergiicola	Hansf.	Sierra Leone		PRESERVED_SPECIMEN
9597	293404			100149124	Ascomycota	Asterina tragiae	S.Hughes	Togo		PRESERVED_SPECIMEN
9596	293404			100149126	Ascomycota	Asterina tragiae	S.Hughes	Ghana		PRESERVED_SPECIMEN
6415	293404			1087097234	Ascomycota	Asterina tragiae	S.Hughes	Ghana	Hughes, SJ	PRESERVED_SPECIMEN	Batista, AC; Maia, HS
9603	280581			100149090	Ascomycota	Asterina trichiliae	Doidge	Ghana		PRESERVED_SPECIMEN
9581	284392			100149255	Ascomycota	Asterina turraeae	Hansf.	Ghana		PRESERVED_SPECIMEN
6421	284392			1087092614	Ascomycota	Asterina turraeae	Hansf.	Ghana	S/C	PRESERVED_SPECIMEN	Batista, AC; Maia, HS
9524	284402			100153784	Ascomycota	Asterinella entebbeensis	Hansf.	Sierra Leone		PRESERVED_SPECIMEN
6186	508808			1135776293	Ascomycota	Asterinella pseudospondiadis	Hansf.	Ghana	Hughes, SJ;	PRESERVED_SPECIMEN	S.J. Hughes
9525	284416			100153767	Ascomycota	Asterolibertia burchelliae	(Doidge) Doidge	Sierra Leone		PRESERVED_SPECIMEN
9526	284423			100153759	Ascomycota	Asterolibertia megathyria	(Doidge) Doidge	Sierra Leone		PRESERVED_SPECIMEN
9539	284425			100153413	Ascomycota	Asterolibertia parinarii	(Syd.) Hansf.	Sierra Leone		PRESERVED_SPECIMEN
9528	284425			100153756	Ascomycota	Asterolibertia parinarii	(Syd.) Hansf.	Sierra Leone		PRESERVED_SPECIMEN
6355	284425			1087111089	Ascomycota	Asterolibertia parinarii	(Syd.) Hansf.	Sierra Leone	S/C	PRESERVED_SPECIMEN
6798	284425			1065685624	Ascomycota	Asterolibertia parinarii	(Syd.) Hansf.	Sierra Leone	F. C. Deighton	PRESERVED_SPECIMEN
9614	284425			100148718	Ascomycota	Asterolibertia parinarii	Syd.,	Sierra Leone		PRESERVED_SPECIMEN
9619	284425			100148540	Ascomycota	Asterolibertia parinarii	Syd.,	Sierra Leone		PRESERVED_SPECIMEN
9561	284425			100149567	Ascomycota	Asterolibertia parinarii	Syd.,	Sierra Leone		PRESERVED_SPECIMEN
6374	233036			1087097753	Ascomycota	Asterostomella caricae	Henn.	Ghana	Hughes, SJ	PRESERVED_SPECIMEN	Batista, AC; Maia, HS
6408	282035			1087097486	Ascomycota	Asterostomella walleniae	Petr. & Cif.	Ghana	Hughes, SJ	PRESERVED_SPECIMEN	Batista, AC; Maia, HS
6416	282035			1087092664	Ascomycota	Asterostomella walleniae	Petr. & Cif.	Ghana	Hughes, SJ	PRESERVED_SPECIMEN	Batista, AC; Maia, HS
6367	282035			1087097787	Ascomycota	Asterostomella walleniae	Petr. & Cif.	Ghana	Hughes, SJ	PRESERVED_SPECIMEN	Batista, AC; Maia, HS
6409	282035			1087097480	Ascomycota	Asterostomella walleniae	Petr. & Cif.	Ghana	Hughes, SJ	PRESERVED_SPECIMEN	Batista, AC; Vital, AF
6396	282035			1087097575	Ascomycota	Asterostomella walleniae	Petr. & Cif.	Ghana	Hughes, SJ	PRESERVED_SPECIMEN	Batista, AC; Maia, HS
6912	364420			1030425651	Ascomycota	Asterothyrium microsporum	R.Sant.	Nigeria	Thorold, C.	PRESERVED_SPECIMEN
5280	364420			1317784251	Ascomycota	Asterothyrium microsporum	R.Sant.	Nigeria	C. Thorold	PRESERVED_SPECIMEN
9532	122977			100153724	Ascomycota	Asterothyrium octomerum	R.Sant.	Ghana		PRESERVED_SPECIMEN
4935	122650			1425014744	Basidiomycota	Astraeus hygrometricus	(Pers.) Morgan	Sierra Leone	Malençon, G.	PRESERVED_SPECIMEN
9527	111138			100153758	Ascomycota	Astrosphaeriella trochus	(Penz. & Sacc.) D.Hawksw.	Sierra Leone		PRESERVED_SPECIMEN
7139	377863		Trypethelium variolosum	473977914	Ascomycota	Astrothelium variolosum	(Ach.) Müll.Arg.	Guinea		PRESERVED_SPECIMEN	R. C. Harris
7141	377863		Trypethelium variolosum	473977912	Ascomycota	Astrothelium variolosum	(Ach.) Müll.Arg.	Guinea		PRESERVED_SPECIMEN	R. C. Harris	LECTOTYPE
9517	309351			100153892	Basidiomycota	Athelia rolfsii	(Curzi) C.C.Tu & Kimbr.	Nigeria		PRESERVED_SPECIMEN
9519	309351			100153813	Basidiomycota	Athelia rolfsii	(Curzi) C.C.Tu & Kimbr.	Sierra Leone		PRESERVED_SPECIMEN
9529	309351			100153733	Basidiomycota	Athelia rolfsii	(Curzi) C.C.Tu & Kimbr.	Sierra Leone		PRESERVED_SPECIMEN
10771	309351			42406061	Basidiomycota	Athelia rolfsii	(Curzi) C.C.Tu & Kimbr.	Sierra Leone		LIVING_SPECIMEN	P.M. Kirk
10785	309351			42404121	Basidiomycota	Athelia rolfsii	(Curzi) C.C.Tu & Kimbr.	Ghana		LIVING_SPECIMEN	P.M. Kirk
10774	309351			42406016	Basidiomycota	Athelia rolfsii	(Curzi) C.C.Tu & Kimbr.	Sierra Leone		LIVING_SPECIMEN	P.M. Kirk
10784	309351			42405224	Basidiomycota	Athelia rolfsii	(Curzi) C.C.Tu & Kimbr.	Sierra Leone		LIVING_SPECIMEN	P.M. Kirk
10772	309351			42406057	Basidiomycota	Athelia rolfsii	(Curzi) C.C.Tu & Kimbr.	Sierra Leone		LIVING_SPECIMEN	P.M. Kirk
9530	309351			100153732	Basidiomycota	Athelia rolfsii	(Curzi) C.C.Tu & Kimbr.	Sierra Leone		PRESERVED_SPECIMEN
9531	309351			100153725	Basidiomycota	Athelia rolfsii	(Curzi) C.C.Tu & Kimbr.	Sierra Leone		PRESERVED_SPECIMEN
9535	309351			100153681	Basidiomycota	Athelia rolfsii	(Curzi) C.C.Tu & Kimbr.	Sierra Leone		PRESERVED_SPECIMEN
10759	309351			42406466	Basidiomycota	Athelia rolfsii	(Curzi) C.C.Tu & Kimbr.	Nigeria		LIVING_SPECIMEN	P.M. Kirk
9540	309351			100153408	Basidiomycota	Athelia rolfsii	(Curzi) C.C.Tu & Kimbr.	Ghana		PRESERVED_SPECIMEN
10765	309351			42406126	Basidiomycota	Athelia rolfsii	(Curzi) C.C.Tu & Kimbr.	Sierra Leone		LIVING_SPECIMEN	P.M. Kirk
8719	309351			100240703	Basidiomycota	Athelia rolfsii	Curzi	Nigeria		PRESERVED_SPECIMEN
8726	309351			100240599	Basidiomycota	Athelia rolfsii	Curzi	Nigeria		PRESERVED_SPECIMEN
8725	309351			100240600	Basidiomycota	Athelia rolfsii	Curzi	Nigeria		PRESERVED_SPECIMEN
8724	309351			100240639	Basidiomycota	Athelia rolfsii	Curzi	Nigeria		PRESERVED_SPECIMEN
8722	309351			100240663	Basidiomycota	Athelia rolfsii	Curzi	Nigeria		PRESERVED_SPECIMEN
8720	309351			100240702	Basidiomycota	Athelia rolfsii	Curzi	Nigeria		PRESERVED_SPECIMEN
8727	309351			100240564	Basidiomycota	Athelia rolfsii	Curzi	Gambia		PRESERVED_SPECIMEN
8718	309351			100240704	Basidiomycota	Athelia rolfsii	Curzi	Nigeria		PRESERVED_SPECIMEN
8717	309351			100240705	Basidiomycota	Athelia rolfsii	Curzi	Nigeria		PRESERVED_SPECIMEN
8716	309351			100240709	Basidiomycota	Athelia rolfsii	Curzi	Nigeria		PRESERVED_SPECIMEN
8710	309351			100240840	Basidiomycota	Athelia rolfsii	Curzi	Nigeria		PRESERVED_SPECIMEN
8709	309351			100241216	Basidiomycota	Athelia rolfsii	Curzi	Sierra Leone		PRESERVED_SPECIMEN
8708	309351			100241485	Basidiomycota	Athelia rolfsii	Curzi	Sierra Leone		PRESERVED_SPECIMEN
8707	309351			100241486	Basidiomycota	Athelia rolfsii	Curzi	Sierra Leone		PRESERVED_SPECIMEN
8706	309351			100241487	Basidiomycota	Athelia rolfsii	Curzi	Sierra Leone		PRESERVED_SPECIMEN
8705	309351			100241493	Basidiomycota	Athelia rolfsii	Curzi	Nigeria		PRESERVED_SPECIMEN
8721	309351			100240701	Basidiomycota	Athelia rolfsii	Curzi	Nigeria		PRESERVED_SPECIMEN
9518	309366			100153890	Ascomycota	Atractilina parasitica	(G.Winter) Deighton & Piroz.	Sierra Leone		PRESERVED_SPECIMEN
1155	364424			1851024496	Ascomycota	Aulaxina dictyospora	R.Sant.	Guinea	Stanislaw Lisowski	PRESERVED_SPECIMEN
6833	364429			1057141430	Ascomycota	Aulaxina quadrangula	(Stirt.) R.Sant.	Nigeria	C A. Thorold	PRESERVED_SPECIMEN	R Santesson
6761	364429			1086215670	Ascomycota	Aulaxina quadrangula	(Stirt.) R.Sant.	Guinea	S. Lisowski	PRESERVED_SPECIMEN
5267	364429			1320268476	Ascomycota	Aulaxina quadrangula	(Stirt.) R.Sant.	Guinea	S. Lisowski	PRESERVED_SPECIMEN
4887	101771			1425015706	Ascomycota	Aureobasidium pullulans	(de Bary & Löwenthal) G.Arnaud,	Sierra Leone	Malençon, G.	PRESERVED_SPECIMEN
4994	326828			1424553988	Basidiomycota	Aureoboletus gentilis	Secr.	Sierra Leone	Malençon, G.	PRESERVED_SPECIMEN
4953	102281			1424555872	Basidiomycota	Auricularia auricula-judae	(Bull.) Quél.	Sierra Leone	s.c.	PRESERVED_SPECIMEN
1277	167247			1840744141	Basidiomycota	Auricularia cornea	Ehrenb.	Côte d'Ivoire	Claver Gouve Yian	PRESERVED_SPECIMEN
1278	167247			1840744120	Basidiomycota	Auricularia cornea	Ehrenb.	Côte d'Ivoire	Claver Gouve Yian	PRESERVED_SPECIMEN
97	167247			2243314262	Basidiomycota	Auricularia cornea	Ehrenb.	Mali	Degreef J.	PRESERVED_SPECIMEN
3093	167247			1840681285	Basidiomycota	Auricularia cornea	Ehrenb.	Benin	De Kesel A.	PRESERVED_SPECIMEN
3039	167247			1840691348	Basidiomycota	Auricularia cornea	Ehrenb.	Benin	De Kesel A.	PRESERVED_SPECIMEN
95	167247			2243314404	Basidiomycota	Auricularia cornea	Ehrenb.	Mali	Degreef J.	PRESERVED_SPECIMEN
1225	167247			1840744341	Basidiomycota	Auricularia cornea	Ehrenb.	Côte d'Ivoire	Claver Gouve Yian	PRESERVED_SPECIMEN
1770	167247			1840722739	Basidiomycota	Auricularia cornea	Ehrenb.	Togo	De Kesel A.	PRESERVED_SPECIMEN
2808	167247			1840694286	Basidiomycota	Auricularia cornea	Ehrenb.	Benin	De Kesel A.	PRESERVED_SPECIMEN
88	167247			2243314636	Basidiomycota	Auricularia cornea	Ehrenb.	Mali	Degreef J.	PRESERVED_SPECIMEN
1992	167247			1840721549	Basidiomycota	Auricularia cornea	Ehrenb.	Benin	De Kesel A.	PRESERVED_SPECIMEN
1229	167247			1840744315	Basidiomycota	Auricularia cornea	Ehrenb.	Côte d'Ivoire	Claver Gouve Yian	PRESERVED_SPECIMEN
2230	167247			1840716644	Basidiomycota	Auricularia cornea	Ehrenb.	Benin	De Kesel A.	PRESERVED_SPECIMEN
2360	167247			1840714593	Basidiomycota	Auricularia cornea	Ehrenb.	Benin	De Kesel A.	PRESERVED_SPECIMEN
2154	167247			1840716723	Basidiomycota	Auricularia cornea	Ehrenb.	Benin	De Kesel A.	PRESERVED_SPECIMEN
3221	167247			1840678423	Basidiomycota	Auricularia cornea	Ehrenb.	Benin	De Kesel A.	PRESERVED_SPECIMEN
2901	167247			1840694159	Basidiomycota	Auricularia cornea	Ehrenb.	Benin	De Kesel A.	PRESERVED_SPECIMEN
3363	167247			1840678280	Basidiomycota	Auricularia cornea	Ehrenb.	Benin	De Kesel A.	PRESERVED_SPECIMEN
2883	167247			1840694180	Basidiomycota	Auricularia cornea	Ehrenb.	Benin	De Kesel A.	PRESERVED_SPECIMEN
2316	167247			1840716476	Basidiomycota	Auricularia cornea	Ehrenb.	Benin	De Kesel A.	PRESERVED_SPECIMEN
2106	167247			1840716783	Basidiomycota	Auricularia cornea	Ehrenb.	Benin	De Kesel A.	PRESERVED_SPECIMEN
1866	167247			1840721676	Basidiomycota	Auricularia cornea	Ehrenb.	Burkina Faso	De Kesel A.	PRESERVED_SPECIMEN
1760	122319			1840722762	Basidiomycota	Auricularia delicata	(Fr.) Henn.	Togo	De Kesel A.	PRESERVED_SPECIMEN
1218	122319			1840744749	Basidiomycota	Auricularia delicata	(Fr.) Henn.	Liberia	Adam Manvell	PRESERVED_SPECIMEN
2913	122319			1840694132	Basidiomycota	Auricularia delicata	(Fr.) Henn.	Benin	De Kesel A.	PRESERVED_SPECIMEN
3711	122319			1840656990	Basidiomycota	Auricularia delicata	(Fr.) Henn.	Senegal	Thoen D.	PRESERVED_SPECIMEN
5411	309392			1269736701	Basidiomycota	Auricularia fuscosuccinea	(Mont.) Henn.	Ghana	Stanley J. Hughes	PRESERVED_SPECIMEN	Bernard Lowy
5405	309392			1269737131	Basidiomycota	Auricularia fuscosuccinea	(Mont.) Henn.	Sierra Leone	I. M. I.	PRESERVED_SPECIMEN	Bernard Lowy
5410	309392			1269736737	Basidiomycota	Auricularia fuscosuccinea	(Mont.) Henn.	Sierra Leone	Frederick C. Deighton	PRESERVED_SPECIMEN	Bernard Lowy
2486	803171			1840695356	Basidiomycota	Auricularia nigricans	(Mont.) Sacc.,	Benin	Soulemane Y.N.	PRESERVED_SPECIMEN
2703	803171			1840695129	Basidiomycota	Auricularia nigricans	(Mont.) Sacc.,	Benin	Soulemane Y.N.	PRESERVED_SPECIMEN
3689	803171			1840657052	Basidiomycota	Auricularia nigricans	(Mont.) Sacc.,	Senegal	Thoen D.	PRESERVED_SPECIMEN
5406	803171			1269736781	Basidiomycota	Auricularia nigricans	(Mont.) Sacc.,	Sierra Leone	Frederick C. Deighton	PRESERVED_SPECIMEN
5407	803171			1269736762	Basidiomycota	Auricularia nigricans	(Mont.) Sacc.,	Sierra Leone	C. T. Pyne	PRESERVED_SPECIMEN	Bernard Lowy
5408	803171			1269736753	Basidiomycota	Auricularia nigricans	(Mont.) Sacc.,	Sierra Leone	C. T. Pyne	PRESERVED_SPECIMEN	Bernard Lowy
5409	803171			1269736742	Basidiomycota	Auricularia nigricans	(Mont.) Sacc.,	Sierra Leone	C. T. Pyne	PRESERVED_SPECIMEN	Bernard Lowy
5694	326847			1212927201	Ascomycota	Auxarthron umbrinum	(Boud.) G.F.Orr & Plunkett	Nigeria	J. Guarro, A. Stchigel and M. Calduch, May 1997	LIVING_SPECIMEN
7120	341403		Brasilicia foliicola	574890111	Ascomycota	Bacidia foliicola	Vezda	Côte d'Ivoire	Still, M.J.	PRESERVED_SPECIMEN
6882	136777			1055584901	Ascomycota	Bacidina apiahica	(Müll.Arg.) Zahlbr.	Nigeria	C A. Thorold	PRESERVED_SPECIMEN	R Santesson
127	360195			2028366714	Ascomycota	Bactrospora jenikii	(Vezda) Egea & Torrente	Ghana	Jenik, J.	PRESERVED_SPECIMEN
6011	360195			1144612427	Ascomycota	Bactrospora jenikii	(Vezda) Egea & Torrente	Ghana	Jenik, J.	PRESERVED_SPECIMEN		HOLOTYPE
6010	360195			1144612435	Ascomycota	Bactrospora jenikii	(Vezda) Egea & Torrente	Ghana	Jenik, J.	PRESERVED_SPECIMEN		ISOTYPE
6343	360195			1098957771	Ascomycota	Bactrospora jenikii	(Vezda) Egea & Torrente	Ghana	Jeník, J.	PRESERVED_SPECIMEN		ISOTYPE
6778	360195			1086205821	Ascomycota	Bactrospora jenikii	(Vezda) Egea & Torrente	Ghana	J. Jeník	PRESERVED_SPECIMEN		ISOTYPE
4823	360195			1657187425	Ascomycota	Bactrospora jenikii	Vezda	Ghana	Jeník,J.	PRESERVED_SPECIMEN	J.M. Egea (MUB) & P. Torrente (MUB) 1992-11
5262	360195			1321087971	Ascomycota	Bactrospora jenikii	Vezda	Ghana	J. Jenik	PRESERVED_SPECIMEN		ISOTYPE
5418	360195			1230910539	Ascomycota	Bactrospora jenikii	Vezda	Ghana	Jeník,J.	PRESERVED_SPECIMEN	J. Siljo & G. P. Sinha 2013-09-01
6865	360195			1056044325	Ascomycota	Bactrospora jenikii	Vezda	Ghana	J Jenik	PRESERVED_SPECIMEN		TYPE
7293	124644			328366578	Ascomycota	Bagliettoa baldensis	(Dufour) Ach.	Guinea		PRESERVED_SPECIMEN		ISOTYPE
7175	378638			473977515	Ascomycota	Bagliettoa limborioides	A.Massal.	Guinea		PRESERVED_SPECIMEN	C. Roux	HOLOTYPE
9495	230465			100159034	Ascomycota	Balansia andropogonis	Syd. & E.J.Butler	Sierra Leone		PRESERVED_SPECIMEN
9497	261604			100159032	Ascomycota	Balansia concinna	Syd.	Sierra Leone		PRESERVED_SPECIMEN
4835	261604			1638380165	Ascomycota	Balansia concinna	Syd.	Sierra Leone	Deighton,F.C.	PRESERVED_SPECIMEN	H. Sydow s.d.
6307	309446			1135721320	Ascomycota	Balansia oryzae-sativae	Pat.	Ghana	Hughes, SJ;	PRESERVED_SPECIMEN	E.W. Mason
5997	324666			1144828481	Ascomycota	Balansiopsis schumanniana	(Henn.) Henn.,	Togo	P. C. Hennings	PRESERVED_SPECIMEN		TYPE
6320	324666			1135323076	Ascomycota	Balansiopsis schumanniana	(Henn.) Henn.,	Togo	P. Hennings	PRESERVED_SPECIMEN
9485	269201			100160950	Ascomycota	Balladyna leonensis	Syd.	Ghana		PRESERVED_SPECIMEN
9481	123549			100161028	Ascomycota	Balladyna velutina	(Berk. & M.A.Curtis) Höhn.	Sierra Leone		PRESERVED_SPECIMEN
9488	123549			100160930	Ascomycota	Balladyna velutina	(Berk. & M.A.Curtis) Höhn.	Ghana		PRESERVED_SPECIMEN
9486	123549			100160932	Ascomycota	Balladyna velutina	(Berk. & M.A.Curtis) Höhn.	Ghana		PRESERVED_SPECIMEN
9490	123549			100160917	Ascomycota	Balladyna velutina	(Berk. & M.A.Curtis) Höhn.	Ghana		PRESERVED_SPECIMEN
9487	123549			100160931	Ascomycota	Balladyna velutina	(Berk. & M.A.Curtis) Höhn.	Ghana		PRESERVED_SPECIMEN
9489	123549			100160928	Ascomycota	Balladyna velutina	(Berk. & M.A.Curtis) Höhn.	Ghana		PRESERVED_SPECIMEN
9484	326909			100160952	Ascomycota	Balladynocallia glabra	(Hansf.) Bat.	Togo		PRESERVED_SPECIMEN
5432	224388			1212961275	Zygomycota	Basidiobolus ranarum	Drechsler	Côte d'Ivoire		LIVING_SPECIMEN
5431	224388			1212961278	Zygomycota	Basidiobolus ranarum	Drechsler	Côte d'Ivoire		LIVING_SPECIMEN
6777	378653			1086207326	Ascomycota	Bathelium mastoideum	(Ach.) Ach.	Sierra Leone		PRESERVED_SPECIMEN		TYPE
7289	378653			351732911	Ascomycota	Bathelium mastoideum	Afzel. ex Ach.	Sierra Leone		PRESERVED_SPECIMEN		ISOTYPE
7137	378653			473977917	Ascomycota	Bathelium mastoideum	Afzel. ex Ach.	Guinea		PRESERVED_SPECIMEN	R. C. Harris
7138	378653			473977916	Ascomycota	Bathelium mastoideum	Afzel. ex Ach.	Guinea		PRESERVED_SPECIMEN	R. C. Harris
7136	378653			473977919	Ascomycota	Bathelium mastoideum	Afzel. ex Ach.	Sierra Leone		PRESERVED_SPECIMEN	R. C. Harris	ISOLECTOTYPE
4929	165415		Battarrea phalloides	1425014846	Basidiomycota	Battarrea guicciardiniana	Ces.	Senegal	Malençon, G.	PRESERVED_SPECIMEN
4930	165415		Battarrea phalloides	1425014823	Basidiomycota	Battarrea guicciardiniana	Ces.	Sierra Leone	Malençon, G.	PRESERVED_SPECIMEN
10781	199430			42405561	Ascomycota	Beauveria bassiana	(Bals.-Criv.) Vuill.	Benin		LIVING_SPECIMEN	D.W. Minter
10782	199430			42405559	Ascomycota	Beauveria bassiana	(Bals.-Criv.) Vuill.	Benin		LIVING_SPECIMEN	D.W. Minter
10783	199430			42405531	Ascomycota	Beauveria bassiana	(Bals.-Criv.) Vuill.	Ghana		LIVING_SPECIMEN	D.W. Minter
10787	199430			42403675	Ascomycota	Beauveria bassiana	(Bals.-Criv.) Vuill.	Togo		LIVING_SPECIMEN	D.W. Minter
10788	199430			42403665	Ascomycota	Beauveria bassiana	(Bals.-Criv.) Vuill.	Togo		LIVING_SPECIMEN	D.W. Minter
10790	199430			42403590	Ascomycota	Beauveria bassiana	(Bals.-Criv.) Vuill.	Togo		LIVING_SPECIMEN	D.W. Minter
9468	199430			100163096	Ascomycota	Beauveria bassiana	(Bals.-Criv.) Vuill.	Benin		PRESERVED_SPECIMEN
10789	199430			42403655	Ascomycota	Beauveria bassiana	(Bals.-Criv.) Vuill.	Togo		LIVING_SPECIMEN	D.W. Minter
10780	199430			42405566	Ascomycota	Beauveria bassiana	(Bals.-Criv.) Vuill.	Benin		LIVING_SPECIMEN	D.W. Minter
10779	199430			42405584	Ascomycota	Beauveria bassiana	(Bals.-Criv.) Vuill.	Benin		LIVING_SPECIMEN	D.W. Minter
9465	199430			100163100	Ascomycota	Beauveria bassiana	(Bals.-Criv.) Vuill.	Benin		PRESERVED_SPECIMEN
9467	199430			100163097	Ascomycota	Beauveria bassiana	(Bals.-Criv.) Vuill.	Benin		PRESERVED_SPECIMEN
9469	199430			100163088	Ascomycota	Beauveria bassiana	(Bals.-Criv.) Vuill.	Ghana		PRESERVED_SPECIMEN
9470	199430			100162556	Ascomycota	Beauveria bassiana	(Bals.-Criv.) Vuill.	Togo		PRESERVED_SPECIMEN
9471	199430			100162555	Ascomycota	Beauveria bassiana	(Bals.-Criv.) Vuill.	Togo		PRESERVED_SPECIMEN
9472	199430			100162554	Ascomycota	Beauveria bassiana	(Bals.-Criv.) Vuill.	Togo		PRESERVED_SPECIMEN
9473	199430			100162541	Ascomycota	Beauveria bassiana	(Bals.-Criv.) Vuill.	Togo		PRESERVED_SPECIMEN
9476	199430			100161830	Ascomycota	Beauveria bassiana	(Bals.-Criv.) Vuill.	Ghana		PRESERVED_SPECIMEN
9466	199430			100163099	Ascomycota	Beauveria bassiana	(Bals.-Criv.) Vuill.	Benin		PRESERVED_SPECIMEN
10550	116173			42512741	Ascomycota	Beauveria felina	(DC.) Fr.	Ghana		LIVING_SPECIMEN	D.W. Minter
7653	116173			100386181	Ascomycota	Beauveria felina	(DC.) Fr.	Ghana		PRESERVED_SPECIMEN
7674	116173			100385630	Ascomycota	Beauveria felina	(DC.) Fr.	Nigeria		PRESERVED_SPECIMEN
9463	240124			100163189	Ascomycota	Beltrania rhombica	Penz.	Sierra Leone		PRESERVED_SPECIMEN
9462	309530			100163191	Ascomycota	Beltraniella portoricensis	(F.Stevens) Piroz. & S.D.Patil	Sierra Leone		PRESERVED_SPECIMEN
9475	309530			100161893	Ascomycota	Beltraniella portoricensis	(F.Stevens) Piroz. & S.D.Patil	Nigeria		PRESERVED_SPECIMEN
9480	309534			100161726	Ascomycota	Berkleasmium leonense	M.B.Ellis	Sierra Leone		PRESERVED_SPECIMEN
9474	309545			100162026	Ascomycota	Bidenticula cannae	Deighton	Nigeria		PRESERVED_SPECIMEN
9458	309545			100163225	Ascomycota	Bidenticula cannae	Deighton	Sierra Leone		PRESERVED_SPECIMEN
9460	309545			100163197	Ascomycota	Bidenticula cannae	Deighton	Sierra Leone		PRESERVED_SPECIMEN
7110	379759			575000278	Ascomycota	Bilimbia rhaphydophylli	(Rehm) Zahlbr.	Côte d'Ivoire	Still, M.J.	PRESERVED_SPECIMEN
6298	485153			1135723978	Ascomycota	Bionectria subquaternata	Berk. & Broome	Sierra Leone	Deighton, FC;	PRESERVED_SPECIMEN	J.M. Dingley
6213	485153			1135762367	Ascomycota	Bionectria subquaternata	Berk. & Broome	Sierra Leone	Deighton, FC;	PRESERVED_SPECIMEN	J.M. Dingley
8466	293675			100271769	Ascomycota	Bipolaris cookei	(Lefebvre & Sherwin) M.J.Richardson & E.M.Fraser	Côte d'Ivoire		PRESERVED_SPECIMEN
4885	513895			1425015708	Ascomycota	Bipolaris cynodontis	Marignoni	Sierra Leone	Malençon, G.	PRESERVED_SPECIMEN
9478	128193			100161790	Ascomycota	Bipolaris heveae	(Petch) Arx	Nigeria		PRESERVED_SPECIMEN
9477	128193			100161791	Ascomycota	Bipolaris heveae	(Petch) Arx	Nigeria		PRESERVED_SPECIMEN
5632	128193			1212939322	Ascomycota	Bipolaris heveae	(Petch) Arx	Nigeria		LIVING_SPECIMEN
9456	128193			100163296	Ascomycota	Bipolaris heveae	(Petch) B.A.Khasanov	Nigeria		PRESERVED_SPECIMEN
10729	128193			42417698	Ascomycota	Bipolaris heveae	(Petch) B.A.Khasanov	Nigeria		LIVING_SPECIMEN	P.M. Kirk
8900	293684			100219581	Ascomycota	Bipolaris maydis	(Drechsler) Drechsler,	Nigeria		PRESERVED_SPECIMEN
8892	293684			100219770	Ascomycota	Bipolaris maydis	(Drechsler) Drechsler,	Nigeria		PRESERVED_SPECIMEN
8901	293684			100219566	Ascomycota	Bipolaris maydis	(Drechsler) Drechsler,	Nigeria		PRESERVED_SPECIMEN
8882	293684			100220598	Ascomycota	Bipolaris maydis	(Drechsler) Drechsler,	Nigeria		PRESERVED_SPECIMEN
8897	293684			100219650	Ascomycota	Bipolaris maydis	(Drechsler) Drechsler,	Nigeria		PRESERVED_SPECIMEN
8899	293684			100219602	Ascomycota	Bipolaris maydis	(Drechsler) Drechsler,	Nigeria		PRESERVED_SPECIMEN
8883	293684			100220563	Ascomycota	Bipolaris maydis	(Drechsler) Drechsler,	Sierra Leone		PRESERVED_SPECIMEN
8891	293684			100219818	Ascomycota	Bipolaris maydis	(Drechsler) Drechsler,	Nigeria		PRESERVED_SPECIMEN
8864	482518			100222342	Ascomycota	Bipolaris oryzae	(S.Ito & Kurib.) Drechsler ex Dastur,	Togo		PRESERVED_SPECIMEN
8850	482518			100224078	Ascomycota	Bipolaris oryzae	(S.Ito & Kurib.) Drechsler ex Dastur,	Nigeria		PRESERVED_SPECIMEN
8876	482518			100221969	Ascomycota	Bipolaris oryzae	(S.Ito & Kurib.) Drechsler ex Dastur,	Ghana		PRESERVED_SPECIMEN
8878	482518			100221966	Ascomycota	Bipolaris oryzae	(S.Ito & Kurib.) Drechsler ex Dastur,	Ghana		PRESERVED_SPECIMEN
8881	482518			100221721	Ascomycota	Bipolaris oryzae	(S.Ito & Kurib.) Drechsler ex Dastur,	Guinea		PRESERVED_SPECIMEN
8862	482518			100222409	Ascomycota	Bipolaris oryzae	(S.Ito & Kurib.) Drechsler ex Dastur,	Nigeria		PRESERVED_SPECIMEN
8853	482518			100223957	Ascomycota	Bipolaris oryzae	(S.Ito & Kurib.) Drechsler ex Dastur,	Sierra Leone		PRESERVED_SPECIMEN
9450	108721			100163986	Ascomycota	Bipolaris papendorfii	(Aa) Alcorn	Nigeria		PRESERVED_SPECIMEN
9451	108721			100163984	Ascomycota	Bipolaris papendorfii	(Aa) Alcorn	Nigeria		PRESERVED_SPECIMEN
9448	293698			100164280	Ascomycota	Bipolaris sacchari	(E.J.Butler) Shoemaker	Senegal		PRESERVED_SPECIMEN
9449	293698			100164278	Ascomycota	Bipolaris sacchari	(E.J.Butler) Shoemaker	Senegal		PRESERVED_SPECIMEN
8870	293701			100222138	Ascomycota	Bipolaris sorokiniana	(S.Ito & Kurib.) Drechsler ex Dastur,	Nigeria		PRESERVED_SPECIMEN
8867	293701			100222303	Ascomycota	Bipolaris sorokiniana	(S.Ito & Kurib.) Drechsler ex Dastur,	Nigeria		PRESERVED_SPECIMEN
8865	293701			100222305	Ascomycota	Bipolaris sorokiniana	(S.Ito & Kurib.) Drechsler ex Dastur,	Nigeria		PRESERVED_SPECIMEN
8871	293701			100222137	Ascomycota	Bipolaris sorokiniana	(S.Ito & Kurib.) Drechsler ex Dastur,	Nigeria		PRESERVED_SPECIMEN
7097	293705			665551510	Ascomycota	Bipolaris urochloae	(V.A.Putterill) Subram. & B.L.Jain	Ghana		LIVING_SPECIMEN
8921	293708			100218526	Ascomycota	Bipolaris zeicola	R.R.Nelson,	Nigeria		PRESERVED_SPECIMEN
929	126000			1930240926	Ascomycota	Biscogniauxia uniapiculata	(Penz. & Sacc.) Whalley & Laessøe,	Sierra Leone	F. C. Deighton	PRESERVED_SPECIMEN
1752	309569			1840722784	Ascomycota	Bisporella citrina	(Batsch) Korf & S.E.Carp.	Togo	De Kesel A.	PRESERVED_SPECIMEN
4905	309569			1425015520	Ascomycota	Bisporella citrina	(Hedw.) Boud.	Sierra Leone	Malençon, G.	PRESERVED_SPECIMEN
9011	245072			100203680	Zygomycota	Blakeslea trispora	(Thaxt.) S.Sinha	Nigeria		PRESERVED_SPECIMEN
9882	515624			100118936	Ascomycota	Boeremia exigua	Sacc.	Nigeria		PRESERVED_SPECIMEN
2657	100683			1840695175	Basidiomycota	Boletellus ananas	(M.A.Curtis) Murrill	Benin	Soulemane Y.N.	PRESERVED_SPECIMEN
236	284542			1998353289	Basidiomycota	Boletellus linderi	Singer	Liberia	D. H. Linder	PRESERVED_SPECIMEN		TYPE
3083	284542			1840682116	Basidiomycota	Boletellus linderi	Singer	Benin	De Kesel A.	PRESERVED_SPECIMEN
3842	284542			1840640791	Basidiomycota	Boletellus linderi	Singer	Benin	De Kesel A.	PRESERVED_SPECIMEN
1514	284542			1840729147	Basidiomycota	Boletellus linderi	Singer	Togo	De Kesel A.	PRESERVED_SPECIMEN
2849	284542			1840694220	Basidiomycota	Boletellus linderi	Singer	Benin	De Kesel A.	PRESERVED_SPECIMEN
2817	284542			1840694263	Basidiomycota	Boletellus linderi	Singer	Benin	De Kesel A.	PRESERVED_SPECIMEN
1983	284542			1840721558	Basidiomycota	Boletellus linderi	Singer	Benin	De Kesel A.	PRESERVED_SPECIMEN
4633	284542			1840574418	Basidiomycota	Boletellus linderi	Singer	Liberia	Linder D.H.	PRESERVED_SPECIMEN		TYPE
2017	284542			1840721523	Basidiomycota	Boletellus linderi	Singer	Benin	De Kesel A.	PRESERVED_SPECIMEN
1443	284542			1840729270	Basidiomycota	Boletellus linderi	Singer	Togo	De Kesel A.	PRESERVED_SPECIMEN
3399	284542			1840678244	Basidiomycota	Boletellus linderi	Singer	Benin	De Kesel A.	PRESERVED_SPECIMEN
1520	284542			1840729138	Basidiomycota	Boletellus linderi	Singer	Togo	De Kesel A.	PRESERVED_SPECIMEN
1974	284542			1840721567	Basidiomycota	Boletellus linderi	Singer	Benin	De Kesel A.	PRESERVED_SPECIMEN
3377	284542			1840678266	Basidiomycota	Boletellus linderi	Singer	Benin	De Kesel A.	PRESERVED_SPECIMEN
3072	284542			1840682180	Basidiomycota	Boletellus linderi	Singer	Benin	De Kesel A.	PRESERVED_SPECIMEN
1748	293737			1840722793	Basidiomycota	Boletellus longipes	Heinem.	Togo	De Kesel A.	PRESERVED_SPECIMEN
2858	293737			1840694209	Basidiomycota	Boletellus longipes	Heinem.	Benin	De Kesel A.	PRESERVED_SPECIMEN
1355	293737			1840730764	Basidiomycota	Boletellus longipes	Heinem.	Togo	De Kesel A.	PRESERVED_SPECIMEN
1448	293737			1840729244	Basidiomycota	Boletellus longipes	Heinem.	Togo	De Kesel A.	PRESERVED_SPECIMEN
1480	293737			1840729190	Basidiomycota	Boletellus longipes	Heinem.	Togo	De Kesel A.	PRESERVED_SPECIMEN
1499	293737			1840729167	Basidiomycota	Boletellus longipes	Heinem.	Togo	De Kesel A.	PRESERVED_SPECIMEN
1369	293737			1840730745	Basidiomycota	Boletellus longipes	Heinem.	Togo	De Kesel A.	PRESERVED_SPECIMEN
1489	293737			1840729180	Basidiomycota	Boletellus longipes	Heinem.	Togo	De Kesel A.	PRESERVED_SPECIMEN
1525	293737			1840729129	Basidiomycota	Boletellus longipes	Heinem.	Togo	De Kesel A.	PRESERVED_SPECIMEN
1450	293737			1840729240	Basidiomycota	Boletellus longipes	Heinem.	Togo	De Kesel A.	PRESERVED_SPECIMEN
1488	293737			1840729181	Basidiomycota	Boletellus longipes	Heinem.	Togo	De Kesel A.	PRESERVED_SPECIMEN
1471	293737			1840729204	Basidiomycota	Boletellus longipes	Heinem.	Togo	De Kesel A.	PRESERVED_SPECIMEN
1335	293737			1840730796	Basidiomycota	Boletellus longipes	Heinem.	Togo	De Kesel A.	PRESERVED_SPECIMEN
1470	293737			1840729205	Basidiomycota	Boletellus longipes	Heinem.	Togo	De Kesel A.	PRESERVED_SPECIMEN
1457	293737			1840729227	Basidiomycota	Boletellus longipes	Heinem.	Togo	De Kesel A.	PRESERVED_SPECIMEN
1467	293737			1840729209	Basidiomycota	Boletellus longipes	Heinem.	Togo	De Kesel A.	PRESERVED_SPECIMEN
1479	293737			1840729193	Basidiomycota	Boletellus longipes	Heinem.	Togo	De Kesel A.	PRESERVED_SPECIMEN
1521	293737			1840729135	Basidiomycota	Boletellus longipes	Heinem.	Togo	De Kesel A.	PRESERVED_SPECIMEN
1475	293737			1840729199	Basidiomycota	Boletellus longipes	Heinem.	Togo	De Kesel A.	PRESERVED_SPECIMEN
1497	293737			1840729169	Basidiomycota	Boletellus longipes	Heinem.	Togo	De Kesel A.	PRESERVED_SPECIMEN
7218	293737			436915153	Basidiomycota	Boletellus longipes	R.Heim & Perr.-Bertr.,	Côte d'Ivoire	Heim Roger	PRESERVED_SPECIMEN	Perreau
6933	293737			1019528461	Basidiomycota	Boletellus longipes	R.Heim & Perr.-Bertr.,	Côte d'Ivoire	Heim Roger	PRESERVED_SPECIMEN	Horak E.
1745	129323			1840722817	Basidiomycota	Boletellus velutinus	Heinem. & Rammeloo	Togo	De Kesel A.	PRESERVED_SPECIMEN
1481	129323			1840729189	Basidiomycota	Boletellus velutinus	Heinem. & Rammeloo	Togo	De Kesel A.	PRESERVED_SPECIMEN
1442	129323			1840729272	Basidiomycota	Boletellus velutinus	Heinem. & Rammeloo	Togo	De Kesel A.	PRESERVED_SPECIMEN
2978	129323			1840691456	Basidiomycota	Boletellus velutinus	Heinem. & Rammeloo	Benin	De Kesel A.	PRESERVED_SPECIMEN
4952	293748			1424555893	Basidiomycota	Boletopsis grisea	(Peck) Bondartsev & Singer	Sierra Leone	s.c.	PRESERVED_SPECIMEN
4996	356530			1424553982	Basidiomycota	Boletus edulis	Bull.	Sierra Leone	Malençon, G.	PRESERVED_SPECIMEN
3814	309683			1840640819	Basidiomycota	Boletus formosus	Corner	Benin	De Kesel A.	PRESERVED_SPECIMEN
1682	488181			1840727534	Basidiomycota	Boletus pallidissimus	Watling	Togo	De Kesel A.	PRESERVED_SPECIMEN
5000	473520			1424553947	Basidiomycota	Boletus reticulatus	Boud.	Sierra Leone	Malençon, G.	PRESERVED_SPECIMEN
1498	309825			1840729168	Basidiomycota	Boletus viridis	Heinem. & Gooss.-Font.,	Togo	De Kesel A.	PRESERVED_SPECIMEN
1394	309825			1840730678	Basidiomycota	Boletus viridis	Heinem. & Gooss.-Font.,	Togo	De Kesel A.	PRESERVED_SPECIMEN
1361	309825			1840730757	Basidiomycota	Boletus viridis	Heinem. & Gooss.-Font.,	Togo	De Kesel A.	PRESERVED_SPECIMEN
1517	309825			1840729142	Basidiomycota	Boletus viridis	Heinem. & Gooss.-Font.,	Togo	De Kesel A.	PRESERVED_SPECIMEN
1494	309825			1840729174	Basidiomycota	Boletus viridis	Heinem. & Gooss.-Font.,	Togo	De Kesel A.	PRESERVED_SPECIMEN
1379	309825			1840730727	Basidiomycota	Boletus viridis	Heinem. & Gooss.-Font.,	Togo	De Kesel A.	PRESERVED_SPECIMEN
180	364801			1999119313	Ascomycota	Bombyliospora thoroldi	C.W.Dodge	Nigeria	C. A. Thorold	PRESERVED_SPECIMEN		TYPE
9446	263519			100165000	Ascomycota	Botryodiplodia dracaenicola	(Henn.) Petr. & Syd.	Ghana		PRESERVED_SPECIMEN
10732	273367			42417571	Ascomycota	Botryodiplodia palmarum	(Cooke) Petr. & Syd.	Nigeria		LIVING_SPECIMEN	P.F. Cannon
9445	273367			100165156	Ascomycota	Botryodiplodia palmarum	(Cooke) Petr. & Syd.	Nigeria		PRESERVED_SPECIMEN
9453	273367			100163719	Ascomycota	Botryodiplodia palmarum	(Cooke) Petr. & Syd.	Togo		PRESERVED_SPECIMEN
9382	293808			100170427	Ascomycota	Botryosphaeria disrupta	(Berk. & M.A.Curtis) Arx & E.Müll.	Sierra Leone		PRESERVED_SPECIMEN
9379	183247			100170458	Ascomycota	Botryosphaeria dothidea	(Moug.) Ces. & De Not.	Sierra Leone		PRESERVED_SPECIMEN
1058	309884			1928785603	Ascomycota	Botryosphaeria plicatula	(Berk. & Broome) Petch,	Sierra Leone	C. T. Pyne	PRESERVED_SPECIMEN
6801	309884			1065685586	Ascomycota	Botryosphaeria plicatula	(Berk. & Broome) Petch,	Sierra Leone	F. C. Deighton	PRESERVED_SPECIMEN
4931	209589			1425014793	Basidiomycota	Bovista paludosa	Lév.	Sierra Leone	Malençon, G.	PRESERVED_SPECIMEN
9368	120523			100174170	Ascomycota	Brachysporiella gayana	Bat.	Sierra Leone		PRESERVED_SPECIMEN
4772	380131			1835760225	Ascomycota	Brigantiaea tricolor	(Mont.) Trevis.	Togo	A. Mathey	PRESERVED_SPECIMEN	H. Sipman
4761	380131			1836410433	Ascomycota	Brigantiaea tricolor	(Mont.) Trevis.	Togo	A. Mathey	PRESERVED_SPECIMEN	H. Sipman
9367	293863			100174194	Ascomycota	Brooksia tropicalis	Hansf.	Sierra Leone		PRESERVED_SPECIMEN
9362	293863			100174479	Ascomycota	Brooksia tropicalis	Hansf.	Sierra Leone		PRESERVED_SPECIMEN
9363	293863			100174336	Ascomycota	Brooksia tropicalis	Hansf.	Sierra Leone		PRESERVED_SPECIMEN
9364	293863			100174323	Ascomycota	Brooksia tropicalis	Hansf.	Sierra Leone		PRESERVED_SPECIMEN
9365	293863			100174321	Ascomycota	Brooksia tropicalis	Hansf.	Sierra Leone		PRESERVED_SPECIMEN
9366	293863			100174308	Ascomycota	Brooksia tropicalis	Hansf.	Sierra Leone		PRESERVED_SPECIMEN
2685	327206			1840695147	Basidiomycota	Buchwaldoboletus lignicola	(Kallenb.) E.A.Dick & Snell	Benin	Soulemane Y.N.	PRESERVED_SPECIMEN
2635	327206			1840695197	Basidiomycota	Buchwaldoboletus lignicola	(Kallenb.) E.A.Dick & Snell	Benin	Soulemane Y.N.	PRESERVED_SPECIMEN
2767	327206			1840695057	Basidiomycota	Buchwaldoboletus lignicola	(Kallenb.) E.A.Dick & Snell	Benin	Soulemane Y.N.	PRESERVED_SPECIMEN
2708	327206			1840695124	Basidiomycota	Buchwaldoboletus lignicola	(Kallenb.) E.A.Dick & Snell	Benin	Soulemane Y.N.	PRESERVED_SPECIMEN
2710	327206			1840695122	Basidiomycota	Buchwaldoboletus lignicola	(Kallenb.) E.A.Dick & Snell	Benin	Soulemane Y.N.	PRESERVED_SPECIMEN
2747	327206			1840695082	Basidiomycota	Buchwaldoboletus lignicola	(Kallenb.) E.A.Dick & Snell	Benin	Soulemane Y.N.	PRESERVED_SPECIMEN
4997	327206			1424553968	Basidiomycota	Buchwaldoboletus lignicola	Kallenb.	Sierra Leone	Malençon, G.	PRESERVED_SPECIMEN
4845	120306			1503060103	Ascomycota	Buellia deightonii	C.W.Dodge	Sierra Leone		PRESERVED_SPECIMEN	C. W. Dodge	ISOTYPE
5849	380409			1212038095	Ascomycota	Buellia glaucotheca	(Fée) Malme	Togo	A. Mathey	PRESERVED_SPECIMEN	H. Sipman
5272	341597			1319310327	Ascomycota	Bulbothrix decurtata	(Kurok.) Hale	Côte d'Ivoire	R. Santesson	PRESERVED_SPECIMEN	Benatti, Michael N.
6877	341599			1055707688	Ascomycota	Bulbothrix goebelii	(Zenker) Hale	Sierra Leone	Frederick Claude Deighton	PRESERVED_SPECIMEN		TYPE
5850	341600			1212038066	Ascomycota	Bulbothrix hypocraea	(Vain.) Hale	Togo	A. Mathey	PRESERVED_SPECIMEN	H. Sipman
5273	341602			1318842463	Ascomycota	Bulbothrix isidiza	(Nyl.) Hale	Côte d'Ivoire	R. Santesson	PRESERVED_SPECIMEN
941	241150			1930108269	Ascomycota	Bulgaria turbinata	Massee	Ghana		PRESERVED_SPECIMEN		TYPE
1171	365051			1840807653	Ascomycota	Byssolecania deplanata	(Müll.Arg.) R.Sant.	Côte d'Ivoire	Hendrickx F.L.	PRESERVED_SPECIMEN
1170	365051			1840807686	Ascomycota	Byssolecania deplanata	(Müll.Arg.) R.Sant.	Côte d'Ivoire	Hendrickx F.L.	PRESERVED_SPECIMEN
7101	365051			575177372	Ascomycota	Byssolecania deplanata	(Müll.Arg.) R.Sant.	Côte d'Ivoire	Still, M.J.	PRESERVED_SPECIMEN
7104	365051			575155806	Ascomycota	Byssolecania deplanata	(Müll.Arg.) R.Sant.	Côte d'Ivoire	Still, M.J.	PRESERVED_SPECIMEN
122	380877			2028373915	Ascomycota	Byssoloma leucoblepharum	(Nyl.) Vain.	Guinea	Lisowski, S.	PRESERVED_SPECIMEN	Vezda, Antonin
6875	341627			1055728547	Ascomycota	Byssoloma subdiscordans	(Müll.Arg.) R.Sant.	Nigeria	C A. Thorold	PRESERVED_SPECIMEN	R Santesson
5852	106647		Bullatina aspidota	1212037776	Ascomycota	Calenia aspidota	(Vain.) Vezda & Poelt	Togo	H. Ern, B. Hein & A. Pircher	PRESERVED_SPECIMEN	H. Sipman
279	110527			1989113179	Ascomycota	Calloriopsis herpotricha	(Sacc.) Syd. & P.Syd.,	Sierra Leone	F. C. Deighton	PRESERVED_SPECIMEN
9348	147946			100175559	Ascomycota	Calonectria inconspicua	G.Winter	Sierra Leone		PRESERVED_SPECIMEN
9347	142577			100175617	Ascomycota	Calonectria limpida	Syd. & P.Syd.	Ghana		PRESERVED_SPECIMEN
6228	284722			1135755946	Ascomycota	Calonectria meliolae	Hansf.	Ghana	Hughes, SJ;	PRESERVED_SPECIMEN	S.J. Hughes
6826	103111			1057321667	Ascomycota	Calopadia phyllogena	(Müll.Arg.) Zahlbr.	Nigeria	C A. Thorold	PRESERVED_SPECIMEN	R Santesson
6845	103111			1056837351	Ascomycota	Calopadia phyllogena	(Müll.Arg.) Zahlbr.	Nigeria	C A. Thorold	PRESERVED_SPECIMEN	R Santesson
5840	133771			1212052057	Ascomycota	Calopadia subcoerulescens	(Zahlbr.) Vezda	Togo	A. Mathey	PRESERVED_SPECIMEN	R. Lücking
5841	133771			1212052008	Ascomycota	Calopadia subcoerulescens	(Zahlbr.) Vezda	Togo	A. Mathey	PRESERVED_SPECIMEN	R. Lücking
1186	381383		Gyalolechia bassiae	1840801592	Ascomycota	Caloplaca bassiae	(Ach.) Zahlbr.	Gambia	Vervoort M.	PRESERVED_SPECIMEN
10880	381431		Brownliella cinnabarina	661032	Ascomycota	Caloplaca cinnabarina	(Ach.) Zahlbr.	Guinea	H. des Abbayes	PRESERVED_SPECIMEN
10881	381431		Brownliella cinnabarina	661027	Ascomycota	Caloplaca cinnabarina	(Ach.) Zahlbr.	Guinea	H. des Abbayes	PRESERVED_SPECIMEN
7236	381431		Brownliella cinnabarina	436769559	Ascomycota	Caloplaca cinnabarina	Ach.	Côte d'Ivoire	Chevalier, A.	PRESERVED_SPECIMEN	Hue
1208	484841			1840759895	Ascomycota	Caloplaca gambiensis	Aptroot	Gambia	Vervoort M.	PRESERVED_SPECIMEN		HOLOTYPE
9342	279007			100177977	Ascomycota	Calostilbe striispora	(Ellis & Everh.) Seaver	Sierra Leone		PRESERVED_SPECIMEN
1061	279007			1928771762	Ascomycota	Calostilbe striispora	Ellis & Everh.	Sierra Leone	F. C. Deighton	PRESERVED_SPECIMEN
1103	356862			1928165945	Basidiomycota	Calvatia cyathiformis	(Bosc) Morgan	Liberia	W. J. Harley	PRESERVED_SPECIMEN	P. Ponce de León y Carrillo
1737	356862			1840725474	Basidiomycota	Calvatia cyathiformis	(Bosc) Morgan	Benin	Waterston J.M.	PRESERVED_SPECIMEN
6134	120521			1135795674	Basidiomycota	Calvatia gardneri	(Berk.) Lloyd	Nigeria	Austwick, PKC;	PRESERVED_SPECIMEN	P.K.C. Austwick
6266	120521			1135736002	Basidiomycota	Calvatia gardneri	(Berk.) Lloyd	Nigeria	Austwick, PKC;	PRESERVED_SPECIMEN	P.K.C. Austwick
1327	327296			1840730812	Basidiomycota	Calvatia subtomentosa	Dissing & M.Lange	Togo	De Kesel A.	PRESERVED_SPECIMEN
3333	327296			1840678310	Basidiomycota	Calvatia subtomentosa	Dissing & M.Lange	Benin	De Kesel A.	PRESERVED_SPECIMEN
2931	327296			1840691532	Basidiomycota	Calvatia subtomentosa	Dissing & M.Lange	Benin	De Kesel A.	PRESERVED_SPECIMEN
7737	135971			100382478	Ascomycota	Camillea tinctor	(Berk.) Cooke,	Sierra Leone		PRESERVED_SPECIMEN
7742	135971			100382473	Ascomycota	Camillea tinctor	(Berk.) Cooke,	Sierra Leone		PRESERVED_SPECIMEN
5627	107785			1212939867	Ascomycota	Canariomyces notabilis	Arx	Nigeria		LIVING_SPECIMEN
5733	514458			1212917712	Ascomycota	Candida awuaii	Candida awuaii	Ghana		LIVING_SPECIMEN		TYPE
5442	485035			1212960444	Ascomycota	Candida ghanaensis	Kurtzman	Ghana		LIVING_SPECIMEN		TYPE
5732	514455			1212917732	Ascomycota	Candida halmiae	Candida halmiae	Ghana		LIVING_SPECIMEN		TYPE
10728	253819			42417776	Ascomycota	Candida parapsilosis	(Ashford) Langeron & Talice	Nigeria		LIVING_SPECIMEN	D.W. Minter
9336	253819			100179180	Ascomycota	Candida parapsilosis	(Ashford) Langeron & Talice	Nigeria		PRESERVED_SPECIMEN
574	253819			1942367176	Ascomycota	Candida parapsilosis	(Ashford) Langeron & Talice	Nigeria		PRESERVED_SPECIMEN
5642	310343			1212937742	Ascomycota	Candida sorboxylosa	Nakase	Ghana		LIVING_SPECIMEN
5644	310343			1212937700	Ascomycota	Candida sorboxylosa	Nakase	Ghana		LIVING_SPECIMEN
613	280770			1942114027	Ascomycota	Candida tropicalis	(Castell.) Berkhout	Benin	P. Sessou	MATERIAL_SAMPLE	K. Jeyaram
6942	280770			1011556933	Ascomycota	Candida tropicalis	(Castell.) Berkhout	Côte d'Ivoire	Y. Thierry	MATERIAL_SAMPLE
10878	128709			673145	Ascomycota	Canoparmelia ecaperata	(Müll.Arg.) Elix & Hale	Guinea	H. des Abbayes	PRESERVED_SPECIMEN
10879	128723			673136	Ascomycota	Canoparmelia texana	(Tuck.) Elix & Hale	Côte d'Ivoire	H. des Abbayes	PRESERVED_SPECIMEN
2872	261705			1840694194	Basidiomycota	Cantharellus congolensis	Beeli	Benin	De Kesel A.	PRESERVED_SPECIMEN
3261	261705			1840678382	Basidiomycota	Cantharellus congolensis	Beeli	Benin	De Kesel A.	PRESERVED_SPECIMEN
2534	261705			1840695299	Basidiomycota	Cantharellus congolensis	Beeli	Benin	Soulemane Y.N.	PRESERVED_SPECIMEN
2443	261705			1840714500	Basidiomycota	Cantharellus congolensis	Beeli	Benin	De Kesel A.	PRESERVED_SPECIMEN
1452	261705			1840729237	Basidiomycota	Cantharellus congolensis	Beeli	Togo	De Kesel A.	PRESERVED_SPECIMEN
3788	261705			1840640845	Basidiomycota	Cantharellus congolensis	Beeli	Benin	De Kesel A.	PRESERVED_SPECIMEN
4709	261705			1840572330	Basidiomycota	Cantharellus congolensis	Beeli	Senegal	Thoen D.	PRESERVED_SPECIMEN
1847	261705			1840722588	Basidiomycota	Cantharellus congolensis	Beeli	Togo	De Kesel A.	PRESERVED_SPECIMEN
1945	261705			1840721596	Basidiomycota	Cantharellus congolensis	Beeli	Benin	De Kesel A.	PRESERVED_SPECIMEN
2516	261705			1840695318	Basidiomycota	Cantharellus congolensis	Beeli	Benin	Soulemane Y.N.	PRESERVED_SPECIMEN
2369	261705			1840714583	Basidiomycota	Cantharellus congolensis	Beeli	Benin	De Kesel A.	PRESERVED_SPECIMEN
2335	374343			1840714623	Basidiomycota	Cantharellus conspicuus	Eyssart., Buyck & Verbeken	Benin	De Kesel A.	PRESERVED_SPECIMEN
2075	374343			1840716863	Basidiomycota	Cantharellus conspicuus	Eyssart., Buyck & Verbeken	Benin	De Kesel A.	PRESERVED_SPECIMEN
3329	374343			1840678314	Basidiomycota	Cantharellus conspicuus	Eyssart., Buyck & Verbeken	Benin	De Kesel A.	PRESERVED_SPECIMEN
1592	484475			1840727626	Basidiomycota	Cantharellus defibulatus	(Heinem.) Eyssart. & Buyck	Togo	De Kesel A.	PRESERVED_SPECIMEN
1382	294069			1840730720	Basidiomycota	Cantharellus densifolius	Heinem.	Togo	De Kesel A.	PRESERVED_SPECIMEN
2219	519517			1840716657	Basidiomycota	Cantharellus fibrillosus	Deepika, Ram.Upadhyay & Mod.S.Reddy,	Benin	De Kesel A.	PRESERVED_SPECIMEN
2274	519517			1840716597	Basidiomycota	Cantharellus fibrillosus	Deepika, Ram.Upadhyay & Mod.S.Reddy,	Benin	De Kesel A.	PRESERVED_SPECIMEN
2845	519517			1840694224	Basidiomycota	Cantharellus fibrillosus	Deepika, Ram.Upadhyay & Mod.S.Reddy,	Benin	De Kesel A.	PRESERVED_SPECIMEN
2139	519517			1840716740	Basidiomycota	Cantharellus fibrillosus	Deepika, Ram.Upadhyay & Mod.S.Reddy,	Benin	De Kesel A.	PRESERVED_SPECIMEN
2313	519517			1840716514	Basidiomycota	Cantharellus fibrillosus	Deepika, Ram.Upadhyay & Mod.S.Reddy,	Benin	De Kesel A.	PRESERVED_SPECIMEN
2837	344028			1840694233	Basidiomycota	Cantharellus floridulus	Heinem.	Benin	De Kesel A.	PRESERVED_SPECIMEN
2503	344028			1840695334	Basidiomycota	Cantharellus floridulus	Heinem.	Benin	Soulemane Y.N.	PRESERVED_SPECIMEN
2334	344028			1840714625	Basidiomycota	Cantharellus floridulus	Heinem.	Benin	De Kesel A.	PRESERVED_SPECIMEN
2531	344028			1840695302	Basidiomycota	Cantharellus floridulus	Heinem.	Benin	Soulemane Y.N.	PRESERVED_SPECIMEN
3823	344028			1840640810	Basidiomycota	Cantharellus floridulus	Heinem.	Benin	De Kesel A.	PRESERVED_SPECIMEN
2920	344028			1840694110	Basidiomycota	Cantharellus floridulus	Heinem.	Benin	De Kesel A.	PRESERVED_SPECIMEN
2729	344028			1840695102	Basidiomycota	Cantharellus floridulus	Heinem.	Benin	Soulemane Y.N.	PRESERVED_SPECIMEN
3741	344028			1840640897	Basidiomycota	Cantharellus floridulus	Heinem.	Benin	De Kesel A.	PRESERVED_SPECIMEN
2957	344028			1840691485	Basidiomycota	Cantharellus floridulus	Heinem.	Benin	De Kesel A.	PRESERVED_SPECIMEN
2026	344028			1840721514	Basidiomycota	Cantharellus floridulus	Heinem.	Benin	De Kesel A.	PRESERVED_SPECIMEN
2689	344028			1840695143	Basidiomycota	Cantharellus floridulus	Heinem.	Benin	Soulemane Y.N.	PRESERVED_SPECIMEN
1651	344028			1840727566	Basidiomycota	Cantharellus floridulus	Heinem.	Togo	De Kesel A.	PRESERVED_SPECIMEN
2384	344028			1840714568	Basidiomycota	Cantharellus floridulus	Heinem.	Benin	De Kesel A.	PRESERVED_SPECIMEN
2459	344028			1840714469	Basidiomycota	Cantharellus floridulus	Heinem.	Benin	De Kesel A.	PRESERVED_SPECIMEN
2267	344028			1840716605	Basidiomycota	Cantharellus floridulus	Heinem.	Benin	De Kesel A.	PRESERVED_SPECIMEN
3386	344028			1840678257	Basidiomycota	Cantharellus floridulus	Heinem.	Benin	De Kesel A.	PRESERVED_SPECIMEN
2790	344028			1840695018	Basidiomycota	Cantharellus floridulus	Heinem.	Benin	Soulemane Y.N.	PRESERVED_SPECIMEN
2344	344028			1840714611	Basidiomycota	Cantharellus floridulus	Heinem.	Benin	De Kesel A.	PRESERVED_SPECIMEN
2911	344028			1840694137	Basidiomycota	Cantharellus floridulus	Heinem.	Benin	De Kesel A.	PRESERVED_SPECIMEN
5121	344028			1413085175	Basidiomycota	Cantharellus floridulus	Heinem.	Benin	Yorou Soulémane Nourou	MATERIAL_SAMPLE	Yorou Soulémane Nourou
5219	344028			1413084807	Basidiomycota	Cantharellus floridulus	Heinem.	Benin	Yorou Soulémane Nourou	MATERIAL_SAMPLE	Yorou Soulémane Nourou
100	818087			2243313808	Basidiomycota	Cantharellus guineensis	De Kesel & Yorou,	Benin	De Kesel A.	PRESERVED_SPECIMEN
105	818087			2243313802	Basidiomycota	Cantharellus guineensis	De Kesel & Yorou,	Benin	De Kesel A.	PRESERVED_SPECIMEN		HOLOTYPE
104	818087			2243313803	Basidiomycota	Cantharellus guineensis	De Kesel & Yorou,	Benin	De Kesel A.	PRESERVED_SPECIMEN
103	818087			2243313805	Basidiomycota	Cantharellus guineensis	De Kesel & Yorou,	Benin	De Kesel A.	PRESERVED_SPECIMEN
101	818087			2243313807	Basidiomycota	Cantharellus guineensis	De Kesel & Yorou,	Benin	De Kesel A.	PRESERVED_SPECIMEN
102	818087			2243313806	Basidiomycota	Cantharellus guineensis	De Kesel & Yorou,	Benin	De Kesel A.	PRESERVED_SPECIMEN
4715	294080			1840572322	Basidiomycota	Cantharellus pseudofriesii	Heinem.	Senegal	Thoen D.	PRESERVED_SPECIMEN
2536	294082			1840695297	Basidiomycota	Cantharellus rufopunctatus	(Beeli) Heinem.	Benin	Soulemane Y.N.	PRESERVED_SPECIMEN
1616	294082			1840727602	Basidiomycota	Cantharellus rufopunctatus	(Beeli) Heinem.	Togo	De Kesel A.	PRESERVED_SPECIMEN
4660	294082			1840572411	Basidiomycota	Cantharellus rufopunctatus	(Beeli) Heinem.	Guinea	Thoen D.	PRESERVED_SPECIMEN
2309	561703			1840716527	Basidiomycota	Cantharellus solidus	De Kesel, Yorou & Buyck,	Benin	De Kesel A.	PRESERVED_SPECIMEN
2138	561703			1840716741	Basidiomycota	Cantharellus solidus	De Kesel, Yorou & Buyck,	Benin	De Kesel A.	PRESERVED_SPECIMEN		HOLOTYPE
2146	561703			1840716732	Basidiomycota	Cantharellus solidus	De Kesel, Yorou & Buyck,	Benin	De Kesel A.	PRESERVED_SPECIMEN
2065	561703			1840721456	Basidiomycota	Cantharellus solidus	De Kesel, Yorou & Buyck,	Togo	De Kesel A.	PRESERVED_SPECIMEN
2410	561703			1840714542	Basidiomycota	Cantharellus solidus	De Kesel, Yorou & Buyck,	Benin	De Kesel A.	PRESERVED_SPECIMEN
2860	561703			1840694207	Basidiomycota	Cantharellus solidus	De Kesel, Yorou & Buyck,	Benin	De Kesel A.	PRESERVED_SPECIMEN
9338	120417			100179032	Ascomycota	Caudellopeltis eugeniae	Bat. & H.Maia	Ghana		PRESERVED_SPECIMEN
4018	804637			1840636668	Basidiomycota	Cellulariella acuta	Berk.	Guinea	Thoen D.	PRESERVED_SPECIMEN
4014	804637			1840636679	Basidiomycota	Cellulariella acuta	Berk.	Guinea	Thoen D.	PRESERVED_SPECIMEN
187	199816			1999027951	Ascomycota	Cephaliophora tropica	Thaxt.	Liberia	[no data available]	PRESERVED_SPECIMEN		TYPE
8483	106662			100270733	Ascomycota	Cephalotrichum microsporum	(Sacc.) F.J.Morton & G.Sm.	Nigeria		PRESERVED_SPECIMEN
8485	294131			100270501	Ascomycota	Cephalotrichum purpureofuscum	(Schwein.) F.J.Morton & G.Sm.	Nigeria		PRESERVED_SPECIMEN
4872	223989			1425015821	Ascomycota	Cephalotrichum stemonitis	(Pers.) Nees	Sierra Leone	Malençon, G.	PRESERVED_SPECIMEN
9331	294224			100180539	Ascomycota	Ceratocystis paradoxa	(Dade) C.Moreau	Nigeria		PRESERVED_SPECIMEN
9330	294224			100180809	Ascomycota	Ceratocystis paradoxa	(Dade) C.Moreau	Ghana		PRESERVED_SPECIMEN
10733	294224			42417500	Ascomycota	Ceratocystis paradoxa	(Dade) C.Moreau	Ghana		LIVING_SPECIMEN	P.M. Kirk
9324	294224			100181792	Ascomycota	Ceratocystis paradoxa	(Dade) C.Moreau	Ghana		PRESERVED_SPECIMEN
10730	294224			42417694	Ascomycota	Ceratocystis paradoxa	(Dade) C.Moreau	Nigeria		LIVING_SPECIMEN	P.M. Kirk
9326	294224			100181453	Ascomycota	Ceratocystis paradoxa	(Dade) C.Moreau	Ghana		PRESERVED_SPECIMEN
9325	294224			100181459	Ascomycota	Ceratocystis paradoxa	(Dade) C.Moreau	Sierra Leone		PRESERVED_SPECIMEN
9323	294224			100181795	Ascomycota	Ceratocystis paradoxa	(Dade) C.Moreau	Nigeria		PRESERVED_SPECIMEN
5558	294224			1212948787	Ascomycota	Ceratocystis paradoxa	(Dade) C.Moreau	Nigeria		LIVING_SPECIMEN
10337	514193			42628591	Basidiomycota	Ceratorhiza hydrophila	Sacc.,	Côte d'Ivoire		LIVING_SPECIMEN	P.M. Kirk
4942	444762			1425014573	Basidiomycota	Ceratosebacina calospora	(Bourdot & Galzin) Bourdot & Galzin	Sierra Leone	Malençon, G.	PRESERVED_SPECIMEN
9249	161938			100185842	Ascomycota	Cercospora apii	Canonaco	Sierra Leone		PRESERVED_SPECIMEN
9245	161938			100185853	Ascomycota	Cercospora apii	Fresen.	Sierra Leone		PRESERVED_SPECIMEN
9247	161938			100185851	Ascomycota	Cercospora apii	Fresen.	Sierra Leone		PRESERVED_SPECIMEN
10753	161938			42412964	Ascomycota	Cercospora apii	Fresen.	Nigeria		LIVING_SPECIMEN	J.C. David
9310	161938			100183031	Ascomycota	Cercospora apii	Fresen.	Nigeria		PRESERVED_SPECIMEN
9269	162050			100185716	Ascomycota	Cercospora beticola	Sacc.	Sierra Leone		PRESERVED_SPECIMEN
9272	162050			100185707	Ascomycota	Cercospora beticola	Sacc.	Sierra Leone		PRESERVED_SPECIMEN
9270	162050			100185715	Ascomycota	Cercospora beticola	Sacc.	Sierra Leone		PRESERVED_SPECIMEN
9271	162050			100185714	Ascomycota	Cercospora beticola	Sacc.	Sierra Leone		PRESERVED_SPECIMEN
9268	170830			100185729	Ascomycota	Cercospora bidentis	Tharp	Sierra Leone		PRESERVED_SPECIMEN
9267	170830			100185730	Ascomycota	Cercospora bidentis	Tharp	Sierra Leone		PRESERVED_SPECIMEN
9266	170830			100185732	Ascomycota	Cercospora bidentis	Tharp	Sierra Leone		PRESERVED_SPECIMEN
9292	170830			100185284	Ascomycota	Cercospora bidentis	Tharp	Sierra Leone		PRESERVED_SPECIMEN
9296	170830			100185221	Ascomycota	Cercospora bidentis	Tharp	Sierra Leone		PRESERVED_SPECIMEN
9297	170830			100185220	Ascomycota	Cercospora bidentis	Tharp	Sierra Leone		PRESERVED_SPECIMEN
9314	170830			100182872	Ascomycota	Cercospora bidentis	Tharp	Nigeria		PRESERVED_SPECIMEN
9313	174287			100182959	Ascomycota	Cercospora brachiata	Ellis & Everh.	Nigeria		PRESERVED_SPECIMEN
9169	179841			100188051	Ascomycota	Cercospora canescens	Ellis & G.Martin	Nigeria		PRESERVED_SPECIMEN
9207	179841			100186606	Ascomycota	Cercospora canescens	Ellis & G.Martin	Nigeria		PRESERVED_SPECIMEN
9196	179841			100186878	Ascomycota	Cercospora canescens	Ellis & G.Martin	Nigeria		PRESERVED_SPECIMEN
9215	179841			100186376	Ascomycota	Cercospora canescens	Ellis & G.Martin	Gambia		PRESERVED_SPECIMEN
9212	179841			100186496	Ascomycota	Cercospora canescens	Ellis & G.Martin	Ghana		PRESERVED_SPECIMEN
9210	179841			100186574	Ascomycota	Cercospora canescens	Ellis & G.Martin	Nigeria		PRESERVED_SPECIMEN
9209	179841			100186575	Ascomycota	Cercospora canescens	Ellis & G.Martin	Nigeria		PRESERVED_SPECIMEN
9208	179841			100186594	Ascomycota	Cercospora canescens	Ellis & G.Martin	Nigeria		PRESERVED_SPECIMEN
9206	179841			100186607	Ascomycota	Cercospora canescens	Ellis & G.Martin	Nigeria		PRESERVED_SPECIMEN
9201	179841			100186741	Ascomycota	Cercospora canescens	Ellis & G.Martin	Nigeria		PRESERVED_SPECIMEN
9200	179841			100186772	Ascomycota	Cercospora canescens	Ellis & G.Martin	Nigeria		PRESERVED_SPECIMEN
9204	179841			100186650	Ascomycota	Cercospora canescens	Ellis & G.Martin	Nigeria		PRESERVED_SPECIMEN
9198	179841			100186867	Ascomycota	Cercospora canescens	Ellis & G.Martin	Nigeria		PRESERVED_SPECIMEN
9171	179841			100187956	Ascomycota	Cercospora canescens	Ellis & G.Martin	Sierra Leone		PRESERVED_SPECIMEN
9194	179841			100186925	Ascomycota	Cercospora canescens	Ellis & G.Martin	Gambia		PRESERVED_SPECIMEN
9193	179841			100187106	Ascomycota	Cercospora canescens	Ellis & G.Martin	Nigeria		PRESERVED_SPECIMEN
9185	179841			100187745	Ascomycota	Cercospora canescens	Ellis & G.Martin	Sierra Leone		PRESERVED_SPECIMEN
9184	179841			100187747	Ascomycota	Cercospora canescens	Ellis & G.Martin	Sierra Leone		PRESERVED_SPECIMEN
9178	179841			100187845	Ascomycota	Cercospora canescens	Ellis & G.Martin	Sierra Leone		PRESERVED_SPECIMEN
9176	179841			100187907	Ascomycota	Cercospora canescens	Ellis & G.Martin	Sierra Leone		PRESERVED_SPECIMEN
9173	179841			100187929	Ascomycota	Cercospora canescens	Ellis & G.Martin	Sierra Leone		PRESERVED_SPECIMEN
9172	179841			100187941	Ascomycota	Cercospora canescens	Ellis & G.Martin	Sierra Leone		PRESERVED_SPECIMEN
9199	179841			100186774	Ascomycota	Cercospora canescens	Ellis & G.Martin	Nigeria		PRESERVED_SPECIMEN
9166	179841			100188181	Ascomycota	Cercospora canescens	Ellis & G.Martin	Sierra Leone		PRESERVED_SPECIMEN
10749	179841			42413007	Ascomycota	Cercospora canescens	Ellis & G.Martin	Nigeria		LIVING_SPECIMEN	J.C. David
9164	179841			100188203	Ascomycota	Cercospora canescens	Ellis & G.Martin	Sierra Leone		PRESERVED_SPECIMEN
9165	179841			100188182	Ascomycota	Cercospora canescens	Ellis & G.Martin	Sierra Leone		PRESERVED_SPECIMEN
10754	179841			42412961	Ascomycota	Cercospora canescens	Ellis & G.Martin	Nigeria		LIVING_SPECIMEN	J.C. David
9161	179841			100188311	Ascomycota	Cercospora canescens	Ellis & G.Martin	Sierra Leone		PRESERVED_SPECIMEN
9160	179841			100188313	Ascomycota	Cercospora canescens	Ellis & G.Martin	Sierra Leone		PRESERVED_SPECIMEN
5677	179841			1212932026	Ascomycota	Cercospora canescens	Ellis & G.Martin	Ghana	S.Nyako,A.O Danquah	LIVING_SPECIMEN
5678	179841			1212931978	Ascomycota	Cercospora canescens	Ellis & G.Martin	Ghana	S.Nyako,A.O Danquah	LIVING_SPECIMEN
9186	259712			100187720	Ascomycota	Cercospora capsici	Heald & F.A.Wolf	Ghana		PRESERVED_SPECIMEN
9187	259712			100187719	Ascomycota	Cercospora capsici	Heald & F.A.Wolf	Ghana		PRESERVED_SPECIMEN
9183	259712			100187808	Ascomycota	Cercospora capsici	Heald & F.A.Wolf	Sierra Leone		PRESERVED_SPECIMEN
9174	259712			100187913	Ascomycota	Cercospora capsici	Heald & F.A.Wolf	Sierra Leone		PRESERVED_SPECIMEN
9168	259712			100188056	Ascomycota	Cercospora capsici	Heald & F.A.Wolf	Ghana		PRESERVED_SPECIMEN
9189	188222			100187305	Ascomycota	Cercospora carbonacea	Miles	Guinea		PRESERVED_SPECIMEN
9157	188389			100188392	Ascomycota	Cercospora cardiospermi	Petch	Sierra Leone		PRESERVED_SPECIMEN
9205	101286			100186618	Ascomycota	Cercospora corchori	Sawada	Nigeria		PRESERVED_SPECIMEN
9197	101286			100186868	Ascomycota	Cercospora corchori	Sawada	Nigeria		PRESERVED_SPECIMEN
9211	327741			100186505	Ascomycota	Cercospora digitariae	J.Kranz	Nigeria		PRESERVED_SPECIMEN
9155	0			100188409	Ascomycota	Cercospora dispar	Deighton	Sierra Leone		PRESERVED_SPECIMEN
9156	0			100188407	Ascomycota	Cercospora dispar	Deighton	Sierra Leone		PRESERVED_SPECIMEN
9182	0			100187810	Ascomycota	Cercospora dispar	Deighton	Sierra Leone		PRESERVED_SPECIMEN
9180	0			100187813	Ascomycota	Cercospora dispar	Deighton	Sierra Leone		PRESERVED_SPECIMEN
9181	0			100187812	Ascomycota	Cercospora dispar	Deighton	Sierra Leone		PRESERVED_SPECIMEN
9167	120354			100188071	Ascomycota	Cercospora duddiae	Welles	Nigeria		PRESERVED_SPECIMEN
9162	183805			100188255	Ascomycota	Cercospora ellisii	Sacc. & P.Syd.	Sierra Leone		PRESERVED_SPECIMEN
9159	150381			100188346	Ascomycota	Cercospora erythrinae	Ellis & Everh.	Nigeria		PRESERVED_SPECIMEN
9177	150381			100187846	Ascomycota	Cercospora erythrinae	Ellis & Everh.	Sierra Leone		PRESERVED_SPECIMEN
9154	150381			100188606	Ascomycota	Cercospora erythrinae	Ellis & Everh.	Nigeria		PRESERVED_SPECIMEN
9216	150381			100186343	Ascomycota	Cercospora erythrinae	Ellis & Everh.	Guinea		PRESERVED_SPECIMEN
9190	150381			100187302	Ascomycota	Cercospora erythrinae	Ellis & Everh.	Guinea		PRESERVED_SPECIMEN
9139	284946			100190029	Ascomycota	Cercospora gerberae	Chupp & Viégas	Sierra Leone		PRESERVED_SPECIMEN
9140	284946			100189924	Ascomycota	Cercospora gerberae	Chupp & Viégas	Sierra Leone		PRESERVED_SPECIMEN
9136	101931			100190099	Ascomycota	Cercospora hydrangeae	Ellis & Everh.	Sierra Leone		PRESERVED_SPECIMEN
9135	101931			100190100	Ascomycota	Cercospora hydrangeae	Ellis & Everh.	Sierra Leone		PRESERVED_SPECIMEN
9153	284967			100189240	Ascomycota	Cercospora justiciaecola	F.L.Tai	Guinea		PRESERVED_SPECIMEN
9146	252873			100189605	Ascomycota	Cercospora kikuchii	(Tak.Matsumoto & Tomoy.) M.W.Gardner	Liberia		PRESERVED_SPECIMEN
9148	252873			100189559	Ascomycota	Cercospora kikuchii	(Tak.Matsumoto & Tomoy.) M.W.Gardner	Nigeria		PRESERVED_SPECIMEN
9151	252873			100189533	Ascomycota	Cercospora kikuchii	(Tak.Matsumoto & Tomoy.) M.W.Gardner	Nigeria		PRESERVED_SPECIMEN
10757	252873			42412868	Ascomycota	Cercospora kikuchii	(Tak.Matsumoto & Tomoy.) M.W.Gardner	Nigeria		LIVING_SPECIMEN	J.C. David
10751	252873			42412992	Ascomycota	Cercospora kikuchii	(Tak.Matsumoto & Tomoy.) M.W.Gardner	Nigeria		LIVING_SPECIMEN	J.C. David
9150	252873			100189534	Ascomycota	Cercospora kikuchii	(Tak.Matsumoto & Tomoy.) M.W.Gardner	Nigeria		PRESERVED_SPECIMEN
9143	284972			100189860	Ascomycota	Cercospora lactucae-sativae	Traverso,	Ghana		PRESERVED_SPECIMEN
9142	284972			100189861	Ascomycota	Cercospora lactucae-sativae	Traverso,	Ghana		PRESERVED_SPECIMEN
9149	284972			100189558	Ascomycota	Cercospora lactucae-sativae	Traverso,	Nigeria		PRESERVED_SPECIMEN
10752	284972			42412985	Ascomycota	Cercospora lactucae-sativae	Traverso,	Nigeria		LIVING_SPECIMEN	J.C. David
9152	284972			100189347	Ascomycota	Cercospora lactucae-sativae	Traverso,	Nigeria		PRESERVED_SPECIMEN
9147	284988			100189560	Ascomycota	Cercospora manihobae	Viégas	Nigeria		PRESERVED_SPECIMEN
10750	284988			42412999	Ascomycota	Cercospora manihobae	Viégas	Nigeria		LIVING_SPECIMEN	J.C. David
9113	166198			100191301	Ascomycota	Cercospora mirabilis	Tharp	Sierra Leone		PRESERVED_SPECIMEN
9117	166198			100191286	Ascomycota	Cercospora mirabilis	Tharp	Sierra Leone		PRESERVED_SPECIMEN
9126	155078			100190893	Ascomycota	Cercospora nicotianae	Ellis & Everh.	Nigeria		PRESERVED_SPECIMEN
9104	155078			100191532	Ascomycota	Cercospora nicotianae	Ellis & Everh.	Sierra Leone		PRESERVED_SPECIMEN
9105	155078			100191525	Ascomycota	Cercospora nicotianae	Ellis & Everh.	Sierra Leone		PRESERVED_SPECIMEN
9106	155078			100191515	Ascomycota	Cercospora nicotianae	Ellis & Everh.	Sierra Leone		PRESERVED_SPECIMEN
9116	155078			100191287	Ascomycota	Cercospora nicotianae	Ellis & Everh.	Sierra Leone		PRESERVED_SPECIMEN
9109	155078			100191377	Ascomycota	Cercospora nicotianae	Ellis & Everh.	Nigeria		PRESERVED_SPECIMEN
9129	155078			100190833	Ascomycota	Cercospora nicotianae	Ellis & Everh.	Nigeria		PRESERVED_SPECIMEN
9103	253924			100191533	Ascomycota	Cercospora petuniae	(Saito) Chupp & A.S.Mull.	Sierra Leone		PRESERVED_SPECIMEN
9131	175054			100190703	Ascomycota	Cercospora physalidis	Ellis	Nigeria		PRESERVED_SPECIMEN
9101	175054			100191535	Ascomycota	Cercospora physalidis	Ellis	Sierra Leone		PRESERVED_SPECIMEN
9102	175054			100191534	Ascomycota	Cercospora physalidis	Ellis	Ghana		PRESERVED_SPECIMEN
9100	175054			100191536	Ascomycota	Cercospora physalidis	Ellis	Sierra Leone		PRESERVED_SPECIMEN
9134	157034			100190633	Ascomycota	Cercospora pinnulicola	G.F.Atk.	Guinea		PRESERVED_SPECIMEN
9118	157034			100191241	Ascomycota	Cercospora pinnulicola	G.F.Atk.	Sierra Leone		PRESERVED_SPECIMEN
9107	167878			100191497	Ascomycota	Cercospora plumbaginea	Sacc. & D.Sacc.	Sierra Leone		PRESERVED_SPECIMEN
9130	327869			100190821	Ascomycota	Cercospora raipurensis	S.Chowdhury	Nigeria		PRESERVED_SPECIMEN
9125	209413			100190948	Ascomycota	Cercospora ricinella	Sacc. & Berl.	Nigeria		PRESERVED_SPECIMEN
9108	209413			100191391	Ascomycota	Cercospora ricinella	Sacc. & Berl.	Nigeria		PRESERVED_SPECIMEN
9110	209413			100191315	Ascomycota	Cercospora ricinella	Sacc. & Berl.	Nigeria		PRESERVED_SPECIMEN
9112	209413			100191302	Ascomycota	Cercospora ricinella	Sacc. & Berl.	Ghana		PRESERVED_SPECIMEN
10756	209413			42412878	Ascomycota	Cercospora ricinella	Sacc. & Berl.	Nigeria		LIVING_SPECIMEN	J.C. David
9099	285045			100191560	Ascomycota	Cercospora schiffnerulae	Hansf.	Sierra Leone		PRESERVED_SPECIMEN
6271	285045			1135733580	Ascomycota	Cercospora schiffnerulae	Hansf.	Ghana	Hughes, SJ;	PRESERVED_SPECIMEN	S.J. Hughes
9127	170480			100190880	Ascomycota	Cercospora sesami	Zimm.	Nigeria		PRESERVED_SPECIMEN
9120	170480			100191183	Ascomycota	Cercospora sesami	Zimm.	Nigeria		PRESERVED_SPECIMEN
9119	170480			100191184	Ascomycota	Cercospora sesami	Zimm.	Nigeria		PRESERVED_SPECIMEN
9094	154235			100193426	Ascomycota	Cercospora solanicola	G.F.Atk.	Ghana		PRESERVED_SPECIMEN
9093	154316			100193596	Ascomycota	Cercospora sorghi	Ellis & Everh.	Nigeria		PRESERVED_SPECIMEN
9092	176022			100193648	Ascomycota	Cercospora tageticola	Ellis & Everh.	Sierra Leone		PRESERVED_SPECIMEN
10755	160432			42412899	Ascomycota	Cercospora xanthosomatis	Gonz.Frag. & Cif.	Nigeria		LIVING_SPECIMEN	J.C. David
9097	160432			100193108	Ascomycota	Cercospora xanthosomatis	Gonz.Frag. & Cif.	Nigeria		PRESERVED_SPECIMEN
9096	160432			100193109	Ascomycota	Cercospora xanthosomatis	Gonz.Frag. & Cif.	Nigeria		PRESERVED_SPECIMEN
9095	160432			100193110	Ascomycota	Cercospora xanthosomatis	Gonz.Frag. & Cif.	Nigeria		PRESERVED_SPECIMEN
9098	174743			100192868	Ascomycota	Cercospora zinniae	Ellis & G.Martin	Gambia		PRESERVED_SPECIMEN
9090	121662			100194411	Ascomycota	Cercosporella virgaureae	(Thüm.) Allesch.	Togo		PRESERVED_SPECIMEN
289	812037			1988989719	Basidiomycota	Cerioporus leptocephalus	Fr.	Liberia	D. H. Linder	PRESERVED_SPECIMEN
3289	812042			1840678354	Basidiomycota	Cerioporus varius	(Pers.) Fr.,	Benin	De Kesel A.	PRESERVED_SPECIMEN
1674	812042			1840727543	Basidiomycota	Cerioporus varius	(Pers.) Fr.,	Togo	De Kesel A.	PRESERVED_SPECIMEN
3944	356865			1840638187	Basidiomycota	Ceriporia viridans	(Berk. & Broome) Donk	Senegal	Thoen D.	PRESERVED_SPECIMEN
3959	116157			1840638159	Basidiomycota	Ceriporia xylostromatoides	(Berk.) Ryvarden	Senegal	Thoen D.	PRESERVED_SPECIMEN
6690	261917			1086250792	Basidiomycota	Cerotelium corchori	Cummins,	Ghana	F. C. Deighton	PRESERVED_SPECIMEN		TYPE
9083	285110			100194846	Basidiomycota	Cerotelium deightonii	Cummins	Ghana		PRESERVED_SPECIMEN
9085	285110			100194734	Basidiomycota	Cerotelium deightonii	Cummins	Sierra Leone		PRESERVED_SPECIMEN
9070	100242			100196621	Basidiomycota	Cerotelium fici	(Castagne) Arthur	Senegal		PRESERVED_SPECIMEN
9067	100242			100196649	Basidiomycota	Cerotelium fici	(Castagne) Arthur	Ghana		PRESERVED_SPECIMEN
9068	100242			100196647	Basidiomycota	Cerotelium fici	(Castagne) Arthur	Ghana		PRESERVED_SPECIMEN
9069	100242			100196645	Basidiomycota	Cerotelium fici	(Castagne) Arthur	Ghana		PRESERVED_SPECIMEN
6177	100242			1135783046	Basidiomycota	Cerotelium fici	(Castagne) Arthur	Ghana	Hughes, SJ;	PRESERVED_SPECIMEN	G.R. Bisby
247	275321			1989517773	Basidiomycota	Cerotelium proximellum	Syd.	Sierra Leone	F.C. Deighton	PRESERVED_SPECIMEN		ISOSYNTYPE
221	275321			1998565312	Basidiomycota	Cerotelium proximellum	Syd.	Sierra Leone	F. C. Deighton	PRESERVED_SPECIMEN
6490	275321			1086411070	Basidiomycota	Cerotelium proximellum	Syd.	Ghana	J. Obeng	PRESERVED_SPECIMEN
6106	275321			1135807358	Basidiomycota	Cerotelium proximellum	Syd.	Sierra Leone	Deighton, FC;	PRESERVED_SPECIMEN	H. Sydow
260	327989			1989365876	Basidiomycota	Chaconia coaetanea	Syd.	Sierra Leone	F.C. Deighton	PRESERVED_SPECIMEN		ISOTYPE
6263	327989			1135738442	Basidiomycota	Chaconia coaetanea	Syd.	Sierra Leone	Deighton, FC;	PRESERVED_SPECIMEN	H. Sydow	ISOTYPE
7532	310881			126944254	Ascomycota	Chaetomidium setosum	Dade	Nigeria		PRESERVED_SPECIMEN
826	162105			1931322825	Ascomycota	Chaetomium arachnoides	Massee & E.S.Salmon	Ghana	W. H. Johnson	PRESERVED_SPECIMEN		HOLOTYPE
9063	119884			100197738	Ascomycota	Chaetomium arcuata	J.N.Rai & J.P.Tewari	Nigeria		PRESERVED_SPECIMEN
9060	294688		Ovatospora brasiliensis	100197970	Ascomycota	Chaetomium brasiliense	Bat. & Pontual	Nigeria		PRESERVED_SPECIMEN
9061	156450			100197796	Ascomycota	Chaetomium convolutum	Chivers	Nigeria		PRESERVED_SPECIMEN
9048	172545			100198930	Ascomycota	Chaetomium globosum	Cooke & Ellis	Nigeria		PRESERVED_SPECIMEN
10736	172545			42415228	Ascomycota	Chaetomium globosum	Kunze	Burkina Faso		LIVING_SPECIMEN	P.F. Cannon
9025	172545			100201571	Ascomycota	Chaetomium globosum	Kunze	Sierra Leone		PRESERVED_SPECIMEN
9028	172545			100201352	Ascomycota	Chaetomium globosum	Kunze	Burkina Faso		PRESERVED_SPECIMEN
9050	172545			100198928	Ascomycota	Chaetomium globosum	Kunze	Nigeria		PRESERVED_SPECIMEN
9047	172545			100198931	Ascomycota	Chaetomium globosum	Kunze	Nigeria		PRESERVED_SPECIMEN
9036	172545			100199333	Ascomycota	Chaetomium globosum	Kunze	Nigeria		PRESERVED_SPECIMEN
9052	172545			100198831	Ascomycota	Chaetomium globosum	Kunze	Guinea		PRESERVED_SPECIMEN
10714	104876			42425965	Ascomycota	Chaetomium hispanicum	Guarro & Arx	Nigeria		LIVING_SPECIMEN	P.F. Cannon
9033	104876			100201194	Ascomycota	Chaetomium hispanicum	Guarro & Arx	Nigeria		PRESERVED_SPECIMEN
8397	294699			100284592	Ascomycota	Chaetomium longicolleum	(Krzemien. & Badura) D.Hawksw.	Nigeria		PRESERVED_SPECIMEN
10713	328059		Chrysocorona lucknowensis	42425971	Ascomycota	Chaetomium lucknowense	J.N.Rai & J.P.Tewari	Nigeria		LIVING_SPECIMEN	P.F. Cannon
9032	328059		Chrysocorona lucknowensis	100201195	Ascomycota	Chaetomium lucknowense	J.N.Rai & J.P.Tewari	Nigeria		PRESERVED_SPECIMEN
10725	103140			42423898	Ascomycota	Chaetomium luteum	(J.N.Rai & J.P.Tewari) P.F.Cannon	Ghana		LIVING_SPECIMEN	P.F. Cannon
9045	103140			100199068	Ascomycota	Chaetomium luteum	(J.N.Rai & J.P.Tewari) P.F.Cannon	Ghana		PRESERVED_SPECIMEN
5493	103140			1212956903	Ascomycota	Chaetomium luteum	(J.N.Rai & J.P.Tewari) P.F.Cannon	Senegal		LIVING_SPECIMEN
5746	484629			1212914662	Ascomycota	Chaetomium macrostiolatum	Stchigel, K.Rodr. & Guarro	Nigeria	A.M. Stchigel, 12 Jun 1997	LIVING_SPECIMEN		HOLOTYPE
9026	484629			100201534	Ascomycota	Chaetomium macrostiolatum	Stchigel, K.Rodr. & Guarro	Nigeria		PRESERVED_SPECIMEN
10707	484629			42428618	Ascomycota	Chaetomium macrostiolatum	Stchigel, K.Rodr. & Guarro	Nigeria		LIVING_SPECIMEN	P.F. Cannon
5455	104877		Humicola malaysiensis	1212957918	Ascomycota	Chaetomium malaysiense	(D.Hawksw.) Arx	Côte d'Ivoire		LIVING_SPECIMEN
10726	328061		Ovatospora medusarum	42423879	Ascomycota	Chaetomium medusarum	J.A.Mey. & Lanneau	Nigeria		LIVING_SPECIMEN	P.F. Cannon
9046	328061		Ovatospora medusarum	100199061	Ascomycota	Chaetomium medusarum	J.A.Mey. & Lanneau	Nigeria		PRESERVED_SPECIMEN
5454	328063		Ovatospora mollicella	1212957974	Ascomycota	Chaetomium mollicellum	L.M.Ames	Senegal		LIVING_SPECIMEN
10717	328077		Ovatospora senegalensis	42425397	Ascomycota	Chaetomium senegalense	L.M.Ames	Senegal		LIVING_SPECIMEN	P.F. Cannon
9034	328077		Ovatospora senegalensis	100201003	Ascomycota	Chaetomium senegalense	L.M.Ames	Senegal		PRESERVED_SPECIMEN
5479	328077		Ovatospora senegalensis	1212957231	Ascomycota	Chaetomium senegalense	L.M.Ames	Senegal		LIVING_SPECIMEN		TYPE
9053	103141			100198813	Ascomycota	Chaetomium strumarium	(J.N.Rai, J.P.Tewari & Mukerji) P.F.Cannon	Gambia		PRESERVED_SPECIMEN
5449	103141			1212958231	Ascomycota	Chaetomium strumarium	(J.N.Rai, J.P.Tewari & Mukerji) P.F.Cannon	Niger		LIVING_SPECIMEN
10325	310926			42633793	Ascomycota	Chaetomium terricola	(J.C.Gilman & E.V.Abbott) C.W.Emmons	Gambia		LIVING_SPECIMEN	P.F. Cannon
7526	310926			126944417	Ascomycota	Chaetomium terricola	(J.C.Gilman & E.V.Abbott) C.W.Emmons	Nigeria		PRESERVED_SPECIMEN
7509	310926			126944686	Ascomycota	Chaetomium terricola	(J.C.Gilman & E.V.Abbott) C.W.Emmons	Nigeria		PRESERVED_SPECIMEN
7524	310926			126944419	Ascomycota	Chaetomium terricola	(J.C.Gilman & E.V.Abbott) C.W.Emmons	Nigeria		PRESERVED_SPECIMEN
7527	310926			126944416	Ascomycota	Chaetomium terricola	(J.C.Gilman & E.V.Abbott) C.W.Emmons	Nigeria		PRESERVED_SPECIMEN
7525	310926			126944418	Ascomycota	Chaetomium terricola	(J.C.Gilman & E.V.Abbott) C.W.Emmons	Nigeria		PRESERVED_SPECIMEN
7534	310926			126944227	Ascomycota	Chaetomium terricola	(J.C.Gilman & E.V.Abbott) C.W.Emmons	Gambia		PRESERVED_SPECIMEN
5565	310926			1212947681	Ascomycota	Chaetomium terricola	(J.C.Gilman & E.V.Abbott) C.W.Emmons	Togo		LIVING_SPECIMEN
7537	310926			126944219	Ascomycota	Chaetomium terricola	(J.C.Gilman & E.V.Abbott) C.W.Emmons	Gambia		PRESERVED_SPECIMEN
7528	310926			126944415	Ascomycota	Chaetomium terricola	(J.C.Gilman & E.V.Abbott) C.W.Emmons	Nigeria		PRESERVED_SPECIMEN
5563	310926			1212948197	Ascomycota	Chaetomium terricola	(J.C.Gilman & E.V.Abbott) C.W.Emmons	Senegal		LIVING_SPECIMEN
7533	310926			126944228	Ascomycota	Chaetomium terricola	(J.C.Gilman & E.V.Abbott) C.W.Emmons	Gambia		PRESERVED_SPECIMEN
7530	310926			126944298	Ascomycota	Chaetomium terricola	(J.C.Gilman & E.V.Abbott) C.W.Emmons	Gambia		PRESERVED_SPECIMEN
9041	344053			100199168	Ascomycota	Chaetomium thermophilum	La Touche	Nigeria		PRESERVED_SPECIMEN
9024	344053			100201869	Ascomycota	Chaetomium thermophilum	La Touche	Nigeria		PRESERVED_SPECIMEN
9040	344053			100199169	Ascomycota	Chaetomium thermophilum	La Touche	Nigeria		PRESERVED_SPECIMEN
9039	344053			100199310	Ascomycota	Chaetomium thermophilum	La Touche	Nigeria		PRESERVED_SPECIMEN
9037	344053			100199322	Ascomycota	Chaetomium thermophilum	La Touche	Nigeria		PRESERVED_SPECIMEN
9038	344053			100199314	Ascomycota	Chaetomium thermophilum	La Touche	Nigeria		PRESERVED_SPECIMEN
10703	344053			42430025	Ascomycota	Chaetomium thermophilum	La Touche	Nigeria		LIVING_SPECIMEN	P.F. Cannon
9051	162479			100198834	Ascomycota	Chaetomium trilaterale	Chivers	Nigeria		PRESERVED_SPECIMEN
10708	121660		Collariella virescens	42427705	Ascomycota	Chaetomium virescens	(Arx) Udagawa	Nigeria		LIVING_SPECIMEN	P.F. Cannon
9022	241089			100202866	Ascomycota	Chaetothyrium guaraniticum	Speg.	Ghana		PRESERVED_SPECIMEN
6799	241089			1065685604	Ascomycota	Chaetothyrium guaraniticum	Speg.	Ghana	S. J. Hughes	PRESERVED_SPECIMEN
2961	521951			1840691479	Basidiomycota	Chalciporus griseus	Heinem. & Rammeloo	Benin	De Kesel A.	PRESERVED_SPECIMEN
3291	521951			1840678352	Basidiomycota	Chalciporus griseus	Heinem. & Rammeloo	Benin	De Kesel A.	PRESERVED_SPECIMEN
1548	521952			1840727691	Basidiomycota	Chalciporus luteopurpureus	(Beeli) Heinem. & Rammeloo	Togo	De Kesel A.	PRESERVED_SPECIMEN
1714	521938			1840727489	Basidiomycota	Chalciporus phlebopoides	Heinem. & Rammeloo	Togo	De Kesel A.	PRESERVED_SPECIMEN
1476	521938			1840729197	Basidiomycota	Chalciporus phlebopoides	Heinem. & Rammeloo	Togo	De Kesel A.	PRESERVED_SPECIMEN
1466	521938			1840729211	Basidiomycota	Chalciporus phlebopoides	Heinem. & Rammeloo	Togo	De Kesel A.	PRESERVED_SPECIMEN
1473	521938			1840729202	Basidiomycota	Chalciporus phlebopoides	Heinem. & Rammeloo	Togo	De Kesel A.	PRESERVED_SPECIMEN
1456	521938			1840729229	Basidiomycota	Chalciporus phlebopoides	Heinem. & Rammeloo	Togo	De Kesel A.	PRESERVED_SPECIMEN
1453	521938			1840729236	Basidiomycota	Chalciporus phlebopoides	Heinem. & Rammeloo	Togo	De Kesel A.	PRESERVED_SPECIMEN
1485	521938			1840729184	Basidiomycota	Chalciporus phlebopoides	Heinem. & Rammeloo	Togo	De Kesel A.	PRESERVED_SPECIMEN
1512	521938			1840729150	Basidiomycota	Chalciporus phlebopoides	Heinem. & Rammeloo	Togo	De Kesel A.	PRESERVED_SPECIMEN
1447	521938			1840729246	Basidiomycota	Chalciporus phlebopoides	Heinem. & Rammeloo	Togo	De Kesel A.	PRESERVED_SPECIMEN
1524	521938			1840729130	Basidiomycota	Chalciporus phlebopoides	Heinem. & Rammeloo	Togo	De Kesel A.	PRESERVED_SPECIMEN
1384	521938			1840730716	Basidiomycota	Chalciporus phlebopoides	Heinem. & Rammeloo	Togo	De Kesel A.	PRESERVED_SPECIMEN
1451	521938			1840729239	Basidiomycota	Chalciporus phlebopoides	Heinem. & Rammeloo	Togo	De Kesel A.	PRESERVED_SPECIMEN
1348	521938			1840730777	Basidiomycota	Chalciporus phlebopoides	Heinem. & Rammeloo	Togo	De Kesel A.	PRESERVED_SPECIMEN
1389	521938			1840730701	Basidiomycota	Chalciporus phlebopoides	Heinem. & Rammeloo	Togo	De Kesel A.	PRESERVED_SPECIMEN
1385	521938			1840730714	Basidiomycota	Chalciporus phlebopoides	Heinem. & Rammeloo	Togo	De Kesel A.	PRESERVED_SPECIMEN
3381	521953			1840678262	Basidiomycota	Chalciporus virescens	(Heinem.) Heinem. & Rammeloo	Benin	De Kesel A.	PRESERVED_SPECIMEN
2693	521953			1840695139	Basidiomycota	Chalciporus virescens	(Heinem.) Heinem. & Rammeloo	Benin	Soulemane Y.N.	PRESERVED_SPECIMEN
2684	521953			1840695148	Basidiomycota	Chalciporus virescens	(Heinem.) Heinem. & Rammeloo	Benin	Soulemane Y.N.	PRESERVED_SPECIMEN
5103	521953			1413085200	Basidiomycota	Chalciporus virescens	(Heinem.) Heinem. & Rammeloo	Benin	Yorou Soulémane Nourou	MATERIAL_SAMPLE	Yorou Soulémane Nourou
5135	521953			1413084896	Basidiomycota	Chalciporus virescens	(Heinem.) Heinem. & Rammeloo	Benin	Yorou Soulémane Nourou	MATERIAL_SAMPLE	Yorou Soulémane Nourou
4928	189693			1425014849	Basidiomycota	Chamonixia caespitosa	Rolland	Sierra Leone	Malençon, G.	PRESERVED_SPECIMEN
9009	251673			100204321	Ascomycota	Chevalieropsis ctenotricha	(Pat. & Har.) G.Arnaud	Guinea		PRESERVED_SPECIMEN
9015	251673			100203427	Ascomycota	Chevalieropsis ctenotricha	(Pat. & Har.) G.Arnaud	Guinea		PRESERVED_SPECIMEN
9013	251673			100203445	Ascomycota	Chevalieropsis ctenotricha	(Pat. & Har.) G.Arnaud	Nigeria		PRESERVED_SPECIMEN
4327	251673			1840606825	Ascomycota	Chevalieropsis ctenotricha	(Pat. & Har.) G.Arnaud	Côte d'Ivoire	Viennot-Bourgin G.	PRESERVED_SPECIMEN
6598	251673			1086300250	Ascomycota	Chevalieropsis ctenotricha	(Pat. & Har.) G.Arnaud	Guinea	J. Krantz	PRESERVED_SPECIMEN
227	251673			1998512368	Ascomycota	Chevalieropsis ctenotricha	Pat. & Har.	Senegal	A. J. B. Chevalier	PRESERVED_SPECIMEN		TYPE
6830	119819			1057219117	Ascomycota	Chiodecton album	C.W.Dodge	Sierra Leone	Frederick Claude Deighton	PRESERVED_SPECIMEN		TYPE
1197	382616			1840777126	Ascomycota	Chiodecton natalense	Nyl.	Benin	Ertz D.	PRESERVED_SPECIMEN
9003	311045			100204830	Ascomycota	Chionomyces chorleyi	(Hansf.) Deighton & Piroz.	Sierra Leone		PRESERVED_SPECIMEN
9005	311047			100204501	Ascomycota	Chionomyces sclerochitonis	(Hansf.) Deighton & Piroz.	Sierra Leone		PRESERVED_SPECIMEN
1298	374394			1840739147	Basidiomycota	Chlorophyllum globosum	(Mossebo) Vellinga	Togo	Guelly K.A.	PRESERVED_SPECIMEN
4700	374394			1840572342	Basidiomycota	Chlorophyllum globosum	(Mossebo) Vellinga	Senegal	Thoen D.	PRESERVED_SPECIMEN
1290	374394			1840739171	Basidiomycota	Chlorophyllum globosum	(Mossebo) Vellinga	Togo	Guelly K.A.	PRESERVED_SPECIMEN
5129	604726			1413085146	Basidiomycota	Chlorophyllum molybdites	(G.Mey.) Massee ex P.Syd.,	Benin	Yorou Soulémane Nourou	MATERIAL_SAMPLE	Yorou Soulémane Nourou
5211	604726			1413084815	Basidiomycota	Chlorophyllum molybdites	(G.Mey.) Massee ex P.Syd.,	Benin	Yorou Soulémane Nourou	MATERIAL_SAMPLE	Yorou Soulémane Nourou
3749	604726			1840640888	Basidiomycota	Chlorophyllum molybdites	(G.Mey.) Massee,	Benin	De Kesel A.	PRESERVED_SPECIMEN
3195	604726			1840678452	Basidiomycota	Chlorophyllum molybdites	(G.Mey.) Massee,	Benin	De Kesel A.	PRESERVED_SPECIMEN
2630	604726			1840695202	Basidiomycota	Chlorophyllum molybdites	(G.Mey.) Massee,	Benin	Soulemane Y.N.	PRESERVED_SPECIMEN
2176	604726			1840716701	Basidiomycota	Chlorophyllum molybdites	(G.Mey.) Massee,	Benin	De Kesel A.	PRESERVED_SPECIMEN
4428	604726			1840599753	Basidiomycota	Chlorophyllum molybdites	(G.Mey.) Massee,	Senegal	Thoen D.	PRESERVED_SPECIMEN
3306	604726			1840678337	Basidiomycota	Chlorophyllum molybdites	(G.Mey.) Massee,	Benin	De Kesel A.	PRESERVED_SPECIMEN
4446	604726			1840599602	Basidiomycota	Chlorophyllum molybdites	(G.Mey.) Massee,	Senegal	Thoen D.	PRESERVED_SPECIMEN
3718	604726			1840640959	Basidiomycota	Chlorophyllum molybdites	(G.Mey.) Massee,	Benin	De Kesel A.	PRESERVED_SPECIMEN
2856	604726			1840694211	Basidiomycota	Chlorophyllum molybdites	(G.Mey.) Massee,	Benin	De Kesel A.	PRESERVED_SPECIMEN
2530	604726			1840695303	Basidiomycota	Chlorophyllum molybdites	(G.Mey.) Massee,	Benin	Soulemane Y.N.	PRESERVED_SPECIMEN
3185	604726			1840678465	Basidiomycota	Chlorophyllum molybdites	(G.Mey.) Massee,	Benin	De Kesel A.	PRESERVED_SPECIMEN
3391	604726			1840678252	Basidiomycota	Chlorophyllum molybdites	(G.Mey.) Massee,	Benin	De Kesel A.	PRESERVED_SPECIMEN
3364	604726			1840678279	Basidiomycota	Chlorophyllum molybdites	(G.Mey.) Massee,	Benin	De Kesel A.	PRESERVED_SPECIMEN
2341	823862			1840714614	Basidiomycota	Chlorophyllum palaeotropicum	Chlorophyllum palaeotropicum	Benin	De Kesel A.	PRESERVED_SPECIMEN
2234	823862			1840716640	Basidiomycota	Chlorophyllum palaeotropicum	Chlorophyllum palaeotropicum	Benin	De Kesel A.	PRESERVED_SPECIMEN
80	823862			2243314821	Basidiomycota	Chlorophyllum palaeotropicum	Chlorophyllum palaeotropicum	Mali	Degreef J.	PRESERVED_SPECIMEN
2258	823862			1840716614	Basidiomycota	Chlorophyllum palaeotropicum	Chlorophyllum palaeotropicum	Benin	De Kesel A.	PRESERVED_SPECIMEN
2137	823862			1840716742	Basidiomycota	Chlorophyllum palaeotropicum	Chlorophyllum palaeotropicum	Benin	De Kesel A.	PRESERVED_SPECIMEN
96	823862			2243314339	Basidiomycota	Chlorophyllum palaeotropicum	Chlorophyllum palaeotropicum	Mali	Degreef J.	PRESERVED_SPECIMEN
2050	823862			1840721485	Basidiomycota	Chlorophyllum palaeotropicum	Chlorophyllum palaeotropicum	Togo	De Kesel A.	PRESERVED_SPECIMEN
1308	823862			1840734959	Basidiomycota	Chlorophyllum palaeotropicum	Chlorophyllum palaeotropicum	Burkina Faso	Maes E.	PRESERVED_SPECIMEN
74	823862			2243315062	Basidiomycota	Chlorophyllum palaeotropicum	Chlorophyllum palaeotropicum	Mali	Degreef J.	PRESERVED_SPECIMEN
2509	823862			1840695327	Basidiomycota	Chlorophyllum palaeotropicum	Chlorophyllum palaeotropicum	Benin	Soulemane Y.N.	PRESERVED_SPECIMEN
2940	823862			1840691508	Basidiomycota	Chlorophyllum palaeotropicum	Chlorophyllum palaeotropicum	Benin	De Kesel A.	PRESERVED_SPECIMEN
1305	823862			1840734997	Basidiomycota	Chlorophyllum palaeotropicum	Chlorophyllum palaeotropicum	Burkina Faso	Maes E.	PRESERVED_SPECIMEN
1307	823862			1840734965	Basidiomycota	Chlorophyllum palaeotropicum	Chlorophyllum palaeotropicum	Burkina Faso	Maes E.	PRESERVED_SPECIMEN
4312	257410			1840607857	Basidiomycota	Chlorophyllum rachodes	(Vittad.) Singer	Senegal	Vanden Berghen C.	PRESERVED_SPECIMEN
9012	170049			100203602	Zygomycota	Choanephora cucurbitarum	(Berk. & Ravenel) Thaxt.	Senegal		PRESERVED_SPECIMEN
10709	170049			42426982	Zygomycota	Choanephora cucurbitarum	(Berk. & Ravenel) Thaxt.	Nigeria		LIVING_SPECIMEN	P.M. Kirk
10721	170049			42424152	Zygomycota	Choanephora cucurbitarum	(Berk. & Ravenel) Thaxt.	Senegal		LIVING_SPECIMEN	P.M. Kirk
9010	170049			100204135	Zygomycota	Choanephora cucurbitarum	(Berk. & Ravenel) Thaxt.	Nigeria		PRESERVED_SPECIMEN
9008	170049			100204357	Zygomycota	Choanephora cucurbitarum	(Berk. & Ravenel) Thaxt.	Ghana		PRESERVED_SPECIMEN
9006	170049			100204480	Zygomycota	Choanephora cucurbitarum	(Berk. & Ravenel) Thaxt.	Sierra Leone		PRESERVED_SPECIMEN
6818	382710			1057500567	Ascomycota	Chroodiscus coccineus	(Leight.) Müll.Arg.	Nigeria	C A. Thorold	PRESERVED_SPECIMEN	R Santesson
5843	112055			1212051962	Ascomycota	Chrysothrix candelaris	(L.) J.R.Laundon	Togo	A. Mathey	PRESERVED_SPECIMEN	H. Sipman
8989	127603			100206638	Basidiomycota	Cintractia limitata	G.P.Clinton	Sierra Leone		PRESERVED_SPECIMEN
8991	127603			100206636	Basidiomycota	Cintractia limitata	G.P.Clinton	Sierra Leone		PRESERVED_SPECIMEN
8990	127603			100206637	Basidiomycota	Cintractia limitata	G.P.Clinton	Sierra Leone		PRESERVED_SPECIMEN
6102	127603			1135809282	Basidiomycota	Cintractia limitata	G.P.Clinton	Ghana	Hughes, SJ;	PRESERVED_SPECIMEN	S.J. Hughes
4894	195469			1425015647	Basidiomycota	Cintractia seymouriana	Magnus	Sierra Leone	Malençon, G.	PRESERVED_SPECIMEN
9000	197197			100205620	Zygomycota	Circinella muscae	(Sorokin) Berl. & De Toni	Nigeria		PRESERVED_SPECIMEN
8992	197197			100206525	Zygomycota	Circinella muscae	(Sorokin) Berl. & De Toni	Ghana		PRESERVED_SPECIMEN
10706	197197			42429460	Zygomycota	Circinella muscae	(Sorokin) Berl. & De Toni	Ghana		LIVING_SPECIMEN	P.M. Kirk
9001	197197			100205583	Zygomycota	Circinella muscae	(Sorokin) Berl. & De Toni	Ghana		PRESERVED_SPECIMEN
8994	328295			100206484	Ascomycota	Circinotrichum falcatisporum	Piroz.	Ghana		PRESERVED_SPECIMEN
8993	328306			100206510	Ascomycota	Cirsosia hughesii	Bat. & H.Maia	Ghana		PRESERVED_SPECIMEN
6395	328306			1087097587	Ascomycota	Cirsosia hughesii	Bat. & H.Maia	Ghana	Hughes, SJ	PRESERVED_SPECIMEN	Batista, AC; Maia, HS
8995	120849			100205712	Ascomycota	Cirsosia manaosensis	(Henn.) G.Arnaud	Sierra Leone		PRESERVED_SPECIMEN
6866	118670			1056025962	Ascomycota	Cladia aggregata	(Sw.) Nyl.	Ghana	Peter William Lambley	PRESERVED_SPECIMEN
1	365629			2270789602	Ascomycota	Cladonia dubia	Abbayes	Côte d'Ivoire	R. Santesson	PRESERVED_SPECIMEN	H. Krog
11	365724			2266265486	Ascomycota	Cladonia subvulcanica	Abbayes	Côte d'Ivoire	Santesson, R.	PRESERVED_SPECIMEN
121	365724			2028378577	Ascomycota	Cladonia subvulcanica	Abbayes	Côte d'Ivoire	Klement, Oscar	PRESERVED_SPECIMEN	Lange, O., L.
120	365724			2028379681	Ascomycota	Cladonia subvulcanica	Abbayes	Côte d'Ivoire	Santesson, Rolf	PRESERVED_SPECIMEN	Santesson, Rolf
7214	365724			461721973	Ascomycota	Cladonia subvulcanica	Abbayes	Côte d'Ivoire	Santesson R.	PRESERVED_SPECIMEN
6920	365724			1030346580	Ascomycota	Cladonia subvulcanica	Abbayes	Côte d'Ivoire	Santesson, Rolf	PRESERVED_SPECIMEN
7241	365724			412317413	Ascomycota	Cladonia subvulcanica	Abbayes	Côte d'Ivoire	Santesson, R.	PRESERVED_SPECIMEN
6595	365724			1086307576	Ascomycota	Cladonia subvulcanica	Abbayes	Côte d'Ivoire	R. Santesson	PRESERVED_SPECIMEN
8987	360514			100207463	Ascomycota	Cladorrhinum samala	(Subram. & Lodha) W.Gams & Mouch.,	Liberia		PRESERVED_SPECIMEN
8988	360514			100207313	Ascomycota	Cladorrhinum samala	(Subram. & Lodha) W.Gams & Mouch.,	Nigeria		PRESERVED_SPECIMEN
10715	360514			42425772	Ascomycota	Cladorrhinum samala	(Subram. & Lodha) W.Gams & Mouch.,	Nigeria		LIVING_SPECIMEN	P.M. Kirk
10716	360514			42425677	Ascomycota	Cladorrhinum samala	(Subram. & Lodha) W.Gams & Mouch.,	Liberia		LIVING_SPECIMEN	P.M. Kirk
10720	360514			42424225	Ascomycota	Cladorrhinum samala	(Subram. & Lodha) W.Gams & Mouch.,	Nigeria		LIVING_SPECIMEN	P.M. Kirk
8986	360514			100207466	Ascomycota	Cladorrhinum samala	(Subram. & Lodha) W.Gams & Mouch.,	Nigeria		PRESERVED_SPECIMEN
9511	360514			100158328	Ascomycota	Cladorrhinum samala	Subram. & Lodha	Nigeria		PRESERVED_SPECIMEN
8964	294915			100212045	Ascomycota	Cladosporium cladosporioides	(Fresen.) G.A.de Vries	Sierra Leone		PRESERVED_SPECIMEN
8965	294915			100210930	Ascomycota	Cladosporium cladosporioides	(Fresen.) G.A.de Vries	Nigeria		PRESERVED_SPECIMEN
8967	294915			100210770	Ascomycota	Cladosporium cladosporioides	(Fresen.) G.A.de Vries	Nigeria		PRESERVED_SPECIMEN
8968	294915			100210662	Ascomycota	Cladosporium cladosporioides	(Fresen.) G.A.de Vries	Nigeria		PRESERVED_SPECIMEN
10719	294915			42424302	Ascomycota	Cladosporium cladosporioides	(Fresen.) G.A.de Vries	Nigeria		LIVING_SPECIMEN	P.M. Kirk
8966	102626			100210782	Ascomycota	Cladosporium colocasiae	Sawada	Nigeria		PRESERVED_SPECIMEN
8963	102626			100212121	Ascomycota	Cladosporium colocasiae	Sawada	Guinea		PRESERVED_SPECIMEN
10704	102626			42430022	Ascomycota	Cladosporium colocasiae	Sawada	Guinea		LIVING_SPECIMEN	P.M. Kirk
8946	231458			100215224	Ascomycota	Cladosporium herbarum	(Pers.) Link	Nigeria		PRESERVED_SPECIMEN
8952	231458			100213820	Ascomycota	Cladosporium herbarum	(Pers.) Link	Nigeria		PRESERVED_SPECIMEN
5754	106693			1212913156	Ascomycota	Cladosporium minourae	(Iwatsu) Haase & de Hoog	Nigeria	C.N. Okeke	LIVING_SPECIMEN
8953	238857			100213807	Ascomycota	Cladosporium oxysporum	Berk. & M.A.Curtis	Nigeria		PRESERVED_SPECIMEN
8962	238857			100213509	Ascomycota	Cladosporium oxysporum	Berk. & M.A.Curtis	Nigeria		PRESERVED_SPECIMEN
8960	238857			100213521	Ascomycota	Cladosporium oxysporum	Berk. & M.A.Curtis	Nigeria		PRESERVED_SPECIMEN
8959	238857			100213526	Ascomycota	Cladosporium oxysporum	Berk. & M.A.Curtis	Nigeria		PRESERVED_SPECIMEN
8958	238857			100213527	Ascomycota	Cladosporium oxysporum	Berk. & M.A.Curtis	Nigeria		PRESERVED_SPECIMEN
8957	238857			100213550	Ascomycota	Cladosporium oxysporum	Berk. & M.A.Curtis	Nigeria		PRESERVED_SPECIMEN
8961	238857			100213510	Ascomycota	Cladosporium oxysporum	Berk. & M.A.Curtis	Nigeria		PRESERVED_SPECIMEN
8955	238857			100213563	Ascomycota	Cladosporium oxysporum	Berk. & M.A.Curtis	Sierra Leone		PRESERVED_SPECIMEN
8950	238857			100214672	Ascomycota	Cladosporium oxysporum	Berk. & M.A.Curtis	Sierra Leone		PRESERVED_SPECIMEN
8956	238857			100213562	Ascomycota	Cladosporium oxysporum	Berk. & M.A.Curtis	Nigeria		PRESERVED_SPECIMEN
8935	119529			100215719	Ascomycota	Cladosporium sphaerospermum	Penz.	Sierra Leone		PRESERVED_SPECIMEN
8945	119529			100215457	Ascomycota	Cladosporium sphaerospermum	Penz.	Gambia		PRESERVED_SPECIMEN
8944	119529			100215458	Ascomycota	Cladosporium sphaerospermum	Penz.	Nigeria		PRESERVED_SPECIMEN
8941	119529			100215590	Ascomycota	Cladosporium sphaerospermum	Penz.	Nigeria		PRESERVED_SPECIMEN
8940	119529			100215673	Ascomycota	Cladosporium sphaerospermum	Penz.	Nigeria		PRESERVED_SPECIMEN
8936	119529			100215718	Ascomycota	Cladosporium sphaerospermum	Penz.	Sierra Leone		PRESERVED_SPECIMEN
8938	119529			100215688	Ascomycota	Cladosporium sphaerospermum	Penz.	Sierra Leone		PRESERVED_SPECIMEN
8933	145672			100215978	Ascomycota	Cladosporium tenuissimum	Cooke	Nigeria		PRESERVED_SPECIMEN
8932	145672			100215979	Ascomycota	Cladosporium tenuissimum	Cooke	Nigeria		PRESERVED_SPECIMEN
8937	145672			100215689	Ascomycota	Cladosporium tenuissimum	Cooke	Sierra Leone		PRESERVED_SPECIMEN
8934	145672			100215891	Ascomycota	Cladosporium tenuissimum	Cooke	Nigeria		PRESERVED_SPECIMEN
8939	145672			100215678	Ascomycota	Cladosporium tenuissimum	Cooke	Sierra Leone		PRESERVED_SPECIMEN
5623	145672			1212940481	Ascomycota	Cladosporium tenuissimum	Cooke	Nigeria		LIVING_SPECIMEN
5689	145672			1212929278	Ascomycota	Cladosporium tenuissimum	Cooke	Côte d'Ivoire	K.Daouda, 10 Jan 2005	LIVING_SPECIMEN
7493	542892			145049847	Glomeromycota	Claroideoglomus etunicatum	W.N.Becker & Gerd.	Senegal	Walker C	PRESERVED_SPECIMEN	Walker C
7495	542892			145049731	Glomeromycota	Claroideoglomus etunicatum	W.N.Becker & Gerd.	Senegal	Walker C	PRESERVED_SPECIMEN	Walker C
7494	542892			145049842	Glomeromycota	Claroideoglomus etunicatum	W.N.Becker & Gerd.	Senegal	Walker C	PRESERVED_SPECIMEN	Walker C
1015	328383			1929221401	Ascomycota	Clavariopsis bulbosa	(Anastasiou) Nakagiri & Tubaki	Liberia	J. J. Kohlmeyer	PRESERVED_SPECIMEN	J. J. Kohlmeyer
7207	328386			465869193	Ascomycota	Claviceps fusiformis	Loveless	Côte d'Ivoire		LIVING_SPECIMEN
7206	328386			465869202	Ascomycota	Claviceps fusiformis	Loveless	Ghana		LIVING_SPECIMEN
8930	294985			100217081	Ascomycota	Claviceps maximensis	T.Theis	Sierra Leone		PRESERVED_SPECIMEN
8929	294985			100217083	Ascomycota	Claviceps maximensis	T.Theis	Sierra Leone		PRESERVED_SPECIMEN
8928	294985			100217085	Ascomycota	Claviceps maximensis	T.Theis	Sierra Leone		PRESERVED_SPECIMEN
9506	172052			100159020	Ascomycota	Claviceps pallida	G.Winter,	Sierra Leone		PRESERVED_SPECIMEN
9501	172052			100159025	Ascomycota	Claviceps pallida	G.Winter,	Sierra Leone		PRESERVED_SPECIMEN
9508	172052			100159018	Ascomycota	Claviceps pallida	G.Winter,	Sierra Leone		PRESERVED_SPECIMEN
9509	172052			100159017	Ascomycota	Claviceps pallida	G.Winter,	Sierra Leone		PRESERVED_SPECIMEN
9510	172052			100159014	Ascomycota	Claviceps pallida	G.Winter,	Sierra Leone		PRESERVED_SPECIMEN
9504	172052			100159022	Ascomycota	Claviceps pallida	G.Winter,	Sierra Leone		PRESERVED_SPECIMEN
9503	172052			100159023	Ascomycota	Claviceps pallida	G.Winter,	Sierra Leone		PRESERVED_SPECIMEN
9507	172052			100159019	Ascomycota	Claviceps pallida	G.Winter,	Sierra Leone		PRESERVED_SPECIMEN
9505	172052			100159021	Ascomycota	Claviceps pallida	G.Winter,	Sierra Leone		PRESERVED_SPECIMEN
9499	172052			100159030	Ascomycota	Claviceps pallida	G.Winter,	Sierra Leone		PRESERVED_SPECIMEN
9496	172052			100159033	Ascomycota	Claviceps pallida	G.Winter,	Sierra Leone		PRESERVED_SPECIMEN
9494	172052			100159035	Ascomycota	Claviceps pallida	G.Winter,	Sierra Leone		PRESERVED_SPECIMEN
9502	172052			100159024	Ascomycota	Claviceps pallida	G.Winter,	Sierra Leone		PRESERVED_SPECIMEN
9493	172052			100159036	Ascomycota	Claviceps pallida	G.Winter,	Sierra Leone		PRESERVED_SPECIMEN
9492	172052			100159053	Ascomycota	Claviceps pallida	G.Winter,	Sierra Leone		PRESERVED_SPECIMEN
5660	162059			1212934891	Ascomycota	Claviceps purpurea	(Fr.) Tul.	Côte d'Ivoire		LIVING_SPECIMEN
671	111257			1941655573	Ascomycota	Clavispora lusitaniae	Rodr.Mir.	Nigeria		PRESERVED_SPECIMEN
668	111257			1941679451	Ascomycota	Clavispora lusitaniae	Rodr.Mir.	Nigeria		PRESERVED_SPECIMEN
2215	114574			1840716661	Basidiomycota	Clavulina cinerea	(Bull.) Gray	Benin	De Kesel A.	PRESERVED_SPECIMEN
2199	114574			1840716678	Basidiomycota	Clavulina cinerea	Bull.	Benin	De Kesel A.	PRESERVED_SPECIMEN
3251	295060			1840678392	Basidiomycota	Clavulinopsis helvola	(Pers.) Corner	Benin	De Kesel A.	PRESERVED_SPECIMEN
4966	520890			1424555401	Basidiomycota	Clitopilus giovanellae	Bres.,	Sierra Leone	s.c.	PRESERVED_SPECIMEN
1549	237006			1840727690	Basidiomycota	Clitopilus prunulus	(Scop.) P.Kumm.	Togo	De Kesel A.	PRESERVED_SPECIMEN
1771	237006			1840722738	Basidiomycota	Clitopilus prunulus	(Scop.) P.Kumm.	Togo	De Kesel A.	PRESERVED_SPECIMEN
7356	815826			165685454	Ascomycota	Clonostachys coccicola	J.A.Stev.,	Ghana		PRESERVED_SPECIMEN
7355	815826			165685459	Ascomycota	Clonostachys coccicola	J.A.Stev.,	Sierra Leone		PRESERVED_SPECIMEN
8027	461067			100351853	Ascomycota	Clonostachys rosea	Bainier	Burkina Faso		PRESERVED_SPECIMEN
8052	461067			100350488	Ascomycota	Clonostachys rosea	Bainier	Nigeria		PRESERVED_SPECIMEN
8048	461067			100350500	Ascomycota	Clonostachys rosea	Bainier	Ghana		PRESERVED_SPECIMEN
8049	461067			100350499	Ascomycota	Clonostachys rosea	Bainier	Ghana		PRESERVED_SPECIMEN
8050	461067			100350490	Ascomycota	Clonostachys rosea	Bainier	Nigeria		PRESERVED_SPECIMEN
8051	461067			100350489	Ascomycota	Clonostachys rosea	Bainier	Nigeria		PRESERVED_SPECIMEN
8029	461067			100350608	Ascomycota	Clonostachys rosea	Bainier	Nigeria		PRESERVED_SPECIMEN
8028	461067			100350781	Ascomycota	Clonostachys rosea	Bainier	Côte d'Ivoire		PRESERVED_SPECIMEN
8924	222186			100218286	Ascomycota	Clypeolella ricini	Racib.	Guinea		PRESERVED_SPECIMEN
8909	222186			100219100	Ascomycota	Clypeolella ricini	Racib.	Ghana		PRESERVED_SPECIMEN
8914	222186			100219059	Ascomycota	Clypeolella ricini	Racib.	Sierra Leone		PRESERVED_SPECIMEN
8915	222186			100219056	Ascomycota	Clypeolella ricini	Racib.	Sierra Leone		PRESERVED_SPECIMEN
8916	222186			100219055	Ascomycota	Clypeolella ricini	Racib.	Ghana		PRESERVED_SPECIMEN
8917	222186			100219047	Ascomycota	Clypeolella ricini	Racib.	Sierra Leone		PRESERVED_SPECIMEN
8918	222186			100219046	Ascomycota	Clypeolella ricini	Racib.	Sierra Leone		PRESERVED_SPECIMEN
8919	222186			100218998	Ascomycota	Clypeolella ricini	Racib.	Ghana		PRESERVED_SPECIMEN
8923	222186			100218335	Ascomycota	Clypeolella ricini	Racib.	Sierra Leone		PRESERVED_SPECIMEN
8908	222186			100219115	Ascomycota	Clypeolella ricini	Racib.	Togo		PRESERVED_SPECIMEN
5842	341788			1212052000	Ascomycota	Coccocarpia erythroxyli	(Spreng.) Swinscow & Krog	Togo	A. Mathey	PRESERVED_SPECIMEN	H. Sipman
8910	622499			100219076	Ascomycota	Coccomyces cocoes	Dennis	Ghana		PRESERVED_SPECIMEN
8903	328541			100219511	Ascomycota	Cochliobolus geniculatus	R.R.Nelson	Nigeria		PRESERVED_SPECIMEN
8904	328541			100219448	Ascomycota	Cochliobolus geniculatus	R.R.Nelson	Nigeria		PRESERVED_SPECIMEN
8905	328541			100219429	Ascomycota	Cochliobolus geniculatus	R.R.Nelson	Nigeria		PRESERVED_SPECIMEN
8887	328541			100220485	Ascomycota	Cochliobolus geniculatus	R.R.Nelson	Sierra Leone		PRESERVED_SPECIMEN
8888	328541			100220482	Ascomycota	Cochliobolus geniculatus	R.R.Nelson	Sierra Leone		PRESERVED_SPECIMEN
8889	328541			100219930	Ascomycota	Cochliobolus geniculatus	R.R.Nelson	Nigeria		PRESERVED_SPECIMEN
8893	328541			100219720	Ascomycota	Cochliobolus geniculatus	R.R.Nelson	Nigeria		PRESERVED_SPECIMEN
8895	328541			100219687	Ascomycota	Cochliobolus geniculatus	R.R.Nelson	Ghana		PRESERVED_SPECIMEN
8896	328541			100219666	Ascomycota	Cochliobolus geniculatus	R.R.Nelson	Sierra Leone		PRESERVED_SPECIMEN
8894	328542			100219688	Ascomycota	Cochliobolus intermedius	R.R.Nelson	Nigeria		PRESERVED_SPECIMEN
10722	127661			42424035	Ascomycota	Cochliobolus neergaardii	Alcorn	Ghana		LIVING_SPECIMEN	P.M. Kirk
8869	127661			100222201	Ascomycota	Cochliobolus neergaardii	Alcorn	Ghana		PRESERVED_SPECIMEN
6018	383123			1141779665	Ascomycota	Coenogonium dialeptum	(Nyl.) Har.	Côte d'Ivoire	Wit HCD de	PRESERVED_SPECIMEN
6043	383123			1138456988	Ascomycota	Coenogonium dialeptum	(Nyl.) Har.	Côte d'Ivoire	Wit HCD de	PRESERVED_SPECIMEN
6046	383123			1138374801	Ascomycota	Coenogonium dialeptum	(Nyl.) Har.	Côte d'Ivoire	Wit HCD de	PRESERVED_SPECIMEN
6068	383123			1137869738	Ascomycota	Coenogonium dialeptum	(Nyl.) Har.	Côte d'Ivoire	Wit HCD de	PRESERVED_SPECIMEN
6024	383123			1141217688	Ascomycota	Coenogonium dialeptum	(Nyl.) Har.	Côte d'Ivoire	Wit HCD de	PRESERVED_SPECIMEN
6023	383123			1141318408	Ascomycota	Coenogonium dialeptum	(Nyl.) Har.	Côte d'Ivoire	Wit HCD de	PRESERVED_SPECIMEN
6020	383123			1141724704	Ascomycota	Coenogonium dialeptum	(Nyl.) Har.	Côte d'Ivoire	Wit HCD de	PRESERVED_SPECIMEN
6019	383123			1141779661	Ascomycota	Coenogonium dialeptum	(Nyl.) Har.	Côte d'Ivoire	Wit HCD de	PRESERVED_SPECIMEN
7124	458098			574748178	Ascomycota	Coenogonium hypophyllum	Vezda	Côte d'Ivoire	Still, M.J.	PRESERVED_SPECIMEN
119	458100			2028380046	Ascomycota	Coenogonium subluteum	(Rehm) Kalb & Lücking	Guinea	Lisowski, S.	PRESERVED_SPECIMEN
8841	263978			100227275	Ascomycota	Coleophoma empetri	(Rostr.) Petr.	Burkina Faso		PRESERVED_SPECIMEN
10687	263978			42439209	Ascomycota	Coleophoma empetri	(Rostr.) Petr.	Burkina Faso		LIVING_SPECIMEN	P.F. Cannon
295	274328			1988902085	Basidiomycota	Coleosporium phyllanthinum	Syd.	Sierra Leone	F. C. Deighton	PRESERVED_SPECIMEN
4153	127864			1840630968	Mycetozoa	Collaria arcyrionema	(Rostk.) Nann.-Bremek. ex Lado	Liberia	Cook O.F.	PRESERVED_SPECIMEN
7090	127864			665661795	Mycetozoa	Collaria arcyrionema	(Rostk.) Nann.-Bremek. ex Lado	Liberia	Nannenga-Bremekamp N.	PRESERVED_SPECIMEN
10193	127864			78604090	Mycetozoa	Collaria arcyrionema	Rostaf.	Liberia	Cook, O. F.	PRESERVED_SPECIMEN	Lack, M. L.
10192	127864			78604094	Mycetozoa	Collaria arcyrionema	Rostaf.	Liberia	Cook, O. F.	PRESERVED_SPECIMEN	Lack, M. L.
9056	818862			100198325	Ascomycota	Collariella bostrychodes	Zopf,	Nigeria		PRESERVED_SPECIMEN
10738	818862			42415004	Ascomycota	Collariella bostrychodes	Zopf,	Nigeria		LIVING_SPECIMEN	P.F. Cannon
9054	818862			100198463	Ascomycota	Collariella bostrychodes	Zopf,	Ghana		PRESERVED_SPECIMEN
5845	383275			1212051924	Ascomycota	Collema furfuraceum	Du Rietz	Togo	A. Mathey	PRESERVED_SPECIMEN	H. Sipman
5848	383287			1212051660	Ascomycota	Collema glaucophthalmum	Nyl.	Togo	A. Mathey	PRESERVED_SPECIMEN	H. Sipman
5846	341802			1212051708	Ascomycota	Collema hueanum	Degel.	Togo	A. Mathey	PRESERVED_SPECIMEN	H. Sipman
6906	531595			1052032324	Ascomycota	Collema pulcellum	Collema pulchellum	Guinea	Rolf Santesson	PRESERVED_SPECIMEN
6814	383496		Arctomia uviformis	1057550901	Ascomycota	Collema uviforme	Hue	Ghana	Richard Arnold Dümmer	PRESERVED_SPECIMEN	Gunnar Bror Fritiof Degelius	HOLOTYPE
5299	563747			1315961015	Ascomycota	Colletotrichum alatae	B.S.Weir & P.R.Johnst.,	Nigeria		LIVING_SPECIMEN	B. Weir
6267	563747			1135735880	Ascomycota	Colletotrichum alatae	B.S.Weir & P.R.Johnst.,	Nigeria	Abang, MM;	PRESERVED_SPECIMEN	B.S. Weir	HOLOTYPE
8835	259713		Colletotrichum truncatum	100229121	Ascomycota	Colletotrichum capsici	(Syd.) E.J.Butler & Bisby	Nigeria		PRESERVED_SPECIMEN
10695	259713		Colletotrichum truncatum	42438386	Ascomycota	Colletotrichum capsici	(Syd.) E.J.Butler & Bisby	Nigeria		LIVING_SPECIMEN	P.F. Cannon
10694	259713		Colletotrichum truncatum	42438580	Ascomycota	Colletotrichum capsici	(Syd.) E.J.Butler & Bisby	Nigeria		LIVING_SPECIMEN	P.F. Cannon
8837	259713		Colletotrichum truncatum	100228888	Ascomycota	Colletotrichum capsici	(Syd.) E.J.Butler & Bisby	Sierra Leone		PRESERVED_SPECIMEN
8830	259713		Colletotrichum truncatum	100229404	Ascomycota	Colletotrichum capsici	(Syd.) E.J.Butler & Bisby	Gambia		PRESERVED_SPECIMEN
8813	259713		Colletotrichum truncatum	100231546	Ascomycota	Colletotrichum capsici	(Syd.) E.J.Butler & Bisby	Guinea		PRESERVED_SPECIMEN
8814	259713		Colletotrichum truncatum	100231398	Ascomycota	Colletotrichum capsici	(Syd.) E.J.Butler & Bisby	Sierra Leone		PRESERVED_SPECIMEN
8821	259713		Colletotrichum truncatum	100231156	Ascomycota	Colletotrichum capsici	(Syd.) E.J.Butler & Bisby	Nigeria		PRESERVED_SPECIMEN
8827	259713		Colletotrichum truncatum	100229865	Ascomycota	Colletotrichum capsici	(Syd.) E.J.Butler & Bisby	Nigeria		PRESERVED_SPECIMEN
8831	259713		Colletotrichum truncatum	100229237	Ascomycota	Colletotrichum capsici	(Syd.) E.J.Butler & Bisby	Nigeria		PRESERVED_SPECIMEN
8832	259713		Colletotrichum truncatum	100229219	Ascomycota	Colletotrichum capsici	(Syd.) E.J.Butler & Bisby	Nigeria		PRESERVED_SPECIMEN
[truncated: 5,280 more rows]
