# Supplementary material for: Mapping mycological ignorance – checklists and diversity patterns of fungi known for West Africa
Source: IMA Fungus. 2020 Jul 7;11:13. doi: 10.1186/s43008-020-00034-y (PMC7341642; doi:10.1186/s43008-020-00034-y)
Supplement: Supplementary file 5 — Additional file 5. Records of fungal species for West African countries retrieved from the GBIF database in comparison to records in the checklist based on literature. [file 43008_2020_34_MOESM5_ESM.xlsx]

## Sheet: GBIF_comparison_country
	only checklist	both	only GBIF	total	total GBIF	% increase by GBIF
Benin	287	142	171	600	313	39.8601
Burkina Faso	115	16	21	152	37	16.0305
Gambia	83	35	25	143	60	21.1864
Ghana	1164	341	141	1646	482	9.36877
Guinea	731	89	136	956	225	16.5854
Guinea-Bissau	18	1	8	27	9	42.1053
Ivory Coast	1031	113	146	1290	259	12.7622
Liberia	81	78	100	259	178	62.8931
Mali	98	5	28	131	33	27.1845
Niger	83	2	19	104	21	22.3529
Nigeria	1046	219	255	1520	474	20.1581
Senegal	221	56	138	415	194	49.8195
Sierra Leone	1200	388	312	1900	700	19.6474
Togo	400	116	136	652	252	26.3566
