# Supplementary material for: Mapping mycological ignorance – checklists and diversity patterns of fungi known for West Africa
Source: IMA Fungus. 2020 Jul 7;11:13. doi: 10.1186/s43008-020-00034-y (PMC7341642; doi:10.1186/s43008-020-00034-y)
Supplement: Supplementary file 6 — Additional file 6. Records of fungal species for West Africa retrieved from the database of the IMI herbarium. [file 43008_2020_34_MOESM6_ESM.xlsx]

## Sheet: IMI_records
Field1	IFnumber	IFname	SFname	status of taxon	kingdom	phylum	order	family	cf/aff	species	authors	substrate	host family	literature reference	country	only year	first_author
1	20001				Fungi	Zygomycota	Mucorales	Cunninghamellaceae		Absidia	Tiegh.	Substratum: substance, soil		IMI132725	Sierra Leone	1968	Sivanesan, A.
2	20001				Fungi	Zygomycota	Mucorales	Cunninghamellaceae		Absidia	Tiegh.	Associated organism: Zea mays	Gramineae	IMI161978	Nigeria		Oyeniran, J.O.
3	20001				Fungi	Zygomycota	Mucorales	Cunninghamellaceae		Absidia	Tiegh.	Associated organism: Theobroma cacao	Sterculiaceae	IMI139609	Nigeria		Kuku, F.O. [Mrs]
4	20001				Fungi	Zygomycota	Mucorales	Cunninghamellaceae		Absidia	Tiegh.	Associated organism: Zea mays	Gramineae	IMI148066	Nigeria		Oyeniran, J.O.
5	20001				Fungi	Zygomycota	Mucorales	Cunninghamellaceae		Absidia	Tiegh.	Associated organism: Theobroma cacao	Sterculiaceae	IMI139614	Nigeria		Kuku, F.O. [Mrs]
6	20001				Fungi	Zygomycota	Mucorales	Cunninghamellaceae		Absidia	Tiegh.	Substratum: substance, soil		IMI132724	Sierra Leone	1968	Sivanesan, A.
7	20001				Fungi	Zygomycota	Mucorales	Cunninghamellaceae		Absidia	Tiegh.	Associated organism: Zea mays	Gramineae	IMI138013	Nigeria		Broadbent, J.A. [Dr]
8	258556		Lichtheimia blakesleeana		Fungi	Zygomycota	Mucorales	Cunninghamellaceae		Absidia blakesleeana	Lendn.	Associated organism: Plantae	Plantae	IMI15401	Ghana	1947	Dade, H.A.
9	258556		Lichtheimia blakesleeana		Fungi	Zygomycota	Mucorales	Cunninghamellaceae		Absidia blakesleeana	Lendn.	Substratum: seed. Associated organism: Palmae	Palmae	IMI150715	Nigeria		Broadbent, J.A.
10	258556		Lichtheimia blakesleeana		Fungi	Zygomycota	Mucorales	Cunninghamellaceae	authentic	Absidia blakesleeana	Lendn.	Substratum: seedling. Associated organism: Elaeis guineensis	Palmae	IMI60061	Nigeria	1955	Bull, R.A.
11	258556		Lichtheimia blakesleeana		Fungi	Zygomycota	Mucorales	Cunninghamellaceae		Absidia blakesleeana	Lendn.	Substratum: seed. Associated organism: Palmae	Palmae	IMI150720	Nigeria		Broadbent, J.A.
12	258556		Lichtheimia blakesleeana		Fungi	Zygomycota	Mucorales	Cunninghamellaceae		Absidia blakesleeana	Lendn.	Associated organism: Zea mays	Gramineae	IMI161977	Nigeria		Oyeniran, J.O.
13	221277				Fungi	Zygomycota	Mucorales	Cunninghamellaceae		Absidia capillata	Tiegh.	Substratum: seed. Associated organism: Theobroma cacao	Sterculiaceae	IMI15399	Ghana	1947	Runtiny
14	221175		Lichtheimia corymbifera		Fungi	Zygomycota	Mucorales	Cunninghamellaceae		Absidia corymbifera	(Cohn) Sacc. & Trotter	Associated organism: Theobroma cacao	Sterculiaceae	IMI151424	Nigeria		Oyeniran, J.O.
15	221175		Lichtheimia corymbifera		Fungi	Zygomycota	Mucorales	Cunninghamellaceae		Absidia corymbifera	(Cohn) Sacc. & Trotter	Substratum: seed. Associated organism: Palmae	Palmae	IMI150709	Nigeria		Broadbent, J.A.
16	221175		Lichtheimia corymbifera		Fungi	Zygomycota	Mucorales	Cunninghamellaceae		Absidia corymbifera	(Cohn) Sacc. & Trotter	Associated organism: Theobroma cacao	Sterculiaceae	IMI151425	Nigeria		Oyeniran, J.O.
17	221175		Lichtheimia corymbifera		Fungi	Zygomycota	Mucorales	Cunninghamellaceae		Absidia corymbifera	(Cohn) Sacc. & Trotter	Associated organism: Zea mays	Gramineae	IMI148063	Nigeria		Oyeniran, J.O.
18	221175		Lichtheimia corymbifera		Fungi	Zygomycota	Mucorales	Cunninghamellaceae		Absidia corymbifera	(Cohn) Sacc. & Trotter	Associated organism: Arachis hypogaea	Leguminosae	IMI112664	Gambia		Gilman, G.A.
19	221175		Lichtheimia corymbifera		Fungi	Zygomycota	Mucorales	Cunninghamellaceae		Absidia corymbifera	(Cohn) Sacc. & Trotter	Associated organism: Zea mays	Gramineae	IMI161969	Nigeria		Oyeniran, J.O.
20	221175		Lichtheimia corymbifera		Fungi	Zygomycota	Mucorales	Cunninghamellaceae		Absidia corymbifera	(Cohn) Sacc. & Trotter	Associated organism: Theobroma cacao	Sterculiaceae	IMI173111	Nigeria	1973	Oyeniran, J.O.
21	221175		Lichtheimia corymbifera		Fungi	Zygomycota	Mucorales	Cunninghamellaceae		Absidia corymbifera	(Cohn) Sacc. & Trotter	Associated organism: Theobroma cacao	Sterculiaceae	IMI151422	Nigeria		Oyeniran, J.O.
22	221175		Lichtheimia corymbifera		Fungi	Zygomycota	Mucorales	Cunninghamellaceae		Absidia corymbifera	(Cohn) Sacc. & Trotter	Associated organism: Vigna sinensis	Leguminosae	IMI157866	Nigeria	1971	Quansah, S.K.
23	221175		Lichtheimia corymbifera		Fungi	Zygomycota	Mucorales	Cunninghamellaceae		Absidia corymbifera	(Cohn) Sacc. & Trotter	Associated organism: Theobroma cacao	Sterculiaceae	IMI151426	Nigeria		Oyeniran, J.O.
24	221175		Lichtheimia corymbifera		Fungi	Zygomycota	Mucorales	Cunninghamellaceae		Absidia corymbifera	(Cohn) Sacc. & Trotter	Associated organism: Theobroma cacao	Sterculiaceae	IMI156295	Nigeria	1971	Broadbent, J.A.
25	221175		Lichtheimia corymbifera		Fungi	Zygomycota	Mucorales	Cunninghamellaceae		Absidia corymbifera	(Cohn) Sacc. & Trotter	Associated organism: Allium cepa	Liliaceae	IMI260671a	Gambia	1981	Trawally, B.B.
26	284309				Fungi	Ascomycota	Eurotiales	Trichocomaceae		Aspergillus niger	Tiegh.	Associated organism: Allium cepa	Liliaceae	IMI260671b	Gambia	1981	Trawally, B.B.
27	221175		Lichtheimia corymbifera		Fungi	Zygomycota	Mucorales	Cunninghamellaceae		Absidia corymbifera	(Cohn) Sacc. & Trotter	Associated organism: Theobroma cacao	Sterculiaceae	IMI151423	Nigeria		Oyeniran, J.O.
28	221175		Lichtheimia corymbifera		Fungi	Zygomycota	Mucorales	Cunninghamellaceae		Absidia corymbifera	(Cohn) Sacc. & Trotter	Associated organism: Theobroma cacao	Sterculiaceae	IMI156294	Nigeria	1971	Broadbent, J.A.
29	221175		Lichtheimia corymbifera		Fungi	Zygomycota	Mucorales	Cunninghamellaceae		Absidia corymbifera	(Cohn) Sacc. & Trotter	Associated organism: Theobroma cacao	Sterculiaceae	IMI151429	Nigeria		Oyeniran, J.O.
30	221175		Lichtheimia corymbifera		Fungi	Zygomycota	Mucorales	Cunninghamellaceae		Absidia corymbifera	(Cohn) Sacc. & Trotter	Associated organism: Zea mays	Gramineae	IMI138005	Nigeria		Broadbent, J.A. [Dr]
31	221175		Lichtheimia corymbifera		Fungi	Zygomycota	Mucorales	Cunninghamellaceae		Absidia corymbifera	(Cohn) Sacc. & Trotter	Associated organism: Theobroma cacao	Sterculiaceae	IMI151428	Nigeria		Oyeniran, J.O.
32	221175		Lichtheimia corymbifera		Fungi	Zygomycota	Mucorales	Cunninghamellaceae		Absidia corymbifera	(Cohn) Sacc. & Trotter	Substratum: artefact, food. Associated organism: Manihot esculenta	Euphorbiaceae	IMI139599	Nigeria		Kuku, F.O. [Mrs]
33	221175		Lichtheimia corymbifera		Fungi	Zygomycota	Mucorales	Cunninghamellaceae		Absidia corymbifera	(Cohn) Sacc. & Trotter	Associated organism: Zea mays	Gramineae	IMI151432	Nigeria		Oyeniran, J.O.
34	221175		Lichtheimia corymbifera		Fungi	Zygomycota	Mucorales	Cunninghamellaceae		Absidia corymbifera	(Cohn) Sacc. & Trotter	Associated organism: Theobroma cacao	Sterculiaceae	IMI173112	Nigeria	1973	Oyeniran, J.O.
35	221175		Lichtheimia corymbifera		Fungi	Zygomycota	Mucorales	Cunninghamellaceae		Absidia corymbifera	(Cohn) Sacc. & Trotter	Substratum: substance, soil. Associated organism: Theobroma cacao	Sterculiaceae	IMI158759	Ghana		Evans, H.C.
36	221175		Lichtheimia corymbifera		Fungi	Zygomycota	Mucorales	Cunninghamellaceae		Absidia corymbifera	(Cohn) Sacc. & Trotter	Associated organism: Zea mays	Gramineae	IMI148061	Nigeria		Oyeniran, J.O.
37	221175		Lichtheimia corymbifera		Fungi	Zygomycota	Mucorales	Cunninghamellaceae		Absidia corymbifera	(Cohn) Sacc. & Trotter	Associated organism: Zea mays	Gramineae	IMI144127	Nigeria		Oyeniran, J.O.
38	221175		Lichtheimia corymbifera		Fungi	Zygomycota	Mucorales	Cunninghamellaceae		Absidia corymbifera	(Cohn) Sacc. & Trotter	Associated organism: Zea mays	Gramineae	IMI144128	Nigeria		Oyeniran, J.O.
39	221175		Lichtheimia corymbifera		Fungi	Zygomycota	Mucorales	Cunninghamellaceae		Absidia corymbifera	(Cohn) Sacc. & Trotter			IMI215604a	Nigeria	1977	Agundana, S.K. [Dr]
40	9257				Fungi	Ascomycota	Eurotiales	Trichocomaceae		Penicillium	Link			IMI215604b	Nigeria	1977	Agundana, S.K. [Dr]
41	221175		Lichtheimia corymbifera		Fungi	Zygomycota	Mucorales	Cunninghamellaceae		Absidia corymbifera	(Cohn) Sacc. & Trotter	Associated organism: Zea mays	Gramineae	IMI144122	Nigeria		Oyeniran, J.O.
42	221175		Lichtheimia corymbifera		Fungi	Zygomycota	Mucorales	Cunninghamellaceae		Absidia corymbifera	(Cohn) Sacc. & Trotter	Associated organism: Allium cepa	Liliaceae	IMI260670a	Gambia	1981	Trawally, B.B.
43	284309				Fungi	Ascomycota	Eurotiales	Trichocomaceae		Aspergillus niger	Tiegh.	Associated organism: Allium cepa	Liliaceae	IMI260670b	Gambia	1981	Trawally, B.B.
44	221175		Lichtheimia corymbifera		Fungi	Zygomycota	Mucorales	Cunninghamellaceae		Absidia corymbifera	(Cohn) Sacc. & Trotter	Substratum: seed; rhizosphere. Associated organism: Elaeis guineensis	Palmae	IMI259506	Nigeria	1981	Airede, K.E.
45	221175		Lichtheimia corymbifera		Fungi	Zygomycota	Mucorales	Cunninghamellaceae		Absidia corymbifera	(Cohn) Sacc. & Trotter	Associated organism: Citrus aurantium	Rutaceae	IMI326509	Nigeria	1988	Inman, A.
46	221175		Lichtheimia corymbifera		Fungi	Zygomycota	Mucorales	Cunninghamellaceae		Absidia corymbifera	(Cohn) Sacc. & Trotter	Associated organism: Arachis hypogaea	Leguminosae	IMI144131	Nigeria		Oyeniran, J.O.
47	221175		Lichtheimia corymbifera		Fungi	Zygomycota	Mucorales	Cunninghamellaceae		Absidia corymbifera	(Cohn) Sacc. & Trotter	Associated organism: Vigna sinensis	Leguminosae	IMI157863	Nigeria	1971	Quansah, S.K.
48	221175		Lichtheimia corymbifera		Fungi	Zygomycota	Mucorales	Cunninghamellaceae		Absidia corymbifera	(Cohn) Sacc. & Trotter	Substratum: seed. Associated organism: Arachis hypogaea	Leguminosae	IMI112674	Gambia		Gilman, G.A.
49	221175		Lichtheimia corymbifera		Fungi	Zygomycota	Mucorales	Cunninghamellaceae		Absidia corymbifera	(Cohn) Sacc. & Trotter	Associated organism: Cola acuminata	Sterculiaceae	IMI139601	Nigeria		Kuku, F.O. [Mrs]
50	221175		Lichtheimia corymbifera		Fungi	Zygomycota	Mucorales	Cunninghamellaceae		Absidia corymbifera	(Cohn) Sacc. & Trotter	Associated organism: Zea mays	Gramineae	IMI151431	Nigeria		Oyeniran, J.O.
51	221175		Lichtheimia corymbifera		Fungi	Zygomycota	Mucorales	Cunninghamellaceae		Absidia corymbifera	(Cohn) Sacc. & Trotter	Associated organism: Isoptera	Animalia	IMI232148	Nigeria	1978	Gumel, M.H.
52	221421				Fungi	Zygomycota	Mucorales	Cunninghamellaceae		Absidia cylindrospora	Hagem	Associated organism: Zea mays	Gramineae	IMI138017	Nigeria		Broadbent, J.A. [Dr]
53	221421				Fungi	Zygomycota	Mucorales	Cunninghamellaceae		Absidia cylindrospora	Hagem	Associated organism: Zea mays	Gramineae	IMI137999	Nigeria		Broadbent, J.A. [Dr]
54	221421				Fungi	Zygomycota	Mucorales	Cunninghamellaceae		Absidia cylindrospora	Hagem	Associated organism: Zea mays	Gramineae	IMI137995	Nigeria		Broadbent, J.A. [Dr]
55	221421				Fungi	Zygomycota	Mucorales	Cunninghamellaceae		Absidia cylindrospora	Hagem	Associated organism: Zea mays	Gramineae	IMI137998	Nigeria		Broadbent, J.A. [Dr]
56	221421				Fungi	Zygomycota	Mucorales	Cunninghamellaceae		Absidia cylindrospora	Hagem	Associated organism: Zea mays	Gramineae	IMI137994	Nigeria		Broadbent, J.A. [Dr]
57	221421				Fungi	Zygomycota	Mucorales	Cunninghamellaceae		Absidia cylindrospora	Hagem	Associated organism: Zea mays	Gramineae	IMI138016	Nigeria		Broadbent, J.A. [Dr]
58	221421				Fungi	Zygomycota	Mucorales	Cunninghamellaceae		Absidia cylindrospora	Hagem	Associated organism: Zea mays	Gramineae	IMI137997	Nigeria		Broadbent, J.A. [Dr]
59	221208				Fungi	Zygomycota	Mucorales	Cunninghamellaceae		Absidia glauca	Hagem	Associated organism: Theobroma cacao	Sterculiaceae	IMI15404	Ghana	1947	Bunting
60	221112		Lichtheimia ramosa		Fungi	Zygomycota	Mucorales	Cunninghamellaceae		Absidia ramosa	(Lindt) Lendn.	Substratum: seed. Associated organism: Palmae	Palmae	IMI150691	Nigeria		Broadbent, J.A.
61	221112		Lichtheimia ramosa		Fungi	Zygomycota	Mucorales	Cunninghamellaceae		Absidia ramosa	(Lindt) Lendn.	Substratum: seed. Associated organism: Palmae	Palmae	IMI150714	Nigeria		Broadbent, J.A.
62	221112		Lichtheimia ramosa		Fungi	Zygomycota	Mucorales	Cunninghamellaceae		Absidia ramosa	(Lindt) Lendn.	Substratum: seed. Associated organism: Palmae	Palmae	IMI150719	Nigeria		Broadbent, J.A.
63	221112		Lichtheimia ramosa		Fungi	Zygomycota	Mucorales	Cunninghamellaceae		Absidia ramosa	(Lindt) Lendn.	Substratum: seed. Associated organism: Palmae	Palmae	IMI150722	Nigeria		Broadbent, J.A.
64	221112		Lichtheimia ramosa		Fungi	Zygomycota	Mucorales	Cunninghamellaceae		Absidia ramosa	(Lindt) Lendn.	Substratum: seed. Associated organism: Palmae	Palmae	IMI150708	Nigeria		Broadbent, J.A.
65	221112		Lichtheimia ramosa		Fungi	Zygomycota	Mucorales	Cunninghamellaceae		Absidia ramosa	(Lindt) Lendn.	Substratum: seed. Associated organism: Palmae	Palmae	IMI150721	Nigeria		Broadbent, J.A.
66	221112		Lichtheimia ramosa		Fungi	Zygomycota	Mucorales	Cunninghamellaceae		Absidia ramosa	(Lindt) Lendn.	Substratum: seed. Associated organism: Palmae	Palmae	IMI150674	Nigeria		Broadbent, J.A.
67	221112		Lichtheimia ramosa		Fungi	Zygomycota	Mucorales	Cunninghamellaceae		Absidia ramosa	(Lindt) Lendn.	Substratum: seed. Associated organism: Palmae	Palmae	IMI150695	Nigeria		Broadbent, J.A.
68	221112		Lichtheimia ramosa		Fungi	Zygomycota	Mucorales	Cunninghamellaceae		Absidia ramosa	(Lindt) Lendn.	Substratum: seed. Associated organism: Palmae	Palmae	IMI150716	Nigeria		Broadbent, J.A.
69	224063				Fungi	Zygomycota	Mucorales	Cunninghamellaceae		Absidia spinosa	Lendn.	Substratum: substance, soil		IMI116725	Nigeria		Maduewesi, J.N.C.
70	233150				Fungi	Ascomycota	Coronophorales	Nitschkiaceae		Acanthonitschkea argentinensis	Speg.			IMI38113a	Ghana	1949	Hughes, S.J.
71	121171		Botryosphaeria plicatula		Fungi	Ascomycota	Botryosphaeriales	Botryosphaeriaceae		Phaeobotryosphaeria plicatula	(Berk. & Broome) Petch			IMI38113b	Ghana	1949	Hughes, S.J.
72	3431				Fungi	Ascomycota	Hypocreales	Nectriaceae		Nectria	(Fr.) Fr.			IMI38113c	Ghana	1949	Hughes, S.J.
73	142103		Nigrograna fuscidula		Fungi	Ascomycota	Pleosporales	Melanommataceae		Melanomma fuscidulum	(Sacc.) Sacc.			IMI38113d	Ghana	1949	Hughes, S.J.
74	13				Fungi	Ascomycota	Pleosporales	Tubeufiaceae		Acanthophiobolus	Berl.			IMI270858	Nigeria	1982	Taligoola, H.K.
75	20005				Chromista	Oomycota	Saprolegniales	Saprolegniaceae		Achlya	Nees	Associated organism: Formicidae	Animalia	IMI47236	Sierra Leone	1951	Deighton, F.C.
76	308106				Fungi	Basidiomycota	Cantharellales	Botryobasidiaceae		Acladium curtisii	(Berk.) M.B. Ellis	Substratum: wood. Associated organism: Plantae	Plantae	IMI38147	Ghana	1949	Hughes, S.J.
77	308106				Fungi	Basidiomycota	Cantharellales	Botryobasidiaceae		Acladium curtisii	(Berk.) M.B. Ellis	Substratum: wood. Associated organism: Plantae	Plantae	IMI38188	Ghana	1949	Hughes, S.J.
78	123444				Fungi	Basidiomycota	Cantharellales	Botryobasidiaceae		Acladium tenerum	(Sumst.) ined.	Substratum: trunk. Associated organism: Chlorophora regia	Moraceae	IMI41265	Sierra Leone	1950	Deighton, F.C.
79	123444				Fungi	Basidiomycota	Cantharellales	Botryobasidiaceae		Acladium tenerum	(Sumst.) ined.	Associated organism: Hevea brasiliensis	Euphorbiaceae	IMI38138	Ghana	1949	Hughes, S.J.
80	142865				Fungi	Ascomycota				Acremoniella atra	(Corda) Sacc.	Associated organism: Elaeis guineensis	Palmae	IMI36358	Sierra Leone	1949	Deighton, F.C.
81	142865				Fungi	Ascomycota				Acremoniella atra	(Corda) Sacc.	Associated organism: Dioscorea alata	Dioscoreaceae	IMI187868a	Togo	1974	Steiner, K.G.
82	245491		Colletotrichum gloeosporioides		Fungi	Ascomycota		Glomerellaceae		Glomerella cingulata	(Stoneman) Spauld. & H. Schrenk	Associated organism: Dioscorea alata	Dioscoreaceae	IMI187868b	Togo	1974	Steiner, K.G.
83	7028				Fungi	Ascomycota	Hypocreales			Acremonium	Link	Substratum: substance, soil		IMI164086	Sierra Leone	1972	Gando, J.G.
84	7028				Fungi	Ascomycota	Hypocreales			Acremonium	Link	Substratum: root. Associated organism: Triticum	Gramineae	IMI131480	Nigeria	1968	Klay, M.A.
85	7028				Fungi	Ascomycota	Hypocreales			Acremonium	Link	Associated organism: Phoenix dactylifera	Palmae	IMI327156a	Nigeria	1988	Omamor, I.B.
86	9257				Fungi	Ascomycota	Eurotiales	Trichocomaceae		Penicillium	Link	Associated organism: Phoenix dactylifera	Palmae	IMI327156b	Nigeria	1988	Omamor, I.B.
87	7028				Fungi	Ascomycota	Hypocreales			Acremonium	Link	Associated organism: Zea mays	Gramineae	IMI157446	Nigeria	1971	Lamey, A.
88	7028				Fungi	Ascomycota	Hypocreales			Acremonium	Link	Substratum: artefact, shaft of ventilation system		IMI134265	Nigeria	1968	Keay, M.A.
89	7028				Fungi	Ascomycota	Hypocreales			Acremonium	Link	Substratum: seedling. Associated organism: Theobroma cacao	Sterculiaceae	IMI101584	Nigeria	1963	Weststeijn, G.
90	7028				Fungi	Ascomycota	Hypocreales			Acremonium	Link	Substratum: leaf. Associated organism: Oryza	Gramineae	IMI160929	Sierra Leone		Karglors, D.
91	7028				Fungi	Ascomycota	Hypocreales			Acremonium	Link	Associated organism: Vigna sinensis	Leguminosae	IMI166390	Nigeria	1972	Williams, R.
92	7028				Fungi	Ascomycota	Hypocreales			Acremonium	Link	Substratum: artefact, oil. Associated organism: Palmae	Palmae	IMI87324	Nigeria	1961
93	7028				Fungi	Ascomycota	Hypocreales			Acremonium	Link	Associated organism: Isoptera	Animalia	IMI242890a	Nigeria	1979	Thomas, R.J.
94	325537				Fungi	Basidiomycota	Wallemiales	Wallemiaceae		Wallemia sebi	(Fr.) Arx	Associated organism: Isoptera	Animalia	IMI242890b	Nigeria	1979	Thomas, R.J.
95	7028				Fungi	Ascomycota	Hypocreales			Acremonium	Link	Substratum: leaf. Associated organism: Hevea	Euphorbiaceae	IMI192054	Sierra Leone	1975	Capooria, R.G.
96	7028				Fungi	Ascomycota	Hypocreales			Acremonium	Link	Associated organism: Vigna sinensis	Leguminosae	IMI166391	Nigeria	1972	Williams, R.
97	7028				Fungi	Ascomycota	Hypocreales			Acremonium	Link	Associated organism: Vigna sinensis	Leguminosae	IMI166389	Nigeria	1972	Williams, R.
98	7028				Fungi	Ascomycota	Hypocreales			Acremonium	Link	Associated organism: Vigna sinensis	Leguminosae	IMI166388	Nigeria	1972	Williams, R.
99	7028				Fungi	Ascomycota	Hypocreales			Acremonium	Link	Associated organism: Vigna sinensis	Leguminosae	IMI166400	Nigeria	1972	Williams, R.
100	7028				Fungi	Ascomycota	Hypocreales			Acremonium	Link	Substratum: seed. Associated organism: Pinus caribaea	Pinaceae	IMI319429a	Nigeria	1987	Bola Adegeyz
101	172830		Dichotomopilus funicola		Fungi	Ascomycota	Sordariales	Chaetomiaceae		Chaetomium funicola	Cooke	Associated organism: Pinus caribaea	Pinaceae	IMI319429b	Nigeria	1987	Bola Adegeyz
102	7028				Fungi	Ascomycota	Hypocreales			Acremonium	Link	Associated organism: Justicia flava	Acanthaceae	IMI36571	Ghana	1949	Hughes, S.J.
103	7028				Fungi	Ascomycota	Hypocreales			Acremonium	Link	Associated organism: Vigna sinensis	Leguminosae	IMI166396	Nigeria	1972	Williams, R.
104	7028				Fungi	Ascomycota	Hypocreales			Acremonium	Link	Associated organism: Vigna sinensis	Leguminosae	IMI166397	Nigeria	1972	Williams, R.
105	7028				Fungi	Ascomycota	Hypocreales			Acremonium	Link	Associated organism: Vigna sinensis	Leguminosae	IMI166387	Nigeria	1972	Williams, R.
106	7028				Fungi	Ascomycota	Hypocreales			Acremonium	Link			IMI194132	Sierra Leone	1975
107	7028				Fungi	Ascomycota	Hypocreales			Acremonium	Link	Substratum: seed. Associated organism: Sorghum	Gramineae	IMI299674	Nigeria	1985	Onasanuya
108	7028				Fungi	Ascomycota	Hypocreales			Acremonium	Link	Associated organism: Zea mays	Gramineae	IMI157445	Nigeria	1971	Lamey, A.
109	7028				Fungi	Ascomycota	Hypocreales			Acremonium	Link	Substratum: seedling. Associated organism: Elaeis guineensis	Palmae	IMI60062	Nigeria	1955	Bull, R.A.
110	7028				Fungi	Ascomycota	Hypocreales			Acremonium	Link	Substratum: leaf. Associated organism: Oryza	Gramineae	IMI160899	Sierra Leone		Karglors, D.
111	7028				Fungi	Ascomycota	Hypocreales			Acremonium	Link	Associated organism: Lycopersicon esculentum	Solanaceae	IMI238278	Nigeria	1979	Chima Wokocha, R.
112	7028				Fungi	Ascomycota	Hypocreales			Acremonium	Link	Substratum: leaf. Associated organism: Oryza	Gramineae	IMI160876	Sierra Leone		Karglors, D.
113	7028				Fungi	Ascomycota	Hypocreales			Acremonium	Link	Substratum: substance, soil		IMI210261	Nigeria	1977	Odu, C.T.I.
114	7028				Fungi	Ascomycota	Hypocreales			Acremonium	Link	Associated organism: Vigna sinensis	Leguminosae	IMI166399	Nigeria	1972	Williams, R.
115	7028				Fungi	Ascomycota	Hypocreales			Acremonium	Link	Substratum: substance, soil		IMI196670	Nigeria		Ogundero, V.W.
116	7028				Fungi	Ascomycota	Hypocreales			Acremonium	Link	Substratum: plant. Associated organism: Gardenia nitida	Rubiaceae	IMI38339	Sierra Leone	1949	Deighton, F.C.
117	7028				Fungi	Ascomycota	Hypocreales			Acremonium	Link	Associated organism: Tectona grandis	Verbenaceae	IMI186324	Nigeria		Ogunbanjo, T.M.
118	7028				Fungi	Ascomycota	Hypocreales			Acremonium	Link	Associated organism: Vigna sinensis	Leguminosae	IMI166398	Nigeria	1972	Williams, R.
119	130149				Fungi	Ascomycota	Hypocreales			Acremonium cajani	B.L. Brady	Associated organism: Cajanus cajan	Leguminosae	IMI45919	Sierra Leone	1951	Deighton, F.C.
120	130149				Fungi	Ascomycota	Hypocreales			Acremonium cajani	B.L. Brady	Associated organism: Cajanus cajan	Leguminosae	IMI52362	Sierra Leone	1953	Deighton, F.C.
121	130149				Fungi	Ascomycota	Hypocreales			Acremonium cajani	B.L. Brady	Associated organism: Cajanus cajan	Leguminosae	IMI56274a	Sierra Leone	1954	Deighton, F.C.
122	329796		Dendryphion vinosum		Fungi	Ascomycota	Pleosporales	Pleosporaceae		Dendryphiella vinosa	(Berk. & M.A. Curtis) Reisinger	Associated organism: Cajanus cajan	Leguminosae	IMI56274b	Sierra Leone	1954	Deighton, F.C.
123	626923	Stachybotrys parvisporus	Stachybotrys parvisporus		Fungi	Ascomycota	Hypocreales			Stachybotrys parvispora	S. Hughes	Associated organism: Cajanus cajan	Leguminosae	IMI56274c	Sierra Leone	1954	Deighton, F.C.
124	9487				Fungi	Ascomycota				Podosporium	Schwein.	Associated organism: Cajanus cajan	Leguminosae	IMI56274d	Sierra Leone	1954	Deighton, F.C.
125	144538				Fungi	Ascomycota	Pleosporales			Periconia byssoides	Pers.	Associated organism: Cajanus cajan	Leguminosae	IMI56274e	Sierra Leone	1954	Deighton, F.C.
126	157658		Lasiodiplodia theobromae		Fungi	Ascomycota	Diaporthales			Botryodiplodia theobromae	Pat.	Associated organism: Cajanus cajan	Leguminosae	IMI56274f	Sierra Leone	1954	Deighton, F.C.
127	306282				Fungi	Ascomycota	Pleosporales		type	Sporidesmium cajani	M.B. Ellis	Associated organism: Cajanus cajan	Leguminosae	IMI56274g	Sierra Leone	1954	Deighton, F.C.
128	130149				Fungi	Ascomycota	Hypocreales			Acremonium cajani	B.L. Brady	Associated organism: Cajanus cajan	Leguminosae	IMI44893	Sierra Leone	1951	Deighton, F.C.
129	344320				Fungi	Ascomycota	Hypocreales			Acremonium egyptiacum	(Beyma) W. Gams	Associated organism: Croton dispar	Euphorbiaceae	IMI58637	Sierra Leone	1954	Deighton, F.C.
130	308158				Fungi	Ascomycota	Hypocreales			Acremonium hyalinulum	(Sacc.) W. Gams	Associated organism: Crotalaria retusa	Leguminosae	IMI60089a	Sierra Leone	1955	Deighton, F.C.
131	229209				Fungi	Ascomycota	Pleosporales	Parodiellaceae		Parodiella perisporioides	(Berk. & M.A. Curtis) Speg.	Associated organism: Crotalaria retusa	Leguminosae	IMI60089b	Sierra Leone	1955	Deighton, F.C.
132	252874		Sarocladium kiliense		Fungi	Ascomycota	Hypocreales			Acremonium kiliense	Gru<umlaut>tz	Associated organism: Cocos nucifera	Palmae	IMI261633	Nigeria	1981	Emua, S.A.
133	252874		Sarocladium kiliense		Fungi	Ascomycota	Hypocreales			Acremonium kiliense	Gru<umlaut>tz	Substratum: substance, soil. Associated organism: Magnoliophyta	Plantae	IMI174233	Nigeria	1974	Odunfa, V.S.
134	248145	Acremonium meliola	Acremonium meliola		Fungi	Ascomycota	Hypocreales			Acremonium meliolae	F. Stevens	Associated organism: Paullinia pinnata	Sapindaceae	IMI7072	Sierra Leone	1946	Deighton, F.C.
135	248620				Fungi	Ascomycota	Hypocreales			Acremonium potronii	Vuill.	Substratum: substance, soil		IMI164110	Sierra Leone	1972	Gando, J.G.
136	308188		Xenoacremonium recifei		Fungi	Ascomycota	Hypocreales			Acremonium recifei	(Lea<tilde>o & Lo<circumflex>bo) W. Gams	Associated organisms: Eriophyes guerreronis; Cocos nucifera	Animalia; Palmae	IMI225009a	Ivory Coast	1978	Hale, R.A.
137	308188		Xenoacremonium recifei		Fungi	Ascomycota	Hypocreales			Acremonium recifei	(Lea<tilde>o & Lo<circumflex>bo) W. Gams	Associated organisms: Eriophyes guerreronis; Cocos nucifera	Animalia; Palmae	IMI225009b	Ivory Coast	1978	Hale, R.A.
138	0				Fungi	Ascomycota	Hypocreales			Acremonium sect. Nectrioidea		Substratum: seed. Associated organism: Gmelina arborea	Verbenaceae	IMI319428	Nigeria	1987	Bola Adegeyz
139	0				Fungi	Ascomycota	Hypocreales			Acremonium sect. Nectrioidea		Associated organism: Annona muricata	Annonaceae	IMI314380	Nigeria	1987	Onara, B.
140	308201		Sarocladium strictum		Fungi	Ascomycota	Hypocreales			Acremonium strictum	W. Gams	Substratum: dung. Associated organism: Chiroptera	Animalia	IMI295695	Nigeria	1985	Gugnani
141	308201		Sarocladium strictum		Fungi	Ascomycota	Hypocreales			Acremonium strictum	W. Gams	Substratum: substance, soil		IMI246742	Nigeria	1980	Ugoji, E.O.
142	308201		Sarocladium strictum		Fungi	Ascomycota	Hypocreales			Acremonium strictum	W. Gams	Associated organism: Zea mays	Gramineae	IMI151932	Nigeria		Williams, R.
143	308201		Sarocladium strictum		Fungi	Ascomycota	Hypocreales			Acremonium strictum	W. Gams	Substratum: leaf. Associated organism: Hevea	Euphorbiaceae	IMI192059	Sierra Leone	1975	Capooria, R.G.
144	308201		Sarocladium strictum		Fungi	Ascomycota	Hypocreales			Acremonium strictum	W. Gams	Associated organism: Zea mays	Gramineae	IMI151933	Nigeria		Williams, R.
145	308201		Sarocladium strictum		Fungi	Ascomycota	Hypocreales			Acremonium strictum	W. Gams	Associated organism: Zea mays	Gramineae	IMI151931	Nigeria		Williams, R.
146	308201		Sarocladium strictum		Fungi	Ascomycota	Hypocreales			Acremonium strictum	W. Gams	Substratum: substance, air		IMI225014	Nigeria	1978	Ayannu, D.K.G.
147	308201		Sarocladium strictum		Fungi	Ascomycota	Hypocreales			Acremonium strictum	W. Gams	Associated organism: Zea mays	Gramineae	IMI223318	Nigeria	1977	Kargbo, B.S.
148	308201		Sarocladium strictum		Fungi	Ascomycota	Hypocreales			Acremonium strictum	W. Gams	Associated organism: Zea mays	Gramineae	IMI15352	Ghana	1947	Prumting
149	308203		Sarocladium terricola		Fungi	Ascomycota	Hypocreales			Acremonium terricola	(J.H. Mill., Giddens & A.A. Foster) W. Gams	Substratum: substance, soil		IMI224251	Nigeria	1978	Mabadeje, S.A.
150	308211		Sarocladium zeae		Fungi	Ascomycota	Hypocreales			Acremonium zeae	W. Gams & D.R. Sumner	Associated organism: Zea mays	Gramineae	IMI300377	Nigeria	1986	Ike
151	308213				Fungi	Ascomycota	Hypocreales			Acremonium zonatum	(Sawada) W. Gams	Associated organism: Brillantaisia nitens	Acanthaceae	IMI43690	Sierra Leone	1950	Deighton, F.C.
152	308213				Fungi	Ascomycota	Hypocreales			Acremonium zonatum	(Sawada) W. Gams	Associated organism: Hypoestes verticillaris	Acanthaceae	IMI43691	Sierra Leone	1950	Deighton, F.C.
153	308213				Fungi	Ascomycota	Hypocreales			Acremonium zonatum	(Sawada) W. Gams	Associated organism: Calopogonium mucunoides	Leguminosae	IMI46241	Sierra Leone	1951	Deighton, F.C.
154	308213				Fungi	Ascomycota	Hypocreales			Acremonium zonatum	(Sawada) W. Gams	Associated organism: Luffa	Cucurbitaceae	IMI107895	Nigeria	1964	Olabi, F.A.
155	308213				Fungi	Ascomycota	Hypocreales			Acremonium zonatum	(Sawada) W. Gams	Associated organism: Coffea robusta	Rubiaceae	IMI51646	Sierra Leone	1953	Deighton, F.C.
156	308213				Fungi	Ascomycota	Hypocreales			Acremonium zonatum	(Sawada) W. Gams	Associated organism: Boehmeria nivea	Urticaceae	IMI58506	Sierra Leone	1954	Deighton, F.C.
157	308213				Fungi	Ascomycota	Hypocreales			Acremonium zonatum	(Sawada) W. Gams	Associated organism: Momordica foetida	Cucurbitaceae	IMI46370	Ghana	1951	Hughes, S.J.
158	308213				Fungi	Ascomycota	Hypocreales			Acremonium zonatum	(Sawada) W. Gams			IMI107887	Nigeria	1964	Bredero, T.
159	308213				Fungi	Ascomycota	Hypocreales			Acremonium zonatum	(Sawada) W. Gams	Associated organism: Solanum verbascifolium	Solanaceae	IMI43692	Sierra Leone	1950	Deighton, F.C.
160	308213				Fungi	Ascomycota	Hypocreales			Acremonium zonatum	(Sawada) W. Gams	Associated organism: Glycine max	Leguminosae	IMI210208a	Nigeria	1976	Allen, D.J.
161	252873				Fungi	Ascomycota	Capnodiales	Mycosphaerellaceae		Cercospora kikuchii	(T. Matsumoto & Tomoy.) M.W. Gardner	Associated organism: Glycine max	Leguminosae	IMI210208b	Nigeria	1976	Allen, D.J.
162	308213				Fungi	Ascomycota	Hypocreales			Acremonium zonatum	(Sawada) W. Gams	Associated organism: Pueraria thunbergiana	Leguminosae	IMI98596a	Guinea	1963	Kranz, J.
163	2652				Fungi	Ascomycota	Hypocreales	Bionectriaceae		Lasionectria	(Sacc.) Cooke	Associated organism: Pueraria thunbergiana	Leguminosae	IMI98596b	Guinea	1963	Kranz, J.
164	308213				Fungi	Ascomycota	Hypocreales			Acremonium zonatum	(Sawada) W. Gams	Associated organism: Momordica foetida	Cucurbitaceae	IMI46371a	Ghana	1951	Hughes, S.J.
165	142164		Paramyrothecium roridum		Fungi	Ascomycota	Hypocreales			Myrothecium roridum	Tode	Associated organism: Momordica foetida	Cucurbitaceae	IMI46371b	Ghana	1951	Hughes, S.J.
166	2652				Fungi	Ascomycota	Hypocreales	Bionectriaceae		Lasionectria	(Sacc.) Cooke	Associated organism: Momordica foetida	Cucurbitaceae	IMI46371c	Ghana	1951	Hughes, S.J.
167	308213				Fungi	Ascomycota	Hypocreales			Acremonium zonatum	(Sawada) W. Gams	Associated organism: Coffea robusta	Rubiaceae	IMI56474	Sierra Leone	1954	Deighton, F.C.
168	308213				Fungi	Ascomycota	Hypocreales			Acremonium zonatum	(Sawada) W. Gams	Associated organism: Plumeria alba	Apocynaceae	IMI98583a	Guinea	1963	Kranz, J.
169	7881				Fungi	Ascomycota	Chaetosphaeriales	Chaetosphaeriaceae		Cylindrotrichum	Bonord.	Associated organism: Plumeria alba	Apocynaceae	IMI98583b	Guinea	1963	Kranz, J.
170	353427		Curvularia lunata		Fungi	Ascomycota	Pleosporales	Pleosporaceae		Curvularia lunata var. aeria	(Bat., J.A. Lima & C.T. Vasconc.) M.B. Ellis	Associated organism: Plumeria alba	Apocynaceae	IMI98583c	Guinea	1963	Kranz, J.
171	245491		Colletotrichum gloeosporioides		Fungi	Ascomycota		Glomerellaceae		Glomerella cingulata	(Stoneman) Spauld. & H. Schrenk	Associated organism: Plumeria alba	Apocynaceae	IMI98583d	Guinea	1963	Kranz, J.
172	325790				Fungi	Ascomycota				Acrodictys balladynae	(Hansf.) M.B. Ellis	Associated organism: Crossopteryx febrifuga	Rubiaceae	IMI32563a	Sierra Leone	1948	Deighton, F.C.
173	293612				Fungi	Ascomycota		Parodiopsidaceae		Balladynopsis crossopterygis	Deighton & M.B. Ellis	Associated organism: Crossopteryx febrifuga	Rubiaceae	IMI32563b	Sierra Leone	1948	Deighton, F.C.
174	293618		Balladyna vanderystii		Fungi	Ascomycota		Parodiopsidaceae		Balladynopsis vanderystii	Hansf.	Associated organism: Crossopteryx febrifuga	Rubiaceae	IMI32563c	Sierra Leone	1948	Deighton, F.C.
175	306484				Fungi	Ascomycota	Capnodiales	Mycosphaerellaceae		Stigmina crossopterygis	M.B. Ellis	Associated organism: Crossopteryx febrifuga	Rubiaceae	IMI32563d	Sierra Leone	1948	Deighton, F.C.
176	325794		Pseudoacrodictys deightonii		Fungi	Ascomycota				Acrodictys deightonii	M.B. Ellis	Substratum: twig. Associated organism: Rauvolfia vomitoria	Apocynaceae	IMI38203a	Sierra Leone	1949	Deighton, F.C.
177	330809		Neopodoconis ampullacea		Fungi	Ascomycota				Exosporium ampullaceum	(Petch) M.B. Ellis	Associated organism: Rauvolfia vomitoria	Apocynaceae	IMI38203b	Sierra Leone	1949	Deighton, F.C.
178	306318		Penzigomyces parvus		Fungi	Ascomycota	Pleosporales			Sporidesmium parvum	(S. Hughes) M.B. Ellis	Associated organism: Rauvolfia vomitoria	Apocynaceae	IMI38203c	Sierra Leone	1949	Deighton, F.C.
179	298410	Hermatomyces sphaericus	Hermatomyces sphaericus		Fungi	Ascomycota				Hermatomyces sphaericum	(Sacc.) S. Hughes	Associated organism: Rauvolfia vomitoria	Apocynaceae	IMI38203d	Sierra Leone	1949	Deighton, F.C.
180	325794		Pseudoacrodictys deightonii		Fungi	Ascomycota			type	Acrodictys deightonii	M.B. Ellis	Associated organism: Cassia fruticosa	Leguminosae	IMI40266	Sierra Leone	1950	Deighton, F.C.
181	325794		Pseudoacrodictys deightonii		Fungi	Ascomycota				Acrodictys deightonii	M.B. Ellis	Substratum: plant. Associated organism: Gardenia nitida	Rubiaceae	IMI38344	Sierra Leone	1949	Deighton, F.C.
182	325796				Fungi	Ascomycota				Acrodictys elaeidicola	M.B. Ellis	Associated organism: Elaeis guineensis	Palmae	IMI47217a	Sierra Leone	1951	Deighton, F.C.
183	4079				Fungi	Ascomycota	Xylariales	Hyponectriaceae		Physalospora	Niessl	Associated organism: Elaeis guineensis	Palmae	IMI47217b	Sierra Leone	1951	Deighton, F.C.
184	325796				Fungi	Ascomycota				Acrodictys elaeidicola	M.B. Ellis	Substratum: leaf. Associated organism: Elaeis guineensis	Palmae	IMI37478	Sierra Leone	1949	Deighton, F.C.
185	325796				Fungi	Ascomycota			type	Acrodictys elaeidicola	M.B. Ellis	Associated organism: Elaeis guineensis	Palmae	IMI38636	Togo	1949	Hughes, S.J.
186	7035				Fungi	Ascomycota				Acrodontium	de Hoog			IMI267689	Nigeria	1982	Uuala, A.O.
187	308237				Fungi	Ascomycota				Acrophialophora fusispora	(S.B. Saksena) M.B. Ellis	Substratum: fruit. Associated organism: Arachis hypogaea	Leguminosae	IMI116864	Nigeria		McDonald, D.
188	308238				Fungi	Ascomycota				Acrophialophora levis	Samson & T. Mahmood	Substratum: fruit. Associated organism: Arachis hypogaea	Leguminosae	IMI116854	Nigeria		McDonald, D.
189	292111		Acrodictys balladynae		Fungi	Ascomycota				Acrospeira balladynae	Hansf.	Associated organism: Crossopteryx febrifuga	Rubiaceae	IMI6030	Sierra Leone	1946	Deighton, F.C.
190	7044				Fungi	Ascomycota	Hypocreales	Hypocreaceae		Acrostalagmus	Corda	Associated organism: Lycopersicon esculentum	Solanaceae	IMI223290	Nigeria	1977	Adisa, V.A.
191	241551		Curvularia lunata		Fungi	Ascomycota				Acrothecium lunatum	Wakker	Substratum: leaf. Associated organism: Zea mays	Gramineae	IMI8708	Ghana	1946	Bunting, R.H.
192	16006				Fungi	Basidiomycota	Pucciniales			Aecidium	Pers.	Associated organism: Senecio cruentus	Compositae	IMI43153	Sierra Leone	1950	Deighton, F.C.
193	16006				Fungi	Basidiomycota	Pucciniales			Aecidium	Pers.	Associated organism: Nasturtium	Cruciferae	IMI71504	Ghana	1957	Piening, L.
194	16006				Fungi	Basidiomycota	Pucciniales			Aecidium	Pers.	Associated organism: Tiliacora	Menispermaceae	IMI63099	Ghana	1956	Piening, L.
195	16006				Fungi	Basidiomycota	Pucciniales			Aecidium	Pers.	Associated organism: Monodora tenuifolia	Annonaceae	IMI63201	Ghana	1956	Piening, L.
196	16006				Fungi	Basidiomycota	Pucciniales			Aecidium	Pers.	Associated organism: Senecio cruentus	Compositae	IMI43152	Sierra Leone	1950	Deighton, F.C.
197	16006				Fungi	Basidiomycota	Pucciniales			Aecidium	Pers.	Associated organism: Strophanthus preussii	Apocynaceae	IMI62121	Ghana	1956	Piening, L.
198	16006				Fungi	Basidiomycota	Pucciniales			Aecidium	Pers.	Associated organism: Telosma africana	Asclepiadaceae	IMI43196	Sierra Leone	1950	Deighton, F.C.
199	16006				Fungi	Basidiomycota	Pucciniales			Aecidium	Pers.	Associated organism: Vernonia	Compositae	IMI168101	Nigeria	1972	Maduewesi, J.N.C.
200	16006				Fungi	Basidiomycota	Pucciniales		type	Aecidium	Pers.	Associated organism: Ipomoea argentifolia	Convolvulaceae	IMI63206a	Ghana	1956	Piening, L.
201	340802				Fungi	Basidiomycota	Pucciniales	Pucciniaceae		Uromyces pieningii	Cummins	Associated organism: Ipomoea argentifolia	Convolvulaceae	IMI63206b	Ghana	1956	Piening, L.
202	16006				Fungi	Basidiomycota	Pucciniales			Aecidium	Pers.			IMI187864	Togo	1974	Steiner, K.G.
203	16006				Fungi	Basidiomycota	Pucciniales			Aecidium	Pers.	Associated organism: Phlox drummondii	Polemoniaceae	IMI19456	Ghana	1947	Owen, H.
204	16006				Fungi	Basidiomycota	Pucciniales			Aecidium	Pers.	Associated organism: Elytraria acaulis	Acanthaceae	IMI19457	Ghana	1947	Owen, H.
205	16006				Fungi	Basidiomycota	Pucciniales			Aecidium	Pers.	Associated organism: Hypoestes	Acanthaceae	IMI202736	Nigeria	1976	Eboh, D.O.
206	250956				Fungi	Basidiomycota	Pucciniales			Aecidium banketense	Hopk.	Associated organism: Erigeron canadensis	Compositae	IMI72209	Ghana	1958	Leather, R.I.
207	232783				Fungi	Basidiomycota	Pucciniales			Aecidium baumianum	Henn.	Associated organism: Fadogia pobeguini	Rubiaceae	IMI70091	Nigeria	1957	Harrison, E.
208	232783				Fungi	Basidiomycota	Pucciniales			Aecidium baumianum	Henn.			IMI43147	Sierra Leone	1950	Deighton, F.C.
209	232783				Fungi	Basidiomycota	Pucciniales			Aecidium baumianum	Henn.	Associated organism: Vangueriopsis discolor	Rubiaceae	IMI48647	Sierra Leone	1952	Deighton, F.C.
210	157145				Fungi	Basidiomycota	Pucciniales			Aecidium blepharidis	Har. & Pat.	Associated organism: Blepharis maderaspatensis	Acanthaceae	IMI43138	Sierra Leone	1950	Deighton, F.C.
211	166103				Fungi	Basidiomycota	Pucciniales			Aecidium bomolense	Syd. & P. Syd.	Associated organism: Adenia cissampeloides	Passifloraceae	IMI43141	Sierra Leone	1950	Deighton, F.C.
212	166103				Fungi	Basidiomycota	Pucciniales			Aecidium bomolense	Syd. & P. Syd.	Associated organism: Adenia cissampeloides	Passifloraceae	IMI51012	Sierra Leone	1952	Deighton, F.C.
213	166103				Fungi	Basidiomycota	Pucciniales			Aecidium bomolense	Syd. & P. Syd.	Associated organism: Adenia lobata	Passifloraceae	IMI43143	Sierra Leone	1950	Deighton, F.C.
214	166103				Fungi	Basidiomycota	Pucciniales			Aecidium bomolense	Syd. & P. Syd.	Associated organism: Adenia cissampeloides	Passifloraceae	IMI37151	Togo	1949	Hughes, S.J.
215	166103				Fungi	Basidiomycota	Pucciniales			Aecidium bomolense	Syd. & P. Syd.	Associated organism: Adenia lobata	Passifloraceae	IMI43144	Sierra Leone	1950	Deighton, F.C.
216	166103				Fungi	Basidiomycota	Pucciniales			Aecidium bomolense	Syd. & P. Syd.	Associated organism: Adenia cissampeloides	Passifloraceae	IMI62061	Ghana	1956	Piening, L.
217	166103				Fungi	Basidiomycota	Pucciniales			Aecidium bomolense	Syd. & P. Syd.	Associated organism: Adenia lobata	Passifloraceae	IMI46427	Sierra Leone	1951	Deighton, F.C.
218	166103				Fungi	Basidiomycota	Pucciniales			Aecidium bomolense	Syd. & P. Syd.	Associated organism: Adenia lobata	Passifloraceae	IMI95656	Guinea	1962	Kranz, J.
219	166103				Fungi	Basidiomycota	Pucciniales			Aecidium bomolense	Syd. & P. Syd.	Associated organism: Adenia cissampeloides	Passifloraceae	IMI37152	Ghana	1949	Hughes, S.J.
220	166103				Fungi	Basidiomycota	Pucciniales			Aecidium bomolense	Syd. & P. Syd.	Associated organism: Adenia cissampeloides	Passifloraceae	IMI37150	Togo	1949	Hughes, S.J.
221	166103				Fungi	Basidiomycota	Pucciniales			Aecidium bomolense	Syd. & P. Syd.	Associated organism: Adenia cissampeloides	Passifloraceae	IMI43145	Sierra Leone	1950	Deighton, F.C.
222	166103				Fungi	Basidiomycota	Pucciniales			Aecidium bomolense	Syd. & P. Syd.	Associated organism: Adenia cissampeloides	Passifloraceae	IMI43142	Sierra Leone	1950	Deighton, F.C.
223	166103				Fungi	Basidiomycota	Pucciniales			Aecidium bomolense	Syd. & P. Syd.	Associated organism: Passifloraceae	Passifloraceae	IMI63102	Ghana	1956	Piening, L.
224	166103				Fungi	Basidiomycota	Pucciniales			Aecidium bomolense	Syd. & P. Syd.	Associated organism: Adenia	Passifloraceae	IMI63086	Ghana	1956	Piening, L.
225	166103				Fungi	Basidiomycota	Pucciniales			Aecidium bomolense	Syd. & P. Syd.	Associated organism: Adenia	Passifloraceae	IMI63083	Ghana	1956	Piening, L.
226	166103				Fungi	Basidiomycota	Pucciniales			Aecidium bomolense	Syd. & P. Syd.	Associated organism: Adenia lobata	Passifloraceae	IMI46426	Sierra Leone	1951	Deighton, F.C.
227	166103				Fungi	Basidiomycota	Pucciniales			Aecidium bomolense	Syd. & P. Syd.	Associated organism: Plantae	Plantae	IMI63087	Ghana	1956	Piening, L.
228	166103				Fungi	Basidiomycota	Pucciniales			Aecidium bomolense	Syd. & P. Syd.	Associated organism: Adenia cissampeloides	Passifloraceae	IMI43560	Ghana	1950	Hughes, S.J.
229	166103				Fungi	Basidiomycota	Pucciniales			Aecidium bomolense	Syd. & P. Syd.			IMI63101	Ghana	1956	Piening, L.
230	166103				Fungi	Basidiomycota	Pucciniales			Aecidium bomolense	Syd. & P. Syd.	Associated organism: Plantae	Plantae	IMI62117	Ghana	1956	Piening, L.
231	166103				Fungi	Basidiomycota	Pucciniales			Aecidium bomolense	Syd. & P. Syd.	Associated organism: Adenia cissampeloides	Passifloraceae	IMI43146	Ghana	1950
232	283939	Aecidium brideliae-micranthae	Aecidium brideliae-micranthae		Fungi	Basidiomycota	Pucciniales		type	Aecidium brideliaemicranthae	Cummins	Associated organism: Bridelia micrantha	Euphorbiaceae	IMI43133	Sierra Leone	1950	Deighton, F.C.
233	168812				Fungi	Basidiomycota	Pucciniales			Aecidium busseanum	Henn.	Associated organism: Rubiaceae	Rubiaceae	IMI53396	Sierra Leone	1953	Deighton, F.C.
234	168812				Fungi	Basidiomycota	Pucciniales			Aecidium busseanum	Henn.	Associated organism: Canthium venosissimum	Rubiaceae	IMI43139	Sierra Leone	1950	Deighton, F.C.
235	168812				Fungi	Basidiomycota	Pucciniales			Aecidium busseanum	Henn.	Associated organism: Canthium venosissimum	Rubiaceae	IMI57270	Sierra Leone	1954	Deighton, F.C.
236	165310		Endophyllum cassiae		Fungi	Basidiomycota	Pucciniales			Aecidium cassiae	Bres.	Associated organism: Cassia tora	Leguminosae	IMI54278	Nigeria	1953	Jackson, R.M.
237	165310		Endophyllum cassiae		Fungi	Basidiomycota	Pucciniales			Aecidium cassiae	Bres.	Associated organism: Cassia tora	Leguminosae	IMI43131	Ghana	1950	Deighton, F.C.
238	165310		Endophyllum cassiae		Fungi	Basidiomycota	Pucciniales			Aecidium cassiae	Bres.	Associated organism: Cassia	Leguminosae	IMI71838	Sierra Leone	1958	Pyne, C.T.
239	165310		Endophyllum cassiae		Fungi	Basidiomycota	Pucciniales			Aecidium cassiae	Bres.	Associated organism: Cassia tora	Leguminosae	IMI43129	Sierra Leone	1950	Deighton, F.C.
240	165310		Endophyllum cassiae		Fungi	Basidiomycota	Pucciniales			Aecidium cassiae	Bres.	Associated organism: Cassia tora	Leguminosae	IMI43130	Ghana	1950
241	165310		Endophyllum cassiae		Fungi	Basidiomycota	Pucciniales			Aecidium cassiae	Bres.	Associated organism: Cassia obtusifolia	Leguminosae	IMI75678	Nigeria	1959	McDonald, D.
242	159887				Fungi	Basidiomycota	Pucciniales			Aecidium caulicola	Henn.	Associated organism: Vigna unguiculata	Leguminosae	IMI202748	Nigeria	1976	Eboh, D.O.
243	159887				Fungi	Basidiomycota	Pucciniales			Aecidium caulicola	Henn.	Associated organism: Vigna sinensis	Leguminosae	IMI199120	Nigeria	1975	Allen, D.J.
244	261255		Dietelia codiaei		Fungi	Basidiomycota	Pucciniales		type	Aecidium codiaei	Syd.	Associated organism: Codiaeum variegatum	Euphorbiaceae	IMI43601a	Ghana	1950	Deighton, F.C.
245	123977				Fungi	Basidiomycota	Helicobasidiales	Helicobasidiaceae		Tuberculina persicina var. asperulata	Deighton	Associated organism: Codiaeum variegatum	Euphorbiaceae	IMI43601b	Ghana	1950	Deighton, F.C.
246	261255		Dietelia codiaei		Fungi	Basidiomycota	Pucciniales			Aecidium codiaei	Syd.	Associated organism: Codiaeum variegatum	Euphorbiaceae	IMI259009a	Nigeria	1981	Fajola, A.O.
247	182758		Helicobasidium purpureum		Fungi	Basidiomycota	Helicobasidiales	Helicobasidiaceae		Tuberculina persicina	(Ditmar) Sacc.	Associated organism: Codiaeum variegatum	Euphorbiaceae	IMI259009b	Nigeria	1981	Fajola, A.O.
248	261255		Dietelia codiaei		Fungi	Basidiomycota	Pucciniales			Aecidium codiaei	Syd.	Associated organism: Codiaeum variegatum	Euphorbiaceae	IMI60412a	Ghana	1955	Dale, W.J.
249	123977				Fungi	Basidiomycota	Helicobasidiales	Helicobasidiaceae		Tuberculina persicina var. asperulata	Deighton	Associated organism: Codiaeum variegatum	Euphorbiaceae	IMI60412b	Ghana	1955	Dale, W.J.
250	261255		Dietelia codiaei		Fungi	Basidiomycota	Pucciniales			Aecidium codiaei	Syd.	Associated organism: Codiaeum	Euphorbiaceae	IMI43097	Ghana	1950	Robertson
251	164393				Fungi	Basidiomycota	Pucciniales			Aecidium cookeanum	De Toni	Associated organism: Loranthus globiferus	Loranthaceae	IMI42120	Ghana	1950	Hughes, S.J.
252	292163				Fungi	Basidiomycota	Pucciniales			Aecidium crassocephali	Wakef. & Hansf.	Associated organism: Plantae	Plantae	IMI71507	Ghana	1957	Leather, R.I.
253	292163				Fungi	Basidiomycota	Pucciniales			Aecidium crassocephali	Wakef. & Hansf.	Associated organism: Crassocephalum guineense	Compositae	IMI202728	Nigeria	1976	Eboh, D.O.
254	292163				Fungi	Basidiomycota	Pucciniales			Aecidium crassocephali	Wakef. & Hansf.	Associated organism: Crassocephalum crepidioides	Compositae	IMI156087a	Nigeria	1971	Van Epenhiusen, C.
255	7545				Fungi	Ascomycota	Capnodiales	Mycosphaerellaceae		Cercospora	Fresen.	Associated organism: Crassocephalum crepidioides	Compositae	IMI156087b	Nigeria	1971	Van Epenhiusen, C.
256	292163				Fungi	Basidiomycota	Pucciniales			Aecidium crassocephali	Wakef. & Hansf.	Substratum: leaf. Associated organism: Crassocephalum	Compositae	IMI72033	Togo	1958	Piening, L.
257	292163				Fungi	Basidiomycota	Pucciniales			Aecidium crassocephali	Wakef. & Hansf.	Associated organism: Gynura crepidioides	Compositae	IMI61400	Ivory Coast	1955
258	292163				Fungi	Basidiomycota	Pucciniales			Aecidium crassocephali	Wakef. & Hansf.	Associated organism: Crassocephalum rubens	Compositae	IMI48649	Sierra Leone	1952	Deighton, F.C.
259	292163				Fungi	Basidiomycota	Pucciniales			Aecidium crassocephali	Wakef. & Hansf.	Associated organism: Crassocephalum crepidioides	Compositae	IMI48650	Sierra Leone	1952	Deighton, F.C.
260	292163				Fungi	Basidiomycota	Pucciniales			Aecidium crassocephali	Wakef. & Hansf.	Associated organism: Gynura cernua	Compositae	IMI11353	Sierra Leone	1947	Deighton, F.C.
261	292163				Fungi	Basidiomycota	Pucciniales			Aecidium crassocephali	Wakef. & Hansf.	Associated organism: Crassocephalum crepidioides	Compositae	IMI33540	Ghana	1949
262	292163				Fungi	Basidiomycota	Pucciniales			Aecidium crassocephali	Wakef. & Hansf.	Substratum: plant. Associated organism: Crassocephalum biafrae	Compositae	IMI69544	Ghana	1957	Piening, L.
263	292163				Fungi	Basidiomycota	Pucciniales			Aecidium crassocephali	Wakef. & Hansf.	Associated organism: Senecio biafrae	Compositae	IMI19452a	Ghana	1947	Owen, H.
264	170830				Fungi	Ascomycota	Capnodiales	Mycosphaerellaceae		Cercospora bidentis	Tharp	Associated organism: Senecio biafrae	Compositae	IMI19452b	Ghana	1947	Owen, H.
265	168152				Fungi	Basidiomycota	Pucciniales			Aecidium crini	Kalchbr.	Substratum: leaf. Associated organism: Crinum	Liliaceae	IMI96296	Nigeria	1962	Lodips, I.L.
266	168152				Fungi	Basidiomycota	Pucciniales			Aecidium crini	Kalchbr.	Associated organism: Crinum sanderianum	Liliaceae	IMI95614a	Guinea	1962	Kranz, J.
267	328541				Fungi	Ascomycota	Pleosporales	Pleosporaceae		Cochliobolus geniculatus	R.R. Nelson	Associated organism: Crinum sanderianum	Liliaceae	IMI95614b	Guinea	1962	Kranz, J.
268	168152				Fungi	Basidiomycota	Pucciniales			Aecidium crini	Kalchbr.	Associated organism: Crinum	Liliaceae	IMI75679	Nigeria	1959	Bailey, A.G.
269	179337				Fungi	Basidiomycota	Pucciniales			Aecidium cussoniae	Kalchbr.	Substratum: seedling. Associated organism: Cussonia	Araliaceae	IMI63195	Ghana	1956	Piening, L.
270	283944				Fungi	Basidiomycota	Pucciniales		type	Aecidium cynanchi	Cummins	Associated organism: Cynanchum mannii	Asclepiadaceae	IMI43128a	Sierra Leone	1950	Deighton, F.C.
271	182758		Helicobasidium purpureum		Fungi	Basidiomycota	Helicobasidiales	Helicobasidiaceae		Tuberculina persicina	(Ditmar) Sacc.	Associated organism: Cynanchum mannii	Asclepiadaceae	IMI43128b	Sierra Leone	1950	Deighton, F.C.
272	262910		Sphenorchidium deightonii		Fungi	Basidiomycota	Pucciniales		type	Aecidium deightonii	Syd.	Associated organism: Xylopia aethiopica	Annonaceae	IMI43121	Sierra Leone	1950
273	262910		Sphenorchidium deightonii		Fungi	Basidiomycota	Pucciniales			Aecidium deightonii	Syd.	Associated organism: Xylopia aethiopica	Annonaceae	IMI43122	Sierra Leone	1950
274	262910		Sphenorchidium deightonii		Fungi	Basidiomycota	Pucciniales			Aecidium deightonii	Syd.	Associated organism: Xylopia aethiopica	Annonaceae	IMI51014	Sierra Leone	1952	Deighton, F.C.
275	262910		Sphenorchidium deightonii		Fungi	Basidiomycota	Pucciniales			Aecidium deightonii	Syd.	Associated organism: Xylopia aethiopica	Annonaceae	IMI48973	Sierra Leone	1952	Deighton, F.C.
276	262910		Sphenorchidium deightonii		Fungi	Basidiomycota	Pucciniales			Aecidium deightonii	Syd.	Associated organism: Xylopia aethiopica	Annonaceae	IMI43126	Sierra Leone	1950
277	262910		Sphenorchidium deightonii		Fungi	Basidiomycota	Pucciniales			Aecidium deightonii	Syd.	Associated organism: Xylopia aethiopica	Annonaceae	IMI43125a	Sierra Leone	1950
278	147946				Fungi	Ascomycota	Hypocreales	Nectriaceae		Calonectria inconspicua	G. Winter	Associated organism: Xylopia aethiopica	Annonaceae	IMI43125b	Sierra Leone	1950
279	3100				Fungi	Ascomycota	Meliolales	Meliolaceae		Meliola	Fr.	Associated organism: Xylopia aethiopica	Annonaceae	IMI43125c	Sierra Leone	1950
280	262910		Sphenorchidium deightonii		Fungi	Basidiomycota	Pucciniales			Aecidium deightonii	Syd.	Associated organism: Xylopia aethiopica	Annonaceae	IMI43124	Sierra Leone	1950
281	262910		Sphenorchidium deightonii		Fungi	Basidiomycota	Pucciniales			Aecidium deightonii	Syd.	Associated organism: Xylopia aethiopica	Annonaceae	IMI43123	Sierra Leone	1950
282	194064				Fungi	Basidiomycota	Pucciniales			Aecidium evansii	Henn.	Associated organism: Lippia multiflora	Verbenaceae	IMI69561	Ghana	1957	Piening, L.
283	194064				Fungi	Basidiomycota	Pucciniales			Aecidium evansii	Henn.	Associated organism: Lippia adoensis	Verbenaceae	IMI46407	Sierra Leone	1951	Deighton, F.C.
284	185020				Fungi	Basidiomycota	Pucciniales			Aecidium flavidum	Berk. & Broome	Associated organism: Pavetta crassipes	Rubiaceae	IMI70093	Nigeria	1957	Harrison, E.
285	180680		Endophyllum formosanum		Fungi	Basidiomycota	Pucciniales			Aecidium formosanum	P. Syd. & P. Syd.	Associated organism: Emilia	Compositae	IMI93162	Guinea	1962	Kranz, J.
286	180680		Endophyllum formosanum		Fungi	Basidiomycota	Pucciniales			Aecidium formosanum	P. Syd. & P. Syd.	Associated organism: Emilia sagittata	Compositae	IMI95648	Guinea	1962	Kranz, J.
287	192700				Fungi	Basidiomycota	Pucciniales			Aecidium garckeanum	Henn.	Associated organism: Hibiscus sabdariffa	Malvaceae	IMI43116	Sierra Leone	1950
288	192700				Fungi	Basidiomycota	Pucciniales			Aecidium garckeanum	Henn.	Associated organism: Hibiscus asper	Malvaceae	IMI43119	Sierra Leone	1950
289	192700				Fungi	Basidiomycota	Pucciniales			Aecidium garckeanum	Henn.	Associated organism: Hibiscus sabdariffa	Malvaceae	IMI98580	Guinea	1963	Kranz, J.
290	192700				Fungi	Basidiomycota	Pucciniales			Aecidium garckeanum	Henn.	Associated organism: Hibiscus sabdariffa	Malvaceae	IMI113661	Nigeria		Simons, J.H.
291	192700				Fungi	Basidiomycota	Pucciniales			Aecidium garckeanum	Henn.	Associated organism: Hibiscus cannabinus	Malvaceae	IMI102035	Nigeria	1963	Pyne, C.T.
292	192700				Fungi	Basidiomycota	Pucciniales			Aecidium garckeanum	Henn.	Associated organism: Hibiscus asper	Malvaceae	IMI31237	Sierra Leone	1948	Deighton, F.C.
293	192700				Fungi	Basidiomycota	Pucciniales			Aecidium garckeanum	Henn.	Associated organism: Hibiscus scotellii	Malvaceae	IMI43109	Sierra Leone	1950	Deighton, F.C.
294	192700				Fungi	Basidiomycota	Pucciniales			Aecidium garckeanum	Henn.	Associated organism: Hibiscus sabdariffa	Malvaceae	IMI43117	Sierra Leone	1950
295	283953		Physopella hansfordii		Fungi	Basidiomycota	Pucciniales			Aecidium hansfordii	Cummins	Associated organism: Canthium glabriflorum	Rubiaceae	IMI49547	Ivory Coast	1952	Merffron
296	283953		Physopella hansfordii		Fungi	Basidiomycota	Pucciniales			Aecidium hansfordii	Cummins	Associated organism: Canthium glabriflorum	Rubiaceae	IMI60429	Ghana	1955	Dale, W.J.
297	283953		Physopella hansfordii		Fungi	Basidiomycota	Pucciniales			Aecidium hansfordii	Cummins	Associated organism: Canthium glabriflorum	Rubiaceae	IMI49545	Ghana	1952	Hughes, S.J.
298	283953		Physopella hansfordii		Fungi	Basidiomycota	Pucciniales			Aecidium hansfordii	Cummins	Associated organism: Canthium glabriflorum	Rubiaceae	IMI49546	Ghana	1952	Owen, H.
299	244291				Fungi	Basidiomycota	Pucciniales			Aecidium hartwegiae	Thu<umlaut>m.			IMI285922a	Nigeria	1984	Sekar
300	17291				Fungi	Basidiomycota	Agaricales	Agaricaceae		Chlorophyllum	Massee			IMI285922b	Nigeria	1984	Sekar
301	292179	Aecidium hibisci-surattensis	Aecidium hibisci-surattensis		Fungi	Basidiomycota	Pucciniales			Aecidium hibiscisurattensis	Mayor & Vienn.-Bourg.	Associated organism: Hibiscus sabdariffa	Malvaceae	IMI43111	Sierra Leone	1950	Deighton, F.C.
302	146037				Fungi	Basidiomycota	Pucciniales			Aecidium incomparabile	Syd. & P. Syd.	Associated organism: Canthium	Rubiaceae	IMI67025	Ghana	1956	Shepherd, E.F.S.
303	237750				Fungi	Basidiomycota	Pucciniales			Aecidium justiciae	Henn.	Associated organism: Acanthaceae	Acanthaceae	IMI63197	Ghana	1956	Piening, L.
304	237750				Fungi	Basidiomycota	Pucciniales			Aecidium justiciae	Henn.	Associated organism: Justicia flava	Acanthaceae	IMI46399a	Sierra Leone	1951	Deighton, F.C.
305	123977				Fungi	Basidiomycota	Helicobasidiales	Helicobasidiaceae		Tuberculina persicina var. asperulata	Deighton	Associated organism: Justicia flava	Acanthaceae	IMI46399b	Sierra Leone	1951	Deighton, F.C.
306	237750				Fungi	Basidiomycota	Pucciniales			Aecidium justiciae	Henn.	Associated organism: Justicia	Acanthaceae	IMI93188	Guinea	1962	Kranz, J.
307	237750				Fungi	Basidiomycota	Pucciniales			Aecidium justiciae	Henn.	Substratum: flower. Associated organism: Justicia	Acanthaceae	IMI62048	Ghana	1956	Piening, L.
308	237750				Fungi	Basidiomycota	Pucciniales			Aecidium justiciae	Henn.	Associated organism: Asystasia	Acanthaceae	IMI62112	Ghana	1956	Piening, L.
309	237750				Fungi	Basidiomycota	Pucciniales			Aecidium justiciae	Henn.	Associated organism: Phaylopsis parviflora	Acanthaceae	IMI42220	Ghana	1950	Hughes, S.J.
310	237750				Fungi	Basidiomycota	Pucciniales			Aecidium justiciae	Henn.	Associated organism: Phaylopsis barteri	Acanthaceae	IMI11344a	Sierra Leone	1947	Deighton, F.C.
311	123977				Fungi	Basidiomycota	Helicobasidiales	Helicobasidiaceae		Tuberculina persicina var. asperulata	Deighton	Associated organism: Phaylopsis barteri	Acanthaceae	IMI11344b	Sierra Leone	1947	Deighton, F.C.
312	283958				Fungi	Basidiomycota	Pucciniales		type	Aecidium leonense	Cummins	Associated organism: Dioscorea	Dioscoreaceae	IMI43108	Sierra Leone	1950	Deighton, F.C.
313	270602				Fungi	Basidiomycota	Pucciniales		type	Aecidium marsdeniae	Syd.	Associated organism: Marsdenia latifolia	Asclepiadaceae	IMI43165	Sierra Leone	1950	Deighton, F.C.
314	270602				Fungi	Basidiomycota	Pucciniales			Aecidium marsdeniae	Syd.	Associated organism: Marsdenia crinita	Asclepiadaceae	IMI43166	Sierra Leone	1950	Deighton, F.C.
315	270602				Fungi	Basidiomycota	Pucciniales			Aecidium marsdeniae	Syd.	Associated organism: Marsdenia latifolia	Asclepiadaceae	IMI43164	Sierra Leone	1950	Deighton, F.C.
316	271052				Fungi	Basidiomycota	Pucciniales		type	Aecidium micrococcae	Syd.	Associated organism: Micrococca mercurialis	Euphorbiaceae	IMI64088	Ghana	1956	Deighton, F.C.
317	292194				Fungi	Basidiomycota	Pucciniales			Aecidium microglossae	Vienn.-Bourg.	Associated organism: Microglossa afzelii	Compositae	IMI69817	Ghana	1957	Dale, W.E.
318	292194				Fungi	Basidiomycota	Pucciniales			Aecidium microglossae	Vienn.-Bourg.	Associated organism: Mikania scandens	Compositae	IMI63067	Ghana	1956	Piening, L.
319	120920				Fungi	Basidiomycota	Pucciniales			Aecidium mitracarpi	Syd.	Associated organism: Boerhavia	Nyctaginaceae	IMI71519a	Ghana	1957	Leather, R.I.
320	7545				Fungi	Ascomycota	Capnodiales	Mycosphaerellaceae		Cercospora	Fresen.	Associated organism: Boerhavia	Nyctaginaceae	IMI71519b	Ghana	1957	Leather, R.I.
321	120920				Fungi	Basidiomycota	Pucciniales			Aecidium mitracarpi	Syd.	Associated organism: Mitrocarpus	Rubiaceae	IMI285920	Nigeria	1984	Sekar
322	167352				Fungi	Basidiomycota	Pucciniales			Aecidium phyllanthi	Henn.	Associated organism: Phyllanthus discoideus	Euphorbiaceae	IMI43161	Sierra Leone	1950	Deighton, F.C.
323	167352				Fungi	Basidiomycota	Pucciniales			Aecidium phyllanthi	Henn.	Associated organism: Phyllanthus discoideus	Euphorbiaceae	IMI43160	Sierra Leone	1950	Deighton, F.C.
324	167352				Fungi	Basidiomycota	Pucciniales			Aecidium phyllanthi	Henn.	Associated organism: Phyllanthus discoideus	Euphorbiaceae	IMI43158	Sierra Leone	1950	Deighton, F.C.
325	167352				Fungi	Basidiomycota	Pucciniales			Aecidium phyllanthi	Henn.	Associated organism: Phyllanthus discoideus	Euphorbiaceae	IMI93147	Guinea	1962	Fora, C.
326	167352				Fungi	Basidiomycota	Pucciniales			Aecidium phyllanthi	Henn.	Associated organism: Phyllanthus discoideus	Euphorbiaceae	IMI42239a	Ghana	1950	Hughes, S.J.
327	242371				Fungi	Ascomycota				Zygosporium oscheoides	Mont.	Associated organism: Phyllanthus discoideus	Euphorbiaceae	IMI42239b	Ghana	1950	Hughes, S.J.
328	167352				Fungi	Basidiomycota	Pucciniales			Aecidium phyllanthi	Henn.	Associated organism: Phyllanthus discoideus	Euphorbiaceae	IMI63095	Ghana	1956	Piening, L.
329	167352				Fungi	Basidiomycota	Pucciniales			Aecidium phyllanthi	Henn.	Associated organism: Phyllanthus discoideus	Euphorbiaceae	IMI69818a	Ghana	1957	Dale, W.E.
330	340733		Coleosporium phyllanthinum		Fungi	Basidiomycota	Pucciniales			Uredo phyllanthina	(Syd.) Cummins	Associated organism: Phyllanthus discoideus	Euphorbiaceae	IMI69818b	Ghana	1957	Dale, W.E.
331	167352				Fungi	Basidiomycota	Pucciniales			Aecidium phyllanthi	Henn.	Associated organism: Phyllanthus discoideus	Euphorbiaceae	IMI42238	Ghana	1950	Hughes, S.J.
332	167352				Fungi	Basidiomycota	Pucciniales			Aecidium phyllanthi	Henn.	Associated organism: Phyllanthus discoideus	Euphorbiaceae	IMI43159	Sierra Leone	1950	Deighton, F.C.
333	167352				Fungi	Basidiomycota	Pucciniales			Aecidium phyllanthi	Henn.	Associated organism: Phyllanthus discoideus	Euphorbiaceae	IMI42305	Ghana	1950	Deighton, F.C.
334	167352				Fungi	Basidiomycota	Pucciniales			Aecidium phyllanthi	Henn.	Associated organism: Phyllanthus discoideus	Euphorbiaceae	IMI43162	Sierra Leone	1950	Deighton, F.C.
335	292209				Fungi	Basidiomycota	Pucciniales			Aecidium schwenkiae	Vienn.-Bourg.	Associated organism: Schwenkia americana	Solanaceae	IMI56869	Nigeria	1954	Jackson, R.M.
336	292218				Fungi	Basidiomycota	Pucciniales			Aecidium tafoense	Cummins	Associated organisms: Leea guineensis; Tylophora	Leeaceae; Asclepiadaceae	IMI63193a	Ghana	1956	Piening, L.
337	269200				Fungi	Ascomycota	Capnodiales	Asterinaceae		Asterina leonensis	Syd.	Associated organisms: Leea guineensis; Tylophora	Leeaceae; Asclepiadaceae	IMI63193b	Ghana	1956	Piening, L.
338	123977				Fungi	Basidiomycota	Helicobasidiales	Helicobasidiaceae		Tuberculina persicina var. asperulata	Deighton	Associated organisms: Leea guineensis; Tylophora	Leeaceae; Asclepiadaceae	IMI63193c	Ghana	1956	Piening, L.
339	292218				Fungi	Basidiomycota	Pucciniales			Aecidium tafoense	Cummins	Associated organism: Tylophora	Asclepiadaceae	IMI62271	Ghana	1956	Piening, L.
340	292218				Fungi	Basidiomycota	Pucciniales		type	Aecidium tafoense	Cummins	Associated organism: Tylophora conspicua	Asclepiadaceae	IMI13802	Ghana	1947	Owen, H.
341	292218				Fungi	Basidiomycota	Pucciniales			Aecidium tafoense	Cummins	Associated organism: Tylophora conspicua	Asclepiadaceae	IMI19453	Ghana	1947	Owen, H.
342	292218				Fungi	Basidiomycota	Pucciniales			Aecidium tafoense	Cummins	Associated organism: Tylophora sylvatica	Asclepiadaceae	IMI51330	Sierra Leone	1953	Deighton, F.C.
343	292218				Fungi	Basidiomycota	Pucciniales			Aecidium tafoense	Cummins	Associated organism: Tylophora sylvatica	Asclepiadaceae	IMI53119	Sierra Leone	1953	Deighton, F.C.
344	292218				Fungi	Basidiomycota	Pucciniales			Aecidium tafoense	Cummins	Associated organism: Tylophora sylvatica	Asclepiadaceae	IMI51329	Sierra Leone	1953	Deighton, F.C.
345	158687				Fungi	Basidiomycota	Pucciniales			Aecidium vangueriae	Cooke	Associated organism: Rytigynia umbellulata	Rubiaceae	IMI63096	Ghana	1956	Piening, L.
346	158687				Fungi	Basidiomycota	Pucciniales			Aecidium vangueriae	Cooke	Associated organism: Vangueria	Rubiaceae	IMI42183	Ghana	1950	Hughes, S.J.
347	158687				Fungi	Basidiomycota	Pucciniales			Aecidium vangueriae	Cooke	Associated organism: Vangueria	Rubiaceae	IMI42182	Ghana	1950	Hughes, S.J.
348	158687				Fungi	Basidiomycota	Pucciniales			Aecidium vangueriae	Cooke	Associated organism: Vangueria	Rubiaceae	IMI42184	Ghana	1950	Hughes, S.J.
349	158687				Fungi	Basidiomycota	Pucciniales			Aecidium vangueriae	Cooke	Substratum: stem; leaf; fruit. Associated organism: Vangueria	Rubiaceae	IMI42181	Ghana	1950	Hughes, S.J.
350	7070		Bulbillomyces		Fungi	Basidiomycota	Polyporales	Meruliaceae		Aegerita	Pers.	Associated organism: Citrus aurantium	Rutaceae	IMI71993	Nigeria	1958	Harris, E.
351	7070		Bulbillomyces		Fungi	Basidiomycota	Polyporales	Meruliaceae		Aegerita	Pers.	Substratum: twig; leaf. Associated organism: Citrus aurantiifolia	Rutaceae	IMI40162	Sierra Leone	1950	Deighton, F.C.
352	7070		Bulbillomyces		Fungi	Basidiomycota	Polyporales	Meruliaceae		Aegerita	Pers.	Associated organism: Citrus sinensis	Rutaceae	IMI51711	Sierra Leone	1953	Deighton, F.C.
353	17030				Fungi	Basidiomycota	Agaricales	Agaricaceae		Agaricus	L.	Substratum: substance, soil		IMI36432	Sierra Leone	1949	Deighton, F.C.
354	101				Fungi	Ascomycota	Capnodiales	Capnodiaceae		Aithaloderma	P. Syd.	Associated organisms: Coccidae; Dillenia indica	Animalia; Dilleniaceae	IMI51407a	Sierra Leone	1953	Deighton, F.C.
355	101				Fungi	Ascomycota	Capnodiales	Capnodiaceae		Aithaloderma	P. Syd.	Associated organisms: Coccidae; Dillenia indica	Animalia; Dilleniaceae	IMI51407b	Sierra Leone	1953	Deighton, F.C.
356	289306				Fungi	Ascomycota	Chaetothyriales	Chaetothyriaceae		Phaeosaccardinula canthii	(Hansf.) Hansf.	Associated organisms: Coccidae; Dillenia indica	Animalia; Dilleniaceae	IMI51407c	Sierra Leone	1953	Deighton, F.C.
357	101				Fungi	Ascomycota	Capnodiales	Capnodiaceae		Aithaloderma	P. Syd.	Associated organisms: Coccidae; Pachystachys coccinea	Animalia; Acanthaceae	IMI51406	Sierra Leone	1953	Deighton, F.C.
358	308421				Fungi	Ascomycota	Hypocreales	Cordycipitaceae		Akanthomyces gracilis	Samson & H.C. Evans	Associated organism: Paltothyreus tarsatus	Animalia	IMI225998	Ghana	1978	Samson, R.A.; Evans, H.C.
359	120011		Wilsoniana bliti		Chromista	Oomycota	Albuginales	Albuginaceae		Albugo bliti	(Biv.) Kuntze	Associated organism: Celosia	Amaranthaceae	IMI60980	Nigeria	1955	Chant, S.R.
360	120011		Wilsoniana bliti		Chromista	Oomycota	Albuginales	Albuginaceae		Albugo bliti	(Biv.) Kuntze	Substratum: leaf. Associated organism: Celosia argentea	Amaranthaceae	IMI96305	Nigeria	1962	Lodips, I.L.
361	120011		Wilsoniana bliti		Chromista	Oomycota	Albuginales	Albuginaceae		Albugo bliti	(Biv.) Kuntze	Associated organism: Amaranthus viridis	Amaranthaceae	IMI107906	Nigeria	1964	Bailey, A.G.
362	120011		Wilsoniana bliti		Chromista	Oomycota	Albuginales	Albuginaceae		Albugo bliti	(Biv.) Kuntze	Associated organism: Celosia argentea	Amaranthaceae	IMI168094a	Nigeria	1972	Maduewesi, J.N.C.
363	260212				Fungi	Ascomycota	Capnodiales	Mycosphaerellaceae		Cercospora celosiae	Syd.	Associated organism: Celosia argentea	Amaranthaceae	IMI168094b	Nigeria	1972	Maduewesi, J.N.C.
364	122113				Chromista	Oomycota	Albuginales	Albuginaceae		Albugo candida	(Pers.) Kuntze	Associated organism: Raphanus sativus	Cruciferae	IMI31238	Sierra Leone	1948	Deighton, F.C.
365	120694	Albugo ipomoeae-panduratae	Albugo ipomoeae-panduratae		Chromista	Oomycota	Albuginales	Albuginaceae		Albugo ipomoeaepanduratae	(Schwein.) Swingle	Associated organism: Merremia dissecta	Convolvulaceae	IMI26344	Sierra Leone	1948	Deighton, F.C.
366	120694	Albugo ipomoeae-panduratae	Albugo ipomoeae-panduratae		Chromista	Oomycota	Albuginales	Albuginaceae		Albugo ipomoeaepanduratae	(Schwein.) Swingle	Associated organism: Merremia dissecta	Convolvulaceae	IMI26343	Sierra Leone	1948	Deighton, F.C.
367	120694	Albugo ipomoeae-panduratae	Albugo ipomoeae-panduratae		Chromista	Oomycota	Albuginales	Albuginaceae		Albugo ipomoeaepanduratae	(Schwein.) Swingle	Associated organism: Merremia pentaphylla	Convolvulaceae	IMI26340	Sierra Leone	1948	Deighton, F.C.
368	120694	Albugo ipomoeae-panduratae	Albugo ipomoeae-panduratae		Chromista	Oomycota	Albuginales	Albuginaceae		Albugo ipomoeaepanduratae	(Schwein.) Swingle	Associated organism: Merremia pentaphylla	Convolvulaceae	IMI26342	Sierra Leone	1948	Deighton, F.C.
369	120694	Albugo ipomoeae-panduratae	Albugo ipomoeae-panduratae		Chromista	Oomycota	Albuginales	Albuginaceae		Albugo ipomoeaepanduratae	(Schwein.) Swingle	Associated organism: Merremia pentaphylla	Convolvulaceae	IMI26341	Sierra Leone	1948	Deighton, F.C.
370	120694	Albugo ipomoeae-panduratae	Albugo ipomoeae-panduratae		Chromista	Oomycota	Albuginales	Albuginaceae		Albugo ipomoeaepanduratae	(Schwein.) Swingle	Associated organism: Ipomoea	Convolvulaceae	IMI119124	Nigeria		Bailey, A.G.
371	120694	Albugo ipomoeae-panduratae	Albugo ipomoeae-panduratae		Chromista	Oomycota	Albuginales	Albuginaceae		Albugo ipomoeaepanduratae	(Schwein.) Swingle	Associated organism: Ipomoea mauritiana	Convolvulaceae	IMI26338	Sierra Leone	1948	Deighton, F.C.
372	120694	Albugo ipomoeae-panduratae	Albugo ipomoeae-panduratae		Chromista	Oomycota	Albuginales	Albuginaceae		Albugo ipomoeaepanduratae	(Schwein.) Swingle	Associated organism: Ipomoea digitata	Convolvulaceae	IMI688	Sierra Leone	1945	Deighton, F.C.
373	120694	Albugo ipomoeae-panduratae	Albugo ipomoeae-panduratae		Chromista	Oomycota	Albuginales	Albuginaceae		Albugo ipomoeaepanduratae	(Schwein.) Swingle	Associated organism: Ipomoea	Convolvulaceae	IMI56867	Nigeria	1954	Jackson, R.M.
374	271517				Chromista	Oomycota	Albuginales	Albuginaceae		Albugo molluginis	S. Ito	Associated organism: Mollugo nudicaulis	Molluginaceae	IMI99207	Nigeria	1963	Osoko, A.A.
375	121166		Wilsoniana platensis		Chromista	Oomycota	Albuginales	Albuginaceae		Albugo platensis	(Speg.) Swingle	Associated organism: Boerhavia diffusa	Nyctaginaceae	IMI54273	Nigeria	1953	Jackson, R.M.
376	119				Fungi	Ascomycota	Pezizales	Pyronemataceae		Aleuria	Fuckel	Substratum: substance, soil		IMI32242	Sierra Leone	1948	Deighton, F.C.
377	292388		Haplotrichum croceum		Fungi	Basidiomycota	Cantharellales	Botryobasidiaceae		Allescheriella crocea	(Mont.) S. Hughes	Substratum: wood. Associated organism: Plantae	Plantae	IMI57375	Ghana	1954	Madelin, M.F.
378	292388		Haplotrichum croceum		Fungi	Basidiomycota	Cantharellales	Botryobasidiaceae		Allescheriella crocea	(Mont.) S. Hughes	Substratum: wood. Associated organism: Plantae	Plantae	IMI103444	Sierra Leone	1963	Sellar, P.
379	292388		Haplotrichum croceum		Fungi	Basidiomycota	Cantharellales	Botryobasidiaceae		Allescheriella crocea	(Mont.) S. Hughes	Associated organism: Hevea brasiliensis	Euphorbiaceae	IMI38104a	Ghana	1949	Hughes, S.J.
380	7755				Fungi	Ascomycota	Chaetothyriales			Coniosporium	Link	Associated organism: Hevea brasiliensis	Euphorbiaceae	IMI38104b	Ghana	1949	Hughes, S.J.
381	349597		Biscogniauxia capnodes		Fungi	Ascomycota	Xylariales	Xylariaceae		Hypoxylon nummularium var. australe	(Cooke) J.H. Mill.	Associated organism: Hevea brasiliensis	Euphorbiaceae	IMI38104c	Ghana	1949	Hughes, S.J.
382	10456				Fungi	Ascomycota	Xylariales	Xylariaceae		Xylocladium	P. Syd. ex Lindau	Associated organism: Hevea brasiliensis	Euphorbiaceae	IMI38104d	Ghana	1949	Hughes, S.J.
383	305305		Rigidoporus microporus		Fungi	Basidiomycota	Polyporales	Meripilaceae		Rigidoporus lignosus	(Klotzsch) Imazeki	Associated organism: Hevea brasiliensis	Euphorbiaceae	IMI38104e	Ghana	1949	Hughes, S.J.
384	556835				Fungi	Ascomycota				Melanocephala triseptata	(Shearer, J.L. Crane & Mill.) S. Hughes	Associated organism: Hevea brasiliensis	Euphorbiaceae	IMI38104f	Ghana	1949	Hughes, S.J.
385	292388		Haplotrichum croceum		Fungi	Basidiomycota	Cantharellales	Botryobasidiaceae		Allescheriella crocea	(Mont.) S. Hughes	Associated organism: Cynometra leonensis	Leguminosae	IMI57283a	Sierra Leone	1954	Deighton, F.C.
386	17608				Fungi	Basidiomycota	Polyporales	Polyporaceae		Fomes	(Fr.) Fr.	Associated organism: Cynometra leonensis	Leguminosae	IMI57283b	Sierra Leone	1954	Deighton, F.C.
387	292388		Haplotrichum croceum		Fungi	Basidiomycota	Cantharellales	Botryobasidiaceae		Allescheriella crocea	(Mont.) S. Hughes	Substratum: trunk. Associated organism: Euphorbia kamerunica	Euphorbiaceae	IMI99352	Nigeria	1963	Drew, E.A.
388	292388		Haplotrichum croceum		Fungi	Basidiomycota	Cantharellales	Botryobasidiaceae		Allescheriella crocea	(Mont.) S. Hughes	Substratum: wood. Associated organism: Gmelina arborea	Verbenaceae	IMI36421	Sierra Leone	1949	Deighton, F.C.
389	292388		Haplotrichum croceum		Fungi	Basidiomycota	Cantharellales	Botryobasidiaceae		Allescheriella crocea	(Mont.) S. Hughes	Substratum: wood. Associated organism: Plantae	Plantae	IMI38144	Ghana	1949	Hughes, S.J.
390	292388		Haplotrichum croceum		Fungi	Basidiomycota	Cantharellales	Botryobasidiaceae		Allescheriella crocea	(Mont.) S. Hughes	Associated organism: Albizia zygia	Leguminosae	IMI57289	Sierra Leone	1954	Deighton, F.C.
391	7106				Fungi	Ascomycota	Pleosporales	Pleosporaceae		Alternaria	Nees	Associated organism: Cucumis melo	Cucurbitaceae	IMI312089	Gambia	1986	Hansen, Y.
392	7106				Fungi	Ascomycota	Pleosporales	Pleosporaceae		Alternaria	Nees	Associated organism: Telfairia occidentalis	Cucurbitaceae	IMI172851	Nigeria	1973	Maduewesi, J.N.C.
393	7106				Fungi	Ascomycota	Pleosporales	Pleosporaceae		Alternaria	Nees	Associated organism: Hewittia sublobata	Convolvulaceae	IMI47421	Ghana	1951	Hughes, S.J.
394	7106				Fungi	Ascomycota	Pleosporales	Pleosporaceae		Alternaria	Nees	Associated organism: Oryza sativa	Gramineae	IMI211054	Nigeria	1977	Giha, O.H.
395	7106				Fungi	Ascomycota	Pleosporales	Pleosporaceae		Alternaria	Nees	Substratum: leaf. Associated organism: Dioscorea rotundata	Dioscoreaceae	IMI215999	Nigeria	1977	Dede, A.P.O.
396	7106				Fungi	Ascomycota	Pleosporales	Pleosporaceae		Alternaria	Nees	Associated organism: Capsicum annuum	Solanaceae	IMI223090	Nigeria	1977	Uma, N.U.
397	7106				Fungi	Ascomycota	Pleosporales	Pleosporaceae		Alternaria	Nees	Associated organism: Celosia argentea	Amaranthaceae	IMI230687	Nigeria	1978
398	7106				Fungi	Ascomycota	Pleosporales	Pleosporaceae		Alternaria	Nees	Substratum: leaf. Associated organism: Vigna unguiculata	Leguminosae	IMI314029	Nigeria	1987	Jude, A.
399	7106				Fungi	Ascomycota	Pleosporales	Pleosporaceae		Alternaria	Nees	Associated organism: Medicago sativa	Leguminosae	IMI44350	Ghana	1950	Hughes, S.J.
400	7106				Fungi	Ascomycota	Pleosporales	Pleosporaceae		Alternaria	Nees	Associated organism: Plumbago zeylanica	Plumbaginaceae	IMI59578	Sierra Leone	1955	Deighton, F.C.
401	7106				Fungi	Ascomycota	Pleosporales	Pleosporaceae		Alternaria	Nees	Associated organism: Sida carpinifolia	Malvaceae	IMI95619	Guinea	1962	Kranz, J.
402	7106				Fungi	Ascomycota	Pleosporales	Pleosporaceae		Alternaria	Nees	Substratum: leaf. Associated organism: Celosia argentea	Amaranthaceae	IMI96306	Nigeria	1962	Lodips, I.L.
403	7106				Fungi	Ascomycota	Pleosporales	Pleosporaceae		Alternaria	Nees	Associated organism: Arachis hypogaea	Leguminosae	IMI169311	Nigeria	1972	McDonald, D.
404	7106				Fungi	Ascomycota	Pleosporales	Pleosporaceae		Alternaria	Nees	Associated organism: Phaseolus vulgaris	Leguminosae	IMI213116	Gambia	1977	Allen, D.J.
405	119834				Fungi	Ascomycota	Pleosporales	Pleosporaceae		Alternaria alternata	(Fr.) Keissl.	Associated organism: Capsicum annuum	Solanaceae	IMI223096	Nigeria	1977	Uma, N.U.
406	119834				Fungi	Ascomycota	Pleosporales	Pleosporaceae		Alternaria alternata	(Fr.) Keissl.	Associated organism: Capsicum annuum	Solanaceae	IMI285235	Nigeria	1984	Gumel, M.H.
407	119834				Fungi	Ascomycota	Pleosporales	Pleosporaceae		Alternaria alternata	(Fr.) Keissl.	Substratum: substance, air		IMI230057	Nigeria	1978	Mabadeje, S.A.
408	119834				Fungi	Ascomycota	Pleosporales	Pleosporaceae		Alternaria alternata	(Fr.) Keissl.	Associated organism: Triticum	Gramineae	IMI173079	Nigeria	1973	Giha, O.H.
409	119834				Fungi	Ascomycota	Pleosporales	Pleosporaceae		Alternaria alternata	(Fr.) Keissl.	Associated organism: Triticum	Gramineae	IMI173077	Nigeria	1973	Giha, O.H.
410	119834				Fungi	Ascomycota	Pleosporales	Pleosporaceae		Alternaria alternata	(Fr.) Keissl.	Associated organism: Allium cepa	Liliaceae	IMI223923	Nigeria	1977	Ebenebe, A.C.
411	119834				Fungi	Ascomycota	Pleosporales	Pleosporaceae		Alternaria alternata	(Fr.) Keissl.	Associated organism: Capsicum annuum	Solanaceae	IMI223084	Nigeria	1977	Uma, N.U.
412	119834				Fungi	Ascomycota	Pleosporales	Pleosporaceae		Alternaria alternata	(Fr.) Keissl.	Associated organism: Triticum	Gramineae	IMI195188a	Nigeria	1975	Giha, Q.H.
413	119834				Fungi	Ascomycota	Pleosporales	Pleosporaceae		Alternaria alternata	(Fr.) Keissl.	Substratum: seed. Associated organism: Lycopersicon esculentum	Solanaceae	IMI269813	Nigeria	1982	Gumel, M.H.
414	119834				Fungi	Ascomycota	Pleosporales	Pleosporaceae		Alternaria alternata	(Fr.) Keissl.	Associated organism: Triticum	Gramineae	IMI183071	Nigeria	1974	Giha, O.H.
415	119834				Fungi	Ascomycota	Pleosporales	Pleosporaceae		Alternaria alternata	(Fr.) Keissl.	Associated organism: Glycine soja	Leguminosae	IMI159098	Nigeria		Williams, R.
416	119834				Fungi	Ascomycota	Pleosporales	Pleosporaceae		Alternaria alternata	(Fr.) Keissl.	Associated organism: Allium cepa	Liliaceae	IMI223924	Nigeria	1977	Ebenebe, A.C.
417	119834				Fungi	Ascomycota	Pleosporales	Pleosporaceae		Alternaria alternata	(Fr.) Keissl.	Associated organism: Triticum	Gramineae	IMI173082	Nigeria	1973	Giha, O.H.
418	119834				Fungi	Ascomycota	Pleosporales	Pleosporaceae		Alternaria alternata	(Fr.) Keissl.	Associated organism: Dalbergiella welwitschii	Leguminosae	IMI103411	Sierra Leone	1963	Sellar, P.W.
419	119834				Fungi	Ascomycota	Pleosporales	Pleosporaceae		Alternaria alternata	(Fr.) Keissl.	Associated organism: Allium cepa	Liliaceae	IMI223922	Nigeria	1977	Ebenebe, A.C.
420	119834				Fungi	Ascomycota	Pleosporales	Pleosporaceae		Alternaria alternata	(Fr.) Keissl.	Associated organism: Nicotiana tabacum	Solanaceae	IMI277588	Nigeria	1983	Oyedamola, O.
421	119834				Fungi	Ascomycota	Pleosporales	Pleosporaceae		Alternaria alternata	(Fr.) Keissl.	Associated organism: Capsicum annuum	Solanaceae	IMI285242	Nigeria	1984	Gumel, M.H.
422	119834				Fungi	Ascomycota	Pleosporales	Pleosporaceae		Alternaria alternata	(Fr.) Keissl.	Associated organism: Gramineae	Gramineae	IMI173171	Nigeria	1973	McDonald, D.
423	119834				Fungi	Ascomycota	Pleosporales	Pleosporaceae		Alternaria alternata	(Fr.) Keissl.	Associated organism: Allium cepa	Liliaceae	IMI211062	Nigeria	1977	Ebenebe, A.C.
424	119834				Fungi	Ascomycota	Pleosporales	Pleosporaceae		Alternaria alternata	(Fr.) Keissl.	Substratum: substance, air		IMI230106	Nigeria	1978	Mabadeje, S.A.
425	119834				Fungi	Ascomycota	Pleosporales	Pleosporaceae		Alternaria alternata	(Fr.) Keissl.	Associated organism: Solanum tuberosum	Solanaceae	IMI35033	Ghana	1949	Owen, H.
426	119834				Fungi	Ascomycota	Pleosporales	Pleosporaceae		Alternaria alternata	(Fr.) Keissl.	Associated organism: Lycopersicon esculentum	Solanaceae	IMI224166	Senegal	1978	Collingwood, E.F.
427	119834				Fungi	Ascomycota	Pleosporales	Pleosporaceae		Alternaria alternata	(Fr.) Keissl.	Associated organism: Hevea brasiliensis	Euphorbiaceae	IMI161187	Sierra Leone		Kapooria [Dr]
428	119834				Fungi	Ascomycota	Pleosporales	Pleosporaceae		Alternaria alternata	(Fr.) Keissl.	Associated organism: Capsicum annuum	Solanaceae	IMI223097	Nigeria	1977	Uma, N.U.
429	119834				Fungi	Ascomycota	Pleosporales	Pleosporaceae		Alternaria alternata	(Fr.) Keissl.	Associated organism: Capsicum annuum	Solanaceae	IMI223092	Nigeria	1977	Uma, N.U.
430	119834				Fungi	Ascomycota	Pleosporales	Pleosporaceae		Alternaria alternata	(Fr.) Keissl.	Associated organism: Gossypium	Malvaceae	IMI148897	Nigeria		Quansah, S.K.
431	119834				Fungi	Ascomycota	Pleosporales	Pleosporaceae		Alternaria alternata	(Fr.) Keissl.	Associated organism: Voandzeia subterranea	Leguminosae	IMI216761	Nigeria	1977	Okpala, E.U.
432	119834				Fungi	Ascomycota	Pleosporales	Pleosporaceae		Alternaria alternata	(Fr.) Keissl.	Associated organism: Allium cepa	Liliaceae	IMI211068	Nigeria	1977	Ebenebe, A.C.
433	119834				Fungi	Ascomycota	Pleosporales	Pleosporaceae		Alternaria alternata	(Fr.) Keissl.	Associated organism: Capsicum annuum	Solanaceae	IMI223106	Nigeria	1977	Uma, N.U.
434	119834				Fungi	Ascomycota	Pleosporales	Pleosporaceae		Alternaria alternata	(Fr.) Keissl.	Associated organism: Melongena	Solanaceae	IMI173170	Nigeria	1973	McDonald, D.
435	119834				Fungi	Ascomycota	Pleosporales	Pleosporaceae		Alternaria alternata	(Fr.) Keissl.	Associated organism: Lycopersicon esculentum	Solanaceae	IMI299958	Nigeria	1985	Okoli
436	119834				Fungi	Ascomycota	Pleosporales	Pleosporaceae		Alternaria alternata	(Fr.) Keissl.	Associated organism: Capsicum annuum	Solanaceae	IMI223098	Nigeria	1977	Uma, N.U.
437	119834				Fungi	Ascomycota	Pleosporales	Pleosporaceae		Alternaria alternata	(Fr.) Keissl.	Associated organism: Triticum	Gramineae	IMI173078	Nigeria	1973	Giha, O.H.
438	119834				Fungi	Ascomycota	Pleosporales	Pleosporaceae		Alternaria alternata	(Fr.) Keissl.	Associated organism: Lycopersicon esculentum	Solanaceae	IMI73075	Ghana	1958	Leather, R.I.
439	119834				Fungi	Ascomycota	Pleosporales	Pleosporaceae		Alternaria alternata	(Fr.) Keissl.	Associated organism: Capsicum annuum	Solanaceae	IMI223095	Nigeria	1977	Uma, N.U.
440	119834				Fungi	Ascomycota	Pleosporales	Pleosporaceae		Alternaria alternata	(Fr.) Keissl.	Associated organism: Lycopersicon esculentum	Solanaceae	IMI175034	Nigeria	1974
441	119834				Fungi	Ascomycota	Pleosporales	Pleosporaceae		Alternaria alternata	(Fr.) Keissl.	Associated organism: Allium cepa	Liliaceae	IMI223926	Nigeria	1977	Ebenebe, A.C.
442	119834				Fungi	Ascomycota	Pleosporales	Pleosporaceae		Alternaria alternata	(Fr.) Keissl.	Substratum: substance, air		IMI230047	Nigeria	1978	Mabadeje, S.A.
443	119834				Fungi	Ascomycota	Pleosporales	Pleosporaceae		Alternaria alternata	(Fr.) Keissl.	Associated organism: Hevea brasiliensis	Euphorbiaceae	IMI161161	Sierra Leone		Kapooria [Dr]
444	119834				Fungi	Ascomycota	Pleosporales	Pleosporaceae		Alternaria alternata	(Fr.) Keissl.	Associated organism: Capsicum annuum	Solanaceae	IMI223093	Nigeria	1977	Uma, N.U.
445	119834				Fungi	Ascomycota	Pleosporales	Pleosporaceae		Alternaria alternata	(Fr.) Keissl.	Associated organism: Triticum	Gramineae	IMI173073	Nigeria	1973	Giha, O.H.
446	119834				Fungi	Ascomycota	Pleosporales	Pleosporaceae		Alternaria alternata	(Fr.) Keissl.	Associated organism: Triticum	Gramineae	IMI173081	Nigeria	1973	Giha, O.H.
447	119834				Fungi	Ascomycota	Pleosporales	Pleosporaceae		Alternaria alternata	(Fr.) Keissl.	Associated organism: Capsicum annuum	Solanaceae	IMI223088	Nigeria	1977	Uma, N.U.
448	119834				Fungi	Ascomycota	Pleosporales	Pleosporaceae		Alternaria alternata	(Fr.) Keissl.	Associated organism: Triticum	Gramineae	IMI173074	Nigeria	1973	Giha, O.H.
449	119834				Fungi	Ascomycota	Pleosporales	Pleosporaceae		Alternaria alternata	(Fr.) Keissl.	Associated organism: Allium cepa	Liliaceae	IMI223925	Nigeria	1977	Ebenebe, A.C.
450	119834				Fungi	Ascomycota	Pleosporales	Pleosporaceae		Alternaria alternata	(Fr.) Keissl.	Associated organism: Allium	Liliaceae	IMI145258	Nigeria		McDonald, D.
451	119834				Fungi	Ascomycota	Pleosporales	Pleosporaceae		Alternaria alternata	(Fr.) Keissl.	Associated organism: Triticum	Gramineae	IMI173076	Nigeria	1973	Giha, O.H.
452	119834				Fungi	Ascomycota	Pleosporales	Pleosporaceae		Alternaria alternata	(Fr.) Keissl.	Associated organism: Triticum	Gramineae	IMI173075	Nigeria	1973	Giha, O.H.
453	119834				Fungi	Ascomycota	Pleosporales	Pleosporaceae		Alternaria alternata	(Fr.) Keissl.	Associated organism: Capsicum annuum	Solanaceae	IMI223089	Nigeria	1977	Uma, N.U.
454	292407				Fungi	Ascomycota	Pleosporales	Pleosporaceae		Alternaria brassicicola	(Schwein.) Wiltshire	Associated organism: Brassica oleracea var. gemmifera	Cruciferae	IMI53154	Sierra Leone	1953	Deighton, F.C.
455	292407				Fungi	Ascomycota	Pleosporales	Pleosporaceae		Alternaria brassicicola	(Schwein.) Wiltshire	Associated organism: Brassica oleracea var. botrytis	Cruciferae	IMI53155	Sierra Leone	1953	Deighton, F.C.
456	292407				Fungi	Ascomycota	Pleosporales	Pleosporaceae		Alternaria brassicicola	(Schwein.) Wiltshire	Associated organism: Brassica oleracea	Cruciferae	IMI46738	Sierra Leone	1951	Deighton, F.C.
457	292407				Fungi	Ascomycota	Pleosporales	Pleosporaceae		Alternaria brassicicola	(Schwein.) Wiltshire	Associated organism: Mangifera indica	Anacardiaceae	IMI142406	Nigeria		Simons, J.H.
458	292407				Fungi	Ascomycota	Pleosporales	Pleosporaceae		Alternaria brassicicola	(Schwein.) Wiltshire	Associated organism: Brassica oleracea var. botrytis	Cruciferae	IMI38067	Ghana	1949	Hughes, S.J.
459	292407				Fungi	Ascomycota	Pleosporales	Pleosporaceae		Alternaria brassicicola	(Schwein.) Wiltshire	Associated organism: Brassica oleracea var. capitata	Cruciferae	IMI105013	Guinea	1964	Kranz
460	292407				Fungi	Ascomycota	Pleosporales	Pleosporaceae		Alternaria brassicicola	(Schwein.) Wiltshire	Associated organism: Brassica oleracea	Cruciferae	IMI975	Sierra Leone	1945	Deighton, F.C.
461	292407				Fungi	Ascomycota	Pleosporales	Pleosporaceae		Alternaria brassicicola	(Schwein.) Wiltshire	Associated organism: Brassica oleracea	Cruciferae	IMI976	Sierra Leone	1945	Deighton, F.C.
462	292407				Fungi	Ascomycota	Pleosporales	Pleosporaceae		Alternaria brassicicola	(Schwein.) Wiltshire	Associated organism: Brassica	Cruciferae	IMI83860	Nigeria	1960	Bailey, A.G.
463	292407				Fungi	Ascomycota	Pleosporales	Pleosporaceae		Alternaria brassicicola	(Schwein.) Wiltshire	Associated organism: Brassica oleracea var. botrytis	Cruciferae	IMI38069a	Ghana	1949	Hughes, S.J.
464	100064				Fungi	Ascomycota	Capnodiales	Mycosphaerellaceae		Mycosphaerella brassicicola	(Duby) Lindau	Associated organism: Brassica oleracea var. botrytis	Cruciferae	IMI38069b	Ghana	1949	Hughes, S.J.
465	210205				Fungi	Ascomycota	Pleosporales	Pleosporaceae		Alternaria citri	Ellis & N. Pierce	Substratum: fruit. Associated organism: Citrullus	Cucurbitaceae	IMI244161a	Nigeria	1980	Gumel, M.H.
466	294915				Fungi	Ascomycota	Capnodiales	Davidiellaceae		Cladosporium cladosporioides	(Fresen.) G.A. de Vries	Associated organism: Citrullus	Cucurbitaceae	IMI244161b	Nigeria	1980	Gumel, M.H.
467	118901				Fungi	Ascomycota	Pleosporales	Pleosporaceae		Alternaria crassa	(Sacc.) Rands	Associated organism: Datura stramonium	Solanaceae	IMI74654	Nigeria	1958	Harris, E.
468	100434				Fungi	Ascomycota	Pleosporales	Pleosporaceae		Alternaria cucumerina	(Ellis & Everh.) J.A. Elliott	Associated organism: Cucurbita moschata	Cucurbitaceae	IMI158617	Nigeria		Epenhuijson, C.W. van
469	100434				Fungi	Ascomycota	Pleosporales	Pleosporaceae		Alternaria cucumerina	(Ellis & Everh.) J.A. Elliott	Substratum: fruit. Associated organism: Citrullus	Cucurbitaceae	IMI244160	Nigeria	1980	Gumel, M.H.
470	100434				Fungi	Ascomycota	Pleosporales	Pleosporaceae		Alternaria cucumerina	(Ellis & Everh.) J.A. Elliott	Associated organism: Cucurbita pepo	Cucurbitaceae	IMI75927	Nigeria	1959	Bailey, A.G.
471	284025				Fungi	Ascomycota	Pleosporales	Pleosporaceae		Alternaria dauci	(J.G. Ku<umlaut>hn) J.W. Groves & Skolko	Substratum: leaf. Associated organism: Daucus carota	Umbelliferae	IMI58484	Ghana	1954	Peacock, F.C.
472	284025				Fungi	Ascomycota	Pleosporales	Pleosporaceae		Alternaria dauci	(J.G. Ku<umlaut>hn) J.W. Groves & Skolko	Associated organism: Daucus carota	Umbelliferae	IMI58485	Ghana	1954	Madelin, M.F.
473	284025				Fungi	Ascomycota	Pleosporales	Pleosporaceae		Alternaria dauci	(J.G. Ku<umlaut>hn) J.W. Groves & Skolko	Associated organism: Daucus carota	Umbelliferae	IMI93145	Guinea	1962	Kranz, J.
474	284025				Fungi	Ascomycota	Pleosporales	Pleosporaceae		Alternaria dauci	(J.G. Ku<umlaut>hn) J.W. Groves & Skolko	Associated organism: Daucus carota	Umbelliferae	IMI75776	Nigeria	1959	Harris, E.
475	284025				Fungi	Ascomycota	Pleosporales	Pleosporaceae		Alternaria dauci	(J.G. Ku<umlaut>hn) J.W. Groves & Skolko	Associated organism: Daucus carota	Umbelliferae	IMI39109	Ghana	1950	Hughes, S.J.
476	284025				Fungi	Ascomycota	Pleosporales	Pleosporaceae		Alternaria dauci	(J.G. Ku<umlaut>hn) J.W. Groves & Skolko	Associated organism: Daucus carota	Umbelliferae	IMI24400	Ghana	1948
477	284025				Fungi	Ascomycota	Pleosporales	Pleosporaceae		Alternaria dauci	(J.G. Ku<umlaut>hn) J.W. Groves & Skolko	Associated organism: Daucus carota	Umbelliferae	IMI151447	Nigeria		McDonald, D.
478	326055				Fungi	Ascomycota	Pleosporales	Pleosporaceae		Alternaria longissima	Deighton & MacGarvie	Associated organism: Zea mays	Gramineae	IMI102267a	Guinea	1963	Kranz, J.
479	9358				Fungi	Ascomycota	Pleosporales			Phoma	Sacc.	Associated organism: Zea mays	Gramineae	IMI102267b	Guinea	1963	Kranz, J.
480	294915				Fungi	Ascomycota	Capnodiales	Davidiellaceae		Cladosporium cladosporioides	(Fresen.) G.A. de Vries	Associated organism: Zea mays	Gramineae	IMI102267c	Guinea	1963	Kranz, J.
481	326055				Fungi	Ascomycota	Pleosporales	Pleosporaceae		Alternaria longissima	Deighton & MacGarvie	Associated organism: Zea mays	Gramineae	IMI110802	Nigeria		Mabadeje, S.A.
482	326055				Fungi	Ascomycota	Pleosporales	Pleosporaceae		Alternaria longissima	Deighton & MacGarvie	Substratum: seed. Associated organism: Vigna unguiculata	Leguminosae	IMI323835a	Nigeria	1988	Jude, E.A.
483	119834				Fungi	Ascomycota	Pleosporales	Pleosporaceae		Alternaria alternata	(Fr.) Keissl.	Associated organism: Vigna unguiculata	Leguminosae	IMI323835b	Nigeria	1988	Jude, E.A.
484	326055				Fungi	Ascomycota	Pleosporales	Pleosporaceae		Alternaria longissima	Deighton & MacGarvie	Associated organism: Sorghum	Gramineae	IMI117885	Nigeria		Kesy, M.; Macgarvie, Q.M.
485	326055				Fungi	Ascomycota	Pleosporales	Pleosporaceae		Alternaria longissima	Deighton & MacGarvie	Associated organism: Sorghum	Gramineae	IMI118837	Nigeria		Noble, M.
486	326055				Fungi	Ascomycota	Pleosporales	Pleosporaceae		Alternaria longissima	Deighton & MacGarvie	Associated organism: Sorghum	Gramineae	IMI117887	Nigeria		Kesy, M.; Macgarvie, Q.M.
487	326055				Fungi	Ascomycota	Pleosporales	Pleosporaceae		Alternaria longissima	Deighton & MacGarvie	Associated organism: Oryza sativa	Gramineae	IMI71463a	Nigeria	1957	Harris, E.
488	308514				Fungi	Ascomycota	Pleosporales	Pleosporaceae		Alternaria padwickii	(Ganguly) M.B. Ellis	Associated organism: Oryza sativa	Gramineae	IMI71463b	Nigeria	1957	Harris, E.
489	326055				Fungi	Ascomycota	Pleosporales	Pleosporaceae		Alternaria longissima	Deighton & MacGarvie	Associated organism: Sorghum	Gramineae	IMI117886	Nigeria		Kesy, M.; Macgarvie, Q.M.
490	326055				Fungi	Ascomycota	Pleosporales	Pleosporaceae		Alternaria longissima	Deighton & MacGarvie	Associated organism: Sorghum	Gramineae	IMI117884	Nigeria		Kesy, M.; Macgarvie, Q.M.
491	326055				Fungi	Ascomycota	Pleosporales	Pleosporaceae		Alternaria longissima	Deighton & MacGarvie	Substratum: leaf. Associated organism: Solanum melongena	Solanaceae	IMI8487	Sierra Leone	1946	Deighton, F.C.
492	206706				Fungi	Ascomycota	Pleosporales	Pleosporaceae		Alternaria macrospora	Zimm.	Associated organism: Gossypium hirsutum	Malvaceae	IMI74666	Nigeria	1958	Harris, E.
493	206706				Fungi	Ascomycota	Pleosporales	Pleosporaceae		Alternaria macrospora	Zimm.	Associated organism: Gossypium hirsutum	Malvaceae	IMI33544	Ghana	1949
494	206706				Fungi	Ascomycota	Pleosporales	Pleosporaceae		Alternaria macrospora	Zimm.	Associated organism: Gossypium hirsutum	Malvaceae	IMI63709	Nigeria	1956	Harrison, E.
495	206706				Fungi	Ascomycota	Pleosporales	Pleosporaceae		Alternaria macrospora	Zimm.	Associated organism: Gossypium	Malvaceae	IMI180284	Nigeria	1973	McDonald, D.
496	206706				Fungi	Ascomycota	Pleosporales	Pleosporaceae		Alternaria macrospora	Zimm.	Associated organism: Leguminosae	Leguminosae	IMI971	Sierra Leone	1945	Deighton, F.C.
497	206706				Fungi	Ascomycota	Pleosporales	Pleosporaceae		Alternaria macrospora	Zimm.	Associated organism: Gossypium peruvianum	Malvaceae	IMI963	Nigeria	1945	Jones
498	206706				Fungi	Ascomycota	Pleosporales	Pleosporaceae		Alternaria macrospora	Zimm.	Associated organism: Coreopsis drummondii	Compositae	IMI968	Sierra Leone	1945	Deighton, F.C.
499	206706				Fungi	Ascomycota	Pleosporales	Pleosporaceae		Alternaria macrospora	Zimm.	Associated organism: Gossypium	Malvaceae	IMI14758	Nigeria	1947	Janes
500	206706				Fungi	Ascomycota	Pleosporales	Pleosporaceae		Alternaria macrospora	Zimm.	Associated organism: Gossypium	Malvaceae	IMI114606	Nigeria		Keay, M.A.
501	206706				Fungi	Ascomycota	Pleosporales	Pleosporaceae		Alternaria macrospora	Zimm.	Associated organism: Sida carpinifolia	Malvaceae	IMI95611	Guinea	1962	Kranz, J.
502	206706				Fungi	Ascomycota	Pleosporales	Pleosporaceae		Alternaria macrospora	Zimm.	Associated organism: Gossypium	Malvaceae	IMI964	Ghana	1945	Clerk
503	308514				Fungi	Ascomycota	Pleosporales	Pleosporaceae		Alternaria padwickii	(Ganguly) M.B. Ellis	Associated organism: Oryza sativa	Gramineae	IMI153756	Nigeria	1971	Lamey, H.A.
504	308514				Fungi	Ascomycota	Pleosporales	Pleosporaceae		Alternaria padwickii	(Ganguly) M.B. Ellis	Associated organism: Oryza sativa	Gramineae	IMI153757	Nigeria	1971	Lamey, H.A.
505	308514				Fungi	Ascomycota	Pleosporales	Pleosporaceae		Alternaria padwickii	(Ganguly) M.B. Ellis	Associated organism: Oryza sativa	Gramineae	IMI70071	Nigeria	1957	Harrison, E.
506	215273				Fungi	Ascomycota	Pleosporales	Pleosporaceae		Alternaria porri	(Ellis) Cif.	Associated organism: Allium porrum	Liliaceae	IMI74665	Nigeria	1958	Harris, E.
507	215273				Fungi	Ascomycota	Pleosporales	Pleosporaceae		Alternaria porri	(Ellis) Cif.	Substratum: leaf. Associated organism: Allium	Liliaceae	IMI144093	Nigeria		Keay, M.A.
508	215273				Fungi	Ascomycota	Pleosporales	Pleosporaceae		Alternaria porri	(Ellis) Cif.	Substratum: leaf. Associated organism: Allium	Liliaceae	IMI215960	Nigeria	1977	Ebenebe, A.C.
509	215273				Fungi	Ascomycota	Pleosporales	Pleosporaceae		Alternaria porri	(Ellis) Cif.	Substratum: leaf. Associated organism: Allium	Liliaceae	IMI215962a	Nigeria	1977	Ebenebe, A.C.
510	260903				Fungi	Ascomycota		Glomerellaceae		Colletotrichum circinans	(Berk.) Voglino	Associated organism: Allium	Liliaceae	IMI215962b	Nigeria	1977	Ebenebe, A.C.
511	215273				Fungi	Ascomycota	Pleosporales	Pleosporaceae		Alternaria porri	(Ellis) Cif.	Associated organism: Allium cepa	Liliaceae	IMI70073	Nigeria	1957	Harrison, E.
512	215273				Fungi	Ascomycota	Pleosporales	Pleosporaceae		Alternaria porri	(Ellis) Cif.	Associated organism: Allium cepa	Liliaceae	IMI75941	Nigeria	1959	Bailey, A.G.
513	215273				Fungi	Ascomycota	Pleosporales	Pleosporaceae		Alternaria porri	(Ellis) Cif.	Associated organism: Allium	Liliaceae	IMI151446	Nigeria		McDonald, D.
514	215273				Fungi	Ascomycota	Pleosporales	Pleosporaceae		Alternaria porri	(Ellis) Cif.	Substratum: leaf. Associated organism: Allium	Liliaceae	IMI215956	Nigeria	1977	Ebenebe, A.C.
515	215273				Fungi	Ascomycota	Pleosporales	Pleosporaceae		Alternaria porri	(Ellis) Cif.	Associated organism: Allium	Liliaceae	IMI93194	Guinea	1962	Kranz, J.
516	215273				Fungi	Ascomycota	Pleosporales	Pleosporaceae		Alternaria porri	(Ellis) Cif.	Substratum: leaf. Associated organism: Allium	Liliaceae	IMI215958	Nigeria	1977	Ebenebe, A.C.
517	215273				Fungi	Ascomycota	Pleosporales	Pleosporaceae		Alternaria porri	(Ellis) Cif.	Substratum: leaf. Associated organism: Allium	Liliaceae	IMI215957	Nigeria	1977	Ebenebe, A.C.
518	215273				Fungi	Ascomycota	Pleosporales	Pleosporaceae		Alternaria porri	(Ellis) Cif.	Substratum: leaf. Associated organism: Allium	Liliaceae	IMI215959	Nigeria	1977	Ebenebe, A.C.
519	215273				Fungi	Ascomycota	Pleosporales	Pleosporaceae		Alternaria porri	(Ellis) Cif.	Substratum: leaf. Associated organism: Allium	Liliaceae	IMI215963	Nigeria	1977	Ebenebe, A.C.
520	215273				Fungi	Ascomycota	Pleosporales	Pleosporaceae		Alternaria porri	(Ellis) Cif.	Substratum: leaf. Associated organism: Allium	Liliaceae	IMI215961	Nigeria	1977	Ebenebe, A.C.
521	276047				Fungi	Ascomycota	Pleosporales	Pleosporaceae		Alternaria radicina	Meier, Drechsler & E.D. Eddy	Associated organism: Daucus carota	Umbelliferae	IMI133557	Nigeria	1968	Quansah, S.K.
522	292430				Fungi	Ascomycota	Pleosporales	Pleosporaceae		Alternaria sesami	(Kawam.) Mohanty & Behera	Associated organism: Sesamum orientale	Pedaliaceae	IMI101860	Nigeria	1963	Falmir
523	292430				Fungi	Ascomycota	Pleosporales	Pleosporaceae		Alternaria sesami	(Kawam.) Mohanty & Behera	Associated organism: Sesamum orientale	Pedaliaceae	IMI101859	Nigeria	1963	Falmir
524	292430				Fungi	Ascomycota	Pleosporales	Pleosporaceae		Alternaria sesami	(Kawam.) Mohanty & Behera	Associated organism: Sesamum orientale	Pedaliaceae	IMI101862	Nigeria	1963	Falmir
525	292430				Fungi	Ascomycota	Pleosporales	Pleosporaceae		Alternaria sesami	(Kawam.) Mohanty & Behera	Associated organism: Sesamum indicum	Pedaliaceae	IMI96313	Nigeria	1962	Simons, J.H.
526	292430				Fungi	Ascomycota	Pleosporales	Pleosporaceae		Alternaria sesami	(Kawam.) Mohanty & Behera	Associated organism: Sesamum orientale	Pedaliaceae	IMI101861	Nigeria	1963	Falmir
527	444460				Fungi	Ascomycota	Pleosporales	Pleosporaceae		Alternaria solani	Sorauer	Substratum: leaf. Associated organism: Solanum tuberosum	Solanaceae	IMI95708	Guinea	1962	Adames, P.
528	444460				Fungi	Ascomycota	Pleosporales	Pleosporaceae		Alternaria solani	Sorauer	Substratum: leaf. Associated organism: Solanum tuberosum	Solanaceae	IMI95710	Guinea	1962	Adames, P.
529	444460				Fungi	Ascomycota	Pleosporales	Pleosporaceae		Alternaria solani	Sorauer	Substratum: leaf. Associated organism: Solanum tuberosum	Solanaceae	IMI95711	Guinea	1962	Adames, P.
530	444460				Fungi	Ascomycota	Pleosporales	Pleosporaceae		Alternaria solani	Sorauer	Associated organism: Solanum tuberosum	Solanaceae	IMI114719	Nigeria	1965	Keay, M.A.
531	444460				Fungi	Ascomycota	Pleosporales	Pleosporaceae		Alternaria solani	Sorauer	Associated organism: Lycopersicon esculentum	Solanaceae	IMI212054	Nigeria	1977	Erinle, I.D.
532	444460				Fungi	Ascomycota	Pleosporales	Pleosporaceae		Alternaria solani	Sorauer	Substratum: leaf. Associated organism: Plantae	Plantae	IMI165215	Nigeria	1972	Erinle, I.D.
533	444460				Fungi	Ascomycota	Pleosporales	Pleosporaceae		Alternaria solani	Sorauer	Associated organism: Lycopersicon esculentum	Solanaceae	IMI188897a	Togo	1974
534	280005				Fungi	Ascomycota	Pleosporales	Pleosporaceae		Alternaria tenuissima	(Kunze) Wiltshire	Associated organism: Lycopersicon esculentum	Solanaceae	IMI188897b	Togo	1974
535	444460				Fungi	Ascomycota	Pleosporales	Pleosporaceae		Alternaria solani	Sorauer	Associated organism: Lycopersicon esculentum	Solanaceae	IMI151445	Nigeria		McDonald, D.
536	444460				Fungi	Ascomycota	Pleosporales	Pleosporaceae		Alternaria solani	Sorauer	Associated organism: Lycopersicon esculentum	Solanaceae	IMI70268	Ghana	1957	Leather, R.I.
537	444460				Fungi	Ascomycota	Pleosporales	Pleosporaceae		Alternaria solani	Sorauer	Associated organism: Solanum tuberosum	Solanaceae	IMI63697	Nigeria	1956	Harrison, E.
538	444460				Fungi	Ascomycota	Pleosporales	Pleosporaceae		Alternaria solani	Sorauer	Associated organism: Lycopersicon esculentum	Solanaceae	IMI63706	Nigeria	1956	Harrison, E.
539	444460				Fungi	Ascomycota	Pleosporales	Pleosporaceae		Alternaria solani	Sorauer	Associated organism: Lycopersicon esculentum	Solanaceae	IMI137675	Nigeria		Keay, M.A.
540	119596				Fungi	Ascomycota	Pleosporales	Pleosporaceae		Alternaria tabacina	(Ellis & Everh.) Hori	Associated organism: Nicotiana tabacum	Solanaceae	IMI148274	Nigeria		Fajola, A.D.
541	119596				Fungi	Ascomycota	Pleosporales	Pleosporaceae		Alternaria tabacina	(Ellis & Everh.) Hori	Associated organism: Nicotiana tabacum	Solanaceae	IMI145250	Nigeria		McDonald, D.
542	280005				Fungi	Ascomycota	Pleosporales	Pleosporaceae		Alternaria tenuissima	(Kunze) Wiltshire	Associated organism: Capsicum annuum	Solanaceae	IMI285238	Nigeria	1984	Gumel, M.H.
543	280005				Fungi	Ascomycota	Pleosporales	Pleosporaceae		Alternaria tenuissima	(Kunze) Wiltshire	Substratum: seed. Associated organism: Triticum	Gramineae	IMI229312	Nigeria	1978	Auta Andu
544	280005				Fungi	Ascomycota	Pleosporales	Pleosporaceae		Alternaria tenuissima	(Kunze) Wiltshire	Associated organism: Capsicum annuum	Solanaceae	IMI285231	Nigeria	1984	Gumel, M.H.
545	280005				Fungi	Ascomycota	Pleosporales	Pleosporaceae		Alternaria tenuissima	(Kunze) Wiltshire	Associated organism: Apium graveolens	Umbelliferae	IMI73526	Nigeria	1958	Harris, E.
546	280005				Fungi	Ascomycota	Pleosporales	Pleosporaceae		Alternaria tenuissima	(Kunze) Wiltshire	Associated organism: Lycopersicon esculentum	Solanaceae	IMI188902a	Togo	1974
547	296024				Fungi	Ascomycota	Pleosporales	Corynesporascaceae		Corynespora cassiicola	(Berk. & M.A. Curtis) C.T. Wei	Associated organism: Lycopersicon esculentum	Solanaceae	IMI188902b	Togo	1974
548	321578				Fungi	Ascomycota	Capnodiales	Mycosphaerellaceae		Pseudocercospora fuligena	(Roldan) Deighton	Associated organism: Lycopersicon esculentum	Solanaceae	IMI188902c	Togo	1974
549	280005				Fungi	Ascomycota	Pleosporales	Pleosporaceae		Alternaria tenuissima	(Kunze) Wiltshire	Substratum: leaf. Associated organism: Phoenix dactylifera	Palmae	IMI314496	Nigeria	1987	Obinwa, E.
550	280005				Fungi	Ascomycota	Pleosporales	Pleosporaceae		Alternaria tenuissima	(Kunze) Wiltshire	Associated organism: Allium cepa	Liliaceae	IMI110685	Gambia		Gilman
551	280005				Fungi	Ascomycota	Pleosporales	Pleosporaceae		Alternaria tenuissima	(Kunze) Wiltshire	Associated organism: Vigna unguiculata	Leguminosae	IMI282576	Nigeria	1984	Parkinson, V.O.
552	280005				Fungi	Ascomycota	Pleosporales	Pleosporaceae		Alternaria tenuissima	(Kunze) Wiltshire	Substratum: leaf. Associated organism: Manihot esculenta	Euphorbiaceae	IMI317958	Nigeria	1987	Damagun [Mrs]
553	280005				Fungi	Ascomycota	Pleosporales	Pleosporaceae		Alternaria tenuissima	(Kunze) Wiltshire	Associated organism: Capsicum annuum	Solanaceae	IMI285239	Nigeria	1984	Gumel, M.H.
554	280005				Fungi	Ascomycota	Pleosporales	Pleosporaceae		Alternaria tenuissima	(Kunze) Wiltshire	Associated organism: Crotalaria retusa	Leguminosae	IMI95633a	Guinea	1962	Kranz, J.
555	254776		Nigrospora oryzae		Fungi	Ascomycota	Trichosphaeriales			Nigrospora sphaerica	(Sacc.) E.W. Mason	Associated organism: Crotalaria retusa	Leguminosae	IMI95633b	Guinea	1962	Kranz, J.
556	9384				Fungi	Ascomycota	Botryosphaeriales	Botryosphaeriaceae		Phyllosticta	Pers.	Associated organism: Crotalaria retusa	Leguminosae	IMI95633c	Guinea	1962	Kranz, J.
557	280005				Fungi	Ascomycota	Pleosporales	Pleosporaceae		Alternaria tenuissima	(Kunze) Wiltshire	Associated organism: Zea mays	Gramineae	IMI301005	Nigeria	1986	Fapohunda, S.O.
558	280005				Fungi	Ascomycota	Pleosporales	Pleosporaceae		Alternaria tenuissima	(Kunze) Wiltshire	Associated organism: Cucurbita pepo	Cucurbitaceae	IMI181261	Nigeria	1974	McDonald, D.
559	326079				Fungi	Ascomycota	Pleosporales	Pleosporaceae		Alternaria triticina	Prasada & Prabhu	Associated organism: Triticum	Gramineae	IMI183068a	Nigeria	1974	Giha, O.H.
560	160372		Alternaria infectoria		Fungi	Ascomycota	Pleosporales	Pleosporaceae		Pleospora infectoria	Fuckel	Associated organism: Triticum	Gramineae	IMI183068b	Nigeria	1974	Giha, O.H.
561	326079				Fungi	Ascomycota	Pleosporales	Pleosporaceae		Alternaria triticina	Prasada & Prabhu	Associated organism: Triticum	Gramineae	IMI183078	Nigeria	1974	Giha, O.H.
562	326079				Fungi	Ascomycota	Pleosporales	Pleosporaceae		Alternaria triticina	Prasada & Prabhu	Associated organism: Triticum	Gramineae	IMI183075	Nigeria	1974	Giha, O.H.
563	326079				Fungi	Ascomycota	Pleosporales	Pleosporaceae		Alternaria triticina	Prasada & Prabhu	Associated organism: Triticum	Gramineae	IMI183079	Nigeria	1974	Giha, O.H.
564	326079				Fungi	Ascomycota	Pleosporales	Pleosporaceae		Alternaria triticina	Prasada & Prabhu	Associated organism: Triticum	Gramineae	IMI183080	Nigeria	1974	Giha, O.H.
565	326079				Fungi	Ascomycota	Pleosporales	Pleosporaceae		Alternaria triticina	Prasada & Prabhu	Substratum: seed. Associated organism: Triticum	Gramineae	IMI191420	Nigeria	1975	Giha, O.H.
566	326079				Fungi	Ascomycota	Pleosporales	Pleosporaceae		Alternaria triticina	Prasada & Prabhu	Substratum: seed. Associated organism: Triticum	Gramineae	IMI191424	Nigeria	1975	Giha, O.H.
567	326079				Fungi	Ascomycota	Pleosporales	Pleosporaceae		Alternaria triticina	Prasada & Prabhu	Associated organism: Triticum	Gramineae	IMI183069	Nigeria	1974	Giha, O.H.
568	326079				Fungi	Ascomycota	Pleosporales	Pleosporaceae		Alternaria triticina	Prasada & Prabhu	Associated organism: Triticum	Gramineae	IMI173072	Nigeria	1973	Giha, O.H.
569	326079				Fungi	Ascomycota	Pleosporales	Pleosporaceae		Alternaria triticina	Prasada & Prabhu	Associated organism: Triticum	Gramineae	IMI183077	Nigeria	1974	Giha, O.H.
570	326079				Fungi	Ascomycota	Pleosporales	Pleosporaceae		Alternaria triticina	Prasada & Prabhu	Associated organism: Triticum	Gramineae	IMI183076	Nigeria	1974	Giha, O.H.
571	326079				Fungi	Ascomycota	Pleosporales	Pleosporaceae		Alternaria triticina	Prasada & Prabhu	Substratum: seed. Associated organism: Triticum	Gramineae	IMI191422	Nigeria	1975	Giha, O.H.
572	326079				Fungi	Ascomycota	Pleosporales	Pleosporaceae		Alternaria triticina	Prasada & Prabhu	Associated organism: Triticum	Gramineae	IMI183072	Nigeria	1974	Giha, O.H.
573	326079				Fungi	Ascomycota	Pleosporales	Pleosporaceae		Alternaria triticina	Prasada & Prabhu	Substratum: seed. Associated organism: Triticum	Gramineae	IMI191423	Nigeria	1975	Giha, O.H.
574	326079				Fungi	Ascomycota	Pleosporales	Pleosporaceae		Alternaria triticina	Prasada & Prabhu	Associated organism: Triticum	Gramineae	IMI183070a	Nigeria	1974	Giha, O.H.
575	160372		Alternaria infectoria		Fungi	Ascomycota	Pleosporales	Pleosporaceae		Pleospora infectoria	Fuckel	Associated organism: Triticum	Gramineae	IMI183070b	Nigeria	1974	Giha, O.H.
576	326079				Fungi	Ascomycota	Pleosporales	Pleosporaceae		Alternaria triticina	Prasada & Prabhu	Substratum: seed. Associated organism: Triticum	Gramineae	IMI191421	Nigeria	1975	Giha, O.H.
577	326079				Fungi	Ascomycota	Pleosporales	Pleosporaceae		Alternaria triticina	Prasada & Prabhu	Associated organism: Triticum	Gramineae	IMI183074a	Nigeria	1974	Giha, O.H.
578	160372		Alternaria infectoria		Fungi	Ascomycota	Pleosporales	Pleosporaceae		Pleospora infectoria	Fuckel	Associated organism: Triticum	Gramineae	IMI183074b	Nigeria	1974	Giha, O.H.
579	326079				Fungi	Ascomycota	Pleosporales	Pleosporaceae		Alternaria triticina	Prasada & Prabhu	Associated organism: Triticum	Gramineae	IMI183073	Nigeria	1974	Giha, O.H.
580	284044				Fungi	Ascomycota	Pleosporales	Pleosporaceae		Alternaria zinniae	H. Pape	Substratum: stem. Associated organism: Zinnia	Compositae	IMI39483a	Ghana	1950	Hughes, S.J.
581	259713		Colletotrichum truncatum		Fungi	Ascomycota		Glomerellaceae		Colletotrichum capsici	(Syd.) E.J. Butler & Bisby	Associated organism: Zinnia	Compositae	IMI39483b	Ghana	1950	Hughes, S.J.
582	7681				Fungi	Ascomycota	Capnodiales	Davidiellaceae		Cladosporium	Link	Associated organism: Zinnia	Compositae	IMI39483c	Ghana	1950	Hughes, S.J.
583	284044				Fungi	Ascomycota	Pleosporales	Pleosporaceae		Alternaria zinniae	H. Pape	Associated organism: Zinnia	Compositae	IMI39484	Ghana	1950	Hughes, S.J.
584	284044				Fungi	Ascomycota	Pleosporales	Pleosporaceae		Alternaria zinniae	M.B. Ellis	Associated organism: Tagetes patula	Compositae	IMI95615	Guinea	1962	Kranz, J.
585	284044				Fungi	Ascomycota	Pleosporales	Pleosporaceae		Alternaria zinniae	M.B. Ellis	Associated organism: Ageratum	Compositae	IMI95612	Guinea	1962	Kranz, J.
586	284044				Fungi	Ascomycota	Pleosporales	Pleosporaceae		Alternaria zinniae	M.B. Ellis	Associated organism: Coreopsis drummondii	Compositae	IMI49511	Sierra Leone	1952	Deighton, F.C.
587	516814		Amauroderma preussii		Fungi	Basidiomycota	Polyporales	Ganodermataceae		Amauroderma rugosissimum	Lloyd	Substratum: plant. Associated organism: Guibourtia copallifera	Leguminosae	IMI38375	Sierra Leone	1949	Deighton, F.C.
588	107717				Fungi	Basidiomycota	Polyporales	Ganodermataceae		Amauroderma rugosum	(Blume & T. Nees) Torrend	Substratum: substance, soil		IMI49417	Sierra Leone	1952	Deighton, F.C.
589	107717				Fungi	Basidiomycota	Polyporales	Ganodermataceae		Amauroderma rugosum	(Blume & T. Nees) Torrend	Associated organism: Plantae	Plantae	IMI48084	Sierra Leone	1951
590	107717				Fungi	Basidiomycota	Polyporales	Ganodermataceae		Amauroderma rugosum	(Blume & T. Nees) Torrend	Substratum: substance, soil		IMI40205	Sierra Leone	1950	Deighton, F.C.
591	107717				Fungi	Basidiomycota	Polyporales	Ganodermataceae		Amauroderma rugosum	(Blume & T. Nees) Torrend	Substratum: substance, soil		IMI40195	Sierra Leone	1950	Deighton, F.C.
592	107717				Fungi	Basidiomycota	Polyporales	Ganodermataceae		Amauroderma rugosum	(Blume & T. Nees) Torrend	Substratum: substance, soil		IMI52332	Sierra Leone	1953	Deighton, F.C.
593	326132				Fungi	Basidiomycota	Polyporales	Ganodermataceae		Amauroderma sericatum	(Lloyd) Wakef.			IMI33015	Sierra Leone	1949	Deighton, F.C.
594	534967	Amauroderma trulliforme	Amauroderma trulliforme		Fungi	Basidiomycota	Polyporales	Ganodermataceae		Amauroderma trulliformis	Lloyd	Substratum: substance, soil. Associated organism: Magnoliopsida	Plantae	IMI40277	Sierra Leone	1950	Deighton, F.C.
595	121228				Fungi	Ascomycota	Meliolales	Meliolaceae		Amazonia psychotriae	(Henn.) Theiss.	Associated organism: Chassalia kolly	Rubiaceae	IMI25552a	Sierra Leone	1948	Deighton, F.C.
596	339493				Fungi	Ascomycota				Spiropes effusus	(Pat.) M.B. Ellis	Associated organism: Chassalia kolly	Rubiaceae	IMI25552b	Sierra Leone	1948	Deighton, F.C.
597	300637				Fungi	Ascomycota	Meliolales	Meliolaceae		Meliola imperspicua	Deighton	Associated organism: Chassalia kolly	Rubiaceae	IMI25552c	Sierra Leone	1948	Deighton, F.C.
598	121228				Fungi	Ascomycota	Meliolales	Meliolaceae		Amazonia psychotriae	(Henn.) Theiss.	Associated organism: Chassalia kolly	Rubiaceae	IMI25553a	Sierra Leone	1948	Deighton, F.C.
599	339493				Fungi	Ascomycota				Spiropes effusus	(Pat.) M.B. Ellis	Associated organism: Chassalia kolly	Rubiaceae	IMI25553b	Sierra Leone	1948	Deighton, F.C.
600	121997				Fungi	Ascomycota	Microthyriales	Microthyriaceae		Trichothyrium asterophorum	(Berk. & Broome) Ho<umlaut>hn.	Associated organism: Chassalia kolly	Rubiaceae	IMI25553c	Sierra Leone	1948	Deighton, F.C.
601	300637				Fungi	Ascomycota	Meliolales	Meliolaceae		Meliola imperspicua	Deighton	Associated organism: Chassalia kolly	Rubiaceae	IMI25553d	Sierra Leone	1948	Deighton, F.C.
602	121228				Fungi	Ascomycota	Meliolales	Meliolaceae		Amazonia psychotriae	(Henn.) Theiss.	Associated organism: Psychotria warneckei	Rubiaceae	IMI39802a	Ghana	1950	Hughes, S.J.
603	339493				Fungi	Ascomycota				Spiropes effusus	(Pat.) M.B. Ellis	Associated organism: Psychotria warneckei	Rubiaceae	IMI39802b	Ghana	1950	Hughes, S.J.
604	121228				Fungi	Ascomycota	Meliolales	Meliolaceae		Amazonia psychotriae	(Henn.) Theiss.	Associated organism: Psychotria warneckei	Rubiaceae	IMI39828a	Ghana	1950	Hughes, S.J.
605	339493				Fungi	Ascomycota				Spiropes effusus	(Pat.) M.B. Ellis	Associated organism: Psychotria warneckei	Rubiaceae	IMI39828b	Ghana	1950	Hughes, S.J.
606	284124				Fungi	Ascomycota	Meliolales	Meliolaceae		Amazonia tetrorchidii	Hansf.	Associated organism: Tetrorchidium didymostemon	Euphorbiaceae	IMI57260a	Sierra Leone	1954	Deighton, F.C.
607	311046				Fungi	Ascomycota				Chionomyces meliolicola	(Cif.) Deighton & Piroz.	Associated organism: Tetrorchidium didymostemon	Euphorbiaceae	IMI57260b	Sierra Leone	1954	Deighton, F.C.
608	309366				Fungi	Ascomycota				Atractilina parasitica	(G. Winter) Deighton & Piroz.	Associated organism: Tetrorchidium didymostemon	Euphorbiaceae	IMI57260c	Sierra Leone	1954	Deighton, F.C.
609	339493				Fungi	Ascomycota				Spiropes effusus	(Pat.) M.B. Ellis	Associated organism: Tetrorchidium didymostemon	Euphorbiaceae	IMI57260d	Sierra Leone	1954	Deighton, F.C.
610	284124				Fungi	Ascomycota	Meliolales	Meliolaceae		Amazonia tetrorchidii	Hansf.	Associated organism: Tetrorchidium didymostemon	Euphorbiaceae	IMI23708	Sierra Leone	1948	Deighton, F.C.
611	284124				Fungi	Ascomycota	Meliolales	Meliolaceae		Amazonia tetrorchidii	Hansf.	Associated organism: Tetrorchidium didymostemon	Euphorbiaceae	IMI23707	Sierra Leone	1948	Deighton, F.C.
612	7118				Fungi	Ascomycota				Amblyosporium	Fresen.	Associated organism: Elaeis guineensis	Palmae	IMI38254	Sierra Leone	1949	Deighton, F.C.
613	7118				Fungi	Ascomycota				Amblyosporium	Fresen.	Substratum: plant. Associated organism: Theobroma cacao	Sterculiaceae	IMI38729	Sierra Leone	1949	Deighton, F.C.
614	7118				Fungi	Ascomycota				Amblyosporium	Fresen.	Associated organism: Cola nitida	Sterculiaceae	IMI38693	Sierra Leone	1949	Deighton, F.C.
615	7127				Fungi	Ascomycota	Helotiales	Sclerotiniaceae		Amerosporium	Speg.	Associated organism: Phragmites vulgaris	Gramineae	IMI47228	Sierra Leone	1951	Deighton, F.C.
616	121267				Fungi	Ascomycota	Pleosporales	Phaeosphaeriaceae		Ampelomyces quisqualis	Ces.	Associated organism: Citrullus	Cucurbitaceae	IMI159452b	Nigeria		Maduewesi, J.N.C.
617	121267				Fungi	Ascomycota	Pleosporales	Phaeosphaeriaceae		Ampelomyces quisqualis	Ces.	Associated organism: Pedilanthus tithymaloides	Euphorbiaceae	IMI57448a	Sierra Leone	1954
618	9143				Fungi	Ascomycota	Erysiphales	Erysiphaceae		Oidium	Link	Associated organism: Pedilanthus tithymaloides	Euphorbiaceae	IMI57448b	Sierra Leone	1954
619	121267				Fungi	Ascomycota	Pleosporales	Phaeosphaeriaceae		Ampelomyces quisqualis	Ces.	Associated organism: Cucumis melo	Cucurbitaceae	IMI103929a	Guinea	1963	Kvanz, J.
620	9143				Fungi	Ascomycota	Erysiphales	Erysiphaceae		Oidium	Link	Associated organism: Cucumis melo	Cucurbitaceae	IMI103929b	Guinea	1963	Kvanz, J.
621	121267				Fungi	Ascomycota	Pleosporales	Phaeosphaeriaceae		Ampelomyces quisqualis	Ces.	Associated organism: Cucumis melo	Cucurbitaceae	IMI168093	Nigeria	1972	Maduewesi, J.N.C.
622	121267				Fungi	Ascomycota	Pleosporales	Phaeosphaeriaceae		Ampelomyces quisqualis	Ces.	Associated organism: Luffa aegyptiaca	Cucurbitaceae	IMI71492a	Ghana	1957	Piening, L.
623	9143				Fungi	Ascomycota	Erysiphales	Erysiphaceae		Oidium	Link	Associated organism: Luffa aegyptiaca	Cucurbitaceae	IMI71492b	Ghana	1957	Piening, L.
624	121267				Fungi	Ascomycota	Pleosporales	Phaeosphaeriaceae		Ampelomyces quisqualis	Ces.	Associated organism: Sphenostylis stenocarpa	Leguminosae	IMI162299	Nigeria		Maduewesi, J.N.C.
625	173				Fungi	Ascomycota	Xylariales	Amphisphaeriaceae		Amphisphaeria	Ces. & De Not.	Substratum: leaf. Associated organism: Raphia vinifera	Palmae	IMI56452	Sierra Leone	1954	Deighton, F.C.
626	211985		Macrovalsaria megalospora		Fungi	Ascomycota	Xylariales	Amphisphaeriaceae		Amphisphaeria megalospora	(Mont.) Sacc.	Associated organism: Caesalpinia sappan	Leguminosae	IMI37424	Sierra Leone	1949	Jordan, H.O.
627	211985		Macrovalsaria megalospora		Fungi	Ascomycota	Xylariales	Amphisphaeriaceae		Amphisphaeria megalospora	(Mont.) Sacc.	Associated organism: Sorindeia juglandifolia	Anacardiaceae	IMI37513	Sierra Leone	1949	Deighton, F.C.
628	211985		Macrovalsaria megalospora		Fungi	Ascomycota	Xylariales	Amphisphaeriaceae		Amphisphaeria megalospora	(Mont.) Sacc.	Associated organism: Ochthocosmus africanus	Ixonanthaceae	IMI37504	Sierra Leone	1949	Deighton, F.C.
629	211985		Macrovalsaria megalospora		Fungi	Ascomycota	Xylariales	Amphisphaeriaceae		Amphisphaeria megalospora	(Mont.) Sacc.	Substratum: twig. Associated organism: Tecoma stans	Bignoniaceae	IMI37476	Sierra Leone	1949	Deighton, F.C.
630	211985		Macrovalsaria megalospora		Fungi	Ascomycota	Xylariales	Amphisphaeriaceae		Amphisphaeria megalospora	(Mont.) Sacc.	Associated organism: Bambusa arundinacea	Gramineae	IMI37561	Sierra Leone	1949	Deighton, F.C.
631	211985		Macrovalsaria megalospora		Fungi	Ascomycota	Xylariales	Amphisphaeriaceae		Amphisphaeria megalospora	(Mont.) Sacc.	Associated organism: Dialium guineense	Leguminosae	IMI37431	Sierra Leone	1949	Jordan, H.O.
632	211985		Macrovalsaria megalospora		Fungi	Ascomycota	Xylariales	Amphisphaeriaceae		Amphisphaeria megalospora	(Mont.) Sacc.	Associated organism: Lagerstroemia indica	Lythraceae	IMI37366	Sierra Leone	1949	Deighton, F.C.
633	211985		Macrovalsaria megalospora		Fungi	Ascomycota	Xylariales	Amphisphaeriaceae		Amphisphaeria megalospora	(Mont.) Sacc.	Substratum: plant. Associated organism: Cassia javanica	Leguminosae	IMI38326	Sierra Leone	1949	Deighton, F.C.
634	211985		Macrovalsaria megalospora		Fungi	Ascomycota	Xylariales	Amphisphaeriaceae		Amphisphaeria megalospora	(Mont.) Sacc.	Associated organism: Mussaenda elegans	Rubiaceae	IMI37526	Sierra Leone	1949	Deighton, F.C.
635	326221				Fungi	Ascomycota				Annellodochium ramulisporum	Deighton	Substratum: plant. Associated organism: Chlorophora excelsa	Moraceae	IMI38261a	Sierra Leone	1949	Deighton, F.C.
636	1504				Fungi	Ascomycota	Xylariales	Diatrypaceae		Diatrype	Fr.	Associated organism: Chlorophora excelsa	Moraceae	IMI38261b	Sierra Leone	1949	Deighton, F.C.
637	326222				Fungi	Ascomycota				Annellolacinia dinemasporioides	B. Sutton	Associated organism: Ananas comosus	Bromeliaceae	IMI58508	Sierra Leone	1954	Deighton, F.C.
638	326222				Fungi	Ascomycota				Annellolacinia dinemasporioides	B. Sutton	Associated organism: Ananas comosus	Bromeliaceae	IMI58509a	Sierra Leone	1954	Deighton, F.C.
639	133470		Curvularia eragrostidis		Fungi	Ascomycota	Pleosporales	Pleosporaceae		Cochliobolus eragrostidis	(Tsuda & Ueyama) Sivan.	Associated organism: Ananas comosus	Bromeliaceae	IMI58509b	Sierra Leone	1954	Deighton, F.C.
640	292547				Fungi	Ascomycota				Annellophora africana	S. Hughes	Associated organism: Anthocleista nobilis	Loganiaceae	IMI39909	Ghana	1950	Hughes, S.J.
641	292550				Fungi	Ascomycota			type	Annellophora mussaendae	M.B. Ellis	Associated organism: Mussaenda elegans	Rubiaceae	IMI37527	Sierra Leone	1949	Deighton, F.C.
642	220		Metacapnodium		Fungi	Ascomycota	Pleosporales	Venturiaceae		Antennularia	Rchb.	Substratum: resin. Associated organism: Anthocleista frezoulsii	Loganiaceae	IMI38695	Sierra Leone	1949	Deighton, F.C.
643	292561				Fungi	Ascomycota	Xylariales	Diatrypaceae	type	Anthostoma anisophylleae	(Petr.) Arx & E. Mu<umlaut>ll.	Substratum: twig. Associated organism: Anisophyllea laurina	Plantae	IMI38274	Sierra Leone	1949	Deighton, F.C.
644	226				Fungi	Ascomycota	Xylariales	Xylariaceae		Anthostomella	Sacc.	Associated organism: Elaeis guineensis	Palmae	IMI199303	Nigeria	1975	Chapola, G.
645	226				Fungi	Ascomycota	Xylariales	Xylariaceae		Anthostomella	Sacc.	Substratum: leaf. Associated organism: Elaeis guineensis	Palmae	IMI61177a	Nigeria	1955	Robertson, J.S.
646	631458	Oxydothis elaeidicola	Oxydothis elaeidicola		Fungi	Ascomycota	Xylariales			Oxydothis elaeicola	Petr.	Associated organism: Elaeis guineensis	Palmae	IMI61177b	Nigeria	1955	Robertson, J.S.
647	226				Fungi	Ascomycota	Xylariales	Xylariaceae		Anthostomella	Sacc.	Associated organism: Phoenix reclinata	Palmae	IMI208978a	Sierra Leone	1976
648	226				Fungi	Ascomycota	Xylariales	Xylariaceae		Anthostomella	Sacc.	Associated organism: Phoenix reclinata	Palmae	IMI208978b	Sierra Leone	1976
649	226				Fungi	Ascomycota	Xylariales	Xylariaceae		Anthostomella	Sacc.	Associated organism: Phoenix reclinata	Palmae	IMI208978c	Sierra Leone	1976
650	226				Fungi	Ascomycota	Xylariales	Xylariaceae		Anthostomella	Sacc.	Associated organism: Phoenix reclinata	Palmae	IMI208978d	Sierra Leone	1976
651	226				Fungi	Ascomycota	Xylariales	Xylariaceae		Anthostomella	Sacc.	Associated organism: Phoenix reclinata	Palmae	IMI213859	Sierra Leone	1977	Singh, N.
652	226				Fungi	Ascomycota	Xylariales	Xylariaceae		Anthostomella	Sacc.	Associated organism: Elaeis guineensis	Palmae	IMI46641	Sierra Leone	1951	Deighton, F.C.
653	226				Fungi	Ascomycota	Xylariales	Xylariaceae		Anthostomella	Sacc.	Associated organism: Elaeis guineensis	Palmae	IMI214415	Sierra Leone	1977	Jefford, T.G.
654	226				Fungi	Ascomycota	Xylariales	Xylariaceae		Anthostomella	Sacc.	Associated organism: Elaeis guineensis	Palmae	IMI47216	Sierra Leone	1951	Deighton, F.C.
655	226				Fungi	Ascomycota	Xylariales	Xylariaceae		Anthostomella	Sacc.	Associated organism: Elaeis guineensis	Palmae	IMI38212	Sierra Leone	1949	Deighton, F.C.
656	226				Fungi	Ascomycota	Xylariales	Xylariaceae		Anthostomella	Sacc.	Associated organism: Elaeis guineensis	Palmae	IMI38214	Sierra Leone	1949	Deighton, F.C.
657	226				Fungi	Ascomycota	Xylariales	Xylariaceae		Anthostomella	Sacc.	Associated organism: Elaeis guineensis	Palmae	IMI200551	Nigeria	1976	Chapola, Y.
658	226				Fungi	Ascomycota	Xylariales	Xylariaceae		Anthostomella	Sacc.	Associated organism: Elaeis guineensis	Palmae	IMI200552	Nigeria	1976	Chapola, Y.
659	226				Fungi	Ascomycota	Xylariales	Xylariaceae		Anthostomella	Sacc.	Associated organism: Elaeis guineensis	Palmae	IMI200555	Nigeria	1976	Chapola, Y.
660	226				Fungi	Ascomycota	Xylariales	Xylariaceae		Anthostomella	Sacc.	Associated organism: Elaeis guineensis	Palmae	IMI38788a	Ghana	1949	Hughes, S.J.
661	5262				Fungi	Ascomycota	Phyllachorales	Phyllachoraceae		Stigmochora	Theiss. & Syd.	Associated organism: Elaeis guineensis	Palmae	IMI38788b	Ghana	1949	Hughes, S.J.
662	306312				Fungi	Ascomycota	Pleosporales			Sporidesmium macrurum	(Sacc.) M.B. Ellis	Associated organism: Elaeis guineensis	Palmae	IMI38788c	Ghana	1949	Hughes, S.J.
663	226				Fungi	Ascomycota	Xylariales	Xylariaceae		Anthostomella	Sacc.	Associated organism: Elaeis guineensis	Palmae	IMI214412	Sierra Leone	1977	Jefford, T.G.
664	226				Fungi	Ascomycota	Xylariales	Xylariaceae		Anthostomella	Sacc.	Substratum: plant. Associated organism: Elaeis guineensis	Palmae	IMI46623	Sierra Leone	1951	Deighton, F.C.
665	226				Fungi	Ascomycota	Xylariales	Xylariaceae		Anthostomella	Sacc.	Substratum: leaf. Associated organism: Plantae	Plantae	IMI60544	Nigeria	1955
666	226				Fungi	Ascomycota	Xylariales	Xylariaceae		Anthostomella	Sacc.	Associated organism: Elaeis guineensis	Palmae	IMI46639	Sierra Leone	1951	Deighton, F.C.
667	226				Fungi	Ascomycota	Xylariales	Xylariaceae		Anthostomella	Sacc.	Associated organism: Elaeis guineensis	Palmae	IMI46637	Sierra Leone	1951	Deighton, F.C.
668	226				Fungi	Ascomycota	Xylariales	Xylariaceae		Anthostomella	Sacc.	Associated organism: Elaeis guineensis	Palmae	IMI46636	Sierra Leone	1951	Deighton, F.C.
669	226				Fungi	Ascomycota	Xylariales	Xylariaceae		Anthostomella	Sacc.	Associated organism: Cocos nucifera	Palmae	IMI46631	Sierra Leone	1951	Deighton, F.C.
670	226				Fungi	Ascomycota	Xylariales	Xylariaceae		Anthostomella	Sacc.	Associated organism: Elaeis guineensis	Palmae	IMI46635	Sierra Leone	1951	Deighton, F.C.
671	226				Fungi	Ascomycota	Xylariales	Xylariaceae		Anthostomella	Sacc.	Substratum: plant. Associated organism: Elaeis guineensis	Palmae	IMI46619	Sierra Leone	1951	Deighton, F.C.
672	226				Fungi	Ascomycota	Xylariales	Xylariaceae		Anthostomella	Sacc.	Substratum: plant. Associated organism: Elaeis guineensis	Palmae	IMI46624	Sierra Leone	1951	Deighton, F.C.
673	226				Fungi	Ascomycota	Xylariales	Xylariaceae		Anthostomella	Sacc.	Associated organism: Elaeis guineensis	Palmae	IMI46640	Sierra Leone	1951	Deighton, F.C.
674	226				Fungi	Ascomycota	Xylariales	Xylariaceae		Anthostomella	Sacc.	Associated organism: Cyperus articulatus	Cyperaceae	IMI53128	Sierra Leone	1953	Deighton, F.C.
675	113128				Fungi	Ascomycota	Xylariales	Xylariaceae		Anthostomella baileyi	S.M. Francis	Associated organism: Elaeis guineensis	Palmae	IMI279450	Nigeria	1983	Taligoola, H.K.
676	292568				Fungi	Ascomycota	Xylariales	Xylariaceae	type	Anthostomella bambusicola	Ho<umlaut>hn.	Associated organism: Bambusa arundinacea	Gramineae	IMI37560	Sierra Leone	1949	Deighton, F.C.
677	175875				Fungi	Ascomycota	Xylariales	Xylariaceae		Anthostomella contaminans	(Durieu & Mont.) Sacc.	Associated organism: Raphia sudanica	Palmae	IMI178776	Nigeria		Otedoh, M.O.
678	174520				Fungi	Ascomycota	Xylariales	Xylariaceae		Anthostomella fuegiana	Speg.	Associated organism: Elaeis guineensis	Palmae	IMI38633a	Ghana	1949	Hughes, S.J.
679	226				Fungi	Ascomycota	Xylariales	Xylariaceae		Anthostomella	Sacc.	Associated organism: Elaeis guineensis	Palmae	IMI38633b	Ghana	1949	Hughes, S.J.
680	231810				Fungi	Ascomycota	Xylariales	Xylariaceae	type	Anthostomella nummularioides	Speg.	Associated organism: Phoenix	Palmae	IMI212826	Senegal	1977	Spegazzini, C.L.
681	225102		Phaeochora steinheilii		Fungi	Ascomycota	Xylariales	Xylariaceae		Anthostomella palmicola	(Auersw.) Rabenh.	Associated organism: Elaeis guineensis	Palmae	IMI200553	Nigeria	1976	Chapola, Y.
682	194831				Fungi	Ascomycota	Xylariales	Xylariaceae		Anthostomella phoenicicola	Speg.	Associated organism: Borassus flabellifer var. aethiopum	Palmae	IMI37925a	Ghana	1949	Hughes, S.J.
683	7780				Fungi	Ascomycota				Coremiella	Buba<acute>k & K. Krieg.	Associated organism: Borassus flabellifer var. aethiopum	Palmae	IMI37925b	Ghana	1949	Hughes, S.J.
684	7019				Fungi	Basidiomycota	Cantharellales	Botryobasidiaceae		Acladium	Link	Associated organism: Borassus flabellifer var. aethiopum	Palmae	IMI37925c	Ghana	1949	Hughes, S.J.
685	124032	Anthostomella sacchariferae var. demonoropsis	Anthostomella sacchariferae		Fungi	Ascomycota	Xylariales	Xylariaceae		Anthostomella sacchariferae var. daemonoropis	Sacc.	Associated organism: Elaeis guineensis	Palmae	IMI46638	Sierra Leone	1951	Deighton, F.C.
686	124032		Anthostomella sacchariferae		Fungi	Ascomycota	Xylariales	Xylariaceae		Anthostomella sacchariferae var. demonoropsis	Sacc.	Associated organism: Elaeis guineensis	Palmae	IMI200554	Nigeria	1976	Chapola, Y.
687	229539				Fungi	Ascomycota	Xylariales	Xylariaceae		Anthostomella tomicoides	Sacc.	Associated organism: Anadelphia afzeliana	Gramineae	IMI311296	Ghana	1986	Morton, J.K.
688	122193				Fungi	Ascomycota	Pyrenulales	Pyrenulaceae		Anthracothecium cinerosum	(Ach.) Mu<umlaut>ll. Arg.	Associated organism: Adansonia digitata	Bombacaceae	IMI119451	Sierra Leone		Deighton, F.C.
689	326347				Fungi	Ascomycota	Onygenales	Onygenaceae		Aphanoascus fulvescens	(Cooke) Apinis	Substratum: substance, soil		IMI174880	Ghana	1974	Jeffery, R. [Miss]
690	248				Fungi	Ascomycota		Pseudoperisporiaceae		Aphanostigme	Syd.	Associated organism: Leguminosae	Leguminosae	IMI62152	Ghana	1956	Piening, L.
691	17086				Fungi	Basidiomycota	Cantharellales	Aphelariaceae		Aphelaria	Corner	Substratum: substance, soil		IMI99268	Nigeria	1963	Drew, E.A.
692	280936				Fungi	Ascomycota	Pleosporales	Venturiaceae		Aphysa ugandensis	Syd.	Associated organism: Eriosema	Leguminosae	IMI48007	Sierra Leone	1951
693	264		Arthrinium		Fungi	Ascomycota		Apiosporaceae		Apiospora	Sacc.	Associated organism: Bambusa arundinacea	Gramineae	IMI37557	Sierra Leone	1949	Deighton, F.C.
694	264		Arthrinium		Fungi	Ascomycota		Apiosporaceae		Apiospora	Sacc.	Associated organism: Aframomum latifolium	Zingiberaceae	IMI48987	Sierra Leone	1952	Deighton, F.C.
695	264		Arthrinium		Fungi	Ascomycota		Apiosporaceae		Apiospora	Sacc.	Associated organism: Aframomum latifolium	Zingiberaceae	IMI47220	Sierra Leone	1951	Deighton, F.C.
696	264		Arthrinium		Fungi	Ascomycota		Apiosporaceae		Apiospora	Sacc.	Associated organism: Bambusa vulgaris	Gramineae	IMI203565	Nigeria	1976	Hudson, H.J.
697	264		Arthrinium		Fungi	Ascomycota		Apiosporaceae		Apiospora	Sacc.	Associated organism: Elaeis guineensis	Palmae	IMI51032	Sierra Leone	1952	Deighton, F.C.
698	264		Arthrinium		Fungi	Ascomycota		Apiosporaceae		Apiospora	Sacc.	Associated organism: Elaeis guineensis	Palmae	IMI48990	Sierra Leone	1952	Deighton, F.C.
699	220931				Fungi	Ascomycota		Apiosporaceae		Apiospora camptospora	Penz. & Sacc.	Substratum: leaf. Associated organism: Saccharum officinarum	Gramineae	IMI82450	Nigeria	1960	Bailey, A.G.
700	220931				Fungi	Ascomycota		Apiosporaceae		Apiospora camptospora	Penz. & Sacc.	Associated organism: Pennisetum purpureum	Gramineae	IMI39702	Ghana	1950	Hughes, S.J.
701	220931				Fungi	Ascomycota		Apiosporaceae		Apiospora camptospora	Penz. & Sacc.			IMI203564	Nigeria	1976	Hudson, H.J.
702	225880		Arthrinium arundinis		Fungi	Ascomycota		Apiosporaceae		Apiospora montagnei	Sacc.	Associated organism: Saccharum	Gramineae	IMI41185a	Sierra Leone	1950	Deighton, F.C.
703	9384				Fungi	Ascomycota	Botryosphaeriales	Botryosphaeriaceae		Phyllosticta	Pers.	Associated organism: Saccharum	Gramineae	IMI41185b	Sierra Leone	1950	Deighton, F.C.
704	7737				Fungi	Ascomycota		Glomerellaceae		Colletotrichum	Corda	Associated organism: Saccharum	Gramineae	IMI41185c	Sierra Leone	1950	Deighton, F.C.
705	225880		Arthrinium arundinis		Fungi	Ascomycota		Apiosporaceae		Apiospora montagnei	Sacc.	Associated organism: Vigna sinensis	Leguminosae	IMI141396	Nigeria		Donald, D.M.
706	225880		Arthrinium arundinis		Fungi	Ascomycota		Apiosporaceae		Apiospora montagnei	Sacc.	Associated organism: Vigna sinensis	Leguminosae	IMI141405	Nigeria		Donald, D.M.
707	225880		Arthrinium arundinis		Fungi	Ascomycota		Apiosporaceae		Apiospora montagnei	Sacc.	Associated organism: Bambusa vulgaris	Gramineae	IMI31233	Sierra Leone	1948	Deighton, F.C.
708	225880		Arthrinium arundinis		Fungi	Ascomycota		Apiosporaceae		Apiospora montagnei	Sacc.	Associated organism: Bambusoideae	Gramineae	IMI103343	Sierra Leone	1963	Sellar, P.W.
709	225880		Arthrinium arundinis		Fungi	Ascomycota		Apiosporaceae		Apiospora montagnei	Sacc.	Substratum: leaf. Associated organism: Vitis vinifera	Vitaceae	IMI176095	Nigeria		McDonald, D.
710	225880		Arthrinium arundinis		Fungi	Ascomycota		Apiosporaceae		Apiospora montagnei	Sacc.	Associated organism: Oxytenanthera abyssinica	Gramineae	IMI43508a	Ghana	1950	Hughes, S.J.
711	18601				Fungi	Basidiomycota	Agaricostilbales	Chionosphaeraceae		Stilbum	Tode	Associated organism: Oxytenanthera abyssinica	Gramineae	IMI43508b	Ghana	1950	Hughes, S.J.
712	225880		Arthrinium arundinis		Fungi	Ascomycota		Apiosporaceae		Apiospora montagnei	Sacc.	Substratum: seed; rhizosphere. Associated organism: Elaeis guineensis	Palmae	IMI259505	Nigeria	1981	Airede, K.E.
713	225880		Arthrinium arundinis		Fungi	Ascomycota		Apiosporaceae		Apiospora montagnei	Sacc.	Substratum: seed. Associated organism: Leguminosae	Leguminosae	IMI110846	Gambia		Gilman, G.A.
714	225880		Arthrinium arundinis		Fungi	Ascomycota		Apiosporaceae		Apiospora montagnei	Sacc.	Associated organism: Oxytenanthera abyssinica	Gramineae	IMI43507a	Ghana	1950	Hughes, S.J.
715	9487				Fungi	Ascomycota				Podosporium	Schwein.	Associated organism: Oxytenanthera abyssinica	Gramineae	IMI43507b	Ghana	1950	Hughes, S.J.
716	225880		Arthrinium arundinis		Fungi	Ascomycota		Apiosporaceae		Apiospora montagnei	Sacc.	Associated organism: Oxytenanthera abyssinica	Gramineae	IMI41417	Sierra Leone	1950	Deighton, F.C.
717	331714				Fungi	Ascomycota	Botryosphaeriales	Botryosphaeriaceae		Aplosporella neriicola	Kalani	Associated organism: Nerium oleander	Apocynaceae	IMI44087	Ghana	1950	Hughes, S.J.
718	144178				Fungi	Ascomycota	Botryosphaeriales	Botryosphaeriaceae	type	Aplosporella violacea	Massee	Substratum: bark. Associated organism: Plantae	Plantae	IMI47955	Ghana	1951	Johnston, A.
719	7198				Fungi	Ascomycota				Aposphaeria	Berk.	Substratum: seed; rhizosphere. Associated organism: Elaeis guineensis	Palmae	IMI259501	Nigeria	1981	Airede, K.E.
720	326395				Fungi	Ascomycota	Meliolales	Meliolaceae	type	Appendiculella dombeyae	(Hansf. & Deighton) Hansf.	Associated organism: Dombeya buettneri	Sterculiaceae	IMI25709	Sierra Leone	1948	Deighton, F.C.
721	326413				Fungi	Ascomycota	Meliolales	Meliolaceae	type	Appendiculella uapacicola	(S. Hughes) Hansf.	Associated organism: Uapaca	Euphorbiaceae	IMI46780a	Ghana	1951	Hughes, S.J.
722	339491				Fungi	Ascomycota				Spiropes dorycarpus	(Mont.) M.B. Ellis	Associated organism: Uapaca	Euphorbiaceae	IMI46780b	Ghana	1951	Hughes, S.J.
723	291				Fungi	Ascomycota	Onygenales	Gymnoascaceae		Arachniotus	J. Schro<umlaut>t.	Substratum: substance, soil		IMI54404	Nigeria	1953	Jackson, W.L.
724	294				Fungi	Ascomycota	Helotiales	Hyaloscyphaceae		Arachnopeziza	Fuckel	Substratum: bark. Associated organism: Plantae	Plantae	IMI99528	Nigeria	1963	Bailey, A.G.
725	174952				Protozoa	Amoebozoa	Trichiales	Arcyriaceae		Arcyria cinerea	(Bull.) Pers.	Substratum: plant. Associated organism: Elaeis guineensis	Palmae	IMI37575	Sierra Leone	1949	Deighton, F.C.
726	174952				Protozoa	Amoebozoa	Trichiales	Arcyriaceae		Arcyria cinerea	(Bull.) Pers.	Substratum: wood. Associated organism: Plantae	Plantae	IMI43936	Sierra Leone	1950	Deighton, F.C.
727	174952				Protozoa	Amoebozoa	Trichiales	Arcyriaceae		Arcyria cinerea	(Bull.) Pers.	Associated organism: Elaeis guineensis	Palmae	IMI51706	Sierra Leone	1953	Deighton, F.C.
728	260819				Protozoa	Amoebozoa	Trichiales	Arcyriaceae		Arcyria cinerea var. digitata	(Schwein.) Lister	Substratum: trunk. Associated organism: Plantae	Plantae	IMI43365	Sierra Leone	1950	Deighton, F.C.
729	162948				Protozoa	Amoebozoa	Trichiales	Arcyriaceae		Arcyria insignis	Kalchbr. & Cooke	Associated organism: Hannoa kleiniana	Simaroubaceae	IMI36918	Sierra Leone	1949	Deighton, F.C.
730	245049				Protozoa	Amoebozoa	Trichiales	Arcyriaceae		Arcyria nutans	(Bull.) Grev.	Associated organism: Dillenia indica	Dilleniaceae	IMI46667	Sierra Leone	1951	Deighton, F.C.
731	123384		Hemitrichia calyculata		Protozoa	Amoebozoa	Trichiales	Arcyriaceae		Arcyria stipitata	Lister	Associated organism: Craterispermum laurinum	Rubiaceae	IMI38724	Sierra Leone	1949	Deighton, F.C.
732	326447				Fungi	Ascomycota				Aristastoma guttulosum	B. Sutton	Associated organism: Vigna sinensis	Leguminosae	IMI199121	Nigeria	1975	Allen, D.J.
733	326447				Fungi	Ascomycota				Aristastoma guttulosum	B. Sutton	Associated organism: Vigna sinensis	Leguminosae	IMI199123	Nigeria	1975	Allen, D.J.
734	326447				Fungi	Ascomycota				Aristastoma guttulosum	B. Sutton	Associated organism: Phaseolus lunatus	Leguminosae	IMI211679	Nigeria	1977	Allen, D.J.
735	190066				Fungi	Basidiomycota	Agaricales	Physalacriaceae		Armillaria mellea	(Vahl) P. Kumm.	Associated organism: Theobroma cacao	Sterculiaceae	IMI28255	Sierra Leone	1948
736	190066				Fungi	Basidiomycota	Agaricales	Physalacriaceae		Armillaria mellea	(Vahl) P. Kumm.	Associated organism: Hevea brasiliensis	Euphorbiaceae	IMI148022	Nigeria		Fox, R.A.
737	190066				Fungi	Basidiomycota	Agaricales	Physalacriaceae		Armillaria mellea	(Vahl) P. Kumm.	Associated organism: Musa sapientium	Musaceae	IMI42075	Nigeria	1950	Waterston, J.M.
738	120389				Fungi	Ascomycota	Arthoniales	Arthoniaceae		Arthonia elevata	Dodge	Associated organism: Elaeis guineensis	Palmae	IMI296189	Sierra Leone	1985	Deighton, F.C.
739	120389				Fungi	Ascomycota	Arthoniales	Arthoniaceae		Arthonia elevata	Dodge	Associated organism: Anisophyllea laurina	Plantae	IMI296194	Sierra Leone	1985	Deighton, F.C.
740	120389				Fungi	Ascomycota	Arthoniales	Arthoniaceae		Arthonia elevata	Dodge	Associated organism: Persea americana	Lauraceae	IMI296192	Sierra Leone	1985	Deighton, F.C.
741	120389				Fungi	Ascomycota	Arthoniales	Arthoniaceae		Arthonia elevata	Dodge	Associated organism: Pterocarpus santalinoides	Leguminosae	IMI296191	Sierra Leone	1985	Deighton, F.C.
742	120389				Fungi	Ascomycota	Arthoniales	Arthoniaceae		Arthonia elevata	Dodge	Associated organism: Gardenia nitida	Rubiaceae	IMI296193	Sierra Leone	1985	Deighton, F.C.
743	120389				Fungi	Ascomycota	Arthoniales	Arthoniaceae		Arthonia elevata	Dodge	Associated organism: Parkia biglobosa	Leguminosae	IMI296190	Sierra Leone	1985	Deighton, F.C.
744	120389				Fungi	Ascomycota	Arthoniales	Arthoniaceae		Arthonia elevata	Dodge	Associated organism: Holarrhena africana	Apocynaceae	IMI296187	Sierra Leone	1985	Deighton, F.C.
745	120389				Fungi	Ascomycota	Arthoniales	Arthoniaceae		Arthonia elevata	Dodge	Associated organism: Morinda geminata	Rubiaceae	IMI296188	Sierra Leone	1985	Deighton, F.C.
746	120389				Fungi	Ascomycota	Arthoniales	Arthoniaceae		Arthonia elevata	Dodge	Associated organism: Parinarium excelsum	Chrysobalanaceae	IMI296195	Sierra Leone	1985	Deighton, F.C.
747	120389				Fungi	Ascomycota	Arthoniales	Arthoniaceae		Arthonia elevata	Dodge	Associated organism: Gardenia nitida	Rubiaceae	IMI296196	Sierra Leone	1985	Deighton, F.C.
748	364212	Arthonia leptogrammodes			Fungi	Ascomycota	Arthoniales	Arthoniaceae		Arthonia leptogrammoides	Dodge	Associated organism: Amphimas pterocarpoides	Leguminosae	IMI296199	Sierra Leone	1985	Deighton, F.C.
749	120924				Fungi	Ascomycota	Arthoniales	Arthoniaceae		Arthonia modesta	Dodge	Associated organism: Erythrina senegalensis	Leguminosae	IMI296198	Sierra Leone	1985	Deighton, F.C.
750	326468				Fungi	Ascomycota		Apiosporaceae		Arthrinium phaeospermum	(Corda) M.B. Ellis	Associated organism: Vigna sinensis	Leguminosae	IMI141398	Nigeria		Donald, D.M.
751	326468				Fungi	Ascomycota		Apiosporaceae		Arthrinium phaeospermum	(Corda) M.B. Ellis	Substratum: cane. Associated organism: Bambusa arundinacea	Gramineae	IMI37535a	Sierra Leone	1949	Deighton, F.C.
752	157658		Lasiodiplodia theobromae		Fungi	Ascomycota	Diaporthales			Botryodiplodia theobromae	Pat.	Associated organism: Bambusa arundinacea	Gramineae	IMI37535b	Sierra Leone	1949	Deighton, F.C.
753	298125				Fungi	Ascomycota				Hansfordia pulvinata	(Berk. & M.A. Curtis) S. Hughes	Associated organism: Bambusa arundinacea	Gramineae	IMI37535c	Sierra Leone	1949	Deighton, F.C.
754	326468				Fungi	Ascomycota		Apiosporaceae		Arthrinium phaeospermum	(Corda) M.B. Ellis	Associated organism: Vigna sinensis	Leguminosae	IMI141397	Nigeria		Donald, D.M.
755	326468				Fungi	Ascomycota		Apiosporaceae		Arthrinium phaeospermum	(Corda) M.B. Ellis	Substratum: substance, air		IMI230124	Nigeria	1978	Mabadeje, S.A.
756	326469				Fungi	Ascomycota		Apiosporaceae		Arthrinium sacchari	(Speg.) M.B. Ellis	Substratum: stem. Associated organism: Magnoliophyta	Plantae	IMI99397a	Nigeria	1963	Drew, E.A.
757	224702				Fungi	Ascomycota	Xylariales	Diatrypaceae		Diatrypella citricola	Ellis & Everh.	Associated organism: Magnoliophyta	Plantae	IMI99397b	Nigeria	1963	Drew, E.A.
758	626989	Arthrobotrys candidus			Fungi	Ascomycota	Orbiliales	Orbiliaceae		Arthrobotrys candida	(Nees) Schenck, W.B. Kendr. & Pramer			IMI36115	Sierra Leone	1949
759	262755				Fungi	Ascomycota	Orbiliales	Orbiliaceae		Arthrobotrys dactyloides	Drechsler	Associated organism: Vigna sinensis	Leguminosae	IMI147276	Nigeria		Williams, R.
760	7218				Fungi	Ascomycota				Arthrobotryum	Ces.	Associated organism: Homalium dolichophyllum	Flacourtiaceae	IMI7663	Sierra Leone	1946	Deighton, F.C.
761	7218				Fungi	Ascomycota				Arthrobotryum	Ces.	Associated organism: Anadelphia leptocoma	Gramineae	IMI7652	Sierra Leone	1946	Deighton, F.C.
762	238959		Podosporium caudatum		Fungi	Ascomycota				Arthrobotryum caudatum	Syd.	Associated organism: Newbouldia laevis	Bignoniaceae	IMI7673	Sierra Leone	1946	Deighton, F.C.
763	238959		Podosporium caudatum		Fungi	Ascomycota				Arthrobotryum caudatum	Syd.	Associated organism: Tetracera potatoria	Dilleniaceae	IMI7672	Sierra Leone	1946	Deighton, F.C.
764	142919		Podosporium glabroides		Fungi	Ascomycota				Arthrobotryum glabroides	F. Stevens	Associated organism: Coffea liberica	Rubiaceae	IMI7648	Sierra Leone	1946	Deighton, F.C.
765	142919		Podosporium glabroides		Fungi	Ascomycota				Arthrobotryum glabroides	F. Stevens	Associated organism: Coffea arabica	Rubiaceae	IMI7651	Ghana	1946	Dade, H.A.
766	142919		Podosporium glabroides		Fungi	Ascomycota				Arthrobotryum glabroides	F. Stevens	Associated organism: Coffea liberica	Rubiaceae	IMI7650	Sierra Leone	1946	Deighton, F.C.
767	142919		Podosporium glabroides		Fungi	Ascomycota				Arthrobotryum glabroides	F. Stevens	Associated organism: Coffea liberica	Rubiaceae	IMI7649	Sierra Leone	1946	Deighton, F.C.
768	243614		Spiropes melanoplaca		Fungi	Ascomycota				Arthrobotryum melanoplaca	Berk. & M.A. Curtis	Associated organism: Homalium letestui	Flacourtiaceae	IMI7664a	Sierra Leone	1946	Deighton, F.C.
769	288190	Meliola homalii-dolichophylli	Meliola homalii-dolichophylli		Fungi	Ascomycota	Meliolales	Meliolaceae		Meliola homaliidolichophylli	Hansf. & Deighton	Associated organism: Homalium letestui	Flacourtiaceae	IMI7664b	Sierra Leone	1946	Deighton, F.C.
770	326181				Fungi	Ascomycota				Ampullifera leonensis	Deighton	Associated organism: Homalium letestui	Flacourtiaceae	IMI7664c	Sierra Leone	1946	Deighton, F.C.
771	7681				Fungi	Ascomycota	Capnodiales	Davidiellaceae		Cladosporium	Link	Associated organism: Homalium letestui	Flacourtiaceae	IMI7664d	Sierra Leone	1946	Deighton, F.C.
772	243614		Spiropes melanoplaca		Fungi	Ascomycota				Arthrobotryum melanoplaca	Berk. & M.A. Curtis	Associated organism: Anisophyllea laurina	Plantae	IMI7659	Sierra Leone	1946	Deighton, F.C.
773	243614		Spiropes melanoplaca		Fungi	Ascomycota				Arthrobotryum melanoplaca	Berk. & M.A. Curtis	Associated organism: Sorindeia	Anacardiaceae	IMI44233a	Ghana	1950	Hughes, S.J.
774	288293				Fungi	Ascomycota	Meliolales	Meliolaceae		Meliola sorindeiae	Hansf. & Deighton	Associated organism: Sorindeia	Anacardiaceae	IMI44233b	Ghana	1950	Hughes, S.J.
775	7236				Fungi	Ascomycota	Hypocreales	Clavicipitaceae		Aschersonia	Mont.	Associated organism: Sorindeia	Anacardiaceae	IMI44233c	Ghana	1950	Hughes, S.J.
776	243614		Spiropes melanoplaca		Fungi	Ascomycota				Arthrobotryum melanoplaca	Berk. & M.A. Curtis	Associated organism: Anisophyllea laurina	Plantae	IMI7660	Sierra Leone	1946	Deighton, F.C.
777	101632		Spiropes penicillium		Fungi	Ascomycota				Arthrobotryum penicillium	(Speg.) Ho<umlaut>hn.	Associated organism: Chasmopodium caudatum	Gramineae	IMI7675	Sierra Leone	1946	Deighton, F.C.
778	326487		Trichophyton benhamiae		Fungi	Ascomycota	Onygenales	Arthrodermataceae		Arthroderma benhamiae	Ajello & S.L. Cheng	Associated organism: Erinaceidae	Animalia	IMI196928	Ivory Coast		English, M.P.
779	326487		Trichophyton benhamiae		Fungi	Ascomycota	Onygenales	Arthrodermataceae		Arthroderma benhamiae	Ajello & S.L. Cheng	Associated organism: Erinaceidae	Animalia	IMI196927	Ivory Coast		English, M.P.
780	326487		Trichophyton benhamiae		Fungi	Ascomycota	Onygenales	Arthrodermataceae		Arthroderma benhamiae	Ajello & S.L. Cheng	Associated organism: Erinaceidae	Animalia	IMI196926	Ivory Coast		English, M.P.
781	143958				Fungi	Ascomycota	Onygenales	Arthrodermataceae		Arthroderma curreyi	Berk.			IMI256054	Nigeria	1981
782	7236				Fungi	Ascomycota	Hypocreales	Clavicipitaceae		Aschersonia	Mont.	Associated organism: Elaeis guineensis	Palmae	IMI24625	Nigeria	1948
783	7236				Fungi	Ascomycota	Hypocreales	Clavicipitaceae		Aschersonia	Mont.	Associated organism: Myristica fragrans	Myristicaceae	IMI32188	Nigeria	1948	Waterston
784	7236				Fungi	Ascomycota	Hypocreales	Clavicipitaceae		Aschersonia	Mont.	Associated organism: Duranta repens	Verbenaceae	IMI24624	Nigeria	1948
785	7236				Fungi	Ascomycota	Hypocreales	Clavicipitaceae		Aschersonia	Mont.	Associated organisms: Insecta; Annona palustris	Animalia; Annonaceae	IMI12415	Sierra Leone	1947	Deighton, F.C.
786	7236				Fungi	Ascomycota	Hypocreales	Clavicipitaceae		Aschersonia	Mont.	Associated organism: Albizia sassa	Leguminosae	IMI93168a	Guinea	1962	Kram, P.
787	120194				Fungi	Ascomycota	Diaporthales			Pseudothis coccodes	(Le<acute>v.) Theiss. & Syd.	Associated organism: Albizia sassa	Leguminosae	IMI93168b	Guinea	1962	Kram, P.
788	119652				Fungi	Ascomycota	Hypocreales	Nectriaceae		Nectria xenoderma	Syd.	Associated organism: Albizia sassa	Leguminosae	IMI93168c	Guinea	1962	Kram, P.
789	7236				Fungi	Ascomycota	Hypocreales	Clavicipitaceae		Aschersonia	Mont.	Associated organisms: Aleyrodidae; Strychnos afzelii	Animalia; Loganiaceae	IMI56831	Sierra Leone	1954	Deighton, F.C.
790	249852				Fungi	Ascomycota	Hypocreales	Clavicipitaceae		Aschersonia badia	Pat.	Associated organisms: Aleyrodidae; Ficus capensis	Animalia; Moraceae	IMI27502	Sierra Leone	1948	Deighton, F.C.
791	150565				Fungi	Ascomycota	Hypocreales	Clavicipitaceae		Aschersonia crenulata	Pat. & Har.	Associated organisms: Insecta; Melanthera brownei	Animalia; Compositae	IMI27496	Sierra Leone	1948	Deighton, F.C.
792	150565				Fungi	Ascomycota	Hypocreales	Clavicipitaceae		Aschersonia crenulata	Pat. & Har.	Associated organism: Aleyrodidae	Animalia	IMI27498	Sierra Leone	1948	Deighton, F.C.
793	150565				Fungi	Ascomycota	Hypocreales	Clavicipitaceae		Aschersonia crenulata	Pat. & Har.	Associated organisms: Aleyrodidae; Anisophyllea laurina	Animalia; Plantae	IMI27497	Sierra Leone	1948	Deighton, F.C.
794	265015				Fungi	Ascomycota	Hypocreales	Clavicipitaceae		Aschersonia flavescens	Petch	Associated organisms: Coccidae; Raphia	Animalia; Palmae	IMI27493	Ghana	1948	Deighton, F.C.
795	122645				Fungi	Ascomycota	Hypocreales	Clavicipitaceae		Aschersonia hypocreoidea	(Cooke & Massee) Petch	Associated organism: Funtumia elastica	Apocynaceae	IMI27505	Sierra Leone	1948	Deighton, F.C.
796	122645				Fungi	Ascomycota	Hypocreales	Clavicipitaceae		Aschersonia hypocreoidea	(Cooke & Massee) Petch	Substratum: leaf. Associated organism: Funtumia africana	Apocynaceae	IMI27504	Sierra Leone	1948	Deighton, F.C.
797	122645				Fungi	Ascomycota	Hypocreales	Clavicipitaceae		Aschersonia hypocreoidea	(Cooke & Massee) Petch	Associated organisms: Coccoidea [Homoptera]; Loranthus bangwensis	Animalia; Loranthaceae	IMI27503	Ghana	1948	Deighton, F.C.
798	122645				Fungi	Ascomycota	Hypocreales	Clavicipitaceae		Aschersonia hypocreoidea	(Cooke & Massee) Petch	Substratum: leaf. Associated organism: Anisophyllea laurina	Plantae	IMI27506	Sierra Leone	1948	Deighton, F.C.
799	326523				Fungi	Ascomycota	Pezizales	Ascobolaceae		Ascobolus scatigenus	(Berk. & M.A. Curtis) Brumm.	Substratum: dung. Associated organism: Bos taurus	Animalia	IMI29657	Sierra Leone	1948	Deighton, F.C.
800	7239		Didymella		Fungi	Ascomycota	Pleosporales			Ascochyta	Lib.	Associated organism: Solanum melongena	Solanaceae	IMI93204	Guinea	1962	Kranz, J.
801	7239		Didymella		Fungi	Ascomycota	Pleosporales			Ascochyta	Lib.	Associated organism: Sorghum vulgare	Gramineae	IMI74663	Nigeria	1958	Harris, E.
802	7239		Didymella		Fungi	Ascomycota	Pleosporales			Ascochyta	Lib.	Substratum: leaf. Associated organism: Solanum melongena	Solanaceae	IMI71995	Nigeria	1958	Harris, E.
803	7239		Didymella		Fungi	Ascomycota	Pleosporales			Ascochyta	Lib.	Associated organism: Sorghum vulgare	Gramineae	IMI78582	Nigeria	1959	Harris, E.
804	7239		Didymella		Fungi	Ascomycota	Pleosporales			Ascochyta	Lib.	Associated organism: Diospyros mespiliformis	Ebenaceae	IMI47515	Ghana	1951	Hughes, S.J.
805	7239		Didymella		Fungi	Ascomycota	Pleosporales			Ascochyta	Lib.	Associated organism: Arachis hypogaea	Leguminosae	IMI75948	Nigeria	1959	Bailey, A.G.
806	247067				Fungi	Ascomycota	Pleosporales			Ascochyta abelmoschi	Harter	Associated organism: Hibiscus cannabinus	Malvaceae	IMI139062	Nigeria		Dransfield, M.
807	220452				Fungi	Ascomycota	Pleosporales			Ascochyta carthagenensis	Sacc.	Associated organism: Manihot esculenta	Euphorbiaceae	IMI207349	Nigeria	1976	Maduewesi, J.N.C.
808	220452				Fungi	Ascomycota	Pleosporales			Ascochyta carthagenensis	Sacc.	Associated organism: Manihot esculenta	Euphorbiaceae	IMI207317	Nigeria	1976	Maduewesi, J.N.C.
809	220452				Fungi	Ascomycota	Pleosporales			Ascochyta carthagenensis	Sacc.	Associated organism: Manihot esculenta	Euphorbiaceae	IMI207345	Nigeria	1976	Maduewesi, J.N.C.
810	220452				Fungi	Ascomycota	Pleosporales			Ascochyta carthagenensis	Sacc.	Associated organism: Manihot	Euphorbiaceae	IMI300089a	Nigeria	1986	Onyeagba
811	3344		Ramularia		Fungi	Ascomycota	Capnodiales	Mycosphaerellaceae		Mycosphaerella	Johanson	Associated organism: Manihot	Euphorbiaceae	IMI300089b	Nigeria	1986	Onyeagba
812	245491		Colletotrichum gloeosporioides		Fungi	Ascomycota		Glomerellaceae		Glomerella cingulata	(Stoneman) Spauld. & H. Schrenk	Associated organism: Manihot	Euphorbiaceae	IMI300089c	Nigeria	1986	Onyeagba
813	232205				Fungi	Ascomycota	Pleosporales		type	Ascochyta cenchricola	Speg.	Associated organism: Cenchrus	Gramineae	IMI203951	Senegal	1976	Spegazzini, C.L.
814	232205				Fungi	Ascomycota	Pleosporales		type	Ascochyta cenchricola	Speg.	Associated organism: Cenchrus	Gramineae	IMI168756	Senegal	1972
815	309100				Fungi	Ascomycota	Pleosporales			Ascochyta imperatae	Punith.	Associated organism: Imperata cylindrica	Gramineae	IMI87107	Nigeria	1961	Harris, E.
816	154021		Boeremia exigua		Fungi	Ascomycota	Pleosporales			Ascochyta phaseolorum	Sacc.	Associated organism: Leguminosae	Leguminosae	IMI237696	Nigeria	1979	Allen, D.J.
817	154021		Boeremia exigua		Fungi	Ascomycota	Pleosporales			Ascochyta phaseolorum	Sacc.	Associated organism: Vigna unguiculata	Leguminosae	IMI213124	Gambia	1977	Allen, D.J.
818	154021		Boeremia exigua		Fungi	Ascomycota	Pleosporales			Ascochyta phaseolorum	Sacc.	Associated organism: Vigna unguiculata	Leguminosae	IMI282578a	Nigeria	1984	Parkinson, V.O.
819	156522				Fungi	Ascomycota	Pleosporales			Phoma bakeriana	Sacc.	Associated organism: Vigna unguiculata	Leguminosae	IMI282578b	Nigeria	1984	Parkinson, V.O.
820	154021		Boeremia exigua		Fungi	Ascomycota	Pleosporales			Ascochyta phaseolorum	Sacc.	Associated organism: Vigna unguiculata	Leguminosae	IMI282579	Nigeria	1984	Parkinson, V.O.
821	154021		Boeremia exigua		Fungi	Ascomycota	Pleosporales			Ascochyta phaseolorum	Sacc.	Associated organism: Vigna unguiculata	Leguminosae	IMI282580	Nigeria	1984	Parkinson, V.O.
822	154021		Boeremia exigua		Fungi	Ascomycota	Pleosporales			Ascochyta phaseolorum	Sacc.	Associated organism: Vigna unguiculata	Leguminosae	IMI282581	Nigeria	1984	Parkinson, V.O.
823	152710				Fungi	Ascomycota	Pleosporales			Ascochyta ricinella	Sacc. & Scalia	Associated organism: Ricinus communis	Euphorbiaceae	IMI102235a	Guinea	1963	Kranz, J.
824	3344		Ramularia		Fungi	Ascomycota	Capnodiales	Mycosphaerellaceae		Mycosphaerella	Johanson	Associated organism: Ricinus communis	Euphorbiaceae	IMI102235b	Guinea	1963	Kranz, J.
825	100607				Fungi	Ascomycota	Pleosporales			Ascochyta socia	Pass.	Associated organism: Lycopersicon esculentum	Solanaceae	IMI105027	Guinea	1964	Kranz
826	191396				Fungi	Ascomycota	Pleosporales			Ascochyta sorghi	Sacc.	Associated organism: Sorghum vulgare	Gramineae	IMI81318	Nigeria	1960	Harris, E.
827	191396				Fungi	Ascomycota	Pleosporales			Ascochyta sorghi	Sacc.	Associated organism: Sorghum vulgare	Gramineae	IMI81314	Nigeria	1960	Harris, E.
828	191396				Fungi	Ascomycota	Pleosporales			Ascochyta sorghi	Sacc.	Associated organism: Sorghum vulgare	Gramineae	IMI75912	Nigeria	1959	Bailey, A.G.
829	191396				Fungi	Ascomycota	Pleosporales			Ascochyta sorghi	Sacc.	Associated organism: Sorghum vulgare	Gramineae	IMI75911	Nigeria	1959	Bailey, A.G.
830	191396				Fungi	Ascomycota	Pleosporales			Ascochyta sorghi	Sacc.	Associated organism: Sorghum vulgare	Gramineae	IMI74658	Nigeria	1958	Harris, E.
831	191396				Fungi	Ascomycota	Pleosporales			Ascochyta sorghi	Sacc.	Associated organism: Sorghum vulgare	Gramineae	IMI62796	Nigeria	1956	Harrison, E.
832	182947				Fungi	Ascomycota	Pleosporales		type	Ascochyta teretiuscula	Sacc. & Roum.	Associated organism: Luzula	Juncaceae	IMI285927	Nigeria	1984	Roumegue<grave>re, C.
833	309179		Koordersiella insectivora		Fungi	Ascomycota				Ascohansfordiellopsis insectivora	(Hansf.) D. Hawksw.	Associated organism: Caryota mitis	Palmae	IMI99552a	Nigeria	1963	Bailey, A.G.
834	7142				Fungi	Ascomycota				Ampullifera	Deighton	Associated organism: Caryota mitis	Palmae	IMI99552b	Nigeria	1963	Bailey, A.G.
835	146757		Amerosporium vagans		Fungi	Ascomycota				Chaetostroma atrum	Sacc.	Associated organism: Sorghum vulgare	Gramineae	IMI71469b	Nigeria	1957	Harris, E.
836	17816				Fungi	Basidiomycota	Hymenochaetales	Hymenochaetaceae		Hymenochaete	Le<acute>v.	Associated organism: Hevea brasiliensis	Euphorbiaceae	IMI45961b	Ghana	1951	Hughes, S.J.
837	3206				Fungi	Ascomycota	Microthyriales	Microthyriaceae		Microthyrium	Desm.	Associated organism: Hevea brasiliensis	Euphorbiaceae	IMI45961c	Ghana	1951	Hughes, S.J.
838	384				Fungi	Ascomycota	Xylariales	Xylariaceae		Ascotricha	Berk.	Substratum: wood. Associated organism: Plantae	Plantae	IMI122457	Nigeria		Hugh, R.H.
839	622354				Fungi	Basidiomycota	Phallales	Phallaceae		Aseroe	Labill.			IMI33895	Sierra Leone	1949
840	7248				Fungi	Ascomycota	Eurotiales	Trichocomaceae		Aspergillus	P. Micheli ex Link	Associated organism: Arachis hypogaea	Leguminosae	IMI85557	Nigeria	1961	Iron, E.F.
841	7248				Fungi	Ascomycota	Eurotiales	Trichocomaceae		Aspergillus	P. Micheli ex Link	Substratum: substance, soil. Associated organism: Theobroma cacao	Sterculiaceae	IMI158760	Ghana		Evans, H.C.
842	7248				Fungi	Ascomycota	Eurotiales	Trichocomaceae		Aspergillus	P. Micheli ex Link	Substratum: pollen. Associated organism: Cocos nucifera	Palmae	IMI234798a	Ivory Coast	1979	Marsh, S.
843	7681				Fungi	Ascomycota	Capnodiales	Davidiellaceae		Cladosporium	Link	Associated organism: Cocos nucifera	Palmae	IMI234798b	Ivory Coast	1979	Marsh, S.
844	9257				Fungi	Ascomycota	Eurotiales	Trichocomaceae		Penicillium	Link	Associated organism: Cocos nucifera	Palmae	IMI234798c	Ivory Coast	1979	Marsh, S.
845	7248				Fungi	Ascomycota	Eurotiales	Trichocomaceae		Aspergillus	P. Micheli ex Link	Associated organism: Triticum	Gramineae	IMI167353	Nigeria	1972	Giha, O.H.
846	7248				Fungi	Ascomycota	Eurotiales	Trichocomaceae		Aspergillus	P. Micheli ex Link	Associated organism: Coleoptera	Animalia	IMI16063	Sierra Leone	1947	Deighton, F.C.
847	7248				Fungi	Ascomycota	Eurotiales	Trichocomaceae		Aspergillus	P. Micheli ex Link	Substratum: substance, soil		IMI132714	Sierra Leone	1968	Sivanesan, A.
848	7248				Fungi	Ascomycota	Eurotiales	Trichocomaceae		Aspergillus	P. Micheli ex Link	Substratum: artefact, food. Associated organism: Manihot esculenta	Euphorbiaceae	IMI124144	Nigeria		Broadbent, J.A.
849	7248				Fungi	Ascomycota	Eurotiales	Trichocomaceae		Aspergillus	P. Micheli ex Link	Associated organism: Arachis hypogaea	Leguminosae	IMI95249	Nigeria	1962	McDonald, D.
850	7248				Fungi	Ascomycota	Eurotiales	Trichocomaceae		Aspergillus	P. Micheli ex Link	Substratum: substance, soil		IMI93110	Ghana	1962
851	7248				Fungi	Ascomycota	Eurotiales	Trichocomaceae		Aspergillus	P. Micheli ex Link	Associated organism: Arachis hypogaea	Leguminosae	IMI95247	Nigeria	1962	McDonald, D.
852	7248				Fungi	Ascomycota	Eurotiales	Trichocomaceae		Aspergillus	P. Micheli ex Link	Substratum: substance, soil		IMI93111	Ghana	1962
853	7248				Fungi	Ascomycota	Eurotiales	Trichocomaceae		Aspergillus	P. Micheli ex Link	Substratum: artefact, rubber sheet		IMI140949	Nigeria		Adeniji, M.O. [Dr]
854	7248				Fungi	Ascomycota	Eurotiales	Trichocomaceae		Aspergillus	P. Micheli ex Link	Associated organism: Lycopersicon esculentum	Solanaceae	IMI327716	Nigeria	1988	Udatala, O.O.
855	7248				Fungi	Ascomycota	Eurotiales	Trichocomaceae		Aspergillus	P. Micheli ex Link	Associated organism: Arachis hypogaea	Leguminosae	IMI85555	Nigeria	1961	Iron, E.F.
856	7248				Fungi	Ascomycota	Eurotiales	Trichocomaceae		Aspergillus	P. Micheli ex Link	Substratum: artefact, food. Associated organism: Manihot esculenta	Euphorbiaceae	IMI124147	Nigeria		Broadbent, J.A.
857	7248				Fungi	Ascomycota	Eurotiales	Trichocomaceae		Aspergillus	P. Micheli ex Link	Associated organism: Manihot esculenta	Euphorbiaceae	IMI317962	Nigeria	1987	Damagun [Mrs]
858	7248				Fungi	Ascomycota	Eurotiales	Trichocomaceae		Aspergillus	P. Micheli ex Link	Substratum: artefact, rubber sheet		IMI140950	Nigeria		Adeniji, M.O. [Dr]
859	7248				Fungi	Ascomycota	Eurotiales	Trichocomaceae		Aspergillus	P. Micheli ex Link	Associated organism: Arachis hypogaea	Leguminosae	IMI85556	Nigeria	1961	Iron, E.F.
860	7248				Fungi	Ascomycota	Eurotiales	Trichocomaceae		Aspergillus	P. Micheli ex Link	Associated organism: Ornithacris turbida	Animalia	IMI330190	Niger	1989	Weel, J.J. van der
861	7248				Fungi	Ascomycota	Eurotiales	Trichocomaceae		Aspergillus	P. Micheli ex Link	Associated organism: Ornithacris turbida	Animalia	IMI330193	Niger	1989	Weel, J.J. van der
862	7248				Fungi	Ascomycota	Eurotiales	Trichocomaceae		Aspergillus	P. Micheli ex Link	Associated organism: Vigna unguiculata	Leguminosae	IMI318630	Nigeria	1987	Oladipo, T.K.
863	7248				Fungi	Ascomycota	Eurotiales	Trichocomaceae		Aspergillus	P. Micheli ex Link	Associated organisms: Carica papaya; Psidium; Mangifera indica	Caricaceae; Myrtaceae; Anacardiaceae	IMI266213	Nigeria	1982	Enohtanya, G.
864	7248				Fungi	Ascomycota	Eurotiales	Trichocomaceae		Aspergillus	P. Micheli ex Link	Substratum: seed. Associated organism: Amaranthus cruentus	Amaranthaceae	IMI332118	Nigeria	1989	Adebanjo, A.
865	7248				Fungi	Ascomycota	Eurotiales	Trichocomaceae		Aspergillus	P. Micheli ex Link	Associated organism: Nicotiana tabacum	Solanaceae	IMI277600a	Nigeria	1983	Oyedamola, O.
866	9257				Fungi	Ascomycota	Eurotiales	Trichocomaceae		Penicillium	Link	Associated organism: Nicotiana tabacum	Solanaceae	IMI277600b	Nigeria	1983	Oyedamola, O.
867	7248				Fungi	Ascomycota	Eurotiales	Trichocomaceae		Aspergillus	P. Micheli ex Link	Substratum: substance, soil		IMI186029	Nigeria		Williams, R.
868	7248				Fungi	Ascomycota	Eurotiales	Trichocomaceae		Aspergillus	P. Micheli ex Link			IMI267693a	Nigeria	1982	Uuala, A.O.
869	218372				Fungi	Ascomycota	Hypocreales	Nectriaceae		Fusarium oxysporum	Schltdl.			IMI267693b	Nigeria	1982	Uuala, A.O.
870	292831				Fungi	Ascomycota	Eurotiales	Trichocomaceae		Aspergillus aculeatus	Iizuka	Associated organism: Vigna sinensis	Leguminosae	IMI157878	Nigeria	1971	Quansah, S.K.
871	292831				Fungi	Ascomycota	Eurotiales	Trichocomaceae		Aspergillus aculeatus	Iizuka	Associated organism: Capsicum annuum	Solanaceae	IMI223100	Nigeria	1977	Uma, N.U.
872	292831				Fungi	Ascomycota	Eurotiales	Trichocomaceae		Aspergillus aculeatus	Iizuka	Associated organism: Lycopersicon esculentum	Solanaceae	IMI223289	Nigeria	1977	Adisa, V.A.
873	292831				Fungi	Ascomycota	Eurotiales	Trichocomaceae		Aspergillus aculeatus	Iizuka	Associated organism: Hibiscus esculentus	Malvaceae	IMI187765	Sierra Leone	1974	Kapomia, R.G.
874	292831				Fungi	Ascomycota	Eurotiales	Trichocomaceae		Aspergillus aculeatus	Iizuka	Substratum: leaf. Associated organism: Hevea	Euphorbiaceae	IMI192075	Sierra Leone	1975	Capooria, R.G.
875	292831				Fungi	Ascomycota	Eurotiales	Trichocomaceae		Aspergillus aculeatus	Iizuka	Associated organism: Pinus caribaea	Pinaceae	IMI174491	Ghana	1974	Ofosu-Asiodu, A.
876	292831				Fungi	Ascomycota	Eurotiales	Trichocomaceae		Aspergillus aculeatus	Iizuka	Substratum: leaf. Associated organism: Oryza	Gramineae	IMI160863	Sierra Leone		Karglors, D.
877	292831				Fungi	Ascomycota	Eurotiales	Trichocomaceae		Aspergillus aculeatus	Iizuka	Associated organism: Pinus caribaea	Pinaceae	IMI197569a	Nigeria		Fatuga, B.A.
878	166576		Talaromyces verruculosus		Fungi	Ascomycota	Eurotiales	Trichocomaceae		Penicillium verruculosum	Peyronel	Associated organism: Pinus caribaea	Pinaceae	IMI197569b	Nigeria		Fatuga, B.A.
879	292831				Fungi	Ascomycota	Eurotiales	Trichocomaceae		Aspergillus aculeatus	Iizuka	Associated organism: Theobroma cacao	Sterculiaceae	IMI148058	Nigeria		Oyeniran, J.O.
880	292831				Fungi	Ascomycota	Eurotiales	Trichocomaceae		Aspergillus aculeatus	Iizuka	Substratum: leaf. Associated organism: Hevea	Euphorbiaceae	IMI192066	Sierra Leone	1975	Capooria, R.G.
881	292831				Fungi	Ascomycota	Eurotiales	Trichocomaceae		Aspergillus aculeatus	Iizuka	Substratum: substance, soil		IMI210265	Nigeria	1977	Odu, C.T.I.
882	292831				Fungi	Ascomycota	Eurotiales	Trichocomaceae		Aspergillus aculeatus	Iizuka	Substratum: artefact, rubber sheet		IMI140947	Nigeria		Adeniji, M.O. [Dr]
883	292831				Fungi	Ascomycota	Eurotiales	Trichocomaceae		Aspergillus aculeatus	Iizuka	Substratum: substance, air		IMI159983	Nigeria		Ogunlana [Dr]
884	292831				Fungi	Ascomycota	Eurotiales	Trichocomaceae		Aspergillus aculeatus	Iizuka	Substratum: artefact, rubber sheet		IMI140948	Nigeria		Adeniji, M.O. [Dr]
885	292831				Fungi	Ascomycota	Eurotiales	Trichocomaceae		Aspergillus aculeatus	Iizuka	Substratum: substance, soil		IMI164090	Sierra Leone	1972	Gando, J.G.
886	292831				Fungi	Ascomycota	Eurotiales	Trichocomaceae		Aspergillus aculeatus	Iizuka			IMI159146	Nigeria		Maduewesi, J.N.C.
887	292831				Fungi	Ascomycota	Eurotiales	Trichocomaceae		Aspergillus aculeatus	Iizuka	Associated organism: Mangifera indica	Anacardiaceae	IMI294431	Nigeria	1985	Gumel, M.H.
888	292831				Fungi	Ascomycota	Eurotiales	Trichocomaceae		Aspergillus aculeatus	Iizuka	Substratum: substance, air		IMI159984	Nigeria		Ogunlana [Dr]
889	292831				Fungi	Ascomycota	Eurotiales	Trichocomaceae		Aspergillus aculeatus	Iizuka			IMI213857	Nigeria	1977	Oso, B.A.
890	292831				Fungi	Ascomycota	Eurotiales	Trichocomaceae		Aspergillus aculeatus	Iizuka	Substratum: leaf. Associated organism: Hevea	Euphorbiaceae	IMI192038	Sierra Leone	1975	Capooria, R.G.
891	326609				Fungi	Ascomycota	Eurotiales	Trichocomaceae		Aspergillus allahabadii	B.S. Mehrotra & Agnihotri	Substratum: substance, soil		IMI284084	Nigeria	1984	Khare, K.B.
892	256730				Fungi	Ascomycota	Eurotiales	Trichocomaceae		Aspergillus amstelodami	(L. Mangin) Thom & Church	Associated organism: Allium cepa	Liliaceae	IMI211065	Nigeria	1977	Ebenebe, A.C.
893	256730				Fungi	Ascomycota	Eurotiales	Trichocomaceae		Aspergillus amstelodami	(L. Mangin) Thom & Church			IMI115651a	Guinea		Kranz, J.
894	245528				Fungi	Basidiomycota	Pucciniales	Pucciniaceae		Puccinia heterospora	Berk. & M.A. Curtis			IMI115651b	Guinea		Kranz, J.
895	256730				Fungi	Ascomycota	Eurotiales	Trichocomaceae		Aspergillus amstelodami	(L. Mangin) Thom & Church			IMI159148	Nigeria		Maduewesi, J.N.C.
896	256730				Fungi	Ascomycota	Eurotiales	Trichocomaceae		Aspergillus amstelodami	(L. Mangin) Thom & Church	Associated organism: Arachis hypogaea	Leguminosae	IMI109851	Gambia		Gilman
897	256730				Fungi	Ascomycota	Eurotiales	Trichocomaceae		Aspergillus amstelodami	(L. Mangin) Thom & Church			IMI130105	Nigeria	1967	Broadbent, J.A.
898	256730				Fungi	Ascomycota	Eurotiales	Trichocomaceae		Aspergillus amstelodami	(L. Mangin) Thom & Church	Substratum: seed. Associated organism: Allium cepa	Liliaceae	IMI205035	Nigeria	1976	Ebenebe, A.C.
899	256730				Fungi	Ascomycota	Eurotiales	Trichocomaceae		Aspergillus amstelodami	(L. Mangin) Thom & Church	Substratum: seed. Associated organism: Palmae	Palmae	IMI150694	Nigeria		Broadbent, J.A.
900	256730				Fungi	Ascomycota	Eurotiales	Trichocomaceae		Aspergillus amstelodami	(L. Mangin) Thom & Church	Substratum: seed. Associated organism: Triticum	Gramineae	IMI191437	Nigeria	1975	Giha, O.H.
901	256730				Fungi	Ascomycota	Eurotiales	Trichocomaceae		Aspergillus amstelodami	(L. Mangin) Thom & Church			IMI59142	Sierra Leone	1955	Muskett, A.E.
902	309207				Fungi	Ascomycota	Eurotiales	Trichocomaceae		Aspergillus anthodesmis	Bartoli & Maggi	Substratum: substance, soil		IMI223070	Ivory Coast	1977
903	292836				Fungi	Ascomycota	Eurotiales	Trichocomaceae	type	Aspergillus aureolus	Fennell & Raper	Substratum: substance, soil		IMI61451	Ghana	1955	Anon. [WACRI, Tafo]
904	119950				Fungi	Ascomycota	Eurotiales	Trichocomaceae		Aspergillus auricomus	(Gue<acute>g.) Saito	Associated organism: Hevea brasiliensis	Euphorbiaceae	IMI161169	Sierra Leone		Kapooria [Dr]
905	119950				Fungi	Ascomycota	Eurotiales	Trichocomaceae		Aspergillus auricomus	(Gue<acute>g.) Saito	Substratum: leaf. Associated organism: Hevea brasiliensis	Euphorbiaceae	IMI295100	Nigeria	1985	Ikediugwu
906	119955				Fungi	Ascomycota	Eurotiales	Trichocomaceae		Aspergillus awamori	Nakaz.	Substratum: artefact, food. Associated organism: Palmae	Palmae	IMI83340	Nigeria	1960	Sheridam, A.
907	119955				Fungi	Ascomycota	Eurotiales	Trichocomaceae		Aspergillus awamori	Nakaz.	Substratum: seed. Associated organism: Magnoliophyta	Plantae	IMI309896	Nigeria	1986	Uma, N.U. [Dr]
908	119955				Fungi	Ascomycota	Eurotiales	Trichocomaceae		Aspergillus awamori	Nakaz.	Associated organism: Anomala	Animalia	IMI112343	Nigeria		Okafor, N.
909	204868				Fungi	Ascomycota	Eurotiales	Trichocomaceae		Aspergillus candidus	Link	Substratum: artefact, food. Associated organism: Palmae	Palmae	IMI83353	Nigeria	1960	Sheridam, A.
910	204868				Fungi	Ascomycota	Eurotiales	Trichocomaceae		Aspergillus candidus	Link	Substratum: dung. Associated organism: Felis cattus	Animalia	IMI73074	Ghana	1958	Leather, R.I.
911	204868				Fungi	Ascomycota	Eurotiales	Trichocomaceae		Aspergillus candidus	Link	Substratum: dung. Associated organism: Felis cattus	Animalia	IMI40639	Ghana	1950	Owen, H.
912	204868				Fungi	Ascomycota	Eurotiales	Trichocomaceae		Aspergillus candidus	Link	Associated organism: Gossypium	Malvaceae	IMI148874	Nigeria		Quansah, S.K.
913	204868				Fungi	Ascomycota	Eurotiales	Trichocomaceae		Aspergillus candidus	Link	Substratum: body. Associated organism: Pisces	Animalia	IMI110543	Nigeria		Okafor, N.
914	204868				Fungi	Ascomycota	Eurotiales	Trichocomaceae		Aspergillus candidus	Link	Substratum: leaf; stem. Associated organism: Citrus sinensis	Rutaceae	IMI63609	Nigeria	1956	Chant, S.R.
915	204868				Fungi	Ascomycota	Eurotiales	Trichocomaceae		Aspergillus candidus	Link			IMI130106	Nigeria	1967	Broadbent, J.A.
916	204868				Fungi	Ascomycota	Eurotiales	Trichocomaceae		Aspergillus candidus	Link	Substratum: substance, soil		IMI58129	Sierra Leone	1954	Tindall, H.D.
917	204868				Fungi	Ascomycota	Eurotiales	Trichocomaceae		Aspergillus candidus	Link	Substratum: artefact, food		IMI46235	Sierra Leone	1951	Deighton, F.C.
918	204868				Fungi	Ascomycota	Eurotiales	Trichocomaceae		Aspergillus candidus	Link	Substratum: substance, soil		IMI164094	Sierra Leone	1972	Gando, J.G.
919	204868				Fungi	Ascomycota	Eurotiales	Trichocomaceae		Aspergillus candidus	Link	Substratum: artefact, food		IMI16046	Ghana	1947	Dade, H.A.
920	204868				Fungi	Ascomycota	Eurotiales	Trichocomaceae		Aspergillus candidus	Link	Substratum: substance, soil		IMI164107	Sierra Leone	1972	Gando, J.G.
921	204868				Fungi	Ascomycota	Eurotiales	Trichocomaceae		Aspergillus candidus	Link	Substratum: artefact, food. Associated organism: Theobroma cacao	Sterculiaceae	IMI15961	Ghana	1947	Dade, H.A.
922	204868				Fungi	Ascomycota	Eurotiales	Trichocomaceae		Aspergillus candidus	Link	Associated organism: Vigna sinensis	Leguminosae	IMI141387	Nigeria		Donald, D.M.
923	100545				Fungi	Ascomycota	Eurotiales	Trichocomaceae		Aspergillus carbonarius	(Bainier) Thom	Substratum: leaf. Associated organism: Hevea	Euphorbiaceae	IMI192071	Sierra Leone	1975	Capooria, R.G.
924	100545				Fungi	Ascomycota	Eurotiales	Trichocomaceae		Aspergillus carbonarius	(Bainier) Thom	Substratum: substance, soil		IMI164095	Sierra Leone	1972	Gando, J.G.
925	100545				Fungi	Ascomycota	Eurotiales	Trichocomaceae		Aspergillus carbonarius	(Bainier) Thom	Associated organism: Hevea brasiliensis	Euphorbiaceae	IMI161188	Sierra Leone		Kapooria [Dr]
926	100545				Fungi	Ascomycota	Eurotiales	Trichocomaceae		Aspergillus carbonarius	(Bainier) Thom	Associated organism: Theobroma cacao	Sterculiaceae	IMI132655	Nigeria	1968	Broadbent, J.A.
927	100545				Fungi	Ascomycota	Eurotiales	Trichocomaceae		Aspergillus carbonarius	(Bainier) Thom	Associated organism: Theobroma cacao	Sterculiaceae	IMI151421	Nigeria		Oyeniran, J.O.
928	100545				Fungi	Ascomycota	Eurotiales	Trichocomaceae		Aspergillus carbonarius	(Bainier) Thom	Substratum: substance, soil		IMI164103	Sierra Leone	1972	Gando, J.G.
929	100545				Fungi	Ascomycota	Eurotiales	Trichocomaceae		Aspergillus carbonarius	(Bainier) Thom			IMI235345	Nigeria	1979	Arene, O.B.
930	100545				Fungi	Ascomycota	Eurotiales	Trichocomaceae		Aspergillus carbonarius	(Bainier) Thom			IMI159145	Nigeria		Maduewesi, J.N.C.
931	100545				Fungi	Ascomycota	Eurotiales	Trichocomaceae		Aspergillus carbonarius	(Bainier) Thom	Associated organism: Hevea	Euphorbiaceae	IMI184763	Sierra Leone		Kapooria, R.G.
932	100545				Fungi	Ascomycota	Eurotiales	Trichocomaceae		Aspergillus carbonarius	(Bainier) Thom	Associated organism: Lycopersicon esculentum	Solanaceae	IMI178735	Nigeria		McDonald, D.
933	259903				Fungi	Ascomycota	Eurotiales	Trichocomaceae		Aspergillus carneus	Blochwitz	Substratum: litter; substance, soil		IMI332367	Nigeria	1989	Okeke, C.N. [Dr]
934	259903				Fungi	Ascomycota	Eurotiales	Trichocomaceae		Aspergillus carneus	Blochwitz	Substratum: substance, soil		IMI284095	Nigeria	1984	Khare, K.B.
935	259903				Fungi	Ascomycota	Eurotiales	Trichocomaceae		Aspergillus carneus	Blochwitz	Associated organism: Cacao	Sterculiaceae	IMI127788	Nigeria		Broadbent [Dr]
936	259903				Fungi	Ascomycota	Eurotiales	Trichocomaceae		Aspergillus carneus	Blochwitz	Associated organism: Zea mays	Gramineae	IMI244151	Nigeria	1980	Gumel, M.H.
937	259903				Fungi	Ascomycota	Eurotiales	Trichocomaceae		Aspergillus carneus	Blochwitz	Associated organism: Arachis hypogaea	Leguminosae	IMI93081	Nigeria	1962	Austwick, P.K.C.
938	259903				Fungi	Ascomycota	Eurotiales	Trichocomaceae		Aspergillus carneus	Blochwitz	Substratum: substance, soil		IMI284098	Nigeria	1984	Khare, K.B.
939	259903				Fungi	Ascomycota	Eurotiales	Trichocomaceae		Aspergillus carneus	Blochwitz	Associated organism: Isoptera	Animalia	IMI232142	Nigeria	1978	Gumel, M.H.
940	259903				Fungi	Ascomycota	Eurotiales	Trichocomaceae		Aspergillus carneus	Blochwitz			IMI107498	Nigeria	1964	Ogunlava
941	292839				Fungi	Ascomycota	Eurotiales	Trichocomaceae		Aspergillus chevalieri	(L. Mangin) Thom & Church	Substratum: artefact, manufactured product. Associated organism: Cocos nucifera	Palmae	IMI16121	Ghana	1947	Dade, H.A.
942	292839				Fungi	Ascomycota	Eurotiales	Trichocomaceae		Aspergillus chevalieri	(L. Mangin) Thom & Church			IMI127800	Nigeria		Broadbent [Dr]
943	292839				Fungi	Ascomycota	Eurotiales	Trichocomaceae		Aspergillus chevalieri	(L. Mangin) Thom & Church	Substratum: fruit. Associated organism: Elaeis guineensis	Palmae	IMI85190	Nigeria	1961
944	292839				Fungi	Ascomycota	Eurotiales	Trichocomaceae		Aspergillus chevalieri	(L. Mangin) Thom & Church	Substratum: artefact, shoe		IMI115099	Nigeria		Okafor, N.
945	292839				Fungi	Ascomycota	Eurotiales	Trichocomaceae		Aspergillus chevalieri	(L. Mangin) Thom & Church	Associated organism: Arachis hypogaea	Leguminosae	IMI109848	Gambia		Gilman
946	292839				Fungi	Ascomycota	Eurotiales	Trichocomaceae		Aspergillus chevalieri	(L. Mangin) Thom & Church	Associated organism: Theobroma cacao	Sterculiaceae	IMI271448	Ivory Coast	1982	Jones, S.E.
947	292839				Fungi	Ascomycota	Eurotiales	Trichocomaceae		Aspergillus chevalieri	(L. Mangin) Thom & Church	Substratum: fruit. Associated organism: Prunus domestica	Rosaceae	IMI39494	Ghana	1950	Owen, H.
948	292839				Fungi	Ascomycota	Eurotiales	Trichocomaceae		Aspergillus chevalieri	(L. Mangin) Thom & Church	Substratum: body. Associated organism: Pisces	Animalia	IMI110548	Nigeria		Okafor, N.
949	292839				Fungi	Ascomycota	Eurotiales	Trichocomaceae		Aspergillus chevalieri	(L. Mangin) Thom & Church	Substratum: artefact, food. Associated organism: Manihot esculenta	Euphorbiaceae	IMI124145	Nigeria		Broadbent, J.A.
950	292839				Fungi	Ascomycota	Eurotiales	Trichocomaceae		Aspergillus chevalieri	(L. Mangin) Thom & Church			IMI115649a	Guinea		Kranz, J.
951	245528				Fungi	Basidiomycota	Pucciniales	Pucciniaceae		Puccinia heterospora	Berk. & M.A. Curtis			IMI115649b	Guinea		Kranz, J.
952	292839				Fungi	Ascomycota	Eurotiales	Trichocomaceae		Aspergillus chevalieri	(L. Mangin) Thom & Church	Substratum: seed. Associated organism: Theobroma cacao	Sterculiaceae	IMI16120	Ghana	1947	Dade, H.A.
953	292839				Fungi	Ascomycota	Eurotiales	Trichocomaceae		Aspergillus chevalieri	(L. Mangin) Thom & Church	Substratum: artefact, food		IMI114994	Nigeria		Henley, B.M.
954	292839				Fungi	Ascomycota	Eurotiales	Trichocomaceae		Aspergillus chevalieri	(L. Mangin) Thom & Church	Associated organism: Cacao	Sterculiaceae	IMI127773	Nigeria		Broadbent [Dr]
955	292839				Fungi	Ascomycota	Eurotiales	Trichocomaceae		Aspergillus chevalieri	(L. Mangin) Thom & Church	Associated organism: Vigna sinensis	Leguminosae	IMI141333	Nigeria		Donald, D.M.
956	292839				Fungi	Ascomycota	Eurotiales	Trichocomaceae		Aspergillus chevalieri	(L. Mangin) Thom & Church			IMI115650a	Guinea		Kranz, J.
957	245528				Fungi	Basidiomycota	Pucciniales	Pucciniaceae		Puccinia heterospora	Berk. & M.A. Curtis			IMI115650b	Guinea		Kranz, J.
958	292839				Fungi	Ascomycota	Eurotiales	Trichocomaceae		Aspergillus chevalieri	(L. Mangin) Thom & Church	Substratum: artefact, food. Associated organism: Manihot esculenta	Euphorbiaceae	IMI124146	Nigeria		Broadbent, J.A.
959	292839				Fungi	Ascomycota	Eurotiales	Trichocomaceae		Aspergillus chevalieri	(L. Mangin) Thom & Church	Substratum: artefact, manufactured product. Associated organism: Cocos nucifera	Palmae	IMI16134	Ghana	1947	Dade, H.A.
960	292839				Fungi	Ascomycota	Eurotiales	Trichocomaceae		Aspergillus chevalieri	(L. Mangin) Thom & Church	Associated organism: Zea mays	Gramineae	IMI127799	Nigeria		Broadbent [Dr]
961	292839				Fungi	Ascomycota	Eurotiales	Trichocomaceae		Aspergillus chevalieri	(L. Mangin) Thom & Church	Substratum: seed. Associated organism: Theobroma cacao	Sterculiaceae	IMI16115	Ghana	1947	Dade, H.A.
962	292839				Fungi	Ascomycota	Eurotiales	Trichocomaceae		Aspergillus chevalieri	(L. Mangin) Thom & Church			IMI127801	Nigeria		Broadbent [Dr]
963	211530				Fungi	Ascomycota	Eurotiales	Trichocomaceae		Aspergillus clavatus	Desm.	Substratum: substance, soil		IMI164085	Sierra Leone	1972	Gando, J.G.
964	211530				Fungi	Ascomycota	Eurotiales	Trichocomaceae		Aspergillus clavatus	Desm.	Substratum: substance, soil		IMI54399	Nigeria	1953	Jackson, W.L.
965	211530				Fungi	Ascomycota	Eurotiales	Trichocomaceae		Aspergillus clavatus	Desm.	Associated organism: Oryza sativa	Gramineae	IMI161996	Nigeria		Oyeniran, J.O.
966	211530				Fungi	Ascomycota	Eurotiales	Trichocomaceae		Aspergillus clavatus	Desm.			IMI287733	Nigeria	1984	Mabadeje, S.A.
967	211530				Fungi	Ascomycota	Eurotiales	Trichocomaceae		Aspergillus clavatus	Desm.	Substratum: dung. Associated organism: Animalia	Animalia	IMI309631	Nigeria	1986	Uma, N.U. [Dr]
968	211530				Fungi	Ascomycota	Eurotiales	Trichocomaceae		Aspergillus clavatus	Desm.	Substratum: substance, soil		IMI132709	Sierra Leone	1968	Sivanesan, A.
969	211530				Fungi	Ascomycota	Eurotiales	Trichocomaceae		Aspergillus clavatus	Desm.	Substratum: artefact, nest. Associated organism: Microtermes	Animalia	IMI307867a	Nigeria	1986	Ugoji, E.O. [Dr]
970	284309				Fungi	Ascomycota	Eurotiales	Trichocomaceae		Aspergillus niger	Tiegh.	Associated organism: Microtermes	Animalia	IMI307867b	Nigeria	1986	Ugoji, E.O. [Dr]
971	309214	Aspergillus coremiiformis	Aspergillus coremiiformis		Fungi	Ascomycota	Eurotiales	Trichocomaceae		Aspergillus coremiformis	Bartoli & Maggi	Substratum: substance, soil		IMI223069	Ivory Coast	1977
972	202877				Fungi	Ascomycota	Eurotiales	Trichocomaceae		Aspergillus fischeri	Wehmer	Associated organism: Gossypium	Malvaceae	IMI148911	Nigeria		Quansah, S.K.
973	202877				Fungi	Ascomycota	Eurotiales	Trichocomaceae		Aspergillus fischeri	Wehmer	Associated organism: Gossypium	Malvaceae	IMI148878	Nigeria		Quansah, S.K.
974	202877				Fungi	Ascomycota	Eurotiales	Trichocomaceae		Aspergillus fischeri	Wehmer	Substratum: substance, soil		IMI312831	Nigeria	1987	Okagbue, R.N. [Dr]
975	202877				Fungi	Ascomycota	Eurotiales	Trichocomaceae		Aspergillus fischeri	Wehmer	Substratum: seedling. Associated organism: Citrus	Rutaceae	IMI143695	Nigeria		Keay, M.A.
976	202877				Fungi	Ascomycota	Eurotiales	Trichocomaceae		Aspergillus fischeri	Wehmer	Substratum: substance, soil		IMI284080	Nigeria	1984	Khare, K.B.
977	202877				Fungi	Ascomycota	Eurotiales	Trichocomaceae		Aspergillus fischeri	Wehmer	Substratum: substance, soil		IMI312823	Nigeria	1987	Okagbue, R.N. [Dr]
978	202877				Fungi	Ascomycota	Eurotiales	Trichocomaceae		Aspergillus fischeri	Wehmer	Substratum: substance, soil		IMI54229	Nigeria	1953	Jackson
979	202877				Fungi	Ascomycota	Eurotiales	Trichocomaceae		Aspergillus fischeri	Wehmer	Substratum: seed; rhizosphere. Associated organism: Elaeis guineensis	Palmae	IMI259503	Nigeria	1981	Airede, K.E.
980	202877				Fungi	Ascomycota	Eurotiales	Trichocomaceae		Aspergillus fischeri	Wehmer	Substratum: substance, soil		IMI54402	Nigeria	1953	Jackson, W.L.
981	202877				Fungi	Ascomycota	Eurotiales	Trichocomaceae		Aspergillus fischeri	Wehmer	Associated organism: Phoenix dactylifera	Palmae	IMI320275	Nigeria	1987	Obinwa, E.
982	202877				Fungi	Ascomycota	Eurotiales	Trichocomaceae		Aspergillus fischeri	Wehmer	Associated organism: Hevea brasiliensis	Euphorbiaceae	IMI161247	Sierra Leone		Kapooria [Dr]
983	202877				Fungi	Ascomycota	Eurotiales	Trichocomaceae		Aspergillus fischeri	Wehmer	Substratum: artefact, manufactured product		IMI204909	Nigeria	1976	Ogundero, V.W.
984	202877				Fungi	Ascomycota	Eurotiales	Trichocomaceae		Aspergillus fischeri	Wehmer	Substratum: substance, soil		IMI54403	Nigeria	1953	Jackson, W.L.
985	202877				Fungi	Ascomycota	Eurotiales	Trichocomaceae		Aspergillus fischeri	Wehmer	Associated organism: Hevea brasiliensis	Euphorbiaceae	IMI161244	Sierra Leone		Kapooria [Dr]
986	202877				Fungi	Ascomycota	Eurotiales	Trichocomaceae		Aspergillus fischeri	Wehmer	Substratum: substance, soil		IMI312824	Nigeria	1987	Okagbue, R.N. [Dr]
987	351897		Aspergillus fischeri		Fungi	Ascomycota	Eurotiales	Trichocomaceae		Aspergillus fischeri var. glaber	Fennell & Raper	Substratum: substance, soil		IMI284093	Nigeria	1984	Khare, K.B.
988	353272		Aspergillus fischeri		Fungi	Ascomycota	Eurotiales	Trichocomaceae		Aspergillus fischeri var. spinosus	Raper & Fennell	Substratum: substance, soil		IMI132731	Sierra Leone	1968	Sivanesan, A.
989	353272		Aspergillus fischeri		Fungi	Ascomycota	Eurotiales	Trichocomaceae		Aspergillus fischeri var. spinosus	Raper & Fennell	Substratum: substance, soil		IMI312828	Nigeria	1987	Okagbue, R.N. [Dr]
990	265045				Fungi	Ascomycota	Eurotiales	Trichocomaceae		Aspergillus flavipes	(Bainier & R. Sartory) Thom & Church	Substratum: seed. Associated organism: Arachis hypogaea	Leguminosae	IMI111918	Nigeria		McDonald, D.
991	265045				Fungi	Ascomycota	Eurotiales	Trichocomaceae		Aspergillus flavipes	(Bainier & R. Sartory) Thom & Church	Substratum: gut. Associated organism: Amitermes	Animalia	IMI291105	Nigeria	1984	Ugoji
992	265045				Fungi	Ascomycota	Eurotiales	Trichocomaceae		Aspergillus flavipes	(Bainier & R. Sartory) Thom & Church	Associated organism: Borassus flabellifer var. aethiopum	Palmae	IMI37939	Ghana	1949	Hughes, S.J.
993	265045				Fungi	Ascomycota	Eurotiales	Trichocomaceae		Aspergillus flavipes	(Bainier & R. Sartory) Thom & Church			IMI118982	Ghana		Clerk, G.C.
994	209842				Fungi	Ascomycota	Eurotiales	Trichocomaceae		Aspergillus flavus	Link	Associated organism: Gossypium	Malvaceae	IMI148899	Nigeria		Quansah, S.K.
995	209842				Fungi	Ascomycota	Eurotiales	Trichocomaceae		Aspergillus flavus	Link	Associated organism: Colocasia antiquorum	Araceae	IMI313287	Nigeria	1987	Eshiett, H.A.
996	209842				Fungi	Ascomycota	Eurotiales	Trichocomaceae		Aspergillus flavus	Link	Substratum: larva. Associated organisms: Glycine soja; Insecta	Leguminosae; Animalia	IMI244668	Nigeria	1980	Oladiran, A.O.
997	209842				Fungi	Ascomycota	Eurotiales	Trichocomaceae		Aspergillus flavus	Link	Substratum: seed. Associated organism: Palmae	Palmae	IMI87315	Nigeria	1961
998	209842				Fungi	Ascomycota	Eurotiales	Trichocomaceae		Aspergillus flavus	Link	Substratum: substance, soil		IMI117789	Nigeria		Maduewesi, J.N.C.
999	209842				Fungi	Ascomycota	Eurotiales	Trichocomaceae		Aspergillus flavus	Link	Associated organism: Zea mays	Gramineae	IMI327621	Nigeria	1988	Efiuvwevwere, B.J.O.
1000	209842				Fungi	Ascomycota	Eurotiales	Trichocomaceae		Aspergillus flavus	Link	Substratum: seed. Associated organism: Arachis hypogaea	Leguminosae	IMI115877	Nigeria		Perry, D.A.
1001	209842				Fungi	Ascomycota	Eurotiales	Trichocomaceae		Aspergillus flavus	Link			IMI245248	Nigeria	1980	Ohanenye, B.O.
1002	209842				Fungi	Ascomycota	Eurotiales	Trichocomaceae		Aspergillus flavus	Link	Substratum: artefact, oil. Associated organism: Palmae	Palmae	IMI87321	Nigeria	1961
1003	209842				Fungi	Ascomycota	Eurotiales	Trichocomaceae		Aspergillus flavus	Link	Associated organism: Vigna sinensis	Leguminosae	IMI114991	Nigeria	1965	Henley, B.M.
1004	209842				Fungi	Ascomycota	Eurotiales	Trichocomaceae		Aspergillus flavus	Link	Substratum: food		IMI280819	Nigeria	1983	Adebajo, L.
1005	209842				Fungi	Ascomycota	Eurotiales	Trichocomaceae		Aspergillus flavus	Link	Associated organism: Arachis hypogaea	Leguminosae	IMI95264	Nigeria	1962	McDonald, D.
1006	209842				Fungi	Ascomycota	Eurotiales	Trichocomaceae		Aspergillus flavus	Link	Associated organism: Zea mays	Gramineae	IMI301000	Nigeria	1986	Fapohunda, S.O.
1007	209842				Fungi	Ascomycota	Eurotiales	Trichocomaceae		Aspergillus flavus	Link	Substratum: gut. Associated organism: Microtermes	Animalia	IMI307875	Nigeria	1986	Ugoji, E.O. [Dr]
1008	209842				Fungi	Ascomycota	Eurotiales	Trichocomaceae		Aspergillus flavus	Link	Substratum: seed. Associated organism: Sorghum vulgare	Gramineae	IMI305687	Nigeria	1986	Dada, J.
1009	209842				Fungi	Ascomycota	Eurotiales	Trichocomaceae		Aspergillus flavus	Link	Substratum: artefact, compost. Associated organism: Gallus gallus	Animalia	IMI286383	Nigeria	1984	Madugam
1010	209842				Fungi	Ascomycota	Eurotiales	Trichocomaceae		Aspergillus flavus	Link	Substratum: seed. Associated organism: Palmae	Palmae	IMI86775	Nigeria	1961
1011	209842				Fungi	Ascomycota	Eurotiales	Trichocomaceae		Aspergillus flavus	Link	Associated organism: Sorghum	Gramineae	IMI178405	Nigeria		McDonald, D.
1012	209842				Fungi	Ascomycota	Eurotiales	Trichocomaceae		Aspergillus flavus	Link	Associated organism: Lycopersicon esculentum	Solanaceae	IMI295633	Nigeria	1985	Akinwande
1013	209842				Fungi	Ascomycota	Eurotiales	Trichocomaceae		Aspergillus flavus	Link	Associated organism: Hevea	Euphorbiaceae	IMI184770	Sierra Leone		Kapooria, R.G.
1014	209842				Fungi	Ascomycota	Eurotiales	Trichocomaceae		Aspergillus flavus	Link			IMI159152	Nigeria		Maduewesi, J.N.C.
1015	209842				Fungi	Ascomycota	Eurotiales	Trichocomaceae		Aspergillus flavus	Link	Substratum: fruit. Associated organism: Elaeis guineensis	Palmae	IMI85184	Nigeria	1961
1016	209842				Fungi	Ascomycota	Eurotiales	Trichocomaceae		Aspergillus flavus	Link	Associated organism: Pinus oocarpa	Pinaceae	IMI197584	Nigeria		Fatuga, B.A.
1017	209842				Fungi	Ascomycota	Eurotiales	Trichocomaceae		Aspergillus flavus	Link	Substratum: artefact, food		IMI114996	Nigeria		Henley, B.M.
1018	209842				Fungi	Ascomycota	Eurotiales	Trichocomaceae		Aspergillus flavus	Link			IMI153800	Sierra Leone	1971	Genda, J.
1019	209842				Fungi	Ascomycota	Eurotiales	Trichocomaceae		Aspergillus flavus	Link	Substratum: seed. Associated organism: Arachis hypogaea	Leguminosae	IMI115263	Nigeria		Fatmi, A.S.
1020	209842				Fungi	Ascomycota	Eurotiales	Trichocomaceae		Aspergillus flavus	Link	Substratum: artefact, food		IMI114993	Nigeria		Henley, B.M.
1021	209842				Fungi	Ascomycota	Eurotiales	Trichocomaceae		Aspergillus flavus	Link	Associated organism: Arachis hypogaea	Leguminosae	IMI85552	Nigeria	1961	Iron, E.F.
1022	209842				Fungi	Ascomycota	Eurotiales	Trichocomaceae		Aspergillus flavus	Link			IMI215599	Nigeria	1977	Agundana, S.K. [Dr]
1023	209842				Fungi	Ascomycota	Eurotiales	Trichocomaceae		Aspergillus flavus	Link	Substratum: seed. Associated organism: Pinus caribaea	Pinaceae	IMI319437	Nigeria	1987	Bola Adegeyz
1024	209842				Fungi	Ascomycota	Eurotiales	Trichocomaceae		Aspergillus flavus	Link	Substratum: substance, air		IMI230078	Nigeria	1978	Mabadeje, S.A.
1025	209842				Fungi	Ascomycota	Eurotiales	Trichocomaceae		Aspergillus flavus	Link	Substratum: fruit. Associated organism: Citrus aurantium	Rutaceae	IMI326515	Nigeria	1988	Inman, A.
1026	209842				Fungi	Ascomycota	Eurotiales	Trichocomaceae		Aspergillus flavus	Link	Substratum: seed. Associated organism: Arachis hypogaea	Leguminosae	IMI112675	Gambia		Gilman, G.A.
1027	209842				Fungi	Ascomycota	Eurotiales	Trichocomaceae		Aspergillus flavus	Link	Substratum: leaf. Associated organism: Oryza	Gramineae	IMI160885	Sierra Leone		Karglors, D.
1028	209842				Fungi	Ascomycota	Eurotiales	Trichocomaceae		Aspergillus flavus	Link	Associated organism: Zea mays	Gramineae	IMI127771	Nigeria		Broadbent [Dr]
1029	209842				Fungi	Ascomycota	Eurotiales	Trichocomaceae		Aspergillus flavus	Link	Substratum: seed. Associated organism: Arachis hypogaea	Leguminosae	IMI115873	Nigeria		Perry, D.A.
1030	209842				Fungi	Ascomycota	Eurotiales	Trichocomaceae		Aspergillus flavus	Link	Substratum: seed. Associated organism: Theobroma cacao	Sterculiaceae	IMI39101	Ghana	1950	Bunting
1031	209842				Fungi	Ascomycota	Eurotiales	Trichocomaceae		Aspergillus flavus	Link	Substratum: seed. Associated organism: Magnoliophyta	Plantae	IMI309899	Nigeria	1986	Uma, N.U. [Dr]
1032	209842				Fungi	Ascomycota	Eurotiales	Trichocomaceae		Aspergillus flavus	Link	Substratum: body. Associated organism: Pisces	Animalia	IMI110545	Nigeria		Okafor, N.
1033	209842				Fungi	Ascomycota	Eurotiales	Trichocomaceae		Aspergillus flavus	Link	Substratum: leaf. Associated organism: Theobroma cacao	Sterculiaceae	IMI46231	Sierra Leone	1951	Deighton, F.C.
1034	209842				Fungi	Ascomycota	Eurotiales	Trichocomaceae		Aspergillus flavus	Link	Associated organism: Zea mays	Gramineae	IMI223317	Nigeria	1977	Kargbo, B.S.
1035	209842				Fungi	Ascomycota	Eurotiales	Trichocomaceae		Aspergillus flavus	Link	Associated organism: Phoenix dactylifera	Palmae	IMI327153	Nigeria	1988	Omamor, I.B.
1036	209842				Fungi	Ascomycota	Eurotiales	Trichocomaceae		Aspergillus flavus	Link	Substratum: seed. Associated organism: Palmae	Palmae	IMI156288	Nigeria	1971	Broadbent, J.A.
1037	209842				Fungi	Ascomycota	Eurotiales	Trichocomaceae		Aspergillus flavus	Link	Substratum: body. Associated organism: Pisces	Animalia	IMI288094	Sierra Leone	1984	Lahai
1038	209842				Fungi	Ascomycota	Eurotiales	Trichocomaceae		Aspergillus flavus	Link	Associated organism: Musa sapientium	Musaceae	IMI274086	Sierra Leone	1982	Lansana, J.
1039	209842				Fungi	Ascomycota	Eurotiales	Trichocomaceae		Aspergillus flavus	Link	Associated organism: Zea mays	Gramineae	IMI297566	Nigeria	1985	Kuku
1040	209842				Fungi	Ascomycota	Eurotiales	Trichocomaceae		Aspergillus flavus	Link	Associated organism: Arachis hypogaea	Leguminosae	IMI85549	Nigeria	1961	Iron, E.F.
1041	209842				Fungi	Ascomycota	Eurotiales	Trichocomaceae		Aspergillus flavus	Link			IMI49303	Sierra Leone	1952	Deighton, F.C.
1042	209842				Fungi	Ascomycota	Eurotiales	Trichocomaceae		Aspergillus flavus	Link	Substratum: artefact, food. Associated organism: Arachis hypogaea	Leguminosae	IMI297565	Nigeria	1985	Kuku
1043	209842				Fungi	Ascomycota	Eurotiales	Trichocomaceae		Aspergillus flavus	Link	Associated organism: Gossypium	Malvaceae	IMI148932	Nigeria		Quansah, S.K.
1044	209842				Fungi	Ascomycota	Eurotiales	Trichocomaceae		Aspergillus flavus	Link	Substratum: body. Associated organism: Pisces	Animalia	IMI288092	Sierra Leone	1984	Lahai
1045	209842				Fungi	Ascomycota	Eurotiales	Trichocomaceae		Aspergillus flavus	Link	Substratum: artefact, oil. Associated organism: Palmae	Palmae	IMI130650	Nigeria	1967	Wallbridge, A.
1046	209842				Fungi	Ascomycota	Eurotiales	Trichocomaceae		Aspergillus flavus	Link	Associated organism: Gossypium	Malvaceae	IMI148929	Nigeria		Quansah, S.K.
1047	209842				Fungi	Ascomycota	Eurotiales	Trichocomaceae		Aspergillus flavus	Link	Substratum: food		IMI224688	Ivory Coast	1978	Babacanh, K.D.
1048	209842				Fungi	Ascomycota	Eurotiales	Trichocomaceae		Aspergillus flavus	Link	Associated organism: Capsicum annuum	Solanaceae	IMI282257	Nigeria	1983	Ekundap, A.O.
1049	209842				Fungi	Ascomycota	Eurotiales	Trichocomaceae		Aspergillus flavus	Link			IMI155292	Sierra Leone	1971	Genda, J.
1050	209842				Fungi	Ascomycota	Eurotiales	Trichocomaceae		Aspergillus flavus	Link	Associated organism: Nicotiana tabacum	Solanaceae	IMI277597	Nigeria	1983	Oyedamola, O.
1051	209842				Fungi	Ascomycota	Eurotiales	Trichocomaceae		Aspergillus flavus	Link	Associated organism: Arachis hypogaea	Leguminosae	IMI95265	Nigeria	1962	McDonald, D.
1052	209842				Fungi	Ascomycota	Eurotiales	Trichocomaceae		Aspergillus flavus	Link	Associated organism: Arachis hypogaea	Leguminosae	IMI95266	Nigeria	1962	McDonald, D.
1053	209842				Fungi	Ascomycota	Eurotiales	Trichocomaceae		Aspergillus flavus	Link	Associated organism: Arachis hypogaea	Leguminosae	IMI95267	Nigeria	1962	McDonald, D.
1054	209842				Fungi	Ascomycota	Eurotiales	Trichocomaceae		Aspergillus flavus	Link	Associated organism: Arachis hypogaea	Leguminosae	IMI95268	Nigeria	1962	McDonald, D.
1055	209842				Fungi	Ascomycota	Eurotiales	Trichocomaceae		Aspergillus flavus	Link	Associated organism: Arachis hypogaea	Leguminosae	IMI180215	Nigeria	1973	McDonald, D. [Dr]
1056	209842				Fungi	Ascomycota	Eurotiales	Trichocomaceae		Aspergillus flavus	Link	Associated organism: Arachis hypogaea	Leguminosae	IMI178739	Nigeria		McDonald, D.
1057	209842				Fungi	Ascomycota	Eurotiales	Trichocomaceae		Aspergillus flavus	Link	Substratum: pod. Associated organism: Arachis hypogaea	Leguminosae	IMI99895	Ghana	1963	Katta, A.B.
1058	209842				Fungi	Ascomycota	Eurotiales	Trichocomaceae		Aspergillus flavus	Link	Substratum: seed. Associated organism: Arachis hypogaea	Leguminosae	IMI99890	Sierra Leone	1963	Katta, A.B.
1059	209842				Fungi	Ascomycota	Eurotiales	Trichocomaceae		Aspergillus flavus	Link	Substratum: rhizosphere. Associated organism: Arachis hypogaea	Leguminosae	IMI124895	Nigeria		McDonald, D.
1060	209842				Fungi	Ascomycota	Eurotiales	Trichocomaceae		Aspergillus flavus	Link	Substratum: seed. Associated organism: Zea mays	Gramineae	IMI124126	Nigeria		Broadbent, J.A.
1061	209842				Fungi	Ascomycota	Eurotiales	Trichocomaceae		Aspergillus flavus	Link	Associated organism: Colocynthis vulgaris	Cucurbitaceae	IMI313330	Nigeria	1987	Obi Osang, T.
1062	209842				Fungi	Ascomycota	Eurotiales	Trichocomaceae		Aspergillus flavus	Link	Associated organism: Capsicum	Solanaceae	IMI284015	Nigeria	1984	Ekundayo
1063	209842				Fungi	Ascomycota	Eurotiales	Trichocomaceae		Aspergillus flavus	Link	Substratum: seed. Associated organism: Arachis hypogaea	Leguminosae	IMI112676	Gambia		Gilman, G.A.
1064	209842				Fungi	Ascomycota	Eurotiales	Trichocomaceae		Aspergillus flavus	Link	Substratum: substance, soil		IMI132711	Sierra Leone	1968	Sivanesan, A.
1065	209842				Fungi	Ascomycota	Eurotiales	Trichocomaceae		Aspergillus flavus	Link	Associated organism: Zea mays	Gramineae	IMI223322	Nigeria	1977	Kargbo, B.S.
1066	209842				Fungi	Ascomycota	Eurotiales	Trichocomaceae		Aspergillus flavus	Link	Associated organism: Zea mays	Gramineae	IMI300998	Nigeria	1986	Fapohunda, S.O.
1067	209842				Fungi	Ascomycota	Eurotiales	Trichocomaceae		Aspergillus flavus	Link	Substratum: artefact, food. Associated organism: Hordeum	Gramineae	IMI313610	Nigeria	1987	Fapohunda, S.O.
1068	209842				Fungi	Ascomycota	Eurotiales	Trichocomaceae		Aspergillus flavus	Link	Substratum: substance, air		IMI112332	Nigeria		Ogunlana, E.O.
1069	209842				Fungi	Ascomycota	Eurotiales	Trichocomaceae		Aspergillus flavus	Link	Substratum: seed. Associated organism: Arachis hypogaea	Leguminosae	IMI110687	Gambia		Gilman
1070	209842				Fungi	Ascomycota	Eurotiales	Trichocomaceae		Aspergillus flavus	Link	Associated organism: Gossypium	Malvaceae	IMI148910	Nigeria		Quansah, S.K.
1071	209842				Fungi	Ascomycota	Eurotiales	Trichocomaceae		Aspergillus flavus	Link	Substratum: dung. Associated organism: Animalia	Animalia	IMI309642	Nigeria	1986	Uma, N.U. [Dr]
1072	209842				Fungi	Ascomycota	Eurotiales	Trichocomaceae		Aspergillus flavus	Link	Substratum: seed. Associated organism: Citrullus vulgaris	Cucurbitaceae	IMI269818	Nigeria	1982	Gumel, M.H.
1073	209842				Fungi	Ascomycota	Eurotiales	Trichocomaceae		Aspergillus flavus	Link	Substratum: seed. Associated organism: Arachis hypogaea	Leguminosae	IMI110684	Gambia		Gilman
1074	209842				Fungi	Ascomycota	Eurotiales	Trichocomaceae		Aspergillus flavus	Link	Associated organism: Asimina triloba	Annonaceae	IMI274068	Sierra Leone	1982	Lansana, J.
1075	209842				Fungi	Ascomycota	Eurotiales	Trichocomaceae		Aspergillus flavus	Link	Associated organism: Phoenix dactylifera	Palmae	IMI327155	Nigeria	1988	Omamor, I.B.
1076	209842				Fungi	Ascomycota	Eurotiales	Trichocomaceae		Aspergillus flavus	Link	Associated organism: Asimina triloba	Annonaceae	IMI274073	Sierra Leone	1982	Lansana, J.
1077	209842				Fungi	Ascomycota	Eurotiales	Trichocomaceae		Aspergillus flavus	Link	Associated organism: Arachis hypogaea	Leguminosae	IMI95250	Nigeria	1962	McDonald, D.
1078	209842				Fungi	Ascomycota	Eurotiales	Trichocomaceae		Aspergillus flavus	Link	Associated organism: Arachis hypogaea	Leguminosae	IMI93084	Nigeria	1962	Austwick, P.K.C.
1079	209842				Fungi	Ascomycota	Eurotiales	Trichocomaceae		Aspergillus flavus	Link	Substratum: wood. Associated organism: Plantae	Plantae	IMI294646	Nigeria	1985	Odeyinde
1080	209842				Fungi	Ascomycota	Eurotiales	Trichocomaceae		Aspergillus flavus	Link	Substratum: fruit. Associated organism: Elaeis guineensis	Palmae	IMI85186	Nigeria	1961
1081	209842				Fungi	Ascomycota	Eurotiales	Trichocomaceae		Aspergillus flavus	Link	Associated organism: Arachis hypogaea	Leguminosae	IMI86769	Nigeria	1961
1082	209842				Fungi	Ascomycota	Eurotiales	Trichocomaceae		Aspergillus flavus	Link	Substratum: artefact, construction material		IMI213061	Nigeria	1977	Ekunday, J.
1083	209842				Fungi	Ascomycota	Eurotiales	Trichocomaceae		Aspergillus flavus	Link	Substratum: seed. Associated organism: Palmae	Palmae	IMI156289	Nigeria	1971	Broadbent, J.A.
1084	209842				Fungi	Ascomycota	Eurotiales	Trichocomaceae		Aspergillus flavus	Link			IMI313783	Nigeria	1987	Mabadeje, S.A.
1085	209842				Fungi	Ascomycota	Eurotiales	Trichocomaceae		Aspergillus flavus	Link	Associated organism: Arachis hypogaea	Leguminosae	IMI85551	Nigeria	1961	Iron, E.F.
1086	209842				Fungi	Ascomycota	Eurotiales	Trichocomaceae		Aspergillus flavus	Link	Substratum: seed. Associated organism: Arachis hypogaea	Leguminosae	IMI115262	Nigeria		Fatmi, A.S.
1087	209842				Fungi	Ascomycota	Eurotiales	Trichocomaceae		Aspergillus flavus	Link	Associated organism: Lycopersicon esculentum	Solanaceae	IMI327720	Nigeria	1988	Udatala, O.O.
1088	209842				Fungi	Ascomycota	Eurotiales	Trichocomaceae		Aspergillus flavus	Link	Substratum: seed. Associated organism: Zea mays	Gramineae	IMI124123	Nigeria		Broadbent, J.A.
1089	209842				Fungi	Ascomycota	Eurotiales	Trichocomaceae		Aspergillus flavus	Link	Substratum: gut. Associated organism: Microtermes	Animalia	IMI307872	Nigeria	1986	Ugoji, E.O. [Dr]
1090	209842				Fungi	Ascomycota	Eurotiales	Trichocomaceae		Aspergillus flavus	Link	Substratum: leaf. Associated organism: Hevea	Euphorbiaceae	IMI192055	Sierra Leone	1975	Capooria, R.G.
1091	209842				Fungi	Ascomycota	Eurotiales	Trichocomaceae		Aspergillus flavus	Link	Substratum: artefact, food		IMI294470	Nigeria	1985	Gumel, M.H.
1092	209842				Fungi	Ascomycota	Eurotiales	Trichocomaceae		Aspergillus flavus	Link	Substratum: fruit. Associated organism: Elaeis guineensis	Palmae	IMI85173	Nigeria	1961
1093	209842				Fungi	Ascomycota	Eurotiales	Trichocomaceae		Aspergillus flavus	Link	Substratum: fruit. Associated organism: Elaeis guineensis	Palmae	IMI85174	Nigeria	1961
1094	209842				Fungi	Ascomycota	Eurotiales	Trichocomaceae		Aspergillus flavus	Link	Substratum: substance, soil		IMI132710	Sierra Leone	1968	Sivanesan, A.
1095	209842				Fungi	Ascomycota	Eurotiales	Trichocomaceae		Aspergillus flavus	Link	Associated organism: Nicotiana tabacum	Solanaceae	IMI277598	Nigeria	1983	Oyedamola, O.
1096	209842				Fungi	Ascomycota	Eurotiales	Trichocomaceae		Aspergillus flavus	Link	Substratum: leaf. Associated organism: Hevea	Euphorbiaceae	IMI192043	Sierra Leone	1975	Capooria, R.G.
1097	209842				Fungi	Ascomycota	Eurotiales	Trichocomaceae		Aspergillus flavus	Link	Substratum: seed. Associated organism: Palmae	Palmae	IMI86776	Nigeria	1961
1098	209842				Fungi	Ascomycota	Eurotiales	Trichocomaceae		Aspergillus flavus	Link	Associated organism: Brassica oleracea	Cruciferae	IMI260672	Gambia	1981	Trawally, B.B.
1099	209842				Fungi	Ascomycota	Eurotiales	Trichocomaceae		Aspergillus flavus	Link	Substratum: artefact, textile		IMI115102	Nigeria		Okafor, N.
1100	209842				Fungi	Ascomycota	Eurotiales	Trichocomaceae		Aspergillus flavus	Link	Substratum: fruit. Associated organism: Citrus	Rutaceae	IMI312993	Nigeria	1987	Komolafe, O.B.
1101	209842				Fungi	Ascomycota	Eurotiales	Trichocomaceae		Aspergillus flavus	Link	Substratum: fruit. Associated organism: Elaeis guineensis	Palmae	IMI85176	Nigeria	1961
1102	209842				Fungi	Ascomycota	Eurotiales	Trichocomaceae		Aspergillus flavus	Link	Substratum: seed. Associated organism: Palmae	Palmae	IMI87319	Nigeria	1961
1103	209842				Fungi	Ascomycota	Eurotiales	Trichocomaceae		Aspergillus flavus	Link	Associated organism: Isoptera	Animalia	IMI16025	Sierra Leone	1947	Deighton, F.C.
1104	209842				Fungi	Ascomycota	Eurotiales	Trichocomaceae		Aspergillus flavus	Link	Substratum: substance, soil. Associated organism: Magnoliophyta	Plantae	IMI174228	Nigeria	1974	Odunfa, V.S.
1105	209842				Fungi	Ascomycota	Eurotiales	Trichocomaceae		Aspergillus flavus	Link	Substratum: artefact, compost. Associated organism: Gallus gallus	Animalia	IMI286382	Nigeria	1984	Madugam
1106	209842				Fungi	Ascomycota	Eurotiales	Trichocomaceae		Aspergillus flavus	Link	Substratum: fruit. Associated organism: Elaeis guineensis	Palmae	IMI85177	Nigeria	1961
1107	209842				Fungi	Ascomycota	Eurotiales	Trichocomaceae		Aspergillus flavus	Link	Associated organism: Elaeis guineensis	Palmae	IMI245344	Ivory Coast	1980	Bailey, A.G.
1108	209842				Fungi	Ascomycota	Eurotiales	Trichocomaceae		Aspergillus flavus	Link	Associated organism: Hevea	Euphorbiaceae	IMI255499	Nigeria	1981	Ofili, H.N.
1109	209842				Fungi	Ascomycota	Eurotiales	Trichocomaceae		Aspergillus flavus	Link	Substratum: seed. Associated organism: Magnoliophyta	Plantae	IMI309646	Nigeria	1986	Uma, N.U. [Dr]
1110	209842				Fungi	Ascomycota	Eurotiales	Trichocomaceae		Aspergillus flavus	Link	Substratum: substance, air		IMI159995	Nigeria		Ogunlana [Dr]
1111	209842				Fungi	Ascomycota	Eurotiales	Trichocomaceae		Aspergillus flavus	Link	Substratum: substance, air		IMI112320	Nigeria		Ogunlana, E.
1112	209842				Fungi	Ascomycota	Eurotiales	Trichocomaceae		Aspergillus flavus	Link	Substratum: substance, soil		IMI132712	Sierra Leone	1968	Sivanesan, A.
1113	209842				Fungi	Ascomycota	Eurotiales	Trichocomaceae		Aspergillus flavus	Link	Associated organism: Solanum tuberosum	Solanaceae	IMI35032a	Ghana	1949	Owen, H.
1114	284309				Fungi	Ascomycota	Eurotiales	Trichocomaceae		Aspergillus niger	Tiegh.	Associated organism: Solanum tuberosum	Solanaceae	IMI35032b	Ghana	1949	Owen, H.
1115	209842				Fungi	Ascomycota	Eurotiales	Trichocomaceae		Aspergillus flavus	Link	Associated organism: Solanum tuberosum	Solanaceae	IMI35036	Ghana	1949	Owen, H.
1116	209842				Fungi	Ascomycota	Eurotiales	Trichocomaceae		Aspergillus flavus	Link	Substratum: seed. Associated organism: Arachis hypogaea	Leguminosae	IMI112673	Gambia		Gilman, G.A.
1117	209842				Fungi	Ascomycota	Eurotiales	Trichocomaceae		Aspergillus flavus	Link	Substratum: body. Associated organism: Pisces	Animalia	IMI288087	Sierra Leone	1984	Lahai
1118	209842				Fungi	Ascomycota	Eurotiales	Trichocomaceae		Aspergillus flavus	Link	Substratum: substance, soil. Associated organism: Isoptera	Animalia	IMI243859	Nigeria	1979	Thomas, R.J.
1119	209842				Fungi	Ascomycota	Eurotiales	Trichocomaceae		Aspergillus flavus	Link	Substratum: artefact, oil. Associated organism: Palmae	Palmae	IMI87322	Nigeria	1961
1120	209842				Fungi	Ascomycota	Eurotiales	Trichocomaceae		Aspergillus flavus	Link	Substratum: rhizosphere. Associated organism: Arachis hypogaea	Leguminosae	IMI124908	Nigeria		McDonald, D.
1121	209842				Fungi	Ascomycota	Eurotiales	Trichocomaceae		Aspergillus flavus	Link	Substratum: body. Associated organism: Pisces	Animalia	IMI110546	Nigeria		Okafor, N.
1122	209842				Fungi	Ascomycota	Eurotiales	Trichocomaceae		Aspergillus flavus	Link	Substratum: substance, soil		IMI246729	Nigeria	1980	Ugoji, E.O.
1123	209842				Fungi	Ascomycota	Eurotiales	Trichocomaceae		Aspergillus flavus	Link	Associated organism: Asimina triloba	Annonaceae	IMI274070	Sierra Leone	1982	Lansana, J.
1124	209842				Fungi	Ascomycota	Eurotiales	Trichocomaceae		Aspergillus flavus	Link	Associated organism: Arachis hypogaea	Leguminosae	IMI173269a	Nigeria	1973	McDonald, D.
1125	20487				Fungi	Zygomycota	Mucorales			Rhizopus	Ehrenb.	Associated organism: Arachis hypogaea	Leguminosae	IMI173269b	Nigeria	1973	McDonald, D.
1126	209842				Fungi	Ascomycota	Eurotiales	Trichocomaceae		Aspergillus flavus	Link	Substratum: seed. Associated organism: Palmae	Palmae	IMI156286	Nigeria	1971	Broadbent, J.A.
1127	209842				Fungi	Ascomycota	Eurotiales	Trichocomaceae		Aspergillus flavus	Link	Substratum: fruit. Associated organism: Elaeis guineensis	Palmae	IMI85189	Nigeria	1961
1128	209842				Fungi	Ascomycota	Eurotiales	Trichocomaceae		Aspergillus flavus	Link	Associated organism: Capsicum annuum	Solanaceae	IMI240350	Nigeria	1979	Uma, N.U.
1129	209842				Fungi	Ascomycota	Eurotiales	Trichocomaceae		Aspergillus flavus	Link	Associated organism: Manihot	Euphorbiaceae	IMI130644	Nigeria	1967	Wallbridge, A.
1130	209842				Fungi	Ascomycota	Eurotiales	Trichocomaceae		Aspergillus flavus	Link	Associated organism: Arachis hypogaea	Leguminosae	IMI95263	Nigeria	1962	McDonald, D.
1131	209842				Fungi	Ascomycota	Eurotiales	Trichocomaceae		Aspergillus flavus	Link	Associated organism: Manihot	Euphorbiaceae	IMI130642	Nigeria	1967	Wallbridge, A.
1132	209842				Fungi	Ascomycota	Eurotiales	Trichocomaceae		Aspergillus flavus	Link	Associated organism: Zea mays	Gramineae	IMI110806	Nigeria		Okafor, N.
1133	209842				Fungi	Ascomycota	Eurotiales	Trichocomaceae		Aspergillus flavus	Link	Associated organism: Hibiscus esculentus	Malvaceae	IMI187760	Sierra Leone	1974	Kapomia, R.G.
1134	209842				Fungi	Ascomycota	Eurotiales	Trichocomaceae		Aspergillus flavus	Link			IMI49302	Sierra Leone	1952	Deighton, F.C.
1135	209842				Fungi	Ascomycota	Eurotiales	Trichocomaceae		Aspergillus flavus	Link	Substratum: body. Associated organism: Pisces	Animalia	IMI288088	Sierra Leone	1984	Lahai
1136	209842				Fungi	Ascomycota	Eurotiales	Trichocomaceae		Aspergillus flavus	Link	Associated organism: Lathyrus	Leguminosae	IMI268996	Sierra Leone	1982	Jonsyn, F.
1137	209842				Fungi	Ascomycota	Eurotiales	Trichocomaceae		Aspergillus flavus	Link	Associated organism: Vigna sinensis	Leguminosae	IMI296835	Nigeria	1985	Oyebanji
1138	209842				Fungi	Ascomycota	Eurotiales	Trichocomaceae		Aspergillus flavus	Link	Substratum: artefact, food. Associated organism: Palmae	Palmae	IMI83364	Nigeria	1960	Sheridam, A.
1139	209842				Fungi	Ascomycota	Eurotiales	Trichocomaceae		Aspergillus flavus	Link	Associated organism: Manihot	Euphorbiaceae	IMI130647	Nigeria	1967	Wallbridge, A.
1140	209842				Fungi	Ascomycota	Eurotiales	Trichocomaceae		Aspergillus flavus	Link	Associated organism: Isoptera	Animalia	IMI242895	Nigeria	1979	Thomas, R.J.
1141	209842				Fungi	Ascomycota	Eurotiales	Trichocomaceae		Aspergillus flavus	Link	Associated organism: Dioscorea esculenta	Dioscoreaceae	IMI140955	Nigeria		Adeniji, M.O. [Dr]
1142	209842				Fungi	Ascomycota	Eurotiales	Trichocomaceae		Aspergillus flavus	Link	Substratum: seed. Associated organism: Sorghum	Gramineae	IMI299679	Nigeria	1985	Onasanuya
1143	209842				Fungi	Ascomycota	Eurotiales	Trichocomaceae		Aspergillus flavus	Link	Associated organism: Theobroma cacao	Sterculiaceae	IMI271445	Ivory Coast	1982	Jones, S.E.
1144	209842				Fungi	Ascomycota	Eurotiales	Trichocomaceae		Aspergillus flavus	Link	Associated organism: Nicotiana tabacum	Solanaceae	IMI277601	Nigeria	1983	Oyedamola, O.
1145	209842				Fungi	Ascomycota	Eurotiales	Trichocomaceae		Aspergillus flavus	Link	Substratum: rhizosphere. Associated organism: Arachis hypogaea	Leguminosae	IMI124896	Nigeria		McDonald, D.
1146	209842				Fungi	Ascomycota	Eurotiales	Trichocomaceae		Aspergillus flavus	Link	Substratum: seed. Associated organism: Leguminosae	Leguminosae	IMI110826	Gambia		Gilman, G.A.
1147	209842				Fungi	Ascomycota	Eurotiales	Trichocomaceae		Aspergillus flavus	Link	Substratum: seed. Associated organism: Zea mays	Gramineae	IMI124136	Nigeria		Broadbent, J.A.
1148	209842				Fungi	Ascomycota	Eurotiales	Trichocomaceae		Aspergillus flavus	Link	Substratum: fruit. Associated organism: Plantae	Plantae	IMI309666	Nigeria	1986	Onuegbu, B.A.
1149	209842				Fungi	Ascomycota	Eurotiales	Trichocomaceae		Aspergillus flavus	Link	Associated organism: Locusta migratoria	Animalia	IMI78638	Sierra Leone	1959	Haigeves
1150	209842				Fungi	Ascomycota	Eurotiales	Trichocomaceae		Aspergillus flavus	Link			IMI118983	Ghana		Clerk, G.C.
1151	209842				Fungi	Ascomycota	Eurotiales	Trichocomaceae		Aspergillus flavus	Link	Associated organism: Vigna unguiculata	Leguminosae	IMI157942	Nigeria	1971	Esuruoso, O.F.
1152	209842				Fungi	Ascomycota	Eurotiales	Trichocomaceae		Aspergillus flavus	Link	Substratum: seed. Associated organism: Arachis hypogaea	Leguminosae	IMI115874	Nigeria		Perry, D.A.
1153	209842				Fungi	Ascomycota	Eurotiales	Trichocomaceae		Aspergillus flavus	Link	Substratum: seed. Associated organism: Vigna unguiculata	Leguminosae	IMI323832	Nigeria	1988	Jude, E.A.
1154	209842				Fungi	Ascomycota	Eurotiales	Trichocomaceae		Aspergillus flavus	Link	Substratum: leaf. Associated organism: Hevea brasiliensis	Euphorbiaceae	IMI295101	Nigeria	1985	Ikediugwu
1155	209842				Fungi	Ascomycota	Eurotiales	Trichocomaceae		Aspergillus flavus	Link	Associated organism: Vigna unguiculata	Leguminosae	IMI332580	Nigeria	1989	Bekwe, V.I.
1156	209842				Fungi	Ascomycota	Eurotiales	Trichocomaceae		Aspergillus flavus	Link	Substratum: substance, air		IMI112334	Nigeria		Ogunlana, E.O.
1157	209842				Fungi	Ascomycota	Eurotiales	Trichocomaceae		Aspergillus flavus	Link	Associated organism: Lycopersicon esculentum	Solanaceae	IMI223288	Nigeria	1977	Adisa, V.A.
1158	209842				Fungi	Ascomycota	Eurotiales	Trichocomaceae		Aspergillus flavus	Link	Associated organism: Phoenix dactylifera	Palmae	IMI314371	Nigeria	1987	Onara, B.
1159	209842				Fungi	Ascomycota	Eurotiales	Trichocomaceae		Aspergillus flavus	Link	Associated organism: Musa sapientium	Musaceae	IMI274076	Sierra Leone	1982	Lansana, J.
1160	209842				Fungi	Ascomycota	Eurotiales	Trichocomaceae		Aspergillus flavus	Link	Substratum: body. Associated organism: Pisces	Animalia	IMI288089	Sierra Leone	1984	Lahai
1161	209842				Fungi	Ascomycota	Eurotiales	Trichocomaceae		Aspergillus flavus	Link	Associated organism: Pinus caribaea	Pinaceae	IMI196066	Ghana		Ofosu-Asiodu, A.
1162	209842				Fungi	Ascomycota	Eurotiales	Trichocomaceae		Aspergillus flavus	Link	Associated organism: Manihot	Euphorbiaceae	IMI130648	Nigeria	1967	Wallbridge, A.
1163	209842				Fungi	Ascomycota	Eurotiales	Trichocomaceae		Aspergillus flavus	Link	Substratum: seed. Associated organism: Pinus caribaea	Pinaceae	IMI319440	Nigeria	1987	Bola Adegeyz
1164	209842				Fungi	Ascomycota	Eurotiales	Trichocomaceae		Aspergillus flavus	Link	Associated organism: Asimina triloba	Annonaceae	IMI274075	Sierra Leone	1982	Lansana, J.
1165	209842				Fungi	Ascomycota	Eurotiales	Trichocomaceae		Aspergillus flavus	Link	Associated organism: Pinus oocarpa	Pinaceae	IMI197583	Nigeria		Fatuga, B.A.
1166	209842				Fungi	Ascomycota	Eurotiales	Trichocomaceae		Aspergillus flavus	Link	Associated organism: Solanum lycopersicum	Solanaceae	IMI260669a	Gambia	1981	Trawally, B.B.
1167	276289				Fungi	Ascomycota	Eurotiales	Trichocomaceae		Penicillium restrictum	J.C. Gilman & E.V. Abbott	Associated organism: Solanum lycopersicum	Solanaceae	IMI260669b	Gambia	1981	Trawally, B.B.
1168	209842				Fungi	Ascomycota	Eurotiales	Trichocomaceae		Aspergillus flavus	Link	Substratum: wood. Associated organism: Plantae	Plantae	IMI294642	Nigeria	1985	Odeyinde
1169	209842				Fungi	Ascomycota	Eurotiales	Trichocomaceae		Aspergillus flavus	Link	Associated organism: Arachis hypogaea	Leguminosae	IMI85553	Nigeria	1961	Iron, E.F.
1170	209842				Fungi	Ascomycota	Eurotiales	Trichocomaceae		Aspergillus flavus	Link	Substratum: substance, soil		IMI117790	Nigeria		Maduewesi, J.N.C.
1171	209842				Fungi	Ascomycota	Eurotiales	Trichocomaceae		Aspergillus flavus	Link	Associated organism: Locusta migratoria	Animalia	IMI78637	Ghana	1959	Dade, H.A.
1172	209842				Fungi	Ascomycota	Eurotiales	Trichocomaceae		Aspergillus flavus	Link	Associated organism: Zonocerus variegatus	Animalia	IMI213403	Nigeria	1977	Moctanmi, B.A.
1173	209842				Fungi	Ascomycota	Eurotiales	Trichocomaceae		Aspergillus flavus	Link	Associated organism: Lycopersicon esculentum	Solanaceae	IMI238276	Nigeria	1979	Chima Wokocha, R.
1174	209842				Fungi	Ascomycota	Eurotiales	Trichocomaceae		Aspergillus flavus	Link	Substratum: substance, soil		IMI284099	Nigeria	1984	Khare, K.B.
1175	209842				Fungi	Ascomycota	Eurotiales	Trichocomaceae		Aspergillus flavus	Link	Substratum: seed. Associated organism: Arachis hypogaea	Leguminosae	IMI115875	Nigeria		Perry, D.A.
1176	209842				Fungi	Ascomycota	Eurotiales	Trichocomaceae		Aspergillus flavus	Link	Associated organism: Musa sapientium	Musaceae	IMI274080	Sierra Leone	1982	Lansana, J.
1177	209842				Fungi	Ascomycota	Eurotiales	Trichocomaceae		Aspergillus flavus	Link	Associated organism: Mangifera indica	Anacardiaceae	IMI274081	Sierra Leone	1982	Lansana, J.
1178	209842				Fungi	Ascomycota	Eurotiales	Trichocomaceae		Aspergillus flavus	Link	Substratum: gut. Associated organism: Amitermes	Animalia	IMI291110	Nigeria	1984	Ugoji
1179	209842				Fungi	Ascomycota	Eurotiales	Trichocomaceae		Aspergillus flavus	Link	Associated organism: Arachis hypogaea	Leguminosae	IMI95262	Nigeria	1962	McDonald, D.
1180	209842				Fungi	Ascomycota	Eurotiales	Trichocomaceae		Aspergillus flavus	Link	Associated organism: Arachis hypogaea	Leguminosae	IMI95261	Nigeria	1962	McDonald, D.
1181	209842				Fungi	Ascomycota	Eurotiales	Trichocomaceae		Aspergillus flavus	Link	Associated organism: Arachis hypogaea	Leguminosae	IMI95259	Nigeria	1962	McDonald, D.
1182	209842				Fungi	Ascomycota	Eurotiales	Trichocomaceae		Aspergillus flavus	Link	Substratum: substance, soil		IMI117791	Nigeria		Maduewesi, J.N.C.
1183	209842				Fungi	Ascomycota	Eurotiales	Trichocomaceae		Aspergillus flavus	Link	Associated organism: Arachis hypogaea	Leguminosae	IMI95257	Nigeria	1962	McDonald, D.
1184	209842				Fungi	Ascomycota	Eurotiales	Trichocomaceae		Aspergillus flavus	Link	Substratum: seed. Associated organism: Arachis hypogaea	Leguminosae	IMI112678	Gambia		Gilman, G.A.
1185	209842				Fungi	Ascomycota	Eurotiales	Trichocomaceae		Aspergillus flavus	Link	Substratum: artefact, nest. Associated organism: Microtermes	Animalia	IMI307869	Nigeria	1986	Ugoji, E.O. [Dr]
1186	209842				Fungi	Ascomycota	Eurotiales	Trichocomaceae		Aspergillus flavus	Link	Associated organism: Cyperus	Cyperaceae	IMI290625	Nigeria	1984	Ngala
1187	209842				Fungi	Ascomycota	Eurotiales	Trichocomaceae		Aspergillus flavus	Link	Substratum: seed. Associated organism: Magnoliophyta	Plantae	IMI309649	Nigeria	1986	Uma, N.U. [Dr]
1188	209842				Fungi	Ascomycota	Eurotiales	Trichocomaceae		Aspergillus flavus	Link	Associated organism: Vigna unguiculata	Leguminosae	IMI157937	Nigeria	1971	Esuruoso, O.F.
1189	209842				Fungi	Ascomycota	Eurotiales	Trichocomaceae		Aspergillus flavus	Link	Substratum: seed. Associated organism: Magnoliophyta	Plantae	IMI309895	Nigeria	1986	Uma, N.U. [Dr]
1190	209842				Fungi	Ascomycota	Eurotiales	Trichocomaceae		Aspergillus flavus	Link	Substratum: seed. Associated organism: Arachis hypogaea	Leguminosae	IMI99889	Sierra Leone	1963	Katta, A.B.
1191	209842				Fungi	Ascomycota	Eurotiales	Trichocomaceae		Aspergillus flavus	Link	Substratum: seed. Associated organism: Magnoliophyta	Plantae	IMI309910	Nigeria	1986	Uma, N.U. [Dr]
1192	209842				Fungi	Ascomycota	Eurotiales	Trichocomaceae		Aspergillus flavus	Link	Associated organism: Terminalia superba	Combretaceae	IMI271708	Nigeria	1982	Ofong, A.U.
1193	209842				Fungi	Ascomycota	Eurotiales	Trichocomaceae		Aspergillus flavus	Link	Substratum: seed. Associated organism: Vigna unguiculata	Leguminosae	IMI323831	Nigeria	1988	Jude, E.A.
1194	209842				Fungi	Ascomycota	Eurotiales	Trichocomaceae		Aspergillus flavus	Link	Associated organism: Arachis hypogaea	Leguminosae	IMI95258	Nigeria	1962	McDonald, D.
1195	209842				Fungi	Ascomycota	Eurotiales	Trichocomaceae		Aspergillus flavus	Link	Substratum: seed. Associated organism: Dioscorea rotundata	Dioscoreaceae	IMI207710	Nigeria	1976	Terry, E.R.
1196	209842				Fungi	Ascomycota	Eurotiales	Trichocomaceae		Aspergillus flavus	Link	Associated organism: Vicia faba	Leguminosae	IMI271639	Nigeria	1982	Laniya, D.O.
1197	209842				Fungi	Ascomycota	Eurotiales	Trichocomaceae		Aspergillus flavus	Link			IMI113864	Nigeria		Walters, V. [Dr]
1198	209842				Fungi	Ascomycota	Eurotiales	Trichocomaceae		Aspergillus flavus	Link	Associated organism: Arachis hypogaea	Leguminosae	IMI95260	Nigeria	1962	McDonald, D.
1199	209842				Fungi	Ascomycota	Eurotiales	Trichocomaceae		Aspergillus flavus	Link	Substratum: dung. Associated organism: Animalia	Animalia	IMI309634	Nigeria	1986	Uma, N.U. [Dr]
1200	209842				Fungi	Ascomycota	Eurotiales	Trichocomaceae		Aspergillus flavus	Link	Associated organism: Manihot	Euphorbiaceae	IMI130641	Nigeria	1967	Wallbridge, A.
1201	209842				Fungi	Ascomycota	Eurotiales	Trichocomaceae		Aspergillus flavus	Link	Substratum: body. Associated organism: Pisces	Animalia	IMI288090	Sierra Leone	1984	Lahai
1202	209842				Fungi	Ascomycota	Eurotiales	Trichocomaceae		Aspergillus flavus	Link	Substratum: seed. Associated organism: Arachis hypogaea	Leguminosae	IMI115876	Nigeria		Perry, D.A.
1203	209842				Fungi	Ascomycota	Eurotiales	Trichocomaceae		Aspergillus flavus	Link	Associated organism: Allium cepa	Liliaceae	IMI328504	Nigeria	1988	Abubakar, A.
1204	209842				Fungi	Ascomycota	Eurotiales	Trichocomaceae		Aspergillus flavus	Link	Substratum: rhizosphere. Associated organism: Arachis hypogaea	Leguminosae	IMI124890	Nigeria		McDonald, D.
1205	209842				Fungi	Ascomycota	Eurotiales	Trichocomaceae		Aspergillus flavus	Link	Substratum: body. Associated organism: Pisces	Animalia	IMI288086	Sierra Leone	1984	Lahai
1206	349037		Aspergillus flavus		Fungi	Ascomycota	Eurotiales	Trichocomaceae		Aspergillus flavus var. columnaris	Raper & Fennell	Associated organism: Gramineae	Gramineae	IMI275097	Nigeria	1983	Gbodi, T.A.
1207	349037		Aspergillus flavus		Fungi	Ascomycota	Eurotiales	Trichocomaceae		Aspergillus flavus var. columnaris	Raper & Fennell	Associated organism: Cucumis melo	Cucurbitaceae	IMI271642	Nigeria	1982	Laniya, D.O.
1208	123823		Aspergillus flavus		Fungi	Ascomycota	Eurotiales	Trichocomaceae		Aspergillus flavus var. rufus	Blochwitz	Associated organism: Dryinidae	Animalia	IMI15958	Sierra Leone	1947	Deighton, F.C.
1209	123823		Aspergillus flavus		Fungi	Ascomycota	Eurotiales	Trichocomaceae		Aspergillus flavus var. rufus	Blochwitz	Substratum: artefact, medium		IMI16057	Ghana	1947	Dade, H.A.
1210	284300				Fungi	Ascomycota	Eurotiales	Trichocomaceae		Aspergillus foetidus	(Nakaz.) Thom & Raper	Associated organism: Lycopersicon esculentum	Solanaceae	IMI254469	Nigeria	1981	Wokocha, R.C.
1211	284300				Fungi	Ascomycota	Eurotiales	Trichocomaceae		Aspergillus foetidus	(Nakaz.) Thom & Raper			IMI159144	Nigeria		Maduewesi, J.N.C.
1212	309222				Fungi	Ascomycota	Eurotiales	Trichocomaceae		Aspergillus fresenii	Subram.	Associated organism: Arachis hypogaea	Leguminosae	IMI86767	Nigeria	1961
1213	211776				Fungi	Ascomycota	Eurotiales	Trichocomaceae		Aspergillus fumigatus	Fresen.	Substratum: seed. Associated organism: Pinus caribaea	Pinaceae	IMI319442	Nigeria	1987	Bola Adegeyz
1214	211776				Fungi	Ascomycota	Eurotiales	Trichocomaceae		Aspergillus fumigatus	Fresen.	Substratum: substance, soil		IMI250947	Nigeria	1980	Ugoji, E. [Miss]
1215	211776				Fungi	Ascomycota	Eurotiales	Trichocomaceae		Aspergillus fumigatus	Fresen.	Substratum: substance, air		IMI230103	Nigeria	1978	Mabadeje, S.A.
1216	211776				Fungi	Ascomycota	Eurotiales	Trichocomaceae		Aspergillus fumigatus	Fresen.	Substratum: substance, air		IMI230061	Nigeria	1978	Mabadeje, S.A.
1217	211776				Fungi	Ascomycota	Eurotiales	Trichocomaceae		Aspergillus fumigatus	Fresen.	Substratum: food		IMI280830	Nigeria	1983	Adebajo, L.
1218	211776				Fungi	Ascomycota	Eurotiales	Trichocomaceae		Aspergillus fumigatus	Fresen.	Substratum: artefact, food		IMI294469	Nigeria	1985	Gumel, M.H.
1219	211776				Fungi	Ascomycota	Eurotiales	Trichocomaceae		Aspergillus fumigatus	Fresen.	Substratum: artefact, construction material		IMI213059	Nigeria	1977	Ekunday, J.
1220	211776				Fungi	Ascomycota	Eurotiales	Trichocomaceae		Aspergillus fumigatus	Fresen.	Substratum: seed. Associated organism: Theobroma cacao	Sterculiaceae	IMI39102	Ghana	1950	Bunting
1221	211776				Fungi	Ascomycota	Eurotiales	Trichocomaceae		Aspergillus fumigatus	Fresen.	Substratum: seed. Associated organism: Sorghum	Gramineae	IMI299677	Nigeria	1985	Onasanuya
1222	211776				Fungi	Ascomycota	Eurotiales	Trichocomaceae		Aspergillus fumigatus	Fresen.			IMI317966	Nigeria	1987
1223	211776				Fungi	Ascomycota	Eurotiales	Trichocomaceae		Aspergillus fumigatus	Fresen.	Substratum: food		IMI280825	Nigeria	1983	Adebajo, L.
1224	211776				Fungi	Ascomycota	Eurotiales	Trichocomaceae		Aspergillus fumigatus	Fresen.			IMI232347	Nigeria	1978	Uduebo, A.E.
1225	211776				Fungi	Ascomycota	Eurotiales	Trichocomaceae		Aspergillus fumigatus	Fresen.	Substratum: food		IMI280820	Nigeria	1983	Adebajo, L.
1226	211776				Fungi	Ascomycota	Eurotiales	Trichocomaceae		Aspergillus fumigatus	Fresen.	Substratum: seed. Associated organism: Zea mays	Gramineae	IMI124142	Nigeria		Broadbent, J.A.
1227	211776				Fungi	Ascomycota	Eurotiales	Trichocomaceae		Aspergillus fumigatus	Fresen.	Substratum: dung. Associated organism: Gallus gallus	Animalia	IMI270095	Nigeria	1982	Fashola, A.R.
1228	211776				Fungi	Ascomycota	Eurotiales	Trichocomaceae		Aspergillus fumigatus	Fresen.	Substratum: fruit. Associated organism: Citrus	Rutaceae	IMI312994	Nigeria	1987	Komolafe, O.B.
1229	211776				Fungi	Ascomycota	Eurotiales	Trichocomaceae		Aspergillus fumigatus	Fresen.	Substratum: artefact, compost. Associated organism: Gallus gallus	Animalia	IMI286384	Nigeria	1984	Madugam
1230	211776				Fungi	Ascomycota	Eurotiales	Trichocomaceae		Aspergillus fumigatus	Fresen.	Substratum: fruit. Associated organism: Elaeis guineensis	Palmae	IMI85185	Nigeria	1961
1231	211776				Fungi	Ascomycota	Eurotiales	Trichocomaceae		Aspergillus fumigatus	Fresen.	Associated organism: Zea mays	Gramineae	IMI244155	Nigeria	1980	Gumel, M.H.
1232	211776				Fungi	Ascomycota	Eurotiales	Trichocomaceae		Aspergillus fumigatus	Fresen.	Substratum: dung. Associated organism: Gallus gallus	Animalia	IMI270097	Nigeria	1982	Fashola, A.R.
1233	211776				Fungi	Ascomycota	Eurotiales	Trichocomaceae		Aspergillus fumigatus	Fresen.	Substratum: substance, air		IMI112324	Nigeria		Ogunlana, E.
1234	211776				Fungi	Ascomycota	Eurotiales	Trichocomaceae		Aspergillus fumigatus	Fresen.	Substratum: gut. Associated organism: Amitermes	Animalia	IMI291102	Nigeria	1984	Ugoji
1235	211776				Fungi	Ascomycota	Eurotiales	Trichocomaceae		Aspergillus fumigatus	Fresen.	Substratum: seed. Associated organism: Theobroma cacao	Sterculiaceae	IMI16132	Ghana	1947	Dade, H.A.
1236	211776				Fungi	Ascomycota	Eurotiales	Trichocomaceae		Aspergillus fumigatus	Fresen.	Substratum: food		IMI280829	Nigeria	1983	Adebajo, L.
1237	211776				Fungi	Ascomycota	Eurotiales	Trichocomaceae		Aspergillus fumigatus	Fresen.	Substratum: substance, air		IMI159996	Nigeria		Ogunlana [Dr]
1238	211776				Fungi	Ascomycota	Eurotiales	Trichocomaceae		Aspergillus fumigatus	Fresen.	Substratum: food		IMI280826	Nigeria	1983	Adebajo, L.
1239	211776				Fungi	Ascomycota	Eurotiales	Trichocomaceae		Aspergillus fumigatus	Fresen.	Associated organism: Allium cepa	Liliaceae	IMI328503	Nigeria	1988	Abubakar, A.
1240	211776				Fungi	Ascomycota	Eurotiales	Trichocomaceae		Aspergillus fumigatus	Fresen.	Substratum: seed. Associated organism: Magnoliophyta	Plantae	IMI309647	Nigeria	1986	Uma, N.U. [Dr]
1241	211776				Fungi	Ascomycota	Eurotiales	Trichocomaceae		Aspergillus fumigatus	Fresen.	Substratum: seed. Associated organism: Amaranthus cruentus	Amaranthaceae	IMI332104	Nigeria	1989	Adebanjo, A.
1242	211776				Fungi	Ascomycota	Eurotiales	Trichocomaceae		Aspergillus fumigatus	Fresen.	Associated organism: Allium cepa	Liliaceae	IMI328507	Nigeria	1988	Abubakar, A.
1243	211776				Fungi	Ascomycota	Eurotiales	Trichocomaceae		Aspergillus fumigatus	Fresen.	Substratum: plant. Associated organism: Parkia clappertoniana	Leguminosae	IMI267188	Nigeria	1982	Ekundayo, J.A. [Prof.]
1244	211776				Fungi	Ascomycota	Eurotiales	Trichocomaceae		Aspergillus fumigatus	Fresen.	Associated organism: Lycopersicon esculentum	Solanaceae	IMI223292	Nigeria	1977	Adisa, V.A.
1245	211776				Fungi	Ascomycota	Eurotiales	Trichocomaceae		Aspergillus fumigatus	Fresen.	Associated organism: Elaeis guineensis	Palmae	IMI85547	Nigeria	1961	Iron, E.F.
1246	211776				Fungi	Ascomycota	Eurotiales	Trichocomaceae		Aspergillus fumigatus	Fresen.	Substratum: food		IMI280831	Nigeria	1983	Adebajo, L.
1247	211776				Fungi	Ascomycota	Eurotiales	Trichocomaceae		Aspergillus fumigatus	Fresen.	Substratum: artefact, compost		IMI225020	Nigeria	1978	Ayannu, D.K.G.
1248	211776				Fungi	Ascomycota	Eurotiales	Trichocomaceae		Aspergillus fumigatus	Fresen.	Associated organism: Arachis hypogaea	Leguminosae	IMI85550	Nigeria	1961	Iron, E.F.
1249	211776				Fungi	Ascomycota	Eurotiales	Trichocomaceae		Aspergillus fumigatus	Fresen.	Substratum: dung. Associated organism: Gallus gallus	Animalia	IMI270096	Nigeria	1982	Fashola, A.R.
1250	211776				Fungi	Ascomycota	Eurotiales	Trichocomaceae		Aspergillus fumigatus	Fresen.	Substratum: seed. Associated organism: Elaeis guineensis	Palmae	IMI82940	Nigeria	1960	Prendergast, A.G.
1251	211776				Fungi	Ascomycota	Eurotiales	Trichocomaceae		Aspergillus fumigatus	Fresen.	Substratum: fruit. Associated organism: Elaeis guineensis	Palmae	IMI85179	Nigeria	1961
1252	211776				Fungi	Ascomycota	Eurotiales	Trichocomaceae		Aspergillus fumigatus	Fresen.	Substratum: seed. Associated organism: Palmae	Palmae	IMI86777	Nigeria	1961
1253	211776				Fungi	Ascomycota	Eurotiales	Trichocomaceae		Aspergillus fumigatus	Fresen.	Substratum: substance, soil		IMI246710	Nigeria	1980	Ugoji, E.O.
1254	211776				Fungi	Ascomycota	Eurotiales	Trichocomaceae		Aspergillus fumigatus	Fresen.	Substratum: substance, soil		IMI284105	Nigeria	1984	Khare, K.B.
1255	211776				Fungi	Ascomycota	Eurotiales	Trichocomaceae		Aspergillus fumigatus	Fresen.	Substratum: fruit. Associated organism: Elaeis guineensis	Palmae	IMI85187	Nigeria	1961
1256	211776				Fungi	Ascomycota	Eurotiales	Trichocomaceae		Aspergillus fumigatus	Fresen.	Substratum: artefact, food. Associated organism: Palmae	Palmae	IMI83374	Nigeria	1960	Sheridam, A.
1257	211776				Fungi	Ascomycota	Eurotiales	Trichocomaceae		Aspergillus fumigatus	Fresen.	Substratum: fruit. Associated organism: Elaeis guineensis	Palmae	IMI85188	Nigeria	1961
1258	211776				Fungi	Ascomycota	Eurotiales	Trichocomaceae		Aspergillus fumigatus	Fresen.	Substratum: food		IMI280821	Nigeria	1983	Adebajo, L.
1259	211776				Fungi	Ascomycota	Eurotiales	Trichocomaceae		Aspergillus fumigatus	Fresen.	Substratum: food		IMI280822	Nigeria	1983	Adebajo, L.
1260	211776				Fungi	Ascomycota	Eurotiales	Trichocomaceae		Aspergillus fumigatus	Fresen.	Substratum: dung. Associated organism: Gallus gallus	Animalia	IMI270094	Nigeria	1982	Fashola, A.R.
1261	211776				Fungi	Ascomycota	Eurotiales	Trichocomaceae		Aspergillus fumigatus	Fresen.	Substratum: substance, soil		IMI210263	Nigeria	1977	Odu, C.T.I.
1262	211776				Fungi	Ascomycota	Eurotiales	Trichocomaceae		Aspergillus fumigatus	Fresen.	Substratum: substance, soil. Associated organism: Dioscorea	Dioscoreaceae	IMI275606	Nigeria	1983	Ogundona, D.
1263	211776				Fungi	Ascomycota	Eurotiales	Trichocomaceae		Aspergillus fumigatus	Fresen.	Substratum: dung. Associated organism: Gallus gallus	Animalia	IMI270098	Nigeria	1982	Fashola, A.R.
1264	211776				Fungi	Ascomycota	Eurotiales	Trichocomaceae		Aspergillus fumigatus	Fresen.	Substratum: substance, air		IMI159997	Nigeria		Ogunlana [Dr]
1265	211776				Fungi	Ascomycota	Eurotiales	Trichocomaceae		Aspergillus fumigatus	Fresen.	Associated organism: Arachis hypogaea	Leguminosae	IMI139600	Nigeria		Kuku, F.O. [Mrs]
1266	211776				Fungi	Ascomycota	Eurotiales	Trichocomaceae		Aspergillus fumigatus	Fresen.	Substratum: seed. Associated organism: Vigna unguiculata	Leguminosae	IMI320757a	Nigeria	1987	Amadi Jude
1267	249401				Fungi	Zygomycota	Mucorales	Mucoraceae		Mucor hiemalis	Wehmer	Associated organism: Vigna unguiculata	Leguminosae	IMI320757b	Nigeria	1987	Amadi Jude
1268	211776				Fungi	Ascomycota	Eurotiales	Trichocomaceae		Aspergillus fumigatus	Fresen.	Substratum: artefact, food. Associated organism: Arachis hypogaea	Leguminosae	IMI297564	Nigeria	1985	Kuku
1269	211776				Fungi	Ascomycota	Eurotiales	Trichocomaceae		Aspergillus fumigatus	Fresen.	Substratum: seed; rhizosphere. Associated organism: Elaeis guineensis	Palmae	IMI259487	Nigeria	1981	Airede, K.E.
1270	211776				Fungi	Ascomycota	Eurotiales	Trichocomaceae		Aspergillus fumigatus	Fresen.	Associated organism: Vigna sinensis	Leguminosae	IMI296836	Nigeria	1985	Oyebanji
1271	211776				Fungi	Ascomycota	Eurotiales	Trichocomaceae		Aspergillus fumigatus	Fresen.	Substratum: substance, soil		IMI246719	Nigeria	1980	Ugoji, E.O.
1272	292845				Fungi	Ascomycota	Eurotiales	Trichocomaceae	type	Aspergillus funiculosus	G. Sm.	Substratum: substance, soil		IMI54397	Nigeria	1953	Jackson, W.L.
1273	206765				Fungi	Ascomycota	Eurotiales	Trichocomaceae		Aspergillus giganteus	Wehmer	Substratum: artefact, construction material		IMI213052	Nigeria	1977	Ekunday, J.
1274	206765				Fungi	Ascomycota	Eurotiales	Trichocomaceae		Aspergillus giganteus	Wehmer	Substratum: larva. Associated organism: Heteroligus meles	Animalia	IMI112341	Nigeria	1965	Okafor, N.
1275	206765				Fungi	Ascomycota	Eurotiales	Trichocomaceae		Aspergillus giganteus	Wehmer	Substratum: substance, soil		IMI54394	Nigeria	1953	Jackson, W.L.
1276	206765				Fungi	Ascomycota	Eurotiales	Trichocomaceae		Aspergillus giganteus	Wehmer	Substratum: substance, soil		IMI284088	Nigeria	1984	Khare, K.B.
1277	206765				Fungi	Ascomycota	Eurotiales	Trichocomaceae		Aspergillus giganteus	Wehmer	Substratum: artefact, food. Associated organism: Palmae	Palmae	IMI83379	Nigeria	1960	Sheridam, A.
1278	206765				Fungi	Ascomycota	Eurotiales	Trichocomaceae		Aspergillus giganteus	Wehmer	Substratum: artefact, medium		IMI132680	Nigeria	1968	Broadbent, J.A.
1279	206765				Fungi	Ascomycota	Eurotiales	Trichocomaceae		Aspergillus giganteus	Wehmer	Substratum: substance, soil		IMI117788	Nigeria		Maduewesi, J.N.C.
1280	161735				Fungi	Ascomycota	Eurotiales	Trichocomaceae		Aspergillus glaucus	Link	Associated organism: Cacao	Sterculiaceae	IMI127774	Nigeria		Broadbent [Dr]
1281	161735				Fungi	Ascomycota	Eurotiales	Trichocomaceae		Aspergillus glaucus	Link	Substratum: seed. Associated organism: Palmae	Palmae	IMI150692	Nigeria		Broadbent, J.A.
1282	161735				Fungi	Ascomycota	Eurotiales	Trichocomaceae		Aspergillus glaucus	Link	Associated organism: Cacao	Sterculiaceae	IMI127772	Nigeria		Broadbent [Dr]
1283	161735				Fungi	Ascomycota	Eurotiales	Trichocomaceae		Aspergillus glaucus	Link	Substratum: leaf. Associated organism: Nicotiana tabacum	Solanaceae	IMI134264	Nigeria	1968	Keay, M.A.
1284	161735				Fungi	Ascomycota	Eurotiales	Trichocomaceae		Aspergillus glaucus	Link	Associated organism: Centella	Umbelliferae	IMI205911	Nigeria	1976	Hainsworth, E.
1285	161735				Fungi	Ascomycota	Eurotiales	Trichocomaceae		Aspergillus glaucus	Link	Associated organism: Cacao	Sterculiaceae	IMI127775	Nigeria		Broadbent [Dr]
1286	161735				Fungi	Ascomycota	Eurotiales	Trichocomaceae		Aspergillus glaucus	Link	Associated organism: Theobroma cacao	Sterculiaceae	IMI132649	Nigeria	1968	Broadbent, J.A.
1287	268225				Fungi	Ascomycota	Eurotiales	Trichocomaceae		Aspergillus itaconicus	Kinosh.	Substratum: artefact, nest. Associated organism: Isoptera	Animalia	IMI313785	Nigeria	1987	Mabadeje, S.A.
1288	309228				Fungi	Ascomycota	Eurotiales	Trichocomaceae		Aspergillus ivoriensis	Bartoli & Maggi	Substratum: substance, soil		IMI223068	Ivory Coast	1977
1289	160656				Fungi	Ascomycota	Eurotiales	Trichocomaceae		Aspergillus japonicus	Saito			IMI15952	Ghana	1947	Dade, H.A.
1290	160656				Fungi	Ascomycota	Eurotiales	Trichocomaceae		Aspergillus japonicus	Saito	Associated organism: Psidium	Myrtaceae	IMI266215	Nigeria	1982	Enohtanya, G.
1291	160656				Fungi	Ascomycota	Eurotiales	Trichocomaceae		Aspergillus japonicus	Saito			IMI118980	Ghana		Clerk, G.C.
1292	160656				Fungi	Ascomycota	Eurotiales	Trichocomaceae		Aspergillus japonicus	Saito	Associated organism: Lycopersicon esculentum	Solanaceae	IMI295635	Nigeria	1985	Akinwande
1293	160656				Fungi	Ascomycota	Eurotiales	Trichocomaceae		Aspergillus japonicus	Saito	Associated organisms: Sesamum indicum; Polygala butyracea	Pedaliaceae; Polygalaceae	IMI269000	Sierra Leone	1982	Jonsyn, F.
1294	160656				Fungi	Ascomycota	Eurotiales	Trichocomaceae		Aspergillus japonicus	Saito	Substratum: substance, soil		IMI284086	Nigeria	1984	Khare, K.B.
1295	160656				Fungi	Ascomycota	Eurotiales	Trichocomaceae		Aspergillus japonicus	Saito	Substratum: substance, soil. Associated organism: Dioscorea	Dioscoreaceae	IMI275607	Nigeria	1983	Ogundona, D.
1296	160656				Fungi	Ascomycota	Eurotiales	Trichocomaceae		Aspergillus japonicus	Saito	Substratum: leaf. Associated organism: Phoenix dactylifera	Palmae	IMI314497	Nigeria	1987	Obinwa, E.
1297	160656				Fungi	Ascomycota	Eurotiales	Trichocomaceae		Aspergillus japonicus	Saito	Substratum: seed. Associated organism: Magnoliophyta	Plantae	IMI309906	Nigeria	1986	Uma, N.U. [Dr]
1298	160656				Fungi	Ascomycota	Eurotiales	Trichocomaceae		Aspergillus japonicus	Saito	Substratum: artefact, food. Associated organism: Pisces	Animalia	IMI234226	Nigeria	1978	Aribisala, O.A.
1299	160656				Fungi	Ascomycota	Eurotiales	Trichocomaceae		Aspergillus japonicus	Saito	Substratum: artefact, food. Associated organism: Pisces	Animalia	IMI234221	Nigeria	1978	Aribisala, O.A.
1300	160656				Fungi	Ascomycota	Eurotiales	Trichocomaceae		Aspergillus japonicus	Saito	Substratum: artefact, food. Associated organism: Pisces	Animalia	IMI234224	Nigeria	1978	Aribisala, O.A.
1301	160656				Fungi	Ascomycota	Eurotiales	Trichocomaceae		Aspergillus japonicus	Saito	Substratum: artefact, food. Associated organism: Pisces	Animalia	IMI234225	Nigeria	1978	Aribisala, O.A.
1302	160656				Fungi	Ascomycota	Eurotiales	Trichocomaceae		Aspergillus japonicus	Saito	Substratum: plant. Associated organism: Theobroma cacao	Sterculiaceae	IMI33908	Ghana	1949	Owen, H.
1303	160656				Fungi	Ascomycota	Eurotiales	Trichocomaceae		Aspergillus japonicus	Saito	Substratum: substance, soil		IMI250938	Nigeria	1980	Ugoji, E. [Miss]
1304	160656				Fungi	Ascomycota	Eurotiales	Trichocomaceae		Aspergillus japonicus	Saito			IMI29103	Sierra Leone	1948	Deighton, F.C.
1305	160656				Fungi	Ascomycota	Eurotiales	Trichocomaceae		Aspergillus japonicus	Saito			IMI245247	Nigeria	1980	Ohanenye, B.O.
1306	160656				Fungi	Ascomycota	Eurotiales	Trichocomaceae		Aspergillus japonicus	Saito	Substratum: substance, soil. Associated organism: Dioscorea	Dioscoreaceae	IMI275604	Nigeria	1983	Ogundona, D.
1307	160656				Fungi	Ascomycota	Eurotiales	Trichocomaceae		Aspergillus japonicus	Saito	Substratum: fruit. Associated organism: Ananas comosus	Bromeliaceae	IMI326022	Nigeria	1988	Komolafe, O.B.
1308	309229				Fungi	Ascomycota	Eurotiales	Trichocomaceae	type	Aspergillus longivesica	Huang & Raper	Substratum: substance, soil		IMI156966	Nigeria	1971
1309	309229				Fungi	Ascomycota	Eurotiales	Trichocomaceae		Aspergillus longivesica	Huang & Raper	Substratum: substance, soil		IMI227744	Ivory Coast	1978	Bartoli
1310	151291		Aspergillus awamori		Fungi	Ascomycota	Eurotiales	Trichocomaceae		Aspergillus luchuensis	Inui	Substratum: artefact, food. Associated organism: Palmae	Palmae	IMI83356	Nigeria	1960	Sheridam, A.
1311	164593				Fungi	Ascomycota	Eurotiales	Trichocomaceae		Aspergillus melleus	Yukawa	Substratum: substance, soil		IMI164089	Sierra Leone	1972	Gando, J.G.
1312	182069				Fungi	Ascomycota	Eurotiales	Trichocomaceae		Aspergillus nidulans	(Eidam) G. Winter			IMI115652a	Guinea		Kranz, J.
1313	176408				Fungi	Basidiomycota	Pucciniales	Pucciniaceae		Puccinia versicolor	Dietel & Holw.			IMI115652b	Guinea		Kranz, J.
1314	182069				Fungi	Ascomycota	Eurotiales	Trichocomaceae		Aspergillus nidulans	(Eidam) G. Winter	Substratum: artefact, medium		IMI39507	Ghana	1950	Owen, H.
1315	182069				Fungi	Ascomycota	Eurotiales	Trichocomaceae		Aspergillus nidulans	(Eidam) G. Winter	Substratum: substance, air		IMI112338	Nigeria		Ogunlana, E.O.
1316	182069				Fungi	Ascomycota	Eurotiales	Trichocomaceae		Aspergillus nidulans	(Eidam) G. Winter	Associated organism: Arachis hypogaea	Leguminosae	IMI85554	Nigeria	1961	Iron, E.F.
1317	182069				Fungi	Ascomycota	Eurotiales	Trichocomaceae		Aspergillus nidulans	(Eidam) G. Winter	Associated organism: Theobroma cacao	Sterculiaceae	IMI132651	Nigeria	1968	Broadbent, J.A.
1318	182069				Fungi	Ascomycota	Eurotiales	Trichocomaceae		Aspergillus nidulans	(Eidam) G. Winter	Associated organism: Arachis hypogaea	Leguminosae	IMI86772	Nigeria	1961
1319	182069				Fungi	Ascomycota	Eurotiales	Trichocomaceae		Aspergillus nidulans	(Eidam) G. Winter	Substratum: seed. Associated organism: Arachis hypogaea	Leguminosae	IMI173256	Nigeria	1973	McDonald, D.
1320	182069				Fungi	Ascomycota	Eurotiales	Trichocomaceae		Aspergillus nidulans	(Eidam) G. Winter	Substratum: substance, soil		IMI284106	Nigeria	1984	Khare, K.B.
1321	182069				Fungi	Ascomycota	Eurotiales	Trichocomaceae		Aspergillus nidulans	(Eidam) G. Winter	Associated organism: Theobroma cacao	Sterculiaceae	IMI271437	Ivory Coast	1982	Jones, S.E.
1322	182069				Fungi	Ascomycota	Eurotiales	Trichocomaceae		Aspergillus nidulans	(Eidam) G. Winter	Substratum: seed. Associated organism: Palmae	Palmae	IMI87316	Nigeria	1961
1323	182069				Fungi	Ascomycota	Eurotiales	Trichocomaceae		Aspergillus nidulans	(Eidam) G. Winter	Associated organism: Theobroma cacao	Sterculiaceae	IMI148057	Nigeria		Oyeniran, J.O.
1324	182069				Fungi	Ascomycota	Eurotiales	Trichocomaceae		Aspergillus nidulans	(Eidam) G. Winter	Associated organism: Gramineae	Gramineae	IMI275076	Nigeria	1983	Gbodi, T.A.
1325	182069				Fungi	Ascomycota	Eurotiales	Trichocomaceae		Aspergillus nidulans	(Eidam) G. Winter	Substratum: seed. Associated organism: Arachis hypogaea	Leguminosae	IMI173254	Nigeria	1973	McDonald, D.
1326	182069				Fungi	Ascomycota	Eurotiales	Trichocomaceae		Aspergillus nidulans	(Eidam) G. Winter	Associated organism: Theobroma cacao	Sterculiaceae	IMI148047	Nigeria		Oyeniran, J.O.
1327	182069				Fungi	Ascomycota	Eurotiales	Trichocomaceae		Aspergillus nidulans	(Eidam) G. Winter	Associated organism: Zea mays	Gramineae	IMI244152	Nigeria	1980	Gumel, M.H.
1328	182069				Fungi	Ascomycota	Eurotiales	Trichocomaceae		Aspergillus nidulans	(Eidam) G. Winter	Associated organism: Dioscorea	Dioscoreaceae	IMI275613	Nigeria	1983	Ogundona, D.
1329	182069				Fungi	Ascomycota	Eurotiales	Trichocomaceae		Aspergillus nidulans	(Eidam) G. Winter	Substratum: rhizosphere. Associated organism: Arachis hypogaea	Leguminosae	IMI124898	Nigeria		McDonald, D.
1330	182069				Fungi	Ascomycota	Eurotiales	Trichocomaceae		Aspergillus nidulans	(Eidam) G. Winter	Associated organism: Theobroma cacao	Sterculiaceae	IMI148048	Nigeria		Oyeniran, J.O.
1331	182069				Fungi	Ascomycota	Eurotiales	Trichocomaceae		Aspergillus nidulans	(Eidam) G. Winter	Associated organism: Arachis hypogaea	Leguminosae	IMI173266	Nigeria	1973	McDonald, D.
1332	182069				Fungi	Ascomycota	Eurotiales	Trichocomaceae		Aspergillus nidulans	(Eidam) G. Winter			IMI153797	Sierra Leone	1971	Genda, J.
1333	182069				Fungi	Ascomycota	Eurotiales	Trichocomaceae		Aspergillus nidulans	(Eidam) G. Winter	Substratum: artefact, medium		IMI39506	Ghana	1950	Owen, H.
1334	182069				Fungi	Ascomycota	Eurotiales	Trichocomaceae		Aspergillus nidulans	(Eidam) G. Winter	Associated organism: Capsicum annuum	Solanaceae	IMI285226	Nigeria	1984	Gumel, M.H.
1335	182069				Fungi	Ascomycota	Eurotiales	Trichocomaceae		Aspergillus nidulans	(Eidam) G. Winter	Substratum: substance, soil. Associated organism: Theobroma cacao	Sterculiaceae	IMI158752	Ghana		Evans, H.C.
1336	182069				Fungi	Ascomycota	Eurotiales	Trichocomaceae		Aspergillus nidulans	(Eidam) G. Winter	Associated organism: Gossypium	Malvaceae	IMI148925	Nigeria		Quansah, S.K.
1337	182069				Fungi	Ascomycota	Eurotiales	Trichocomaceae		Aspergillus nidulans	(Eidam) G. Winter	Associated organism: Capsicum annuum	Solanaceae	IMI285225	Nigeria	1984	Gumel, M.H.
1338	182069				Fungi	Ascomycota	Eurotiales	Trichocomaceae		Aspergillus nidulans	(Eidam) G. Winter	Associated organism: Mangifera indica	Anacardiaceae	IMI294442	Nigeria	1985	Gumel, M.H.
1339	182069				Fungi	Ascomycota	Eurotiales	Trichocomaceae		Aspergillus nidulans	(Eidam) G. Winter	Substratum: seed. Associated organism: Arachis hypogaea	Leguminosae	IMI173257	Nigeria	1973	McDonald, D.
1340	182069				Fungi	Ascomycota	Eurotiales	Trichocomaceae		Aspergillus nidulans	(Eidam) G. Winter			IMI240565	Nigeria	1979	Thomas, R.J.
1341	182069				Fungi	Ascomycota	Eurotiales	Trichocomaceae		Aspergillus nidulans	(Eidam) G. Winter			IMI317973	Nigeria	1987
1342	182069				Fungi	Ascomycota	Eurotiales	Trichocomaceae		Aspergillus nidulans	(Eidam) G. Winter			IMI290627	Nigeria	1984	Ngala
1343	284309				Fungi	Ascomycota	Eurotiales	Trichocomaceae		Aspergillus niger	Tiegh.	Associated organism: Nicotiana tabacum	Solanaceae	IMI277594	Nigeria	1983	Oyedamola, O.
1344	284309				Fungi	Ascomycota	Eurotiales	Trichocomaceae		Aspergillus niger	Tiegh.			IMI155294	Sierra Leone	1971	Genda, J.
1345	284309				Fungi	Ascomycota	Eurotiales	Trichocomaceae		Aspergillus niger	Tiegh.	Associated organism: Capsicum annuum	Solanaceae	IMI223094	Nigeria	1977	Uma, N.U.
1346	284309				Fungi	Ascomycota	Eurotiales	Trichocomaceae		Aspergillus niger	Tiegh.	Substratum: leaf. Associated organism: Oryza	Gramineae	IMI160952	Sierra Leone		Karglors, D.
1347	284309				Fungi	Ascomycota	Eurotiales	Trichocomaceae		Aspergillus niger	Tiegh.	Substratum: fruit. Associated organism: Ananas comosus	Bromeliaceae	IMI326020	Nigeria	1988	Komolafe, O.B.
1348	284309				Fungi	Ascomycota	Eurotiales	Trichocomaceae		Aspergillus niger	Tiegh.	Substratum: substance, soil		IMI164081	Sierra Leone	1972	Gando, J.G.
1349	284309				Fungi	Ascomycota	Eurotiales	Trichocomaceae		Aspergillus niger	Tiegh.	Associated organism: Vigna sinensis	Leguminosae	IMI296837	Nigeria	1985	Oyebanji
1350	284309				Fungi	Ascomycota	Eurotiales	Trichocomaceae		Aspergillus niger	Tiegh.	Substratum: seed. Associated organism: Zea mays	Gramineae	IMI124130	Nigeria		Broadbent, J.A.
1351	284309				Fungi	Ascomycota	Eurotiales	Trichocomaceae		Aspergillus niger	Tiegh.	Substratum: artefact, food		IMI150188	Sierra Leone		Genda, J.
1352	284309				Fungi	Ascomycota	Eurotiales	Trichocomaceae		Aspergillus niger	Tiegh.	Substratum: leaf. Associated organism: Hevea	Euphorbiaceae	IMI192084	Sierra Leone	1975	Capooria, R.G.
1353	284309				Fungi	Ascomycota	Eurotiales	Trichocomaceae		Aspergillus niger	Tiegh.	Associated organism: Maesobotrya edulis	Euphorbiaceae	IMI73724	Ghana	1958	Brobey, C.A.
1354	284309				Fungi	Ascomycota	Eurotiales	Trichocomaceae		Aspergillus niger	Tiegh.	Substratum: fruit. Associated organism: Citrus	Rutaceae	IMI312992	Nigeria	1987	Komolafe, O.B.
1355	284309				Fungi	Ascomycota	Eurotiales	Trichocomaceae		Aspergillus niger	Tiegh.	Substratum: bark. Associated organism: Coffea	Rubiaceae	IMI99160	Sierra Leone	1963	Katta, A.B.
1356	284309				Fungi	Ascomycota	Eurotiales	Trichocomaceae		Aspergillus niger	Tiegh.	Associated organism: Zea mays	Gramineae	IMI327622	Nigeria	1988	Efiuvwevwere, B.J.O.
1357	284309				Fungi	Ascomycota	Eurotiales	Trichocomaceae		Aspergillus niger	Tiegh.	Associated organism: Zea mays	Gramineae	IMI127790	Nigeria		Broadbent [Dr]
1358	284309				Fungi	Ascomycota	Eurotiales	Trichocomaceae		Aspergillus niger	Tiegh.	Substratum: seed. Associated organism: Sorghum	Gramineae	IMI299675	Nigeria	1985	Onasanuya
1359	284309				Fungi	Ascomycota	Eurotiales	Trichocomaceae		Aspergillus niger	Tiegh.			IMI138021a	Nigeria		Broadbent, J.A. [Dr]
1360	19169		Descolea		Fungi	Basidiomycota	Agaricales	Agaricaceae		Hypogaea	E. Horak			IMI138021b	Nigeria		Broadbent, J.A. [Dr]
1361	284309				Fungi	Ascomycota	Eurotiales	Trichocomaceae		Aspergillus niger	Tiegh.	Associated organism: Dioscorea dumetorum	Dioscoreaceae	IMI140954	Nigeria		Adeniji, M.O. [Dr]
1362	284309				Fungi	Ascomycota	Eurotiales	Trichocomaceae		Aspergillus niger	Tiegh.	Substratum: fruit. Associated organism: Elaeis guineensis	Palmae	IMI85183	Nigeria	1961
1363	284309				Fungi	Ascomycota	Eurotiales	Trichocomaceae		Aspergillus niger	Tiegh.	Associated organism: Lathyrus	Leguminosae	IMI268995	Sierra Leone	1982	Jonsyn, F.
1364	284309				Fungi	Ascomycota	Eurotiales	Trichocomaceae		Aspergillus niger	Tiegh.	Associated organism: Colocasia antiquorum	Araceae	IMI313286	Nigeria	1987	Eshiett, H.A.
1365	284309				Fungi	Ascomycota	Eurotiales	Trichocomaceae		Aspergillus niger	Tiegh.	Associated organism: Arachis hypogaea	Leguminosae	IMI7080	Sierra Leone	1946	Deighton, F.C.
1366	284309				Fungi	Ascomycota	Eurotiales	Trichocomaceae		Aspergillus niger	Tiegh.	Associated organism: Hevea brasiliensis	Euphorbiaceae	IMI161232	Sierra Leone		Kapooria [Dr]
1367	284309				Fungi	Ascomycota	Eurotiales	Trichocomaceae		Aspergillus niger	Tiegh.	Associated organism: Lycopersicon esculentum	Solanaceae	IMI238286	Nigeria	1979	Chima Wokocha, R.
1368	284309				Fungi	Ascomycota	Eurotiales	Trichocomaceae		Aspergillus niger	Tiegh.	Associated organism: Sorghum	Gramineae	IMI268992	Sierra Leone	1982	Jonsyn, F.
1369	284309				Fungi	Ascomycota	Eurotiales	Trichocomaceae		Aspergillus niger	Tiegh.	Associated organism: Solanum tuberosum	Solanaceae	IMI298275	Nigeria	1985	Amadiona
1370	284309				Fungi	Ascomycota	Eurotiales	Trichocomaceae		Aspergillus niger	Tiegh.	Substratum: substance, soil		IMI72027	Ghana	1958	Piening, L.
1371	284309				Fungi	Ascomycota	Eurotiales	Trichocomaceae		Aspergillus niger	Tiegh.	Substratum: body. Associated organism: Pisces	Animalia	IMI288097	Sierra Leone	1984	Lahai
1372	284309				Fungi	Ascomycota	Eurotiales	Trichocomaceae		Aspergillus niger	Tiegh.	Associated organism: Mangifera indica	Anacardiaceae	IMI274085	Sierra Leone	1982	Lansana, J.
1373	284309				Fungi	Ascomycota	Eurotiales	Trichocomaceae		Aspergillus niger	Tiegh.	Substratum: substance, soil		IMI116722	Nigeria		Maduewesi, J.N.C.
1374	284309				Fungi	Ascomycota	Eurotiales	Trichocomaceae		Aspergillus niger	Tiegh.	Associated organism: Vigna unguiculata	Leguminosae	IMI332581	Nigeria	1989	Bekwe, V.I.
1375	284309				Fungi	Ascomycota	Eurotiales	Trichocomaceae		Aspergillus niger	Tiegh.	Associated organism: Sorghum	Gramineae	IMI178740	Nigeria		McDonald, D.
1376	284309				Fungi	Ascomycota	Eurotiales	Trichocomaceae		Aspergillus niger	Tiegh.	Associated organism: Arachis hypogaea	Leguminosae	IMI68290	Gambia	1957	Wallace, C.R.
1377	284309				Fungi	Ascomycota	Eurotiales	Trichocomaceae		Aspergillus niger	Tiegh.	Associated organisms: Sesamum indicum; Polygala butyracea	Pedaliaceae; Polygalaceae	IMI268999	Sierra Leone	1982	Jonsyn, F.
1378	284309				Fungi	Ascomycota	Eurotiales	Trichocomaceae		Aspergillus niger	Tiegh.	Substratum: substance, water		IMI202688	Sierra Leone	1976	Fannah, D.
1379	284309				Fungi	Ascomycota	Eurotiales	Trichocomaceae		Aspergillus niger	Tiegh.	Associated organism: Hibiscus esculentus	Malvaceae	IMI187771	Sierra Leone	1974	Kapomia, R.G.
1380	284309				Fungi	Ascomycota	Eurotiales	Trichocomaceae		Aspergillus niger	Tiegh.	Associated organism: Phoenix dactylifera	Palmae	IMI283848	Nigeria	1984	Omamer, I.B.
1381	284309				Fungi	Ascomycota	Eurotiales	Trichocomaceae		Aspergillus niger	Tiegh.	Associated organism: Hibiscus esculentus	Malvaceae	IMI187761	Sierra Leone	1974	Kapomia, R.G.
1382	284309				Fungi	Ascomycota	Eurotiales	Trichocomaceae		Aspergillus niger	Tiegh.	Substratum: wood. Associated organism: Plantae	Plantae	IMI294636	Nigeria	1985	Odeyinde
1383	284309				Fungi	Ascomycota	Eurotiales	Trichocomaceae		Aspergillus niger	Tiegh.	Substratum: root. Associated organism: Lycopersicon esculentum	Solanaceae	IMI303635	Nigeria	1986	Ogundana, S.K.
1384	284309				Fungi	Ascomycota	Eurotiales	Trichocomaceae		Aspergillus niger	Tiegh.	Associated organism: Manihot	Euphorbiaceae	IMI130640	Nigeria	1967	Wallbridge, A.
1385	284309				Fungi	Ascomycota	Eurotiales	Trichocomaceae		Aspergillus niger	Tiegh.	Substratum: substance, soil		IMI326514	Nigeria	1988	Inman, A.
1386	284309				Fungi	Ascomycota	Eurotiales	Trichocomaceae		Aspergillus niger	Tiegh.			IMI245259	Nigeria	1980	Ohanenye, B.O.
1387	284309				Fungi	Ascomycota	Eurotiales	Trichocomaceae		Aspergillus niger	Tiegh.	Substratum: substance, soil		IMI284082	Nigeria	1984	Khare, K.B.
1388	284309				Fungi	Ascomycota	Eurotiales	Trichocomaceae		Aspergillus niger	Tiegh.	Associated organism: Capsicum annuum	Solanaceae	IMI240351	Nigeria	1979	Uma, N.U.
1389	284309				Fungi	Ascomycota	Eurotiales	Trichocomaceae		Aspergillus niger	Tiegh.	Associated organism: Manihot	Euphorbiaceae	IMI130645	Nigeria	1967	Wallbridge, A.
1390	284309				Fungi	Ascomycota	Eurotiales	Trichocomaceae		Aspergillus niger	Tiegh.	Associated organism: Pinus oocarpa	Pinaceae	IMI197570	Nigeria		Fatuga, B.A.
1391	284309				Fungi	Ascomycota	Eurotiales	Trichocomaceae		Aspergillus niger	Tiegh.			IMI159154	Nigeria		Maduewesi, J.N.C.
1392	284309				Fungi	Ascomycota	Eurotiales	Trichocomaceae		Aspergillus niger	Tiegh.	Associated organism: Allium cepa	Liliaceae	IMI328505	Nigeria	1988	Abubakar, A.
1393	284309				Fungi	Ascomycota	Eurotiales	Trichocomaceae		Aspergillus niger	Tiegh.	Substratum: leaf. Associated organism: Oryza	Gramineae	IMI160862	Sierra Leone		Karglors, D.
1394	284309				Fungi	Ascomycota	Eurotiales	Trichocomaceae		Aspergillus niger	Tiegh.	Associated organism: Dioscorea	Dioscoreaceae	IMI131417	Nigeria	1968	Ekundayo, J.A.
1395	284309				Fungi	Ascomycota	Eurotiales	Trichocomaceae		Aspergillus niger	Tiegh.	Associated organism: Allium cepa	Liliaceae	IMI287592	Nigeria	1984	Abubakor
1396	284309				Fungi	Ascomycota	Eurotiales	Trichocomaceae		Aspergillus niger	Tiegh.	Associated organism: Gossypium	Malvaceae	IMI148922	Nigeria		Quansah, S.K.
1397	284309				Fungi	Ascomycota	Eurotiales	Trichocomaceae		Aspergillus niger	Tiegh.	Associated organism: Cocos nucifera	Palmae	IMI49131	Ghana	1952	Hughes, S.J.
1398	284309				Fungi	Ascomycota	Eurotiales	Trichocomaceae		Aspergillus niger	Tiegh.	Substratum: food		IMI280823	Nigeria	1983	Adebajo, L.
1399	284309				Fungi	Ascomycota	Eurotiales	Trichocomaceae		Aspergillus niger	Tiegh.	Associated organism: Asimina triloba	Annonaceae	IMI274074a	Sierra Leone	1982	Lansana, J.
1400	9257				Fungi	Ascomycota	Eurotiales	Trichocomaceae		Penicillium	Link	Associated organism: Asimina triloba	Annonaceae	IMI274074b	Sierra Leone	1982	Lansana, J.
1401	284309				Fungi	Ascomycota	Eurotiales	Trichocomaceae		Aspergillus niger	Tiegh.	Substratum: substance, soil		IMI246715a	Nigeria	1980	Ugoji, E.O.
1402	284309				Fungi	Ascomycota	Eurotiales	Trichocomaceae		Aspergillus niger	Tiegh.	Substratum: substance, soil		IMI284097	Nigeria	1984	Khare, K.B.
1403	284309				Fungi	Ascomycota	Eurotiales	Trichocomaceae		Aspergillus niger	Tiegh.	Substratum: leaf. Associated organism: Oryza	Gramineae	IMI160877	Sierra Leone		Karglors, D.
1404	284309				Fungi	Ascomycota	Eurotiales	Trichocomaceae		Aspergillus niger	Tiegh.	Associated organism: Allium cepa	Liliaceae	IMI114805	Senegal		Carerdus, M.
1405	284309				Fungi	Ascomycota	Eurotiales	Trichocomaceae		Aspergillus niger	Tiegh.	Associated organism: Allium cepa	Liliaceae	IMI114072	Nigeria		Keay, M.A.
1406	284309				Fungi	Ascomycota	Eurotiales	Trichocomaceae		Aspergillus niger	Tiegh.	Associated organism: Vigna unguiculata	Leguminosae	IMI157940	Nigeria	1971	Esuruoso, O.F.
1407	284309				Fungi	Ascomycota	Eurotiales	Trichocomaceae		Aspergillus niger	Tiegh.	Associated organism: Mangifera indica	Anacardiaceae	IMI274084	Sierra Leone	1982	Lansana, J.
1408	284309				Fungi	Ascomycota	Eurotiales	Trichocomaceae		Aspergillus niger	Tiegh.			IMI49301	Sierra Leone	1952	Deighton, F.C.
1409	284309				Fungi	Ascomycota	Eurotiales	Trichocomaceae		Aspergillus niger	Tiegh.	Associated organism: Allium cepa	Liliaceae	IMI260668a	Gambia	1981	Trawally, B.B.
1410	191719				Fungi	Ascomycota	Eurotiales	Trichocomaceae		Aspergillus terreus	Thom	Associated organism: Allium cepa	Liliaceae	IMI260668b	Gambia	1981	Trawally, B.B.
1411	284309				Fungi	Ascomycota	Eurotiales	Trichocomaceae		Aspergillus niger	Tiegh.	Associated organism: Citrus aurantium	Rutaceae	IMI322017	Nigeria	1988	Efiuvwevwere, B.J.O.
1412	284309				Fungi	Ascomycota	Eurotiales	Trichocomaceae		Aspergillus niger	Tiegh.	Substratum: leaf. Associated organism: Hevea	Euphorbiaceae	IMI192033	Sierra Leone	1975	Capooria, R.G.
1413	284309				Fungi	Ascomycota	Eurotiales	Trichocomaceae		Aspergillus niger	Tiegh.	Substratum: substance, soil		IMI164091	Sierra Leone	1972	Gando, J.G.
1414	284309				Fungi	Ascomycota	Eurotiales	Trichocomaceae		Aspergillus niger	Tiegh.	Associated organism: Allium cepa	Liliaceae	IMI211073a	Nigeria	1977	Ebenebe, A.C.
1415	9257				Fungi	Ascomycota	Eurotiales	Trichocomaceae		Penicillium	Link	Associated organism: Allium cepa	Liliaceae	IMI211073b	Nigeria	1977	Ebenebe, A.C.
1416	284309				Fungi	Ascomycota	Eurotiales	Trichocomaceae		Aspergillus niger	Tiegh.	Substratum: seedling. Associated organism: Plantae	Plantae	IMI198903	Sierra Leone	1975	Alghali, S.T.O.
1417	284309				Fungi	Ascomycota	Eurotiales	Trichocomaceae		Aspergillus niger	Tiegh.	Substratum: leaf. Associated organism: Oryza	Gramineae	IMI160963	Sierra Leone		Karglors, D.
1418	284309				Fungi	Ascomycota	Eurotiales	Trichocomaceae		Aspergillus niger	Tiegh.	Associated organism: Cocos nucifera	Palmae	IMI291167	Nigeria	1984	Aisneni
1419	284309				Fungi	Ascomycota	Eurotiales	Trichocomaceae		Aspergillus niger	Tiegh.	Substratum: artefact, oil. Associated organism: Palmae	Palmae	IMI130651	Nigeria	1967	Wallbridge, A.
1420	284309				Fungi	Ascomycota	Eurotiales	Trichocomaceae		Aspergillus niger	Tiegh.	Substratum: seedling. Associated organism: Plantae	Plantae	IMI198890	Sierra Leone	1975	Alghali, S.T.O.
1421	284309				Fungi	Ascomycota	Eurotiales	Trichocomaceae		Aspergillus niger	Tiegh.	Associated organism: Vigna sinensis	Leguminosae	IMI157865	Nigeria	1971	Quansah, S.K.
1422	284309				Fungi	Ascomycota	Eurotiales	Trichocomaceae		Aspergillus niger	Tiegh.	Associated organism: Elaeis guineensis	Palmae	IMI38634	Ghana	1949	Hughes, S.J.
1423	284309				Fungi	Ascomycota	Eurotiales	Trichocomaceae		Aspergillus niger	Tiegh.	Substratum: leaf. Associated organism: Oryza	Gramineae	IMI160951	Sierra Leone		Karglors, D.
1424	284309				Fungi	Ascomycota	Eurotiales	Trichocomaceae		Aspergillus niger	Tiegh.	Substratum: artefact, compost. Associated organism: Gallus gallus	Animalia	IMI286381	Nigeria	1984	Madugam
1425	284309				Fungi	Ascomycota	Eurotiales	Trichocomaceae		Aspergillus niger	Tiegh.	Substratum: seed. Associated organism: Vigna unguiculata	Leguminosae	IMI320758	Nigeria	1987	Amadi Jude
1426	284309				Fungi	Ascomycota	Eurotiales	Trichocomaceae		Aspergillus niger	Tiegh.			IMI232340	Nigeria	1978	Uduebo, A.E.
1427	284309				Fungi	Ascomycota	Eurotiales	Trichocomaceae		Aspergillus niger	Tiegh.	Substratum: leaf. Associated organism: Oryza	Gramineae	IMI160921	Sierra Leone		Karglors, D.
1428	284309				Fungi	Ascomycota	Eurotiales	Trichocomaceae		Aspergillus niger	Tiegh.	Substratum: substance, air		IMI230059	Nigeria	1978	Mabadeje, S.A.
1429	284309				Fungi	Ascomycota	Eurotiales	Trichocomaceae		Aspergillus niger	Tiegh.	Substratum: leaf. Associated organism: Oryza	Gramineae	IMI160917	Sierra Leone		Karglors, D.
1430	284309				Fungi	Ascomycota	Eurotiales	Trichocomaceae		Aspergillus niger	Tiegh.	Associated organism: Dioscorea	Dioscoreaceae	IMI171139	Nigeria	1972	Williams, R.J.
1431	284309				Fungi	Ascomycota	Eurotiales	Trichocomaceae		Aspergillus niger	Tiegh.	Substratum: substance, soil		IMI246716	Nigeria	1980	Ugoji, E.O.
1432	284309				Fungi	Ascomycota	Eurotiales	Trichocomaceae		Aspergillus niger	Tiegh.	Substratum: substance, soil		IMI164096	Sierra Leone	1972	Gando, J.G.
1433	284309				Fungi	Ascomycota	Eurotiales	Trichocomaceae		Aspergillus niger	Tiegh.			IMI264787	Nigeria	1982	Edwards, A.W.A.
1434	284309				Fungi	Ascomycota	Eurotiales	Trichocomaceae		Aspergillus niger	Tiegh.	Substratum: seed. Associated organism: Sorghum	Gramineae	IMI299676	Nigeria	1985	Onasanuya
1435	284309				Fungi	Ascomycota	Eurotiales	Trichocomaceae		Aspergillus niger	Tiegh.	Substratum: seed. Associated organism: Pinus caribaea	Pinaceae	IMI319436	Nigeria	1987	Bola Adegeyz
1436	284309				Fungi	Ascomycota	Eurotiales	Trichocomaceae		Aspergillus niger	Tiegh.	Substratum: leaf. Associated organism: Oryza	Gramineae	IMI160864	Sierra Leone		Karglors, D.
1437	284309				Fungi	Ascomycota	Eurotiales	Trichocomaceae		Aspergillus niger	Tiegh.	Associated organism: Manihot	Euphorbiaceae	IMI130646	Nigeria	1967	Wallbridge, A.
1438	284309				Fungi	Ascomycota	Eurotiales	Trichocomaceae		Aspergillus niger	Tiegh.	Associated organism: Zea mays	Gramineae	IMI271638	Nigeria	1982	Laniya, D.O.
1439	284309				Fungi	Ascomycota	Eurotiales	Trichocomaceae		Aspergillus niger	Tiegh.	Associated organism: Hevea	Euphorbiaceae	IMI255495	Nigeria	1981	Ofili, H.N.
1440	284309				Fungi	Ascomycota	Eurotiales	Trichocomaceae		Aspergillus niger	Tiegh.	Associated organism: Manihot	Euphorbiaceae	IMI130639	Nigeria	1967	Wallbridge, A.
1441	284309				Fungi	Ascomycota	Eurotiales	Trichocomaceae		Aspergillus niger	Tiegh.	Substratum: seed. Associated organism: Amaranthus cruentus	Amaranthaceae	IMI332103	Nigeria	1989	Adebanjo, A.
1442	284309				Fungi	Ascomycota	Eurotiales	Trichocomaceae		Aspergillus niger	Tiegh.	Substratum: leaf. Associated organism: Hevea brasiliensis	Euphorbiaceae	IMI295115	Nigeria	1985	Ikediugwu
1443	284309				Fungi	Ascomycota	Eurotiales	Trichocomaceae		Aspergillus niger	Tiegh.	Substratum: wood. Associated organism: Plantae	Plantae	IMI294635	Nigeria	1985	Odeyinde
1444	284309				Fungi	Ascomycota	Eurotiales	Trichocomaceae		Aspergillus niger	Tiegh.	Associated organism: Mangifera indica	Anacardiaceae	IMI274082	Sierra Leone	1982	Lansana, J.
1445	284309				Fungi	Ascomycota	Eurotiales	Trichocomaceae		Aspergillus niger	Tiegh.	Associated organism: Lycopersicon esculentum	Solanaceae	IMI327709	Nigeria	1988	Udatala, O.O.
1446	284309				Fungi	Ascomycota	Eurotiales	Trichocomaceae		Aspergillus niger	Tiegh.	Substratum: substance, air		IMI159976	Nigeria		Ogunlana [Dr]
1447	284309				Fungi	Ascomycota	Eurotiales	Trichocomaceae		Aspergillus niger	Tiegh.	Substratum: seed. Associated organism: Magnoliophyta	Plantae	IMI309907	Nigeria	1986	Uma, N.U. [Dr]
1448	284309				Fungi	Ascomycota	Eurotiales	Trichocomaceae		Aspergillus niger	Tiegh.	Substratum: artefact, food. Associated organism: Manihot esculenta	Euphorbiaceae	IMI127789	Nigeria		Broadbent [Dr]
1449	284309				Fungi	Ascomycota	Eurotiales	Trichocomaceae		Aspergillus niger	Tiegh.	Substratum: spore. Associated organism: Allium cepa	Liliaceae	IMI323509	Niger	1988	Rackhaws, P.
1450	284309				Fungi	Ascomycota	Eurotiales	Trichocomaceae		Aspergillus niger	Tiegh.	Substratum: seed. Associated organism: Amaranthus cruentus	Amaranthaceae	IMI332100	Nigeria	1989	Adebanjo, A.
1451	284309				Fungi	Ascomycota	Eurotiales	Trichocomaceae		Aspergillus niger	Tiegh.	Associated organism: Dioscorea rotundata	Dioscoreaceae	IMI292145	Nigeria	1985	Obomanu
1452	284309				Fungi	Ascomycota	Eurotiales	Trichocomaceae		Aspergillus niger	Tiegh.	Associated organism: Manihot	Euphorbiaceae	IMI130643	Nigeria	1967	Wallbridge, A.
1453	284309				Fungi	Ascomycota	Eurotiales	Trichocomaceae		Aspergillus niger	Tiegh.	Associated organism: Nicotiana tabacum	Solanaceae	IMI277591	Nigeria	1983	Oyedamola, O.
1454	284309				Fungi	Ascomycota	Eurotiales	Trichocomaceae		Aspergillus niger	Tiegh.	Substratum: plant. Associated organism: Parkia clappertoniana	Leguminosae	IMI267187	Nigeria	1982	Ekundayo, J.A. [Prof.]
1455	284309				Fungi	Ascomycota	Eurotiales	Trichocomaceae		Aspergillus niger	Tiegh.	Associated organism: Cacao	Sterculiaceae	IMI127791	Nigeria		Broadbent [Dr]
1456	284309				Fungi	Ascomycota	Eurotiales	Trichocomaceae		Aspergillus niger	Tiegh.	Substratum: seed. Associated organism: Sorghum vulgare	Gramineae	IMI305683	Nigeria	1986	Dada, J.
1457	284309				Fungi	Ascomycota	Eurotiales	Trichocomaceae		Aspergillus niger	Tiegh.	Associated organism: Dioscorea	Dioscoreaceae	IMI124536	Ghana	1967	Coursey, D.G.
1458	284309				Fungi	Ascomycota	Eurotiales	Trichocomaceae		Aspergillus niger	Tiegh.	Associated organism: Solanum tuberosum	Solanaceae	IMI35037	Ghana	1949	Owen, H.
1459	284309				Fungi	Ascomycota	Eurotiales	Trichocomaceae		Aspergillus niger	Tiegh.	Substratum: artefact, construction material		IMI213057	Nigeria	1977	Ekunday, J.
1460	284309				Fungi	Ascomycota	Eurotiales	Trichocomaceae		Aspergillus niger	Tiegh.	Substratum: substance, air		IMI112336	Nigeria		Ogunlana, E.O.
1461	284309				Fungi	Ascomycota	Eurotiales	Trichocomaceae		Aspergillus niger	Tiegh.	Substratum: substance, soil		IMI284100	Nigeria	1984	Khare, K.B.
1462	284309				Fungi	Ascomycota	Eurotiales	Trichocomaceae		Aspergillus niger	Tiegh.	Substratum: leaf. Associated organism: Hevea brasiliensis	Euphorbiaceae	IMI295099	Nigeria	1985	Ikediugwu
1463	284309				Fungi	Ascomycota	Eurotiales	Trichocomaceae		Aspergillus niger	Tiegh.	Associated organism: Asimina triloba	Annonaceae	IMI274071a	Sierra Leone	1982	Lansana, J.
1464	9257				Fungi	Ascomycota	Eurotiales	Trichocomaceae		Penicillium	Link	Associated organism: Asimina triloba	Annonaceae	IMI274071b	Sierra Leone	1982	Lansana, J.
1465	284309				Fungi	Ascomycota	Eurotiales	Trichocomaceae		Aspergillus niger	Tiegh.	Substratum: root. Associated organism: Palmae	Palmae	IMI283851	Nigeria	1984	Omamer, I.B.
1466	284309				Fungi	Ascomycota	Eurotiales	Trichocomaceae		Aspergillus niger	Tiegh.	Substratum: seed. Associated organism: Theobroma cacao	Sterculiaceae	IMI39103	Ghana	1950	Bunting
1467	284309				Fungi	Ascomycota	Eurotiales	Trichocomaceae		Aspergillus niger	Tiegh.	Substratum: substance, soil		IMI54398	Nigeria	1953	Jackson, W.L.
1468	284309				Fungi	Ascomycota	Eurotiales	Trichocomaceae		Aspergillus niger	Tiegh.	Substratum: bulb. Associated organism: Allium cepa	Liliaceae	IMI286993	Nigeria	1984	Akamo
1469	284309				Fungi	Ascomycota	Eurotiales	Trichocomaceae		Aspergillus niger	Tiegh.	Associated organism: Dioscorea cayenensis	Dioscoreaceae	IMI140953	Nigeria		Adeniji, M.O. [Dr]
1470	190223				Fungi	Ascomycota	Eurotiales	Trichocomaceae		Aspergillus ochraceus	K. Wilh.	Substratum: seed. Associated organism: Zea mays	Gramineae	IMI305680	Nigeria	1986	Dada, J.
1471	190223				Fungi	Ascomycota	Eurotiales	Trichocomaceae		Aspergillus ochraceus	K. Wilh.	Substratum: food. Associated organism: Phoenix dactylifera	Palmae	IMI331228	Nigeria	1989	Omamor, I.B.
1472	190223				Fungi	Ascomycota	Eurotiales	Trichocomaceae		Aspergillus ochraceus	K. Wilh.	Associated organism: Solanum tuberosum	Solanaceae	IMI35038	Ghana	1949	Owen, H.
1473	190223				Fungi	Ascomycota	Eurotiales	Trichocomaceae		Aspergillus ochraceus	K. Wilh.	Associated organism: Zonocerus variegatus	Animalia	IMI213402	Nigeria	1977	Moctanmi, B.A.
1474	190223				Fungi	Ascomycota	Eurotiales	Trichocomaceae		Aspergillus ochraceus	K. Wilh.	Substratum: body. Associated organism: Pisces	Animalia	IMI288095	Sierra Leone	1984	Lahai
1475	190223				Fungi	Ascomycota	Eurotiales	Trichocomaceae		Aspergillus ochraceus	K. Wilh.	Associated organism: Theobroma cacao	Sterculiaceae	IMI271447	Ivory Coast	1982	Jones, S.E.
1476	190223				Fungi	Ascomycota	Eurotiales	Trichocomaceae		Aspergillus ochraceus	K. Wilh.	Substratum: dung; artefact, compost. Associated organism: Animalia	Animalia	IMI241724	Nigeria	1979
1477	190223				Fungi	Ascomycota	Eurotiales	Trichocomaceae		Aspergillus ochraceus	K. Wilh.			IMI16042	Ghana	1947	Dade, H.A.
1478	190223				Fungi	Ascomycota	Eurotiales	Trichocomaceae		Aspergillus ochraceus	K. Wilh.	Substratum: litter; substance, soil		IMI332366	Nigeria	1989	Okeke, C.N. [Dr]
1479	190223				Fungi	Ascomycota	Eurotiales	Trichocomaceae		Aspergillus ochraceus	K. Wilh.	Substratum: artefact, fibre. Associated organism: Cocos nucifera	Palmae	IMI16031	Ghana	1947	Dade, H.A.
1480	190223				Fungi	Ascomycota	Eurotiales	Trichocomaceae		Aspergillus ochraceus	K. Wilh.	Associated organism: Zea mays	Gramineae	IMI244147	Nigeria	1980	Gumel, M.H.
1481	190223				Fungi	Ascomycota	Eurotiales	Trichocomaceae		Aspergillus ochraceus	K. Wilh.	Substratum: body. Associated organism: Pisces	Animalia	IMI288096	Sierra Leone	1984	Lahai
1482	190223				Fungi	Ascomycota	Eurotiales	Trichocomaceae		Aspergillus ochraceus	K. Wilh.			IMI153801	Sierra Leone	1971	Genda, J.
1483	190223				Fungi	Ascomycota	Eurotiales	Trichocomaceae		Aspergillus ochraceus	K. Wilh.	Associated organism: Lycopersicon esculentum	Solanaceae	IMI327717	Nigeria	1988	Udatala, O.O.
1484	190223				Fungi	Ascomycota	Eurotiales	Trichocomaceae		Aspergillus ochraceus	K. Wilh.			IMI155288	Sierra Leone	1971	Genda, J.
1485	190223				Fungi	Ascomycota	Eurotiales	Trichocomaceae		Aspergillus ochraceus	K. Wilh.	Associated organisms: Sesamum indicum; Polygala butyracea	Pedaliaceae; Polygalaceae	IMI269005	Sierra Leone	1982	Jonsyn, F.
1486	190223				Fungi	Ascomycota	Eurotiales	Trichocomaceae		Aspergillus ochraceus	K. Wilh.	Associated organism: Theobroma cacao	Sterculiaceae	IMI139592	Nigeria		Kuku, F.O. [Mrs]
1487	190223				Fungi	Ascomycota	Eurotiales	Trichocomaceae		Aspergillus ochraceus	K. Wilh.			IMI118981	Ghana		Clerk, G.C.
1488	190223				Fungi	Ascomycota	Eurotiales	Trichocomaceae		Aspergillus ochraceus	K. Wilh.			IMI153802	Sierra Leone	1971	Genda, J.
1489	190223				Fungi	Ascomycota	Eurotiales	Trichocomaceae		Aspergillus ochraceus	K. Wilh.	Substratum: artefact, food		IMI40640	Ghana	1950	Owen, H.
1490	190223				Fungi	Ascomycota	Eurotiales	Trichocomaceae		Aspergillus ochraceus	K. Wilh.	Substratum: artefact, medium		IMI269829	Nigeria	1982	Gumel, M.H.
1491	191085				Fungi	Ascomycota	Eurotiales	Trichocomaceae		Aspergillus parasiticus	Speare			IMI240580	Nigeria	1979	Thomas, R.J.
1492	309234				Fungi	Ascomycota	Eurotiales	Trichocomaceae		Aspergillus penicillioides	Speg.	Associated organism: Zea mays	Gramineae	IMI144121	Nigeria		Oyeniran, J.O.
1493	309234				Fungi	Ascomycota	Eurotiales	Trichocomaceae		Aspergillus penicillioides	Speg.	Associated organism: Theobroma cacao	Sterculiaceae	IMI148049	Nigeria		Oyeniran, J.O.
1494	309234				Fungi	Ascomycota	Eurotiales	Trichocomaceae		Aspergillus penicillioides	Speg.	Associated organism: Theobroma cacao	Sterculiaceae	IMI148046	Nigeria		Oyeniran, J.O.
1495	309234				Fungi	Ascomycota	Eurotiales	Trichocomaceae		Aspergillus penicillioides	Speg.	Associated organism: Arachis hypogaea	Leguminosae	IMI132673	Nigeria	1968	Broadbent, J.A.
1496	101952		Aspergillus niger		Fungi	Ascomycota	Eurotiales	Trichocomaceae		Aspergillus phoenicis	(Corda) Thom	Substratum: seed; rhizosphere. Associated organism: Elaeis guineensis	Palmae	IMI259513	Nigeria	1981	Airede, K.E.
1497	101952		Aspergillus niger		Fungi	Ascomycota	Eurotiales	Trichocomaceae		Aspergillus phoenicis	(Corda) Thom	Substratum: fruit; seed. Associated organism: Lycopersicon esculentum	Solanaceae	IMI270265	Nigeria	1982	Matanmi, B.A.
1498	101952		Aspergillus niger		Fungi	Ascomycota	Eurotiales	Trichocomaceae		Aspergillus phoenicis	(Corda) Thom	Associated organism: Nicotiana tabacum	Solanaceae	IMI277587	Nigeria	1983	Oyedamola, O.
1499	101952		Aspergillus niger		Fungi	Ascomycota	Eurotiales	Trichocomaceae		Aspergillus phoenicis	(Corda) Thom	Associated organism: Musa sapientium	Musaceae	IMI274077a	Sierra Leone	1982	Lansana, J.
1500	9257				Fungi	Ascomycota	Eurotiales	Trichocomaceae		Penicillium	Link	Associated organism: Musa sapientium	Musaceae	IMI274077b	Sierra Leone	1982	Lansana, J.
1501	101952		Aspergillus niger		Fungi	Ascomycota	Eurotiales	Trichocomaceae		Aspergillus phoenicis	(Corda) Thom	Substratum: substance, soil		IMI246714	Nigeria	1980	Ugoji, E.O.
1502	292857				Fungi	Ascomycota	Eurotiales	Trichocomaceae		Aspergillus quadricinctus	Yuill	Substratum: substance, soil		IMI312829	Nigeria	1987	Okagbue, R.N. [Dr]
1503	292857				Fungi	Ascomycota	Eurotiales	Trichocomaceae		Aspergillus quadricinctus	Yuill	Substratum: substance, soil		IMI312825	Nigeria	1987	Okagbue, R.N. [Dr]
1504	292857				Fungi	Ascomycota	Eurotiales	Trichocomaceae		Aspergillus quadricinctus	Yuill	Substratum: substance, soil		IMI312830	Nigeria	1987	Okagbue, R.N. [Dr]
1505	275888				Fungi	Ascomycota	Eurotiales	Trichocomaceae		Aspergillus quadrilineatus	Thom & Raper			IMI317968	Nigeria	1987
1506	275888				Fungi	Ascomycota	Eurotiales	Trichocomaceae		Aspergillus quadrilineatus	Thom & Raper	Substratum: seed. Associated organism: Palmae	Palmae	IMI87312	Nigeria	1961
1507	275888				Fungi	Ascomycota	Eurotiales	Trichocomaceae		Aspergillus quadrilineatus	Thom & Raper	Associated organism: Gramineae	Gramineae	IMI275094	Nigeria	1983	Gbodi, T.A.
1508	275888				Fungi	Ascomycota	Eurotiales	Trichocomaceae		Aspergillus quadrilineatus	Thom & Raper	Associated organism: Gramineae	Gramineae	IMI275092	Nigeria	1983	Gbodi, T.A.
1509	275962		Aspergillus melleus		Fungi	Ascomycota	Eurotiales	Trichocomaceae		Aspergillus quercinus	(Bainier) Thom & Church	Associated organism: Dioscorea alata	Dioscoreaceae	IMI132954	Ghana	1968	Wallbridge, A.
1510	275962		Aspergillus melleus		Fungi	Ascomycota	Eurotiales	Trichocomaceae		Aspergillus quercinus	(Bainier) Thom & Church	Associated organism: Theobroma cacao	Sterculiaceae	IMI101582	Nigeria	1963	Weststeijn, G.
1511	275962		Aspergillus melleus		Fungi	Ascomycota	Eurotiales	Trichocomaceae		Aspergillus quercinus	(Bainier) Thom & Church	Substratum: substance, air		IMI230126	Nigeria	1978	Mabadeje, S.A.
1512	275962		Aspergillus melleus		Fungi	Ascomycota	Eurotiales	Trichocomaceae		Aspergillus quercinus	(Bainier) Thom & Church	Substratum: body. Associated organism: Pisces	Animalia	IMI110547	Nigeria		Okafor, N.
1513	275962		Aspergillus melleus		Fungi	Ascomycota	Eurotiales	Trichocomaceae		Aspergillus quercinus	(Bainier) Thom & Church			IMI240570	Nigeria	1979	Thomas, R.J.
1514	275962		Aspergillus melleus		Fungi	Ascomycota	Eurotiales	Trichocomaceae		Aspergillus quercinus	(Bainier) Thom & Church	Associated organism: Theobroma cacao	Sterculiaceae	IMI268113	Nigeria	1982	Ogundana, S.K.
1515	275962		Aspergillus melleus		Fungi	Ascomycota	Eurotiales	Trichocomaceae		Aspergillus quercinus	(Bainier) Thom & Church	Associated organism: Arachis hypogaea	Leguminosae	IMI95251	Nigeria	1962	McDonald, D.
1516	275962		Aspergillus melleus		Fungi	Ascomycota	Eurotiales	Trichocomaceae		Aspergillus quercinus	(Bainier) Thom & Church	Substratum: seed. Associated organism: Zea mays	Gramineae	IMI124132	Nigeria		Broadbent, J.A.
1517	275962		Aspergillus melleus		Fungi	Ascomycota	Eurotiales	Trichocomaceae		Aspergillus quercinus	(Bainier) Thom & Church	Substratum: artefact, cigarette		IMI37952	Sierra Leone	1949	Deighton, F.C.
1518	275962		Aspergillus melleus		Fungi	Ascomycota	Eurotiales	Trichocomaceae		Aspergillus quercinus	(Bainier) Thom & Church	Associated organism: Citrus paradisi	Rutaceae	IMI223302	Nigeria	1977	Adisa, V.A.
1519	275962		Aspergillus melleus		Fungi	Ascomycota	Eurotiales	Trichocomaceae		Aspergillus quercinus	(Bainier) Thom & Church	Substratum: substance, soil		IMI250935	Nigeria	1980	Ugoji, E. [Miss]
1520	185694				Fungi	Ascomycota	Eurotiales	Trichocomaceae		Aspergillus repens	(Corda) Sacc.			IMI155291	Sierra Leone	1971	Genda, J.
1521	185694				Fungi	Ascomycota	Eurotiales	Trichocomaceae		Aspergillus repens	(Corda) Sacc.			IMI153795	Sierra Leone	1971	Genda, J.
1522	185694				Fungi	Ascomycota	Eurotiales	Trichocomaceae		Aspergillus repens	(Corda) Sacc.	Substratum: fruit. Associated organism: Piper betle	Piperaceae	IMI312629	Ghana	1987	Opoku-Asiama, Y.
1523	276290				Fungi	Ascomycota	Eurotiales	Trichocomaceae		Aspergillus restrictus	G. Sm.	Substratum: substance, soil		IMI39044	Nigeria	1950	Reid, A.M.
1524	276290				Fungi	Ascomycota	Eurotiales	Trichocomaceae		Aspergillus restrictus	G. Sm.	Associated organism: Zea mays	Gramineae	IMI127782	Nigeria		Broadbent [Dr]
1525	276290				Fungi	Ascomycota	Eurotiales	Trichocomaceae		Aspergillus restrictus	G. Sm.	Associated organism: Zea mays	Gramineae	IMI132664	Nigeria	1968	Broadbent, J.A.
1526	276290				Fungi	Ascomycota	Eurotiales	Trichocomaceae		Aspergillus restrictus	G. Sm.	Associated organism: Theobroma cacao	Sterculiaceae	IMI148055	Nigeria		Oyeniran, J.O.
1527	276290				Fungi	Ascomycota	Eurotiales	Trichocomaceae		Aspergillus restrictus	G. Sm.	Substratum: artefact, food. Associated organism: Manihot esculenta	Euphorbiaceae	IMI139598	Nigeria		Kuku, F.O. [Mrs]
1528	277707				Fungi	Ascomycota	Eurotiales	Trichocomaceae		Aspergillus sclerotiorum	G.A. Huber	Substratum: larva. Associated organism: Noctuidae	Animalia	IMI112342	Nigeria		Okafor, N.
1529	277707				Fungi	Ascomycota	Eurotiales	Trichocomaceae		Aspergillus sclerotiorum	G.A. Huber	Substratum: substance, air		IMI112328	Nigeria		Ogunlana, E.O.
1530	277707				Fungi	Ascomycota	Eurotiales	Trichocomaceae		Aspergillus sclerotiorum	G.A. Huber	Substratum: substance, air		IMI112335	Nigeria		Ogunlana, E.O.
1531	277707				Fungi	Ascomycota	Eurotiales	Trichocomaceae		Aspergillus sclerotiorum	G.A. Huber	Substratum: artefact, food		IMI40641	Ghana	1950	Owen, H.
1532	181306		Aspergillus ruber		Fungi	Ascomycota	Eurotiales	Trichocomaceae		Aspergillus sejunctus	Bainier & Sartory	Substratum: artefact, manufactured product. Associated organism: Cocos nucifera	Palmae	IMI16116	Ghana	1947	Dade, H.A.
1533	181306		Aspergillus ruber		Fungi	Ascomycota	Eurotiales	Trichocomaceae		Aspergillus sejunctus	Bainier & Sartory			IMI130107	Nigeria	1967	Broadbent, J.A.
1534	181306		Aspergillus ruber		Fungi	Ascomycota	Eurotiales	Trichocomaceae		Aspergillus sejunctus	Bainier & Sartory	Associated organism: Arachis hypogaea	Leguminosae	IMI132678	Nigeria	1968	Broadbent, J.A.
1535	254841				Fungi	Ascomycota	Eurotiales	Trichocomaceae		Aspergillus stellatus	Curzi	Associated organism: Gossypium	Malvaceae	IMI148903	Nigeria		Quansah, S.K.
1536	254841				Fungi	Ascomycota	Eurotiales	Trichocomaceae		Aspergillus stellatus	Curzi	Associated organism: Mangifera indica	Anacardiaceae	IMI294488	Nigeria	1985	Gumel, M.H.
1537	326659				Fungi	Ascomycota	Eurotiales	Trichocomaceae		Aspergillus striatus	J.N. Rai, J.P. Tewari & Mukerji	Associated organism: Mangifera indica	Anacardiaceae	IMI183592	Nigeria	1974	Giha, O.H.
1538	326659				Fungi	Ascomycota	Eurotiales	Trichocomaceae		Aspergillus striatus	J.N. Rai, J.P. Tewari & Mukerji	Associated organism: Vitis	Vitaceae	IMI183594	Nigeria	1974	Giha, O.H.
1539	326660				Fungi	Ascomycota	Eurotiales	Trichocomaceae		Aspergillus stromatoides	Raper & Fennell	Substratum: pollen. Associated organism: Cocos nucifera	Palmae	IMI246039	Ivory Coast	1980	Marsh, M.
1540	326660				Fungi	Ascomycota	Eurotiales	Trichocomaceae		Aspergillus stromatoides	Raper & Fennell	Substratum: pollen. Associated organism: Cocos nucifera	Palmae	IMI245347	Ivory Coast	1980	Bailey, A.G.
1541	279636				Fungi	Ascomycota	Eurotiales	Trichocomaceae		Aspergillus sydowii	(Bainier & R. Sartory) Thom & Church	Substratum: seed. Associated organism: Panicum miliaceum	Gramineae	IMI305684	Nigeria	1986	Dada, J.
1542	279636				Fungi	Ascomycota	Eurotiales	Trichocomaceae		Aspergillus sydowii	(Bainier & R. Sartory) Thom & Church	Associated organism: Theobroma cacao	Sterculiaceae	IMI144107	Nigeria		Oyeniran, J.O.
1543	279636				Fungi	Ascomycota	Eurotiales	Trichocomaceae		Aspergillus sydowii	(Bainier & R. Sartory) Thom & Church	Associated organism: Vigna unguiculata	Leguminosae	IMI157941	Nigeria	1971	Esuruoso, O.F.
1544	279636				Fungi	Ascomycota	Eurotiales	Trichocomaceae		Aspergillus sydowii	(Bainier & R. Sartory) Thom & Church	Associated organism: Gramineae	Gramineae	IMI275084	Nigeria	1983	Gbodi, T.A.
1545	279636				Fungi	Ascomycota	Eurotiales	Trichocomaceae		Aspergillus sydowii	(Bainier & R. Sartory) Thom & Church	Substratum: artefact, food. Associated organism: Theobroma cacao	Sterculiaceae	IMI16028	Ghana	1947	Dade, H.A.
1546	279636				Fungi	Ascomycota	Eurotiales	Trichocomaceae		Aspergillus sydowii	(Bainier & R. Sartory) Thom & Church	Substratum: dung. Associated organism: Felis cattus	Animalia	IMI40638	Ghana	1950	Owen, H.
1547	279636				Fungi	Ascomycota	Eurotiales	Trichocomaceae		Aspergillus sydowii	(Bainier & R. Sartory) Thom & Church	Substratum: artefact, food. Associated organism: Manihot esculenta	Euphorbiaceae	IMI124148	Nigeria		Broadbent, J.A.
1548	279636				Fungi	Ascomycota	Eurotiales	Trichocomaceae		Aspergillus sydowii	(Bainier & R. Sartory) Thom & Church			IMI290628	Nigeria	1984	Ngala
1549	279636				Fungi	Ascomycota	Eurotiales	Trichocomaceae		Aspergillus sydowii	(Bainier & R. Sartory) Thom & Church			IMI130108	Nigeria	1967	Broadbent, J.A.
1550	279636				Fungi	Ascomycota	Eurotiales	Trichocomaceae		Aspergillus sydowii	(Bainier & R. Sartory) Thom & Church	Associated organism: Solanum tuberosum	Solanaceae	IMI35034	Ghana	1949	Owen, H.
1551	279636				Fungi	Ascomycota	Eurotiales	Trichocomaceae		Aspergillus sydowii	(Bainier & R. Sartory) Thom & Church	Associated organism: Cola nitida	Sterculiaceae	IMI191449	Nigeria	1975	Giha, O.H.
1552	279636				Fungi	Ascomycota	Eurotiales	Trichocomaceae		Aspergillus sydowii	(Bainier & R. Sartory) Thom & Church	Associated organism: Busseola fusca	Animalia	IMI78598a	Nigeria	1959	Harris, E.
1553	209842				Fungi	Ascomycota	Eurotiales	Trichocomaceae		Aspergillus flavus	Link	Associated organism: Busseola fusca	Animalia	IMI78598b	Nigeria	1959	Harris, E.
1554	9196				Fungi	Ascomycota	Eurotiales	Trichocomaceae		Paecilomyces	Bainier	Associated organism: Busseola fusca	Animalia	IMI78598c	Nigeria	1959	Harris, E.
1555	279636				Fungi	Ascomycota	Eurotiales	Trichocomaceae		Aspergillus sydowii	(Bainier & R. Sartory) Thom & Church	Substratum: fruit; seed. Associated organism: Lycopersicon esculentum	Solanaceae	IMI270267	Nigeria	1982	Matanmi, B.A.
1556	279636				Fungi	Ascomycota	Eurotiales	Trichocomaceae		Aspergillus sydowii	(Bainier & R. Sartory) Thom & Church	Associated organism: Vicia faba	Leguminosae	IMI271641	Nigeria	1982	Laniya, D.O.
1557	279636				Fungi	Ascomycota	Eurotiales	Trichocomaceae		Aspergillus sydowii	(Bainier & R. Sartory) Thom & Church	Associated organism: Allium cepa	Liliaceae	IMI211066	Nigeria	1977	Ebenebe, A.C.
1558	279636				Fungi	Ascomycota	Eurotiales	Trichocomaceae		Aspergillus sydowii	(Bainier & R. Sartory) Thom & Church	Substratum: body. Associated organism: Pisces	Animalia	IMI127796	Nigeria		Broadbent [Dr]
1559	279636				Fungi	Ascomycota	Eurotiales	Trichocomaceae		Aspergillus sydowii	(Bainier & R. Sartory) Thom & Church	Associated organism: Capsicum annuum	Solanaceae	IMI223105	Nigeria	1977	Uma, N.U.
1560	279636				Fungi	Ascomycota	Eurotiales	Trichocomaceae		Aspergillus sydowii	(Bainier & R. Sartory) Thom & Church	Associated organism: Allium cepa	Liliaceae	IMI211063	Nigeria	1977	Ebenebe, A.C.
1561	279636				Fungi	Ascomycota	Eurotiales	Trichocomaceae		Aspergillus sydowii	(Bainier & R. Sartory) Thom & Church	Substratum: substance, water		IMI240621	Nigeria	1979	Jeje, A. [Dr]
1562	279636				Fungi	Ascomycota	Eurotiales	Trichocomaceae		Aspergillus sydowii	(Bainier & R. Sartory) Thom & Church	Associated organism: Theobroma cacao	Sterculiaceae	IMI273628	Nigeria	1982	Burden, E.H.W.J.
1563	279636				Fungi	Ascomycota	Eurotiales	Trichocomaceae		Aspergillus sydowii	(Bainier & R. Sartory) Thom & Church	Associated organism: Lycopersicon esculentum	Solanaceae	IMI254463a	Nigeria	1981	Wokocha, R.C.
1564	8284				Fungi	Ascomycota	Hypocreales	Nectriaceae		Fusarium	Link	Associated organism: Lycopersicon esculentum	Solanaceae	IMI254463b	Nigeria	1981	Wokocha, R.C.
1565	279636				Fungi	Ascomycota	Eurotiales	Trichocomaceae		Aspergillus sydowii	(Bainier & R. Sartory) Thom & Church	Associated organism: Lycopersicon esculentum	Solanaceae	IMI254452	Nigeria	1981	Wokocha, R.C.
1566	292859	Aspergillus silvaticus	Aspergillus silvaticus		Fungi	Ascomycota	Eurotiales	Trichocomaceae	type	Aspergillus sylvaticus	Fennell & Raper	Substratum: substance, soil		IMI61456	Ghana	1955	Charter, C.F.
1567	191425				Fungi	Ascomycota	Eurotiales	Trichocomaceae		Aspergillus tamarii	Kita	Substratum: body. Associated organism: Pisces	Animalia	IMI288099	Sierra Leone	1984	Lahai
1568	191425				Fungi	Ascomycota	Eurotiales	Trichocomaceae		Aspergillus tamarii	Kita	Associated organism: Gossypium	Malvaceae	IMI148873	Nigeria		Quansah, S.K.
1569	191425				Fungi	Ascomycota	Eurotiales	Trichocomaceae		Aspergillus tamarii	Kita	Associated organism: Musa sapientium	Musaceae	IMI274079	Sierra Leone	1982	Lansana, J.
1570	191425				Fungi	Ascomycota	Eurotiales	Trichocomaceae		Aspergillus tamarii	Kita	Associated organism: Vigna sinensis	Leguminosae	IMI157875	Nigeria	1971	Quansah, S.K.
1571	191425				Fungi	Ascomycota	Eurotiales	Trichocomaceae		Aspergillus tamarii	Kita	Associated organism: Isoptera	Animalia	IMI269830	Nigeria	1982	Gumel, M.H.
1572	191425				Fungi	Ascomycota	Eurotiales	Trichocomaceae		Aspergillus tamarii	Kita			IMI203213a	Nigeria	1976	Ebenebe, A.C.
1573	212359		Talaromyces variabilis		Fungi	Ascomycota	Eurotiales	Trichocomaceae		Penicillium variabile	Sopp			IMI203213b	Nigeria	1976	Ebenebe, A.C.
1574	191425				Fungi	Ascomycota	Eurotiales	Trichocomaceae		Aspergillus tamarii	Kita	Substratum: seed. Associated organism: Amaranthus cruentus	Amaranthaceae	IMI332099	Nigeria	1989	Adebanjo, A.
1575	191425				Fungi	Ascomycota	Eurotiales	Trichocomaceae		Aspergillus tamarii	Kita	Substratum: leaf. Associated organism: Hevea	Euphorbiaceae	IMI192035	Sierra Leone	1975	Capooria, R.G.
1576	191425				Fungi	Ascomycota	Eurotiales	Trichocomaceae		Aspergillus tamarii	Kita	Associated organism: Hibiscus esculentus	Malvaceae	IMI187770	Sierra Leone	1974	Kapomia, R.G.
1577	191425				Fungi	Ascomycota	Eurotiales	Trichocomaceae		Aspergillus tamarii	Kita	Substratum: seed. Associated organism: Zea mays	Gramineae	IMI124124	Nigeria		Broadbent, J.A.
1578	191425				Fungi	Ascomycota	Eurotiales	Trichocomaceae		Aspergillus tamarii	Kita	Substratum: seed. Associated organism: Zea mays	Gramineae	IMI124139	Nigeria		Broadbent, J.A.
1579	191425				Fungi	Ascomycota	Eurotiales	Trichocomaceae		Aspergillus tamarii	Kita	Substratum: substance, soil		IMI246733	Nigeria	1980	Ugoji, E.O.
1580	191425				Fungi	Ascomycota	Eurotiales	Trichocomaceae		Aspergillus tamarii	Kita	Substratum: artefact, food. Associated organism: Palmae	Palmae	IMI83342	Nigeria	1960	Sheridam, A.
1581	191425				Fungi	Ascomycota	Eurotiales	Trichocomaceae		Aspergillus tamarii	Kita	Substratum: seed. Associated organism: Citrullus vulgaris	Cucurbitaceae	IMI269819	Nigeria	1982	Gumel, M.H.
1582	191425				Fungi	Ascomycota	Eurotiales	Trichocomaceae		Aspergillus tamarii	Kita	Substratum: seed. Associated organism: Citrullus vulgaris	Cucurbitaceae	IMI269816	Nigeria	1982	Gumel, M.H.
1583	191425				Fungi	Ascomycota	Eurotiales	Trichocomaceae		Aspergillus tamarii	Kita	Substratum: seed. Associated organism: Magnoliophyta	Plantae	IMI309900	Nigeria	1986	Uma, N.U. [Dr]
1584	191425				Fungi	Ascomycota	Eurotiales	Trichocomaceae		Aspergillus tamarii	Kita	Associated organism: Lycopersicon esculentum	Solanaceae	IMI254466	Nigeria	1981	Wokocha, R.C.
1585	191425				Fungi	Ascomycota	Eurotiales	Trichocomaceae		Aspergillus tamarii	Kita	Substratum: seed. Associated organism: Zea mays	Gramineae	IMI124137	Nigeria		Broadbent, J.A.
1586	191425				Fungi	Ascomycota	Eurotiales	Trichocomaceae		Aspergillus tamarii	Kita	Associated organism: Arachis hypogaea	Leguminosae	IMI86771	Nigeria	1961
1587	191425				Fungi	Ascomycota	Eurotiales	Trichocomaceae		Aspergillus tamarii	Kita	Associated organism: Dioscorea alata	Dioscoreaceae	IMI132941	Ghana	1968	Wallbridge, A.
1588	191425				Fungi	Ascomycota	Eurotiales	Trichocomaceae		Aspergillus tamarii	Kita	Associated organism: Zea mays	Gramineae	IMI138010	Nigeria		Broadbent, J.A. [Dr]
1589	191425				Fungi	Ascomycota	Eurotiales	Trichocomaceae		Aspergillus tamarii	Kita	Associated organism: Zea mays	Gramineae	IMI127770	Nigeria		Broadbent [Dr]
1590	191425				Fungi	Ascomycota	Eurotiales	Trichocomaceae		Aspergillus tamarii	Kita	Substratum: seed. Associated organism: Capsicum frutescens	Solanaceae	IMI321690	Nigeria	1988	Otusanya, M.O.
1591	191425				Fungi	Ascomycota	Eurotiales	Trichocomaceae		Aspergillus tamarii	Kita	Substratum: seed. Associated organism: Gmelina arborea	Verbenaceae	IMI319439	Nigeria	1987	Bola Adegeyz
1592	191425				Fungi	Ascomycota	Eurotiales	Trichocomaceae		Aspergillus tamarii	Kita	Substratum: seed. Associated organism: Plantae	Plantae	IMI309667	Nigeria	1986	Onuegbu, B.A.
1593	191425				Fungi	Ascomycota	Eurotiales	Trichocomaceae		Aspergillus tamarii	Kita	Substratum: leaf. Associated organism: Hevea	Euphorbiaceae	IMI192046	Sierra Leone	1975	Capooria, R.G.
1594	191425				Fungi	Ascomycota	Eurotiales	Trichocomaceae		Aspergillus tamarii	Kita	Substratum: body. Associated organism: Pisces	Animalia	IMI288098	Sierra Leone	1984	Lahai
1595	191425				Fungi	Ascomycota	Eurotiales	Trichocomaceae		Aspergillus tamarii	Kita			IMI138027a	Nigeria		Broadbent, J.A. [Dr]
1596	19169		Descolea		Fungi	Basidiomycota	Agaricales	Agaricaceae		Hypogaea	E. Horak			IMI138027b	Nigeria		Broadbent, J.A. [Dr]
1597	191425				Fungi	Ascomycota	Eurotiales	Trichocomaceae		Aspergillus tamarii	Kita	Associated organism: Zea mays	Gramineae	IMI271637	Nigeria	1982	Laniya, D.O.
1598	191425				Fungi	Ascomycota	Eurotiales	Trichocomaceae		Aspergillus tamarii	Kita	Substratum: seed. Associated organism: Zea mays	Gramineae	IMI124127	Nigeria		Broadbent, J.A.
1599	191425				Fungi	Ascomycota	Eurotiales	Trichocomaceae		Aspergillus tamarii	Kita	Substratum: body. Associated organism: Pisces	Animalia	IMI288093	Sierra Leone	1984	Lahai
1600	191425				Fungi	Ascomycota	Eurotiales	Trichocomaceae		Aspergillus tamarii	Kita	Associated organism: Phoenix dactylifera	Palmae	IMI327154	Nigeria	1988	Omamor, I.B.
1601	191425				Fungi	Ascomycota	Eurotiales	Trichocomaceae		Aspergillus tamarii	Kita	Substratum: seed; rhizosphere. Associated organism: Elaeis guineensis	Palmae	IMI259510	Nigeria	1981	Airede, K.E.
1602	191425				Fungi	Ascomycota	Eurotiales	Trichocomaceae		Aspergillus tamarii	Kita	Substratum: seed. Associated organism: Palmae	Palmae	IMI86774	Nigeria	1961
1603	191425				Fungi	Ascomycota	Eurotiales	Trichocomaceae		Aspergillus tamarii	Kita	Substratum: artefact, waste product		IMI307866	Nigeria	1986	Ugoji, E.O. [Dr]
1604	191425				Fungi	Ascomycota	Eurotiales	Trichocomaceae		Aspergillus tamarii	Kita	Substratum: artefact, food. Associated organism: Palmae	Palmae	IMI83363	Nigeria	1960	Sheridam, A.
1605	191425				Fungi	Ascomycota	Eurotiales	Trichocomaceae		Aspergillus tamarii	Kita	Associated organism: Hevea	Euphorbiaceae	IMI184761	Sierra Leone		Kapooria, R.G.
1606	191425				Fungi	Ascomycota	Eurotiales	Trichocomaceae		Aspergillus tamarii	Kita	Associated organism: Sorghum	Gramineae	IMI268994	Sierra Leone	1982	Jonsyn, F.
1607	191425				Fungi	Ascomycota	Eurotiales	Trichocomaceae		Aspergillus tamarii	Kita	Substratum: artefact, food		IMI294467	Nigeria	1985	Gumel, M.H.
1608	191425				Fungi	Ascomycota	Eurotiales	Trichocomaceae		Aspergillus tamarii	Kita			IMI155289a	Sierra Leone	1971	Genda, J.
1609	152118		Penicillium glabrum		Fungi	Ascomycota	Eurotiales	Trichocomaceae		Penicillium frequentans	Westling			IMI155289b	Sierra Leone	1971	Genda, J.
1610	191425				Fungi	Ascomycota	Eurotiales	Trichocomaceae		Aspergillus tamarii	Kita			IMI159142	Nigeria		Maduewesi, J.N.C.
1611	191425				Fungi	Ascomycota	Eurotiales	Trichocomaceae		Aspergillus tamarii	Kita	Substratum: substance, soil		IMI164099	Sierra Leone	1972	Gando, J.G.
1612	191425				Fungi	Ascomycota	Eurotiales	Trichocomaceae		Aspergillus tamarii	Kita			IMI159141	Nigeria		Maduewesi, J.N.C.
1613	191425				Fungi	Ascomycota	Eurotiales	Trichocomaceae		Aspergillus tamarii	Kita	Substratum: substance, air		IMI230062	Nigeria	1978	Mabadeje, S.A.
1614	191425				Fungi	Ascomycota	Eurotiales	Trichocomaceae		Aspergillus tamarii	Kita	Substratum: food		IMI224687	Ivory Coast	1978	Babacanh, K.D.
1615	191425				Fungi	Ascomycota	Eurotiales	Trichocomaceae		Aspergillus tamarii	Kita	Associated organism: Vigna unguiculata	Leguminosae	IMI157936	Nigeria	1971	Esuruoso, O.F.
1616	191425				Fungi	Ascomycota	Eurotiales	Trichocomaceae		Aspergillus tamarii	Kita	Substratum: artefact, food		IMI114992	Nigeria		Henley, B.M.
1617	191425				Fungi	Ascomycota	Eurotiales	Trichocomaceae		Aspergillus tamarii	Kita	Associated organism: Theobroma cacao	Sterculiaceae	IMI271444	Ivory Coast	1982	Jones, S.E.
1618	191425				Fungi	Ascomycota	Eurotiales	Trichocomaceae		Aspergillus tamarii	Kita	Substratum: substance, soil		IMI39498	Ghana	1950	Owen, H.
1619	191425				Fungi	Ascomycota	Eurotiales	Trichocomaceae		Aspergillus tamarii	Kita	Associated organism: Theobroma cacao	Sterculiaceae	IMI271438a	Ivory Coast	1982	Jones, S.E.
1620	182069				Fungi	Ascomycota	Eurotiales	Trichocomaceae		Aspergillus nidulans	(Eidam) G. Winter	Associated organism: Theobroma cacao	Sterculiaceae	IMI271438b	Ivory Coast	1982	Jones, S.E.
1621	149773				Fungi	Ascomycota	Eurotiales	Trichocomaceae		Penicillium brevicompactum	Dierckx	Associated organism: Theobroma cacao	Sterculiaceae	IMI271438c	Ivory Coast	1982	Jones, S.E.
1622	191425				Fungi	Ascomycota	Eurotiales	Trichocomaceae		Aspergillus tamarii	Kita	Substratum: seed. Associated organism: Theobroma cacao	Sterculiaceae	IMI16129	Ghana	1947	Dade, H.A.
1623	191425				Fungi	Ascomycota	Eurotiales	Trichocomaceae		Aspergillus tamarii	Kita	Associated organisms: Sesamum indicum; Polygala butyracea	Pedaliaceae; Polygalaceae	IMI268998	Sierra Leone	1982	Jonsyn, F.
1624	191425				Fungi	Ascomycota	Eurotiales	Trichocomaceae		Aspergillus tamarii	Kita	Substratum: artefact, construction material		IMI213056	Nigeria	1977	Ekunday, J.
1625	191425				Fungi	Ascomycota	Eurotiales	Trichocomaceae		Aspergillus tamarii	Kita			IMI159147	Nigeria		Maduewesi, J.N.C.
1626	191425				Fungi	Ascomycota	Eurotiales	Trichocomaceae		Aspergillus tamarii	Kita	Associated organism: Cucumis melo	Cucurbitaceae	IMI271643	Nigeria	1982	Laniya, D.O.
1627	123720				Fungi	Ascomycota	Eurotiales	Trichocomaceae	type	Aspergillus tamarii var. castus	Dade	Substratum: seed. Associated organism: Theobroma cacao	Sterculiaceae	IMI16124	Ghana	1947	Dade, H.A.
1628	191719				Fungi	Ascomycota	Eurotiales	Trichocomaceae		Aspergillus terreus	Thom	Associated organism: Manihot esculenta	Euphorbiaceae	IMI131561	Nigeria	1968	Wallbridge, A.
1629	191719				Fungi	Ascomycota	Eurotiales	Trichocomaceae		Aspergillus terreus	Thom	Associated organism: Gramineae	Gramineae	IMI275086	Nigeria	1983	Gbodi, T.A.
1630	191719				Fungi	Ascomycota	Eurotiales	Trichocomaceae		Aspergillus terreus	Thom	Substratum: substance, soil		IMI93112	Ghana	1962
1631	191719				Fungi	Ascomycota	Eurotiales	Trichocomaceae		Aspergillus terreus	Thom	Substratum: seed. Associated organism: Lycopersicon esculentum	Solanaceae	IMI321702	Nigeria	1988	Otusanya, M.O.
1632	191719				Fungi	Ascomycota	Eurotiales	Trichocomaceae		Aspergillus terreus	Thom	Substratum: substance, air		IMI230116	Nigeria	1978	Mabadeje, S.A.
1633	191719				Fungi	Ascomycota	Eurotiales	Trichocomaceae		Aspergillus terreus	Thom	Associated organism: Phoenix dactylifera	Palmae	IMI327151	Nigeria	1988	Omamor, I.B.
1634	191719				Fungi	Ascomycota	Eurotiales	Trichocomaceae		Aspergillus terreus	Thom	Substratum: dung. Associated organism: Animalia	Animalia	IMI309636	Nigeria	1986	Uma, N.U. [Dr]
1635	191719				Fungi	Ascomycota	Eurotiales	Trichocomaceae		Aspergillus terreus	Thom	Associated organism: Theobroma cacao	Sterculiaceae	IMI268114	Nigeria	1982	Ogundana, S.K.
1636	191719				Fungi	Ascomycota	Eurotiales	Trichocomaceae		Aspergillus terreus	Thom	Substratum: artefact, food. Associated organism: Zea mays	Gramineae	IMI313619	Nigeria	1987	Fapohunda, S.O.
1637	191719				Fungi	Ascomycota	Eurotiales	Trichocomaceae		Aspergillus terreus	Thom	Associated organism: Hevea	Euphorbiaceae	IMI255498	Nigeria	1981	Ofili, H.N.
1638	191719				Fungi	Ascomycota	Eurotiales	Trichocomaceae		Aspergillus terreus	Thom	Associated organism: Glycine max	Leguminosae	IMI305692	Nigeria	1986	Salifu, A.
1639	191719				Fungi	Ascomycota	Eurotiales	Trichocomaceae		Aspergillus terreus	Thom	Associated organism: Ipomoea batatas	Convolvulaceae	IMI287590	Nigeria	1984	Suberu
1640	191719				Fungi	Ascomycota	Eurotiales	Trichocomaceae		Aspergillus terreus	Thom	Substratum: fruit. Associated organism: Elaeis guineensis	Palmae	IMI85182	Nigeria	1961
1641	191719				Fungi	Ascomycota	Eurotiales	Trichocomaceae		Aspergillus terreus	Thom	Substratum: seed. Associated organism: Palmae	Palmae	IMI87311	Nigeria	1961
1642	191719				Fungi	Ascomycota	Eurotiales	Trichocomaceae		Aspergillus terreus	Thom	Substratum: substance, soil		IMI326024	Nigeria	1988	Komolafe, O.B.
1643	191719				Fungi	Ascomycota	Eurotiales	Trichocomaceae		Aspergillus terreus	Thom	Associated organism: Hevea	Euphorbiaceae	IMI184764	Sierra Leone		Kapooria, R.G.
1644	191719				Fungi	Ascomycota	Eurotiales	Trichocomaceae		Aspergillus terreus	Thom	Substratum: rhizosphere. Associated organism: Arachis hypogaea	Leguminosae	IMI124891	Nigeria		McDonald, D.
1645	191719				Fungi	Ascomycota	Eurotiales	Trichocomaceae		Aspergillus terreus	Thom	Associated organism: Zea mays	Gramineae	IMI151433	Nigeria		Oyeniran, J.O.
1646	191719				Fungi	Ascomycota	Eurotiales	Trichocomaceae		Aspergillus terreus	Thom	Substratum: seed. Associated organism: Arachis hypogaea	Leguminosae	IMI111933	Nigeria		McDonald, D.
1647	191719				Fungi	Ascomycota	Eurotiales	Trichocomaceae		Aspergillus terreus	Thom	Substratum: artefact, compost. Associated organism: Gallus gallus	Animalia	IMI286385	Nigeria	1984	Madugam
1648	191719				Fungi	Ascomycota	Eurotiales	Trichocomaceae		Aspergillus terreus	Thom	Associated organism: Zea mays	Gramineae	IMI297562	Nigeria	1985	Kuku
1649	191719				Fungi	Ascomycota	Eurotiales	Trichocomaceae		Aspergillus terreus	Thom	Substratum: seed; rhizosphere. Associated organism: Elaeis guineensis	Palmae	IMI259511	Nigeria	1981	Airede, K.E.
1650	191719				Fungi	Ascomycota	Eurotiales	Trichocomaceae		Aspergillus terreus	Thom	Associated organism: Theobroma cacao	Sterculiaceae	IMI132652	Nigeria	1968	Broadbent, J.A.
1651	191719				Fungi	Ascomycota	Eurotiales	Trichocomaceae		Aspergillus terreus	Thom	Substratum: artefact, compost		IMI288586	Nigeria	1984	Madunagn
1652	191719				Fungi	Ascomycota	Eurotiales	Trichocomaceae		Aspergillus terreus	Thom	Associated organism: Allium cepa	Liliaceae	IMI328506	Nigeria	1988	Abubakar, A.
1653	191719				Fungi	Ascomycota	Eurotiales	Trichocomaceae		Aspergillus terreus	Thom	Associated organism: Sorghum	Gramineae	IMI175035	Nigeria	1974
1654	191719				Fungi	Ascomycota	Eurotiales	Trichocomaceae		Aspergillus terreus	Thom	Associated organism: Zea mays	Gramineae	IMI301001	Nigeria	1986	Fapohunda, S.O.
1655	191719				Fungi	Ascomycota	Eurotiales	Trichocomaceae		Aspergillus terreus	Thom	Associated organism: Allium cepa	Liliaceae	IMI328508	Nigeria	1988	Abubakar, A.
1656	351904		Aspergillus terreus		Fungi	Ascomycota	Eurotiales	Trichocomaceae		Aspergillus terreus var. africanus	Fennell & Raper	Substratum: substance, soil		IMI61457	Ghana	1955	Charter, C.F.
1657	351655		Aspergillus aureoterreus		Fungi	Ascomycota	Eurotiales	Trichocomaceae		Aspergillus terreus var. aureus	Thom & Raper	Substratum: litter; substance, soil		IMI332365	Nigeria	1989	Okeke, C.N. [Dr]
1658	351655		Aspergillus aureoterreus		Fungi	Ascomycota	Eurotiales	Trichocomaceae		Aspergillus terreus var. aureus	Thom & Raper	Substratum: gut. Associated organism: Amitermes	Animalia	IMI291101	Nigeria	1984	Ugoji
1659	281216				Fungi	Ascomycota	Eurotiales	Trichocomaceae		Aspergillus ustus	(Bainier) Thom & Church	Associated organism: Arachis hypogaea	Leguminosae	IMI173067	Sierra Leone	1973	Issa, F.J.
1660	281216				Fungi	Ascomycota	Eurotiales	Trichocomaceae		Aspergillus ustus	(Bainier) Thom & Church	Associated organism: Gossypium	Malvaceae	IMI148931	Nigeria		Quansah, S.K.
1661	281216				Fungi	Ascomycota	Eurotiales	Trichocomaceae		Aspergillus ustus	(Bainier) Thom & Church	Substratum: seed. Associated organism: Arachis hypogaea	Leguminosae	IMI111929	Nigeria		McDonald, D.
1662	281216				Fungi	Ascomycota	Eurotiales	Trichocomaceae		Aspergillus ustus	(Bainier) Thom & Church	Substratum: seed. Associated organism: Arachis hypogaea	Leguminosae	IMI111935	Nigeria		McDonald, D.
1663	281216				Fungi	Ascomycota	Eurotiales	Trichocomaceae		Aspergillus ustus	(Bainier) Thom & Church	Substratum: seed. Associated organism: Arachis hypogaea	Leguminosae	IMI269809	Nigeria	1982	Gumel, M.H.
1664	281216				Fungi	Ascomycota	Eurotiales	Trichocomaceae		Aspergillus ustus	(Bainier) Thom & Church			IMI232313	Nigeria	1978	Uduebo, A.E.
1665	281216				Fungi	Ascomycota	Eurotiales	Trichocomaceae		Aspergillus ustus	(Bainier) Thom & Church	Substratum: substance, soil		IMI81322	Nigeria	1960	Dransfield, M.
1666	281216				Fungi	Ascomycota	Eurotiales	Trichocomaceae		Aspergillus ustus	(Bainier) Thom & Church	Associated organism: Vigna sinensis	Leguminosae	IMI157872	Nigeria	1971	Quansah, S.K.
1667	281216				Fungi	Ascomycota	Eurotiales	Trichocomaceae		Aspergillus ustus	(Bainier) Thom & Church	Associated organism: Gossypium	Malvaceae	IMI148876	Nigeria		Quansah, S.K.
1668	281216				Fungi	Ascomycota	Eurotiales	Trichocomaceae		Aspergillus ustus	(Bainier) Thom & Church	Substratum: seed. Associated organism: Theobroma cacao	Sterculiaceae	IMI16102	Ghana	1947	Dade, H.A.
1669	281216				Fungi	Ascomycota	Eurotiales	Trichocomaceae		Aspergillus ustus	(Bainier) Thom & Church	Substratum: plant. Associated organism: Theobroma cacao	Sterculiaceae	IMI16237	Ghana	1947	Dade, H.A.
1670	281216				Fungi	Ascomycota	Eurotiales	Trichocomaceae		Aspergillus ustus	(Bainier) Thom & Church	Substratum: plant. Associated organism: Theobroma cacao	Sterculiaceae	IMI39503	Ghana	1950	Owen, H.
1671	281216				Fungi	Ascomycota	Eurotiales	Trichocomaceae		Aspergillus ustus	(Bainier) Thom & Church	Substratum: seed. Associated organism: Zea mays	Gramineae	IMI269821	Nigeria	1982	Gumel, M.H.
1672	281216				Fungi	Ascomycota	Eurotiales	Trichocomaceae		Aspergillus ustus	(Bainier) Thom & Church	Associated organism: Asimina triloba	Annonaceae	IMI274072a	Sierra Leone	1982	Lansana, J.
1673	209842				Fungi	Ascomycota	Eurotiales	Trichocomaceae		Aspergillus flavus	Link	Associated organism: Asimina triloba	Annonaceae	IMI274072b	Sierra Leone	1982	Lansana, J.
1674	281216				Fungi	Ascomycota	Eurotiales	Trichocomaceae		Aspergillus ustus	(Bainier) Thom & Church	Substratum: seed; rhizosphere. Associated organism: Elaeis guineensis	Palmae	IMI259512	Nigeria	1981	Airede, K.E.
1675	281216				Fungi	Ascomycota	Eurotiales	Trichocomaceae		Aspergillus ustus	(Bainier) Thom & Church	Associated organism: Asimina triloba	Annonaceae	IMI274069a	Sierra Leone	1982	Lansana, J.
1676	209842				Fungi	Ascomycota	Eurotiales	Trichocomaceae		Aspergillus flavus	Link	Associated organism: Asimina triloba	Annonaceae	IMI274069b	Sierra Leone	1982	Lansana, J.
1677	172159				Fungi	Ascomycota	Eurotiales	Trichocomaceae		Aspergillus versicolor	(Vuill.) Tirab.	Associated organism: Theobroma cacao	Sterculiaceae	IMI151430	Nigeria		Oyeniran, J.O.
1678	172159				Fungi	Ascomycota	Eurotiales	Trichocomaceae		Aspergillus versicolor	(Vuill.) Tirab.	Associated organism: Vigna sinensis	Leguminosae	IMI157873	Nigeria	1971	Quansah, S.K.
1679	172159				Fungi	Ascomycota	Eurotiales	Trichocomaceae		Aspergillus versicolor	(Vuill.) Tirab.	Associated organism: Arachis hypogaea	Leguminosae	IMI132672	Nigeria	1968	Broadbent, J.A.
1680	172159				Fungi	Ascomycota	Eurotiales	Trichocomaceae		Aspergillus versicolor	(Vuill.) Tirab.	Associated organism: Phoenix dactylifera	Palmae	IMI327152	Nigeria	1988	Omamor, I.B.
1681	172159				Fungi	Ascomycota	Eurotiales	Trichocomaceae		Aspergillus versicolor	(Vuill.) Tirab.			IMI49124	Sierra Leone	1952
1682	172159				Fungi	Ascomycota	Eurotiales	Trichocomaceae		Aspergillus versicolor	(Vuill.) Tirab.	Substratum: wood; artefact, wooden furniture. Associated organism: Plantae	Plantae	IMI115095	Nigeria		Okafor, N.
1683	172159				Fungi	Ascomycota	Eurotiales	Trichocomaceae		Aspergillus versicolor	(Vuill.) Tirab.	Associated organism: Glycine max	Leguminosae	IMI305693a	Nigeria	1986	Salifu, A.
1684	104876				Fungi	Ascomycota	Sordariales	Chaetomiaceae		Chaetomium hispanicum	Guarro & Arx	Associated organism: Glycine max	Leguminosae	IMI305693b	Nigeria	1986	Salifu, A.
1685	172159				Fungi	Ascomycota	Eurotiales	Trichocomaceae		Aspergillus versicolor	(Vuill.) Tirab.	Substratum: artefact, paper label on suitcase		IMI40636	Ghana	1950	Owen, H.
1686	172159				Fungi	Ascomycota	Eurotiales	Trichocomaceae		Aspergillus versicolor	(Vuill.) Tirab.	Substratum: seed. Associated organism: Zea mays	Gramineae	IMI124133	Nigeria		Broadbent, J.A.
1687	172159				Fungi	Ascomycota	Eurotiales	Trichocomaceae		Aspergillus versicolor	(Vuill.) Tirab.	Substratum: seed. Associated organism: Zea mays	Gramineae	IMI305681	Nigeria	1986	Dada, J.
1688	172159				Fungi	Ascomycota	Eurotiales	Trichocomaceae		Aspergillus versicolor	(Vuill.) Tirab.			IMI155295	Sierra Leone	1971	Genda, J.
1689	172159				Fungi	Ascomycota	Eurotiales	Trichocomaceae		Aspergillus versicolor	(Vuill.) Tirab.	Associated organism: Gramineae	Gramineae	IMI290629	Nigeria	1984	Ngala
1690	172159				Fungi	Ascomycota	Eurotiales	Trichocomaceae		Aspergillus versicolor	(Vuill.) Tirab.			IMI153793	Sierra Leone	1971	Genda, J.
1691	172159				Fungi	Ascomycota	Eurotiales	Trichocomaceae		Aspergillus versicolor	(Vuill.) Tirab.	Substratum: artefact, food		IMI150191	Sierra Leone		Genda, J.
1692	172159				Fungi	Ascomycota	Eurotiales	Trichocomaceae		Aspergillus versicolor	(Vuill.) Tirab.	Substratum: artefact, food		IMI39489	Ghana	1950	Owen, H.
1693	172159				Fungi	Ascomycota	Eurotiales	Trichocomaceae		Aspergillus versicolor	(Vuill.) Tirab.	Substratum: artefact, food		IMI150187	Sierra Leone		Genda, J.
1694	172159				Fungi	Ascomycota	Eurotiales	Trichocomaceae		Aspergillus versicolor	(Vuill.) Tirab.	Substratum: body. Associated organism: Pisces	Animalia	IMI127798	Nigeria		Broadbent [Dr]
1695	172159				Fungi	Ascomycota	Eurotiales	Trichocomaceae		Aspergillus versicolor	(Vuill.) Tirab.			IMI46556	Nigeria	1951	Wingfield, F.E.
1696	172159				Fungi	Ascomycota	Eurotiales	Trichocomaceae		Aspergillus versicolor	(Vuill.) Tirab.	Associated organism: Gossypium	Malvaceae	IMI148877	Nigeria		Quansah, S.K.
1697	172512				Fungi	Ascomycota	Eurotiales	Trichocomaceae		Aspergillus violaceofuscus	Gasp.	Substratum: substance, soil		IMI54395	Nigeria	1953	Jackson, W.L.
1698	172512				Fungi	Ascomycota	Eurotiales	Trichocomaceae		Aspergillus violaceofuscus	Gasp.	Substratum: artefact, fibre		IMI45373	Nigeria	1951	Reid
1699	172512				Fungi	Ascomycota	Eurotiales	Trichocomaceae		Aspergillus violaceofuscus	Gasp.	Substratum: root. Associated organism: Elaeis guineensis	Palmae	IMI60064a	Nigeria	1955	Bull, R.A.
1700	8284				Fungi	Ascomycota	Hypocreales	Nectriaceae		Fusarium	Link	Associated organism: Elaeis guineensis	Palmae	IMI60064b	Nigeria	1955	Bull, R.A.
1701	172512				Fungi	Ascomycota	Eurotiales	Trichocomaceae		Aspergillus violaceofuscus	Gasp.	Substratum: substance, soil		IMI54396	Nigeria	1953	Jackson, W.L.
1702	172512				Fungi	Ascomycota	Eurotiales	Trichocomaceae		Aspergillus violaceofuscus	Gasp.	Substratum: substance, soil		IMI54400	Nigeria	1953	Jackson, W.L.
1703	292863				Fungi	Ascomycota	Eurotiales	Trichocomaceae	type	Aspergillus violaceus	Fennell & Raper	Substratum: substance, soil		IMI61449	Ghana	1955	Charter, C.F.
1704	172623				Fungi	Ascomycota	Eurotiales	Trichocomaceae		Aspergillus wentii	Wehmer			IMI159143	Nigeria		Maduewesi, J.N.C.
1705	172623				Fungi	Ascomycota	Eurotiales	Trichocomaceae		Aspergillus wentii	Wehmer	Associated organism: Dioscorea alata	Dioscoreaceae	IMI132960	Ghana	1968	Wallbridge, A.
1706	172623				Fungi	Ascomycota	Eurotiales	Trichocomaceae		Aspergillus wentii	Wehmer	Associated organism: Mangifera indica	Anacardiaceae	IMI294482	Nigeria	1985	Gumel, M.H.
1707	172623				Fungi	Ascomycota	Eurotiales	Trichocomaceae		Aspergillus wentii	Wehmer	Associated organism: Dioscorea alata	Dioscoreaceae	IMI132962	Ghana	1968	Wallbridge, A.
1708	172623				Fungi	Ascomycota	Eurotiales	Trichocomaceae		Aspergillus wentii	Wehmer	Associated organism: Dioscorea alata	Dioscoreaceae	IMI132943	Ghana	1968	Wallbridge, A.
1709	172623				Fungi	Ascomycota	Eurotiales	Trichocomaceae		Aspergillus wentii	Wehmer	Associated organism: Dioscorea alata	Dioscoreaceae	IMI132946	Ghana	1968	Wallbridge, A.
1710	172623				Fungi	Ascomycota	Eurotiales	Trichocomaceae		Aspergillus wentii	Wehmer	Associated organism: Dioscorea alata	Dioscoreaceae	IMI132950	Ghana	1968	Wallbridge, A.
1711	172623				Fungi	Ascomycota	Eurotiales	Trichocomaceae		Aspergillus wentii	Wehmer	Substratum: body. Associated organism: Pisces	Animalia	IMI110544	Nigeria		Okafor, N.
1712	172623				Fungi	Ascomycota	Eurotiales	Trichocomaceae		Aspergillus wentii	Wehmer	Associated organism: Dioscorea alata	Dioscoreaceae	IMI132953	Ghana	1968	Wallbridge, A.
1713	172623				Fungi	Ascomycota	Eurotiales	Trichocomaceae		Aspergillus wentii	Wehmer	Associated organism: Dioscorea alata	Dioscoreaceae	IMI132961	Ghana	1968	Wallbridge, A.
1714	172623				Fungi	Ascomycota	Eurotiales	Trichocomaceae		Aspergillus wentii	Wehmer	Associated organism: Theobroma cacao	Sterculiaceae	IMI132660	Nigeria	1968	Broadbent, J.A.
1715	172623				Fungi	Ascomycota	Eurotiales	Trichocomaceae		Aspergillus wentii	Wehmer	Associated organism: Dioscorea	Dioscoreaceae	IMI158129	Nigeria	1971	Broadbent, J.A.
1716	172623				Fungi	Ascomycota	Eurotiales	Trichocomaceae		Aspergillus wentii	Wehmer	Substratum: artefact, food. Associated organism: Theobroma cacao	Sterculiaceae	IMI16035	Ghana	1947	Dade, H.A.
1717	172623				Fungi	Ascomycota	Eurotiales	Trichocomaceae		Aspergillus wentii	Wehmer	Associated organism: Solanum tuberosum	Solanaceae	IMI35035a	Ghana	1949	Owen, H.
1718	8284				Fungi	Ascomycota	Hypocreales	Nectriaceae		Fusarium	Link	Associated organism: Solanum tuberosum	Solanaceae	IMI35035b	Ghana	1949	Owen, H.
1719	172623				Fungi	Ascomycota	Eurotiales	Trichocomaceae		Aspergillus wentii	Wehmer			IMI153803	Sierra Leone	1971	Genda, J.
1720	172623				Fungi	Ascomycota	Eurotiales	Trichocomaceae		Aspergillus wentii	Wehmer	Substratum: artefact, food		IMI150193	Sierra Leone		Genda, J.
1721	172623				Fungi	Ascomycota	Eurotiales	Trichocomaceae		Aspergillus wentii	Wehmer	Substratum: artefact, food		IMI150201	Sierra Leone		Genda, J.
1722	172623				Fungi	Ascomycota	Eurotiales	Trichocomaceae		Aspergillus wentii	Wehmer			IMI49129	Sierra Leone	1952
1723	172623				Fungi	Ascomycota	Eurotiales	Trichocomaceae		Aspergillus wentii	Wehmer			IMI130109	Nigeria	1967	Broadbent, J.A.
1724	172623				Fungi	Ascomycota	Eurotiales	Trichocomaceae		Aspergillus wentii	Wehmer	Substratum: wood; artefact, wooden furniture. Associated organism: Plantae	Plantae	IMI115098	Nigeria		Okafor, N.
1725	172623				Fungi	Ascomycota	Eurotiales	Trichocomaceae		Aspergillus wentii	Wehmer	Substratum: fruit. Associated organism: Prunus domestica	Rosaceae	IMI39510	Ghana	1950	Owen, H.
1726	406				Fungi	Ascomycota	Meliolales	Meliolaceae		Asteridiella	McAlpine	Associated organism: Salacia erecta	Celastraceae	IMI67863	Sierra Leone	1956	Thomas, N.W.
1727	406				Fungi	Ascomycota	Meliolales	Meliolaceae		Asteridiella	McAlpine	Associated organism: Salacia pyriformis	Celastraceae	IMI67865	Liberia	1956	Linder, D.H.
1728	406				Fungi	Ascomycota	Meliolales	Meliolaceae		Asteridiella	McAlpine	Associated organism: Olea hochstetteri	Oleaceae	IMI49004a	Sierra Leone	1952	Deighton, F.C.
1729	504		Dysrhynchis		Fungi	Ascomycota		Parodiopsidaceae		Balladynella	Theiss. & Syd.	Associated organism: Olea hochstetteri	Oleaceae	IMI49004b	Sierra Leone	1952	Deighton, F.C.
1730	3100				Fungi	Ascomycota	Meliolales	Meliolaceae		Meliola	Fr.	Associated organism: Olea hochstetteri	Oleaceae	IMI49004c	Sierra Leone	1952	Deighton, F.C.
1731	332508				Fungi	Ascomycota		Parmulariaceae		Hysterostomella orbiculata	(Syd. & P. Syd.) Arx	Associated organism: Olea hochstetteri	Oleaceae	IMI49004d	Sierra Leone	1952	Deighton, F.C.
1732	315192		Pirozynskiella solaninum		Fungi	Ascomycota	Capnodiales	Antennulariellaceae		Heteroconium solaninum	(Sacc. & Syd.) M.B. Ellis	Associated organism: Olea hochstetteri	Oleaceae	IMI49004e	Sierra Leone	1952	Deighton, F.C.
1733	406				Fungi	Ascomycota	Meliolales	Meliolaceae		Asteridiella	McAlpine	Associated organism: Diospyros mannii	Ebenaceae	IMI53145	Sierra Leone	1953	Deighton, F.C.
1734	482124				Fungi	Ascomycota	Meliolales	Meliolaceae	type	Asteridiella anthocleistae	(Hansf. & Deighton) Hansf.	Associated organism: Anthocleista frezoulsii	Loganiaceae	IMI25075	Sierra Leone	1948	Deighton, F.C.
1735	482133				Fungi	Ascomycota	Meliolales	Meliolaceae		Asteridiella antidesmatis	(Hansf.) Hansf.	Associated organism: Antidesma venosum	Euphorbiaceae	IMI49426a	Sierra Leone	1952	Deighton, F.C.
1736	339486		Pleurophragmium capense		Fungi	Ascomycota				Spiropes capensis	(Thu<umlaut>m.) M.B. Ellis	Associated organism: Antidesma venosum	Euphorbiaceae	IMI49426b	Sierra Leone	1952	Deighton, F.C.
1737	482126				Fungi	Ascomycota	Meliolales	Meliolaceae		Asteridiella bersamae	(Hansf.) Hansf.	Associated organism: Trichilia heudelotii	Meliaceae	IMI25188	Sierra Leone	1948	Deighton, F.C.
1738	482126				Fungi	Ascomycota	Meliolales	Meliolaceae		Asteridiella bersamae	(Hansf.) Hansf.	Associated organism: Trichilia heudelotii	Meliaceae	IMI41213	Sierra Leone	1950	Deighton, F.C.
1739	482126				Fungi	Ascomycota	Meliolales	Meliolaceae		Asteridiella bersamae	(Hansf.) Hansf.	Associated organism: Trichilia heudelotii	Meliaceae	IMI37142a	Ghana	1949	Hughes, S.J.
1740	300852				Fungi	Ascomycota	Meliolales	Meliolaceae		Meliola togoensis	S. Hughes	Associated organism: Trichilia heudelotii	Meliaceae	IMI37142b	Ghana	1949	Hughes, S.J.
1741	326675	Asteridiella capparis	Asteridiella capparis		Fungi	Ascomycota	Meliolales	Meliolaceae	type	Asteridiella capparidis	(Hansf. & Deighton) Hansf.	Associated organism: Capparis	Capparidaceae	IMI23456	Sierra Leone	1948	Deighton, F.C.
1742	482157				Fungi	Ascomycota	Meliolales	Meliolaceae		Asteridiella combreti	(F. Stevens) Hansf.	Associated organism: Combretum mucronatum	Combretaceae	IMI23482a	Sierra Leone	1948	Deighton, F.C.
1743	409				Fungi	Ascomycota	Capnodiales	Asterinaceae		Asterina	Le<acute>v.	Associated organism: Combretum mucronatum	Combretaceae	IMI23482b	Sierra Leone	1948	Deighton, F.C.
1744	147946				Fungi	Ascomycota	Hypocreales	Nectriaceae		Calonectria inconspicua	G. Winter	Associated organism: Combretum mucronatum	Combretaceae	IMI23482c	Sierra Leone	1948	Deighton, F.C.
1745	461				Fungi	Ascomycota	Microthyriales	Aulographaceae		Aulographum	Lib.	Associated organism: Combretum mucronatum	Combretaceae	IMI23482e	Sierra Leone	1948	Deighton, F.C.
1746	121997				Fungi	Ascomycota	Microthyriales	Microthyriaceae		Trichothyrium asterophorum	(Berk. & Broome) Ho<umlaut>hn.	Associated organism: Combretum mucronatum	Combretaceae	IMI23482f	Sierra Leone	1948	Deighton, F.C.
1747	123749		Asteridiella combreti		Fungi	Ascomycota	Meliolales	Meliolaceae		Asteridiella combreti var. leonensis	Hansf.	Associated organism: Combretum platypterum	Combretaceae	IMI23461	Sierra Leone	1948	Deighton, F.C.
1748	123749		Asteridiella combreti		Fungi	Ascomycota	Meliolales	Meliolaceae		Asteridiella combreti var. leonensis	Hansf.	Associated organism: Combretum racemosum	Combretaceae	IMI62611a	Ghana	1956	Piening, L.
1749	409				Fungi	Ascomycota	Capnodiales	Asterinaceae		Asterina	Le<acute>v.	Associated organism: Combretum racemosum	Combretaceae	IMI62611b	Ghana	1956	Piening, L.
1750	123749		Asteridiella combreti		Fungi	Ascomycota	Meliolales	Meliolaceae		Asteridiella combreti var. leonensis	Hansf.	Associated organism: Combretum racemosum	Combretaceae	IMI23480	Sierra Leone	1948	Deighton, F.C.
1751	123749		Asteridiella combreti		Fungi	Ascomycota	Meliolales	Meliolaceae		Asteridiella combreti var. leonensis	Hansf.	Associated organism: Combretum	Combretaceae	IMI43701a	Ghana	1950	Hughes, S.J.
1752	195992				Fungi	Ascomycota	Capnodiales	Asterinaceae		Asterina combreti	Syd. & P. Syd.	Associated organism: Combretum	Combretaceae	IMI43701b	Ghana	1950	Hughes, S.J.
1753	123749		Asteridiella combreti		Fungi	Ascomycota	Meliolales	Meliolaceae		Asteridiella combreti var. leonensis	Hansf.	Associated organism: Combretum	Combretaceae	IMI23478	Ghana	1948	Deighton, F.C.
1754	123749		Asteridiella combreti		Fungi	Ascomycota	Meliolales	Meliolaceae		Asteridiella combreti var. leonensis	Hansf.	Associated organism: Combretum platypterum	Combretaceae	IMI5420	Sierra Leone	1946	Deighton, F.C.
1755	123749		Asteridiella combreti		Fungi	Ascomycota	Meliolales	Meliolaceae		Asteridiella combreti var. leonensis	Hansf.	Associated organism: Combretum cuspidatum	Combretaceae	IMI23481a	Sierra Leone	1948	Deighton, F.C.
1756	409				Fungi	Ascomycota	Capnodiales	Asterinaceae		Asterina	Le<acute>v.	Associated organism: Combretum cuspidatum	Combretaceae	IMI23481b	Sierra Leone	1948	Deighton, F.C.
1757	123749		Asteridiella combreti		Fungi	Ascomycota	Meliolales	Meliolaceae		Asteridiella combreti var. leonensis	Hansf.	Associated organism: Combretum	Combretaceae	IMI23479	Ghana	1948	Deighton, F.C.
1758	123749		Asteridiella combreti		Fungi	Ascomycota	Meliolales	Meliolaceae		Asteridiella combreti var. leonensis	Hansf.	Associated organism: Combretum	Combretaceae	IMI46610	Sierra Leone	1951	Deighton, F.C.
1759	123749		Asteridiella combreti		Fungi	Ascomycota	Meliolales	Meliolaceae		Asteridiella combreti var. leonensis	Hansf.	Associated organism: Combretum	Combretaceae	IMI43699	Ghana	1950	Hughes, S.J.
1760	123749		Asteridiella combreti		Fungi	Ascomycota	Meliolales	Meliolaceae		Asteridiella combreti var. leonensis	Hansf.	Associated organism: Combretum	Combretaceae	IMI43698a	Ghana	1950	Hughes, S.J.
1761	123749		Asteridiella combreti		Fungi	Ascomycota	Meliolales	Meliolaceae		Asteridiella combreti var. leonensis	Hansf.	Associated organism: Combretum	Combretaceae	IMI43698b	Ghana	1950	Hughes, S.J.
1762	123749		Asteridiella combreti		Fungi	Ascomycota	Meliolales	Meliolaceae		Asteridiella combreti var. leonensis	Hansf.	Associated organism: Combretum	Combretaceae	IMI43697	Ghana	1950	Hughes, S.J.
1763	123748		Asteridiella combreti		Fungi	Ascomycota	Meliolales	Meliolaceae	type	Asteridiella combreti var. major		Associated organism: Combretum mucronatum	Combretaceae	IMI23483a	Sierra Leone	1948	Deighton, F.C.
1764	289302				Fungi	Ascomycota		Parodiopsidaceae		Phaeophragmeriella transvaalensis	(Doidge) Hansf.	Associated organism: Combretum mucronatum	Combretaceae	IMI23483b	Sierra Leone	1948	Deighton, F.C.
1765	292964				Fungi	Ascomycota	Meliolales	Meliolaceae	type	Asteridiella cordiae	Hansf. & Deighton	Associated organism: Cordia obliqua	Boraginaceae	IMI46573	Sierra Leone	1951	Deighton, F.C.
1766	292964				Fungi	Ascomycota	Meliolales	Meliolaceae		Asteridiella cordiae	Hansf. & Deighton	Associated organism: Cordia myxa	Boraginaceae	IMI46572	Sierra Leone	1951	Deighton, F.C.
1767	292964				Fungi	Ascomycota	Meliolales	Meliolaceae		Asteridiella cordiae	Hansf. & Deighton	Associated organism: Cordia myxa	Boraginaceae	IMI53130	Sierra Leone	1953	Deighton, F.C.
1768	482155				Fungi	Ascomycota	Meliolales	Meliolaceae		Asteridiella cyclopoda	(F. Stevens) Hansf.	Associated organism: Aspilia africana	Compositae	IMI40318	Sierra Leone	1950	Deighton, F.C.
1769	482155				Fungi	Ascomycota	Meliolales	Meliolaceae		Asteridiella cyclopoda	(F. Stevens) Hansf.	Associated organism: Microglossa volubilis	Compositae	IMI23505	Sierra Leone	1948	Deighton, F.C.
1770	482155				Fungi	Ascomycota	Meliolales	Meliolaceae		Asteridiella cyclopoda	(F. Stevens) Hansf.	Associated organism: Microglossa afzelii	Compositae	IMI23507	Sierra Leone	1948	Deighton, F.C.
1771	482155				Fungi	Ascomycota	Meliolales	Meliolaceae		Asteridiella cyclopoda	(F. Stevens) Hansf.	Associated organism: Aspilia africana	Compositae	IMI36864	Ghana	1949	Hughes, S.J.
1772	482155				Fungi	Ascomycota	Meliolales	Meliolaceae		Asteridiella cyclopoda	(F. Stevens) Hansf.	Associated organism: Microglossa volubilis	Compositae	IMI23506	Sierra Leone	1948	Deighton, F.C.
1773	482155				Fungi	Ascomycota	Meliolales	Meliolaceae		Asteridiella cyclopoda	(F. Stevens) Hansf.	Associated organism: Aspilia africana	Compositae	IMI62629	Ghana	1956	Piening, L.
1774	482155				Fungi	Ascomycota	Meliolales	Meliolaceae		Asteridiella cyclopoda	(F. Stevens) Hansf.	Associated organism: Vernonia	Compositae	IMI44540	Ghana	1950	Hughes, S.J.
1775	482155				Fungi	Ascomycota	Meliolales	Meliolaceae		Asteridiella cyclopoda	(F. Stevens) Hansf.	Associated organism: Aspilia africana	Compositae	IMI36867a	Ghana	1949	Hughes, S.J.
1776	290142	Puccinia aspiliae-latifoliae	Puccinia aspiliae-latifoliae		Fungi	Basidiomycota	Pucciniales	Pucciniaceae		Puccinia aspiliaelatifoliae	Cummins	Associated organism: Aspilia africana	Compositae	IMI36867b	Ghana	1949	Hughes, S.J.
1777	482155				Fungi	Ascomycota	Meliolales	Meliolaceae		Asteridiella cyclopoda	(F. Stevens) Hansf.	Associated organism: Aspilia africana	Compositae	IMI23495	Sierra Leone	1948	Deighton, F.C.
1778	482155				Fungi	Ascomycota	Meliolales	Meliolaceae		Asteridiella cyclopoda	(F. Stevens) Hansf.	Associated organism: Melanthera brownei	Compositae	IMI37140	Ghana	1949	Hughes, S.J.
1779	482155				Fungi	Ascomycota	Meliolales	Meliolaceae		Asteridiella cyclopoda	(F. Stevens) Hansf.	Associated organism: Melanthera brownei	Compositae	IMI37138	Ghana	1949	Hughes, S.J.
1780	482155				Fungi	Ascomycota	Meliolales	Meliolaceae		Asteridiella cyclopoda	(F. Stevens) Hansf.	Associated organism: Melanthera brownei	Compositae	IMI23501	Ghana	1948	Deighton, F.C.
1781	482155				Fungi	Ascomycota	Meliolales	Meliolaceae		Asteridiella cyclopoda	(F. Stevens) Hansf.	Associated organism: Pseudelephantopus spicatus	Compositae	IMI23511	Sierra Leone	1948
1782	482155				Fungi	Ascomycota	Meliolales	Meliolaceae		Asteridiella cyclopoda	(F. Stevens) Hansf.	Associated organism: Aspilia africana	Compositae	IMI23497	Sierra Leone	1948	Deighton, F.C.
1783	482155				Fungi	Ascomycota	Meliolales	Meliolaceae		Asteridiella cyclopoda	(F. Stevens) Hansf.	Associated organism: Aspilia africana	Compositae	IMI36866	Ghana	1949	Hughes, S.J.
1784	482155				Fungi	Ascomycota	Meliolales	Meliolaceae		Asteridiella cyclopoda	(F. Stevens) Hansf.	Associated organism: Aspilia africana	Compositae	IMI36870a	Ghana	1949	Hughes, S.J.
1785	7545				Fungi	Ascomycota	Capnodiales	Mycosphaerellaceae		Cercospora	Fresen.	Associated organism: Aspilia africana	Compositae	IMI36870b	Ghana	1949	Hughes, S.J.
1786	482155				Fungi	Ascomycota	Meliolales	Meliolaceae		Asteridiella cyclopoda	(F. Stevens) Hansf.	Associated organism: Aspilia africana	Compositae	IMI23496	Sierra Leone	1948	Deighton, F.C.
1787	482155				Fungi	Ascomycota	Meliolales	Meliolaceae		Asteridiella cyclopoda	(F. Stevens) Hansf.	Associated organism: Microglossa volubilis	Compositae	IMI23503a	Sierra Leone	1948	Deighton, F.C.
1788	286396				Fungi	Ascomycota				Eriomycopsis flagellata	Hansf.	Associated organism: Microglossa volubilis	Compositae	IMI23503b	Sierra Leone	1948	Deighton, F.C.
1789	147946				Fungi	Ascomycota	Hypocreales	Nectriaceae		Calonectria inconspicua	G. Winter	Associated organism: Microglossa volubilis	Compositae	IMI23503c	Sierra Leone	1948	Deighton, F.C.
1790	142864		Pleurophragmium capense		Fungi	Ascomycota	Pleosporales	Massarinaceae		Helminthosporium capense	Thu<umlaut>m.	Associated organism: Microglossa volubilis	Compositae	IMI23503d	Sierra Leone	1948	Deighton, F.C.
1791	482155				Fungi	Ascomycota	Meliolales	Meliolaceae		Asteridiella cyclopoda	(F. Stevens) Hansf.	Associated organism: Melanthera brownei	Compositae	IMI23502	Ghana	1948	Deighton, F.C.
1792	482155				Fungi	Ascomycota	Meliolales	Meliolaceae		Asteridiella cyclopoda	(F. Stevens) Hansf.	Associated organism: Melanthera brownei	Compositae	IMI37137a	Ghana	1949	Hughes, S.J.
1793	231306				Fungi	Basidiomycota	Pucciniales	Pucciniaceae		Uromyces melantherae	Cooke	Associated organism: Melanthera brownei	Compositae	IMI37137b	Ghana	1949	Hughes, S.J.
1794	482155				Fungi	Ascomycota	Meliolales	Meliolaceae		Asteridiella cyclopoda	(F. Stevens) Hansf.	Associated organism: Melanthera brownei	Compositae	IMI37139	Ghana	1949	Hughes, S.J.
1795	482155				Fungi	Ascomycota	Meliolales	Meliolaceae		Asteridiella cyclopoda	(F. Stevens) Hansf.	Associated organism: Melanthera brownei	Compositae	IMI23500	Sierra Leone	1948	Deighton, F.C.
1796	482155				Fungi	Ascomycota	Meliolales	Meliolaceae		Asteridiella cyclopoda	(F. Stevens) Hansf.	Associated organism: Mikania scandens	Compositae	IMI63187a	Ghana	1956	Piening, L.
1797	482153				Fungi	Ascomycota	Meliolales	Meliolaceae		Asteridiella deightonii	(Hansf.) Hansf.	Associated organism: Caloncoba echinata	Flacourtiaceae	IMI23717a	Sierra Leone	1948	Deighton, F.C.
1798	309366				Fungi	Ascomycota				Atractilina parasitica	(G. Winter) Deighton & Piroz.	Associated organism: Caloncoba echinata	Flacourtiaceae	IMI23717b	Sierra Leone	1948	Deighton, F.C.
1799	482152				Fungi	Ascomycota	Meliolales	Meliolaceae		Asteridiella diospyricola	(Hansf. & Deighton) Hansf.	Associated organism: Diospyros heudelotii	Ebenaceae	IMI25279a	Sierra Leone	1948	Deighton, F.C.
1800	288187				Fungi	Ascomycota	Meliolales	Meliolaceae		Meliola hirsuta	Hansf. & Deighton	Associated organism: Diospyros heudelotii	Ebenaceae	IMI25279b	Sierra Leone	1948	Deighton, F.C.
1801	409				Fungi	Ascomycota	Capnodiales	Asterinaceae		Asterina	Le<acute>v.	Associated organism: Diospyros heudelotii	Ebenaceae	IMI25279c	Sierra Leone	1948	Deighton, F.C.
1802	482152				Fungi	Ascomycota	Meliolales	Meliolaceae	type	Asteridiella diospyricola	(Hansf. & Deighton) Hansf.	Associated organism: Diospyros heudelotii	Ebenaceae	IMI23638a	Sierra Leone	1948	Deighton, F.C.
1803	288187				Fungi	Ascomycota	Meliolales	Meliolaceae		Meliola hirsuta	Hansf. & Deighton	Associated organism: Diospyros heudelotii	Ebenaceae	IMI23638b	Sierra Leone	1948	Deighton, F.C.
1804	482125				Fungi	Ascomycota	Meliolales	Meliolaceae		Asteridiella entebbeensis	(Hansf. & F. Stevens) Hansf.	Associated organism: Manihot utilissima	Euphorbiaceae	IMI23702	Ghana	1948	Deighton, F.C.
1805	482125				Fungi	Ascomycota	Meliolales	Meliolaceae		Asteridiella entebbeensis	(Hansf. & F. Stevens) Hansf.	Associated organism: Phyllanthus discoideus	Euphorbiaceae	IMI23704a	Sierra Leone	1948	Deighton, F.C.
1806	306499				Fungi	Ascomycota	Capnodiales	Mycosphaerellaceae		Stigmina phyllanthi	M.B. Ellis	Associated organism: Phyllanthus discoideus	Euphorbiaceae	IMI23704b	Sierra Leone	1948	Deighton, F.C.
1807	338906				Fungi	Ascomycota				Sclerographium phyllanthicola	Deighton	Associated organism: Phyllanthus discoideus	Euphorbiaceae	IMI23704c	Sierra Leone	1948	Deighton, F.C.
1808	482098				Fungi	Ascomycota	Meliolales	Meliolaceae		Asteridiella fici	(Hansf.) Hansf.	Associated organism: Ficus congensis	Moraceae	IMI25351a	Sierra Leone	1948	Deighton, F.C.
1809	339498				Fungi	Ascomycota				Spiropes japonicus	(Henn.) M.B. Ellis	Associated organism: Ficus congensis	Moraceae	IMI25351b	Sierra Leone	1948	Deighton, F.C.
1810	197607		Spiropes helleri		Fungi	Ascomycota	Pleosporales	Massarinaceae		Helminthosporium helleri	F. Stevens	Associated organism: Ficus congensis	Moraceae	IMI25351c	Sierra Leone	1948	Deighton, F.C.
1811	339486		Pleurophragmium capense		Fungi	Ascomycota				Spiropes capensis	(Thu<umlaut>m.) M.B. Ellis	Associated organism: Ficus congensis	Moraceae	IMI25351d	Sierra Leone	1948	Deighton, F.C.
1812	482101				Fungi	Ascomycota	Meliolales	Meliolaceae		Asteridiella hansfordii	(F. Stevens) Hansf.	Associated organism: Mallotus oppositifolius	Euphorbiaceae	IMI23699	Ghana	1948	Deighton, F.C.
1813	482101				Fungi	Ascomycota	Meliolales	Meliolaceae		Asteridiella hansfordii	(F. Stevens) Hansf.	Associated organism: Mallotus oppositifolius	Euphorbiaceae	IMI39519	Ghana	1950	Hughes, S.J.
1814	482101				Fungi	Ascomycota	Meliolales	Meliolaceae		Asteridiella hansfordii	(F. Stevens) Hansf.	Associated organism: Mallotus oppositifolius	Euphorbiaceae	IMI39524a	Ghana	1950	Hughes, S.J.
1815	494945				Chromista	Chlorophyta	Trentepohliales	Trentepohliaceae		Cephaleuros virescens	Kunze	Associated organism: Mallotus oppositifolius	Euphorbiaceae	IMI39524b	Ghana	1950	Hughes, S.J.
1816	482101				Fungi	Ascomycota	Meliolales	Meliolaceae		Asteridiella hansfordii	(F. Stevens) Hansf.	Associated organism: Mallotus oppositifolius	Euphorbiaceae	IMI39521	Ghana	1950	Hughes, S.J.
1817	482101				Fungi	Ascomycota	Meliolales	Meliolaceae		Asteridiella hansfordii	(F. Stevens) Hansf.	Associated organism: Mallotus oppositifolius	Euphorbiaceae	IMI39523	Ghana	1950	Hughes, S.J.
1818	482101				Fungi	Ascomycota	Meliolales	Meliolaceae		Asteridiella hansfordii	(F. Stevens) Hansf.	Associated organism: Mallotus oppositifolius	Euphorbiaceae	IMI62632	Ghana	1956	Piening, L.
1819	482101				Fungi	Ascomycota	Meliolales	Meliolaceae		Asteridiella hansfordii	(F. Stevens) Hansf.	Associated organism: Mallotus oppositifolius	Euphorbiaceae	IMI39527	Ghana	1950	Hughes, S.J.
1820	482101				Fungi	Ascomycota	Meliolales	Meliolaceae		Asteridiella hansfordii	(F. Stevens) Hansf.	Associated organism: Mallotus oppositifolius	Euphorbiaceae	IMI39520	Ghana	1950	Hughes, S.J.
1821	482101				Fungi	Ascomycota	Meliolales	Meliolaceae		Asteridiella hansfordii	(F. Stevens) Hansf.	Associated organism: Mallotus oppositifolius	Euphorbiaceae	IMI39518a	Ghana	1950	Hughes, S.J.
1822	339486		Pleurophragmium capense		Fungi	Ascomycota				Spiropes capensis	(Thu<umlaut>m.) M.B. Ellis	Associated organism: Mallotus oppositifolius	Euphorbiaceae	IMI39518b	Ghana	1950	Hughes, S.J.
1823	482101				Fungi	Ascomycota	Meliolales	Meliolaceae		Asteridiella hansfordii	(F. Stevens) Hansf.	Associated organism: Mallotus oppositifolius	Euphorbiaceae	IMI39522	Ghana	1950	Hughes, S.J.
1824	482091		Asteridiella hansfordii		Fungi	Ascomycota	Meliolales	Meliolaceae		Asteridiella hansfordii var. densa	(Hansf. & Deighton) Hansf.	Associated organism: Euphorbiaceae	Euphorbiaceae	IMI6910	Sierra Leone	1946	Deighton, F.C.
1825	482091		Asteridiella hansfordii		Fungi	Ascomycota	Meliolales	Meliolaceae	authentic	Asteridiella hansfordii var. densa	(Hansf. & Deighton) Hansf.	Associated organism: Alchornea cordifolia	Euphorbiaceae	IMI5422	Sierra Leone	1946	Deighton, F.C.
1826	482091		Asteridiella hansfordii		Fungi	Ascomycota	Meliolales	Meliolaceae		Asteridiella hansfordii var. densa	(Hansf. & Deighton) Hansf.	Associated organism: Alchornea cordifolia	Euphorbiaceae	IMI41204a	Sierra Leone	1950	Deighton, F.C.
1827	286400		Rhytidenglerula minima		Fungi	Ascomycota				Eriomycopsis minima	Hansf.	Associated organism: Alchornea cordifolia	Euphorbiaceae	IMI41204b	Sierra Leone	1950	Deighton, F.C.
1828	482091		Asteridiella hansfordii		Fungi	Ascomycota	Meliolales	Meliolaceae		Asteridiella hansfordii var. densa	(Hansf. & Deighton) Hansf.	Associated organism: Alchornea cordifolia	Euphorbiaceae	IMI46607a	Sierra Leone	1951	Deighton, F.C.
1829	256346				Fungi	Ascomycota	Capnodiales	Asterinaceae		Asterina alchorneae	Syd.	Associated organism: Alchornea cordifolia	Euphorbiaceae	IMI46607b	Sierra Leone	1951	Deighton, F.C.
1830	482091		Asteridiella hansfordii		Fungi	Ascomycota	Meliolales	Meliolaceae	type	Asteridiella hansfordii var. densa	(Hansf. & Deighton) Hansf.	Associated organism: Alchornea cordifolia	Euphorbiaceae	IMI23652a	Sierra Leone	1948	Deighton, F.C.
1831	292884				Fungi	Ascomycota	Meliolales	Meliolaceae		Asteridiella alchorneae	(F. Stevens & Tehon) Hansf.	Associated organism: Alchornea cordifolia	Euphorbiaceae	IMI23652b	Sierra Leone	1948	Deighton, F.C.
1832	482091		Asteridiella hansfordii		Fungi	Ascomycota	Meliolales	Meliolaceae		Asteridiella hansfordii var. densa	(Hansf. & Deighton) Hansf.	Associated organism: Alchornea cordifolia	Euphorbiaceae	IMI23659	Sierra Leone	1948	Deighton, F.C.
1833	482091		Asteridiella hansfordii		Fungi	Ascomycota	Meliolales	Meliolaceae		Asteridiella hansfordii var. densa	(Hansf. & Deighton) Hansf.	Associated organism: Alchornea hirtella	Euphorbiaceae	IMI36395	Sierra Leone	1949	Deighton, F.C.
1834	482091		Asteridiella hansfordii		Fungi	Ascomycota	Meliolales	Meliolaceae		Asteridiella hansfordii var. densa	(Hansf. & Deighton) Hansf.	Associated organism: Alchornea hirtella	Euphorbiaceae	IMI23664	Sierra Leone	1948	Deighton, F.C.
1835	482091		Asteridiella hansfordii		Fungi	Ascomycota	Meliolales	Meliolaceae		Asteridiella hansfordii var. densa	(Hansf. & Deighton) Hansf.	Associated organism: Alchornea hirtella	Euphorbiaceae	IMI23665	Sierra Leone	1948	Deighton, F.C.
1836	482091		Asteridiella hansfordii		Fungi	Ascomycota	Meliolales	Meliolaceae		Asteridiella hansfordii var. densa	(Hansf. & Deighton) Hansf.	Associated organism: Alchornea cordifolia	Euphorbiaceae	IMI36858a	Ghana	1949	Hughes, S.J.
1837	7467		Leptoxyphium		Fungi	Ascomycota				Caldariomyces	Woron.	Associated organism: Alchornea cordifolia	Euphorbiaceae	IMI36858b	Ghana	1949	Hughes, S.J.
1838	256346				Fungi	Ascomycota	Capnodiales	Asterinaceae		Asterina alchorneae	Syd.	Associated organism: Alchornea cordifolia	Euphorbiaceae	IMI36858c	Ghana	1949	Hughes, S.J.
1839	482091		Asteridiella hansfordii		Fungi	Ascomycota	Meliolales	Meliolaceae		Asteridiella hansfordii var. densa	(Hansf. & Deighton) Hansf.	Associated organism: Alchornea cordifolia	Euphorbiaceae	IMI36756	Ghana	1949	Hughes, S.J.
1840	482091		Asteridiella hansfordii		Fungi	Ascomycota	Meliolales	Meliolaceae		Asteridiella hansfordii var. densa	(Hansf. & Deighton) Hansf.	Associated organism: Alchornea hirtella	Euphorbiaceae	IMI23666	Sierra Leone	1948	Deighton, F.C.
1841	482091		Asteridiella hansfordii		Fungi	Ascomycota	Meliolales	Meliolaceae		Asteridiella hansfordii var. densa	(Hansf. & Deighton) Hansf.	Associated organism: Alchornea cordifolia	Euphorbiaceae	IMI61718	Sierra Leone	1956	Pyne, C.T.
1842	482091		Asteridiella hansfordii		Fungi	Ascomycota	Meliolales	Meliolaceae		Asteridiella hansfordii var. densa	(Hansf. & Deighton) Hansf.	Associated organism: Alchornea cordifolia	Euphorbiaceae	IMI103952a	Guinea	1963	Kvanz, J.
1843	256346				Fungi	Ascomycota	Capnodiales	Asterinaceae		Asterina alchorneae	Syd.	Associated organism: Alchornea cordifolia	Euphorbiaceae	IMI103952b	Guinea	1963	Kvanz, J.
1844	482091		Asteridiella hansfordii		Fungi	Ascomycota	Meliolales	Meliolaceae		Asteridiella hansfordii var. densa	(Hansf. & Deighton) Hansf.	Associated organism: Alchornea cordifolia	Euphorbiaceae	IMI23660a	Sierra Leone	1948	Deighton, F.C.
1845	256346				Fungi	Ascomycota	Capnodiales	Asterinaceae		Asterina alchorneae	Syd.	Associated organism: Alchornea cordifolia	Euphorbiaceae	IMI23660b	Sierra Leone	1948	Deighton, F.C.
1846	482090				Fungi	Ascomycota	Meliolales	Meliolaceae		Asteridiella harunganae		Associated organism: Harungana madagascariensis	Guttiferae	IMI46767a	Ghana	1951	Hughes, S.J.
1847	288215				Fungi	Ascomycota	Meliolales	Meliolaceae		Meliola leonensis	Hansf. & Deighton	Associated organism: Harungana madagascariensis	Guttiferae	IMI46767b	Ghana	1951	Hughes, S.J.
1848	482086				Fungi	Ascomycota	Meliolales	Meliolaceae		Asteridiella hippocrateae	(Hansf. & Deighton) Hansf.	Associated organism: Hippocratea welwitschii	Celastraceae	IMI52567a	Sierra Leone	1953
1849	346098	Dimerina parasitica f. albomarginata	Dimerina parasitica		Fungi	Ascomycota		Pseudoperisporiaceae		Dimerina parasitica forma albomarginata	(Sacc.) Hansf.	Associated organism: Hippocratea welwitschii	Celastraceae	IMI52567b	Sierra Leone	1953
1850	147946				Fungi	Ascomycota	Hypocreales	Nectriaceae		Calonectria inconspicua	G. Winter	Associated organism: Hippocratea welwitschii	Celastraceae	IMI52567c	Sierra Leone	1953
1851	339491				Fungi	Ascomycota				Spiropes dorycarpus	(Mont.) M.B. Ellis	Associated organism: Hippocratea welwitschii	Celastraceae	IMI52567d	Sierra Leone	1953
1852	306262				Fungi	Ascomycota				Spiropes guareicola	(F. Stevens) Cif.	Associated organism: Hippocratea welwitschii	Celastraceae	IMI52567e	Sierra Leone	1953
1853	289299		Chaetosphaeria meliolicola		Fungi	Ascomycota		Parodiopsidaceae		Phaeophragmeriella meliolicola	(Syd.) Hansf.	Associated organism: Hippocratea welwitschii	Celastraceae	IMI52567f	Sierra Leone	1953
1854	289306				Fungi	Ascomycota	Chaetothyriales	Chaetothyriaceae		Phaeosaccardinula canthii	(Hansf.) Hansf.	Associated organism: Hippocratea welwitschii	Celastraceae	IMI52567g	Sierra Leone	1953
1855	204128				Fungi	Ascomycota		Micropeltidaceae		Dictyothyrium giganteum	Syd.	Associated organism: Hippocratea welwitschii	Celastraceae	IMI52567h	Sierra Leone	1953
1856	3180				Fungi	Ascomycota		Micropeltidaceae		Micropeltis	Mont.	Associated organism: Hippocratea welwitschii	Celastraceae	IMI52567i	Sierra Leone	1953
1857	482086				Fungi	Ascomycota	Meliolales	Meliolaceae		Asteridiella hippocrateae	(Hansf. & Deighton) Hansf.	Associated organism: Hippocratea welwitschii	Celastraceae	IMI23754a	Sierra Leone	1948	Deighton, F.C.
1858	346098	Dimerina parasitica f. albomarginata	Dimerina parasitica		Fungi	Ascomycota		Pseudoperisporiaceae		Dimerina parasitica forma albomarginata	(Sacc.) Hansf.	Associated organism: Hippocratea welwitschii	Celastraceae	IMI23754b	Sierra Leone	1948	Deighton, F.C.
1859	534471	Asteridiella homalii-angustifolii	Asteridiella homalii-angustifolii		Fungi	Ascomycota	Meliolales	Meliolaceae	type	Asteridiella homaliiangustifolii	(Deighton) Hansf.	Associated organism: Homalium angustifolium	Flacourtiaceae	IMI25836	Sierra Leone	1948	Deighton, F.C.
1860	293048				Fungi	Ascomycota	Meliolales	Meliolaceae	type	Asteridiella hughesii	Hansf.	Associated organism: Syzygium guineense	Myrtaceae	IMI49535a	Ghana	1952	Hughes, S.J.
1861	339486		Pleurophragmium capense		Fungi	Ascomycota				Spiropes capensis	(Thu<umlaut>m.) M.B. Ellis	Associated organism: Syzygium guineense	Myrtaceae	IMI49535b	Ghana	1952	Hughes, S.J.
1862	482122				Fungi	Ascomycota	Meliolales	Meliolaceae		Asteridiella irregularis	(F. Stevens) Hansf.	Associated organism: Asystasia gangetica	Acanthaceae	IMI53115a	Sierra Leone	1953	Deighton, F.C.
1863	147946				Fungi	Ascomycota	Hypocreales	Nectriaceae		Calonectria inconspicua	G. Winter	Associated organism: Asystasia gangetica	Acanthaceae	IMI53115b	Sierra Leone	1953	Deighton, F.C.
1864	4886		Sarcinella		Fungi	Ascomycota		Englerulaceae		Schiffnerula	Ho<umlaut>hn.	Associated organism: Asystasia gangetica	Acanthaceae	IMI53115c	Sierra Leone	1953	Deighton, F.C.
1865	482120				Fungi	Ascomycota	Meliolales	Meliolaceae		Asteridiella lagunculariae	(Earle) Hansf.	Associated organism: Anogeissus schimperi	Combretaceae	IMI40418a	Ghana	1950	Hughes, S.J.
1866	299405				Fungi	Ascomycota	Capnodiales	Asterinaceae		Lembosia anogeissi	S. Hughes	Associated organism: Anogeissus schimperi	Combretaceae	IMI40418b	Ghana	1950	Hughes, S.J.
1867	339486		Pleurophragmium capense		Fungi	Ascomycota				Spiropes capensis	(Thu<umlaut>m.) M.B. Ellis	Associated organism: Anogeissus schimperi	Combretaceae	IMI40418c	Ghana	1950	Hughes, S.J.
1868	482120				Fungi	Ascomycota	Meliolales	Meliolaceae		Asteridiella lagunculariae	(Earle) Hansf.	Associated organism: Laguncularia racemosa	Combretaceae	IMI5389	Sierra Leone	1946	Deighton, F.C.
1869	482120				Fungi	Ascomycota	Meliolales	Meliolaceae		Asteridiella lagunculariae	(Earle) Hansf.	Associated organism: Laguncularia racemosa	Combretaceae	IMI23484	Sierra Leone	1948	Deighton, F.C.
1870	482120				Fungi	Ascomycota	Meliolales	Meliolaceae		Asteridiella lagunculariae	(Earle) Hansf.	Associated organism: Laguncularia racemosa	Combretaceae	IMI23485	Sierra Leone	1948	Deighton, F.C.
1871	293098	Asteridiella melastomatacearum	Asteridiella melastomatacearum		Fungi	Ascomycota	Meliolales	Meliolaceae		Asteridiella melastomacearum	(Speg.) Hansf.	Associated organism: Dissotis cornifolia	Melastomataceae	IMI60560a	Sierra Leone	1955
1872	309366				Fungi	Ascomycota				Atractilina parasitica	(G. Winter) Deighton & Piroz.	Associated organism: Dissotis cornifolia	Melastomataceae	IMI60560b	Sierra Leone	1955
1873	293098	Asteridiella melastomatacearum	Asteridiella melastomatacearum		Fungi	Ascomycota	Meliolales	Meliolaceae		Asteridiella melastomacearum	(Speg.) Hansf.	Associated organism: Dissotis cornifolia	Melastomataceae	IMI24968a	Sierra Leone	1948	Deighton, F.C.
1874	121997				Fungi	Ascomycota	Microthyriales	Microthyriaceae		Trichothyrium asterophorum	(Berk. & Broome) Ho<umlaut>hn.	Associated organism: Dissotis cornifolia	Melastomataceae	IMI24968b	Sierra Leone	1948	Deighton, F.C.
1875	142577				Fungi	Ascomycota	Hypocreales	Nectriaceae		Calonectria limpida	Syd.	Associated organism: Dissotis cornifolia	Melastomataceae	IMI24968c	Sierra Leone	1948	Deighton, F.C.
1876	339486		Pleurophragmium capense		Fungi	Ascomycota				Spiropes capensis	(Thu<umlaut>m.) M.B. Ellis	Associated organism: Dissotis cornifolia	Melastomataceae	IMI24968d	Sierra Leone	1948	Deighton, F.C.
1877	284714		Dimerosporiella cephalosporii		Fungi	Ascomycota	Hypocreales	Nectriaceae		Calonectria cephalosporii	Hansf.	Associated organism: Dissotis cornifolia	Melastomataceae	IMI24968e	Sierra Leone	1948	Deighton, F.C.
1878	482108				Fungi	Ascomycota	Meliolales	Meliolaceae		Asteridiella naucleae	(Boedijn) Hansf.	Substratum: leaf. Associated organism: Coffea arabica	Rubiaceae	IMI119106	Nigeria		Bailey, A.G.
1879	353288		Asteridiella naucleae		Fungi	Ascomycota	Meliolales	Meliolaceae		Asteridiella naucleae var. cuvierae	Hansf.	Associated organism: Cuviera acutiflora	Rubiaceae	IMI25504a	Sierra Leone	1948	Deighton, F.C.
1880	284416				Fungi	Ascomycota	Capnodiales	Asterinaceae		Asterolibertia burchelliae	(Doidge) Doidge	Associated organism: Cuviera acutiflora	Rubiaceae	IMI25504b	Sierra Leone	1948	Deighton, F.C.
1881	121329		Schizothyrium rufulum		Fungi	Ascomycota	Capnodiales	Schizothyriaceae		Microthyriella rufula	(Berk. & M.A. Curtis) Theiss. & Syd.	Associated organism: Cuviera acutiflora	Rubiaceae	IMI25504c	Sierra Leone	1948	Deighton, F.C.
1882	296634				Fungi	Ascomycota		Micropeltidaceae		Dictyopeltis myricae	Hansf.	Associated organism: Cuviera acutiflora	Rubiaceae	IMI25504d	Sierra Leone	1948	Deighton, F.C.
1883	353288		Asteridiella naucleae		Fungi	Ascomycota	Meliolales	Meliolaceae		Asteridiella naucleae var. cuvierae	Hansf.	Associated organism: Cuviera acutiflora	Rubiaceae	IMI37357	Sierra Leone	1949	Deighton, F.C.
1884	482107		Asteridiella naucleae		Fungi	Ascomycota	Meliolales	Meliolaceae	type	Asteridiella naucleae var. libericae	Hansf.	Associated organism: Coffea liberica	Rubiaceae	IMI25494	Sierra Leone	1948	Deighton, F.C.
1885	482107		Asteridiella naucleae		Fungi	Ascomycota	Meliolales	Meliolaceae		Asteridiella naucleae var. libericae	Hansf.	Associated organism: Coffea liberica	Rubiaceae	IMI25490	Ghana	1948	Deighton, F.C.
1886	482107		Asteridiella naucleae		Fungi	Ascomycota	Meliolales	Meliolaceae		Asteridiella naucleae var. libericae	Hansf.	Associated organism: Coffea liberica	Rubiaceae	IMI40338	Sierra Leone	1950	Deighton, F.C.
1887	482107		Asteridiella naucleae		Fungi	Ascomycota	Meliolales	Meliolaceae		Asteridiella naucleae var. libericae	Hansf.	Associated organism: Coffea stenophylla	Rubiaceae	IMI25493	Sierra Leone	1948	Deighton, F.C.
1888	482107		Asteridiella naucleae		Fungi	Ascomycota	Meliolales	Meliolaceae		Asteridiella naucleae var. libericae	Hansf.	Associated organism: Coffea arabica	Rubiaceae	IMI25492	Ghana	1948	Deighton, F.C.
1889	482107		Asteridiella naucleae		Fungi	Ascomycota	Meliolales	Meliolaceae		Asteridiella naucleae var. libericae	Hansf.	Associated organism: Coffea liberica	Rubiaceae	IMI25497a	Sierra Leone	1948	Deighton, F.C.
1890	482107		Asteridiella naucleae		Fungi	Ascomycota	Meliolales	Meliolaceae		Asteridiella naucleae var. libericae	Hansf.	Associated organism: Coffea robusta	Rubiaceae	IMI25491	Ghana	1948	Deighton, F.C.
1891	482107		Asteridiella naucleae		Fungi	Ascomycota	Meliolales	Meliolaceae	type	Asteridiella naucleae var. libericae	Hansf.	Associated organism: Coffea liberica	Rubiaceae	IMI25496a	Sierra Leone	1948	Deighton, F.C.
1892	482200				Fungi	Ascomycota	Meliolales	Meliolaceae		Asteridiella phyllanthi	(Deighton) Hansf.	Associated organism: Phyllanthus	Euphorbiaceae	IMI44092	Ghana	1950	Hughes, S.J.
1893	482200				Fungi	Ascomycota	Meliolales	Meliolaceae	type	Asteridiella phyllanthi	(Deighton) Hansf.	Associated organism: Phyllanthus muelleranus	Euphorbiaceae	IMI40312	Sierra Leone	1950	Deighton, F.C.
1894	482222				Fungi	Ascomycota	Meliolales	Meliolaceae		Asteridiella plumeriae	(Hansf. & Deighton) Hansf.	Associated organism: Plumeria rubra	Apocynaceae	IMI23360	Sierra Leone	1948	Deighton, F.C.
1895	482222				Fungi	Ascomycota	Meliolales	Meliolaceae		Asteridiella plumeriae	(Hansf. & Deighton) Hansf.	Associated organism: Plumeria rubra	Apocynaceae	IMI5415	Sierra Leone	1946	Deighton, F.C.
1896	482167				Fungi	Ascomycota	Meliolales	Meliolaceae		Asteridiella premnae	(Hansf. & Deighton) Hansf.	Associated organism: Premna hispida	Verbenaceae	IMI46597	Sierra Leone	1951	Deighton, F.C.
1897	482167				Fungi	Ascomycota	Meliolales	Meliolaceae		Asteridiella premnae	(Hansf. & Deighton) Hansf.	Associated organism: Premna hispida	Verbenaceae	IMI25802a	Sierra Leone	1948	Deighton, F.C.
1898	8495				Fungi	Ascomycota	Pleosporales	Massarinaceae		Helminthosporium	Link	Associated organism: Premna hispida	Verbenaceae	IMI25802b	Sierra Leone	1948	Deighton, F.C.
1899	482167				Fungi	Ascomycota	Meliolales	Meliolaceae		Asteridiella premnae	(Hansf. & Deighton) Hansf.	Associated organism: Premna hispida	Verbenaceae	IMI25804	Sierra Leone	1948	Deighton, F.C.
1900	482167				Fungi	Ascomycota	Meliolales	Meliolaceae	type	Asteridiella premnae	(Hansf. & Deighton) Hansf.	Associated organism: Premna hispida	Verbenaceae	IMI25803	Sierra Leone	1948	Deighton, F.C.
1901	482167				Fungi	Ascomycota	Meliolales	Meliolaceae		Asteridiella premnae	(Hansf. & Deighton) Hansf.			IMI48955	Sierra Leone	1952	Deighton, F.C.
1902	293201	Asteridiella salaciae-erectae	Asteridiella salaciae-erectae		Fungi	Ascomycota	Meliolales	Meliolaceae	type	Asteridiella salaciaeerectae	Deighton	Associated organism: Salacia	Celastraceae	IMI57301a	Sierra Leone	1954	Deighton, F.C.
1903	100903				Fungi	Ascomycota				Dimerium venturioides	(Sacc. & Berl.) Theiss.	Associated organism: Salacia	Celastraceae	IMI57301b	Sierra Leone	1954	Deighton, F.C.
1904	147946				Fungi	Ascomycota	Hypocreales	Nectriaceae		Calonectria inconspicua	G. Winter	Associated organism: Salacia	Celastraceae	IMI57301c	Sierra Leone	1954	Deighton, F.C.
1905	482187				Fungi	Ascomycota	Meliolales	Meliolaceae		Asteridiella sarcocephali	(Hansf. & Deighton) Hansf.	Associated organism: Nauclea latifolia	Rubiaceae	IMI68204	Sierra Leone	1957	Pyne, C.T.
1906	482187				Fungi	Ascomycota	Meliolales	Meliolaceae		Asteridiella sarcocephali	(Hansf. & Deighton) Hansf.	Associated organisms: Sarcocephalus esculentus; Nauclea latifolia	Rubiaceae; Rubiaceae	IMI25573	Sierra Leone	1948	Deighton, F.C.
1907	482187				Fungi	Ascomycota	Meliolales	Meliolaceae		Asteridiella sarcocephali	(Hansf. & Deighton) Hansf.	Associated organisms: Sarcocephalus esculentus; Nauclea latifolia	Rubiaceae; Rubiaceae	IMI25575	Sierra Leone	1948	Deighton, F.C.
1908	482187				Fungi	Ascomycota	Meliolales	Meliolaceae	type	Asteridiella sarcocephali	(Hansf. & Deighton) Hansf.	Associated organisms: Sarcocephalus esculentus; Nauclea latifolia	Rubiaceae; Rubiaceae	IMI25576	Sierra Leone	1948	Deighton, F.C.
1909	482187				Fungi	Ascomycota	Meliolales	Meliolaceae		Asteridiella sarcocephali	(Hansf. & Deighton) Hansf.	Associated organisms: Sarcocephalus esculentus; Nauclea latifolia	Rubiaceae; Rubiaceae	IMI25574	Sierra Leone	1948	Deighton, F.C.
1910	482187				Fungi	Ascomycota	Meliolales	Meliolaceae		Asteridiella sarcocephali	(Hansf. & Deighton) Hansf.	Associated organism: Nauclea latifolia	Rubiaceae	IMI53016a	Sierra Leone	1953	Deighton, F.C.
1911	339486		Pleurophragmium capense		Fungi	Ascomycota				Spiropes capensis	(Thu<umlaut>m.) M.B. Ellis	Associated organism: Nauclea latifolia	Rubiaceae	IMI53016b	Sierra Leone	1953	Deighton, F.C.
1912	300054				Fungi	Ascomycota	Pleosporales	Tubeufiaceae		Malacaria entebbeensis	Hansf.	Associated organism: Nauclea latifolia	Rubiaceae	IMI53016c	Sierra Leone	1953	Deighton, F.C.
1913	147946				Fungi	Ascomycota	Hypocreales	Nectriaceae		Calonectria inconspicua	G. Winter	Associated organism: Nauclea latifolia	Rubiaceae	IMI53016d	Sierra Leone	1953	Deighton, F.C.
1914	482194				Fungi	Ascomycota	Meliolales	Meliolaceae		Asteridiella sepulta	(Pat.) Hansf.	Associated organism: Avicennia nitida	Verbenaceae	IMI46593	Sierra Leone	1951	Deighton, F.C.
1915	482194				Fungi	Ascomycota	Meliolales	Meliolaceae		Asteridiella sepulta	(Pat.) Hansf.	Associated organism: Avicennia nitida	Verbenaceae	IMI35709	Sierra Leone	1949	Deighton, F.C.
1916	482194				Fungi	Ascomycota	Meliolales	Meliolaceae		Asteridiella sepulta	(Pat.) Hansf.			IMI5625a	Sierra Leone	1946	Deighton, F.C.
1917	312458				Fungi	Ascomycota	Hypocreales	Nectriaceae		Cylindrocarpon macrosporum	(Speg.) Deighton & Piroz.			IMI5625b	Sierra Leone	1946	Deighton, F.C.
1918	482194				Fungi	Ascomycota	Meliolales	Meliolaceae		Asteridiella sepulta	(Pat.) Hansf.	Associated organism: Avicennia nitida	Verbenaceae	IMI5388	Sierra Leone	1946	Deighton, F.C.
1919	293228				Fungi	Ascomycota	Meliolales	Meliolaceae	type	Asteridiella soyauxiae	Deighton	Associated organism: Soyauxia floribunda	Flacourtiaceae	IMI51787a	Sierra Leone	1953	Deighton, F.C.
1920	339491				Fungi	Ascomycota				Spiropes dorycarpus	(Mont.) M.B. Ellis	Associated organism: Soyauxia floribunda	Flacourtiaceae	IMI51787b	Sierra Leone	1953	Deighton, F.C.
1921	286152				Fungi	Ascomycota		Pseudoperisporiaceae		Dimerina parasitica	(Sacc.) Hansf.	Associated organism: Soyauxia floribunda	Flacourtiaceae	IMI51787c	Sierra Leone	1953	Deighton, F.C.
1922	482231				Fungi	Ascomycota	Meliolales	Meliolaceae		Asteridiella terminaliae	(Hansf. & Deighton) Hansf.	Associated organism: Terminalia ivorensis	Combretaceae	IMI51606a	Sierra Leone	1953	Deighton, F.C.
1923	286400		Rhytidenglerula minima		Fungi	Ascomycota				Eriomycopsis minima	Hansf.	Associated organism: Terminalia ivorensis	Combretaceae	IMI51606b	Sierra Leone	1953	Deighton, F.C.
1924	284714		Dimerosporiella cephalosporii		Fungi	Ascomycota	Hypocreales	Nectriaceae		Calonectria cephalosporii	Hansf.	Associated organism: Terminalia ivorensis	Combretaceae	IMI51606c	Sierra Leone	1953	Deighton, F.C.
1925	121997				Fungi	Ascomycota	Microthyriales	Microthyriaceae		Trichothyrium asterophorum	(Berk. & Broome) Ho<umlaut>hn.	Associated organism: Terminalia ivorensis	Combretaceae	IMI51606d	Sierra Leone	1953	Deighton, F.C.
1926	482231				Fungi	Ascomycota	Meliolales	Meliolaceae		Asteridiella terminaliae	(Hansf. & Deighton) Hansf.	Associated organism: Terminalia	Combretaceae	IMI46349	Ghana	1951	Hughes, S.J.
1927	482231				Fungi	Ascomycota	Meliolales	Meliolaceae		Asteridiella terminaliae	(Hansf. & Deighton) Hansf.	Associated organism: Terminalia	Combretaceae	IMI46348a	Ghana	1951	Hughes, S.J.
1928	147946				Fungi	Ascomycota	Hypocreales	Nectriaceae		Calonectria inconspicua	G. Winter	Associated organism: Terminalia	Combretaceae	IMI46348b	Ghana	1951	Hughes, S.J.
1929	482231				Fungi	Ascomycota	Meliolales	Meliolaceae		Asteridiella terminaliae	(Hansf. & Deighton) Hansf.	Associated organism: Terminalia albida	Combretaceae	IMI23490	Sierra Leone	1948	Deighton, F.C.
1930	482231				Fungi	Ascomycota	Meliolales	Meliolaceae		Asteridiella terminaliae	(Hansf. & Deighton) Hansf.	Associated organism: Terminalia glaucescens	Combretaceae	IMI46599	Sierra Leone	1951	Deighton, F.C.
1931	482231				Fungi	Ascomycota	Meliolales	Meliolaceae		Asteridiella terminaliae	(Hansf. & Deighton) Hansf.	Associated organism: Terminalia superba	Combretaceae	IMI23493	Sierra Leone	1948	Deighton, F.C.
1932	482231				Fungi	Ascomycota	Meliolales	Meliolaceae		Asteridiella terminaliae	(Hansf. & Deighton) Hansf.	Associated organism: Terminalia	Combretaceae	IMI46350	Ghana	1951	Hughes, S.J.
1933	482231				Fungi	Ascomycota	Meliolales	Meliolaceae		Asteridiella terminaliae	(Hansf. & Deighton) Hansf.	Associated organism: Terminalia ivorensis	Combretaceae	IMI50984	Sierra Leone	1952	Deighton, F.C.
1934	482231				Fungi	Ascomycota	Meliolales	Meliolaceae		Asteridiella terminaliae	(Hansf. & Deighton) Hansf.	Associated organism: Terminalia ivorensis	Combretaceae	IMI23494	Sierra Leone	1948	Deighton, F.C.
1935	482231				Fungi	Ascomycota	Meliolales	Meliolaceae		Asteridiella terminaliae	(Hansf. & Deighton) Hansf.	Associated organism: Terminalia ivorensis	Combretaceae	IMI5375	Sierra Leone	1946	Deighton, F.C.
1936	482231				Fungi	Ascomycota	Meliolales	Meliolaceae		Asteridiella terminaliae	(Hansf. & Deighton) Hansf.	Associated organism: Terminalia	Combretaceae	IMI46351a	Ghana	1951	Hughes, S.J.
1937	309366				Fungi	Ascomycota				Atractilina parasitica	(G. Winter) Deighton & Piroz.	Associated organism: Terminalia	Combretaceae	IMI46351b	Ghana	1951	Hughes, S.J.
1938	339486		Pleurophragmium capense		Fungi	Ascomycota				Spiropes capensis	(Thu<umlaut>m.) M.B. Ellis	Associated organism: Terminalia	Combretaceae	IMI46351c	Ghana	1951	Hughes, S.J.
1939	482231				Fungi	Ascomycota	Meliolales	Meliolaceae	type	Asteridiella terminaliae	(Hansf. & Deighton) Hansf.	Associated organism: Terminalia ivorensis	Combretaceae	IMI23491	Sierra Leone	1948	Deighton, F.C.
1940	482233				Fungi	Ascomycota	Meliolales	Meliolaceae	type	Asteridiella tetracerae	(Hansf. & Deighton) Hansf.	Associated organism: Tetracera potatoria	Dilleniaceae	IMI23616	Sierra Leone	1948	Deighton, F.C.
1941	482233				Fungi	Ascomycota	Meliolales	Meliolaceae		Asteridiella tetracerae	(Hansf. & Deighton) Hansf.	Associated organism: Tetracera alnifolia	Dilleniaceae	IMI23618	Sierra Leone	1948	Deighton, F.C.
1942	482233				Fungi	Ascomycota	Meliolales	Meliolaceae		Asteridiella tetracerae	(Hansf. & Deighton) Hansf.	Associated organism: Tetracera potatoria	Dilleniaceae	IMI23615	Sierra Leone	1948	Deighton, F.C.
1943	482190	Asteridiella thunbergiae-chrysopis	Asteridiella thunbergiae-chrysopis		Fungi	Ascomycota	Meliolales	Meliolaceae		Asteridiella thunbergiaechrysopidis	(Hansf. & Deighton) Hansf.	Associated organism: Thunbergia chrysops	Acanthaceae	IMI51720a	Sierra Leone	1953	Deighton, F.C.
1944	346098	Dimerina parasitica f. albomarginata	Dimerina parasitica		Fungi	Ascomycota		Pseudoperisporiaceae		Dimerina parasitica forma albomarginata	(Sacc.) Hansf.	Associated organism: Thunbergia chrysops	Acanthaceae	IMI51720b	Sierra Leone	1953	Deighton, F.C.
1945	322109				Fungi	Ascomycota	Pleosporales	Tubeufiaceae		Puttemansia wildemaniana	(Henn.) Piroz.	Associated organism: Thunbergia chrysops	Acanthaceae	IMI51720c	Sierra Leone	1953	Deighton, F.C.
1946	309366				Fungi	Ascomycota				Atractilina parasitica	(G. Winter) Deighton & Piroz.	Associated organism: Thunbergia chrysops	Acanthaceae	IMI51720d	Sierra Leone	1953	Deighton, F.C.
1947	537428		Irenina trematis		Fungi	Ascomycota	Meliolales	Meliolaceae		Asteridiella trematis	(Speg.) Hansf. ex Bat. & Maia	Associated organism: Trema guinensis	Ulmaceae	IMI25747	Sierra Leone	1948	Deighton, F.C.
1948	537428		Irenina trematis		Fungi	Ascomycota	Meliolales	Meliolaceae		Asteridiella trematis	(Speg.) Hansf. ex Bat. & Maia	Associated organism: Trema guinensis	Ulmaceae	IMI37067a	Ghana	1949	Hughes, S.J.
1949	160586				Fungi	Ascomycota	Capnodiales	Asterinaceae		Asterina sponiae	Racib.	Associated organism: Trema guinensis	Ulmaceae	IMI37067b	Ghana	1949	Hughes, S.J.
1950	537428		Irenina trematis		Fungi	Ascomycota	Meliolales	Meliolaceae		Asteridiella trematis	(Speg.) Hansf. ex Bat. & Maia	Associated organism: Trema guinensis	Ulmaceae	IMI19132a	Sierra Leone	1947	Deighton, F.C.
1951	537426	Irenina trematis	Irenina trematis		Fungi	Ascomycota	Meliolales	Meliolaceae		Irenina tremae	(Speg.) F. Stevens	Associated organism: Trema guinensis	Ulmaceae	IMI19132b	Sierra Leone	1947	Deighton, F.C.
1952	537428		Irenina trematis		Fungi	Ascomycota	Meliolales	Meliolaceae		Asteridiella trematis	(Speg.) Hansf. ex Bat. & Maia	Associated organism: Trema guinensis	Ulmaceae	IMI25748	Ghana	1948	Deighton, F.C.
1953	537428		Irenina trematis		Fungi	Ascomycota	Meliolales	Meliolaceae		Asteridiella trematis	(Speg.) Hansf. ex Bat. & Maia	Associated organism: Trema guinensis	Ulmaceae	IMI19133a	Sierra Leone	1947	Deighton, F.C.
1954	537426	Irenina trematis	Irenina trematis		Fungi	Ascomycota	Meliolales	Meliolaceae		Irenina tremae	(Speg.) F. Stevens	Associated organism: Trema guinensis	Ulmaceae	IMI19133b	Sierra Leone	1947	Deighton, F.C.
1955	482220				Fungi	Ascomycota	Meliolales	Meliolaceae		Asteridiella triloba	(G. Winter) Hansf.	Associated organism: Physedra barteri	Cucurbitaceae	IMI23606	Sierra Leone	1948	Deighton, F.C.
1956	482220				Fungi	Ascomycota	Meliolales	Meliolaceae		Asteridiella triloba	(G. Winter) Hansf.	Associated organism: Cucumeropsis edulis	Cucurbitaceae	IMI23601	Sierra Leone	1948	Deighton, F.C.
1957	482220				Fungi	Ascomycota	Meliolales	Meliolaceae		Asteridiella triloba	(G. Winter) Hansf.	Associated organism: Physedra barteri	Cucurbitaceae	IMI23608	Sierra Leone	1948	Deighton, F.C.
1958	482220				Fungi	Ascomycota	Meliolales	Meliolaceae		Asteridiella triloba	(G. Winter) Hansf.	Associated organism: Physedra barteri	Cucurbitaceae	IMI23607	Sierra Leone	1948	Deighton, F.C.
1959	482220				Fungi	Ascomycota	Meliolales	Meliolaceae		Asteridiella triloba	(G. Winter) Hansf.	Associated organism: Physedra barteri	Cucurbitaceae	IMI23605	Sierra Leone	1948	Deighton, F.C.
1960	482223				Fungi	Ascomycota	Meliolales	Meliolaceae		Asteridiella ugandensis	(Hansf.) Hansf.	Associated organism: Ficus exasperata	Moraceae	IMI25350	Sierra Leone	1948	Deighton, F.C.
1961	482177		Asteridiella ugandensis		Fungi	Ascomycota	Meliolales	Meliolaceae	type	Asteridiella ugandensis var. antiaridis	(Hansf. & Deighton) Hansf.	Associated organism: Antiaris africana	Moraceae	IMI25311a	Ghana	1948	Deighton, F.C.
1962	627252				Fungi	Ascomycota	Myriangiales	Elsinoaceae		Elsinoe antiaridis	Hansf.	Associated organism: Antiaris africana	Moraceae	IMI25311b	Ghana	1948	Deighton, F.C.
1963	293300				Fungi	Ascomycota	Meliolales	Meliolaceae	type	Asteridiella voacangae	Deighton	Associated organism: Voacanga obtusa	Apocynaceae	IMI40245a	Sierra Leone	1950	Deighton, F.C.
1964	286405				Fungi	Ascomycota				Eriomycopsis ugandae	Hansf.	Associated organism: Voacanga obtusa	Apocynaceae	IMI40245b	Sierra Leone	1950	Deighton, F.C.
1965	293300				Fungi	Ascomycota	Meliolales	Meliolaceae		Asteridiella voacangae	Deighton	Associated organism: Voacanga obtusa	Apocynaceae	IMI5416	Sierra Leone	1946	Deighton, F.C.
1966	409				Fungi	Ascomycota	Capnodiales	Asterinaceae		Asterina	Le<acute>v.	Associated organism: Piper umbellatum	Piperaceae	IMI43473	Sierra Leone	1950	Deighton, F.C.
1967	409				Fungi	Ascomycota	Capnodiales	Asterinaceae		Asterina	Le<acute>v.	Associated organism: Carpodinus dulcis	Apocynaceae	IMI56517a	Sierra Leone	1954	Deighton, F.C.
1968	1115		Sarcinella		Fungi	Ascomycota		Englerulaceae		Clypeolella	Ho<umlaut>hn.	Associated organism: Carpodinus dulcis	Apocynaceae	IMI56517b	Sierra Leone	1954	Deighton, F.C.
1969	409				Fungi	Ascomycota	Capnodiales	Asterinaceae		Asterina	Le<acute>v.	Associated organism: Maba mannii	Ebenaceae	IMI18972	Sierra Leone	1947	Deighton, F.C.
1970	409				Fungi	Ascomycota	Capnodiales	Asterinaceae		Asterina	Le<acute>v.			IMI18950	Sierra Leone	1947	Deighton, F.C.
1971	409				Fungi	Ascomycota	Capnodiales	Asterinaceae		Asterina	Le<acute>v.	Associated organism: Cissus vogelii	Vitaceae	IMI34049a	Sierra Leone	1949	Deighton, F.C.
1972	344166	Meliola cissi-productae	Meliola cissi-productae		Fungi	Ascomycota	Meliolales	Meliolaceae		Meliola cissiproductae	Deighton	Associated organism: Cissus vogelii	Vitaceae	IMI34049b	Sierra Leone	1949	Deighton, F.C.
1973	409				Fungi	Ascomycota	Capnodiales	Asterinaceae		Asterina	Le<acute>v.	Associated organism: Heisteria parvifolia	Olacaceae	IMI34039	Sierra Leone	1949	Deighton, F.C.
1974	409				Fungi	Ascomycota	Capnodiales	Asterinaceae		Asterina	Le<acute>v.	Associated organism: Diospyros heudelotii	Ebenaceae	IMI46615	Sierra Leone	1951	Deighton, F.C.
1975	409				Fungi	Ascomycota	Capnodiales	Asterinaceae		Asterina	Le<acute>v.	Associated organism: Popowia stenosepala	Annonaceae	IMI18948	Sierra Leone	1947	Deighton, F.C.
1976	409				Fungi	Ascomycota	Capnodiales	Asterinaceae		Asterina	Le<acute>v.	Associated organism: Urobotrya afzelii	Opiliaceae	IMI50985a	Sierra Leone	1952	Deighton, F.C.
1977	288374		Parapeltella maitlandii		Fungi	Ascomycota		Micropeltidaceae		Micropeltella maitlandii	Hansf.	Associated organism: Urobotrya afzelii	Opiliaceae	IMI50985b	Sierra Leone	1952	Deighton, F.C.
1978	121329		Schizothyrium rufulum		Fungi	Ascomycota	Capnodiales	Schizothyriaceae		Microthyriella rufula	(Berk. & M.A. Curtis) Theiss. & Syd.	Associated organism: Urobotrya afzelii	Opiliaceae	IMI50985c	Sierra Leone	1952	Deighton, F.C.
1979	1882				Fungi	Ascomycota	Arthoniales	Arthoniaceae		Eremothecella	Syd. & P. Syd.	Associated organism: Urobotrya afzelii	Opiliaceae	IMI50985d	Sierra Leone	1952	Deighton, F.C.
1980	409				Fungi	Ascomycota	Capnodiales	Asterinaceae		Asterina	Le<acute>v.	Associated organism: Glyphaea lateriflora	Tiliaceae	IMI34051	Ghana	1949	Deighton, F.C.
1981	409				Fungi	Ascomycota	Capnodiales	Asterinaceae		Asterina	Le<acute>v.	Associated organism: Carpodinus barteri	Apocynaceae	IMI44411a	Ghana	1950	Hughes, S.J.
1982	3178		Micropeltis		Fungi	Ascomycota		Micropeltidaceae		Micropeltella	Syd. & P. Syd.	Associated organism: Carpodinus barteri	Apocynaceae	IMI44411b	Ghana	1950	Hughes, S.J.
1983	299407				Fungi	Ascomycota	Capnodiales	Asterinaceae		Lembosia carpodini	Hansf.	Associated organism: Carpodinus barteri	Apocynaceae	IMI44411c	Ghana	1950	Hughes, S.J.
1984	1115		Sarcinella		Fungi	Ascomycota		Englerulaceae		Clypeolella	Ho<umlaut>hn.	Associated organism: Carpodinus barteri	Apocynaceae	IMI44411d	Ghana	1950	Hughes, S.J.
1985	303271				Fungi	Ascomycota	Phyllachorales	Phyllachoraceae		Phyllachora carpodini	S. Hughes	Associated organism: Carpodinus barteri	Apocynaceae	IMI44411e	Ghana	1950	Hughes, S.J.
1986	409				Fungi	Ascomycota	Capnodiales	Asterinaceae		Asterina	Le<acute>v.	Associated organism: Tetracera alnifolia	Dilleniaceae	IMI49019a	Sierra Leone	1952	Deighton, F.C.
1987	346562		Asterina scruposa		Fungi	Ascomycota	Capnodiales	Asterinaceae		Asterina scruposa var. longipoda	S. Hughes	Associated organism: Tetracera alnifolia	Dilleniaceae	IMI49019b	Sierra Leone	1952	Deighton, F.C.
1988	257580				Fungi	Ascomycota				Domingoella asterinarum	Petr. & Cif.	Associated organism: Tetracera alnifolia	Dilleniaceae	IMI49019c	Sierra Leone	1952	Deighton, F.C.
1989	233600				Fungi	Ascomycota		Parmulariaceae		Hysterostomella tetracerae	(F. Rudolphi) Ho<umlaut>hn.	Associated organism: Tetracera alnifolia	Dilleniaceae	IMI49019d	Sierra Leone	1952	Deighton, F.C.
1990	409				Fungi	Ascomycota	Capnodiales	Asterinaceae		Asterina	Le<acute>v.	Associated organism: Rutaceae	Rutaceae	IMI46765	Ghana	1951	Hughes, S.J.
1991	409				Fungi	Ascomycota	Capnodiales	Asterinaceae		Asterina	Le<acute>v.	Associated organism: Carpodinus dulcis	Apocynaceae	IMI28203a	Sierra Leone	1948	Deighton, F.C.
1992	299407				Fungi	Ascomycota	Capnodiales	Asterinaceae		Lembosia carpodini	Hansf.	Associated organism: Carpodinus dulcis	Apocynaceae	IMI28203b	Sierra Leone	1948	Deighton, F.C.
1993	409				Fungi	Ascomycota	Capnodiales	Asterinaceae		Asterina	Le<acute>v.	Associated organism: Carpodinus dulcis	Apocynaceae	IMI28203c	Sierra Leone	1948	Deighton, F.C.
1994	409				Fungi	Ascomycota	Capnodiales	Asterinaceae		Asterina	Le<acute>v.	Associated organism: Quisqualis indica	Combretaceae	IMI18969	Sierra Leone	1947	Deighton, F.C.
1995	409				Fungi	Ascomycota	Capnodiales	Asterinaceae		Asterina	Le<acute>v.			IMI105030	Guinea	1964	Kranz
1996	409				Fungi	Ascomycota	Capnodiales	Asterinaceae		Asterina	Le<acute>v.	Associated organism: Tiliaceae	Tiliaceae	IMI41878	Ghana	1950	Hughes, S.J.
1997	409				Fungi	Ascomycota	Capnodiales	Asterinaceae		Asterina	Le<acute>v.	Associated organism: Phyllanthus	Euphorbiaceae	IMI40286a	Sierra Leone	1950	Deighton, F.C.
1998	315192		Pirozynskiella solaninum		Fungi	Ascomycota	Capnodiales	Antennulariellaceae		Heteroconium solaninum	(Sacc. & Syd.) M.B. Ellis	Associated organism: Phyllanthus	Euphorbiaceae	IMI40286b	Sierra Leone	1950	Deighton, F.C.
1999	289280				Fungi	Ascomycota		Pseudoperisporiaceae		Phaeodimeriella parvula	(Cooke) Hansf.	Associated organism: Phyllanthus	Euphorbiaceae	IMI40286c	Sierra Leone	1950	Deighton, F.C.
[truncated: 16,422 more rows]
