# Supplementary material for: Mapping mycological ignorance – checklists and diversity patterns of fungi known for West Africa
Source: IMA Fungus. 2020 Jul 7;11:13. doi: 10.1186/s43008-020-00034-y (PMC7341642; doi:10.1186/s43008-020-00034-y)
Supplement: Supplementary file 7 — Additional file 7. Records of fungal species for West African countries retrieved from the database of the IMI herbarium in comparison to records in the checklist based on literature. [file 43008_2020_34_MOESM7_ESM.xlsx]

## Sheet: IMI_comparison_country
	only checklist	both	only IMI	total	total IMI	% increase by IMI
Benin	426	3	5	434	8	1.16009
Burkina Faso	131	0	1	132	1	0.757576
Gambia	83	35	40	158	75	32.5203
Ghana	735	770	169	1674	939	18.6947
Guinea	595	225	26	846	251	4.1868
Guinea-Bissau	19	0	0	19	0	0
Ivory Coast	1093	51	38	1182	89	3.35986
Liberia	150	9	18	177	27	10.7143
Mali	101	2	3	106	5	2.88462
Niger	76	9	15	100	24	16.4835
Nigeria	832	433	530	1795	963	38.9134
Senegal	258	19	24	301	43	8.51064
Sierra Leone	555	1033	511	2099	1544	47.9362
Togo	459	57	74	590	131	13.8837
