# Supplementary material for: Mapping mycological ignorance – checklists and diversity patterns of fungi known for West Africa
Source: IMA Fungus. 2020 Jul 7;11:13. doi: 10.1186/s43008-020-00034-y (PMC7341642; doi:10.1186/s43008-020-00034-y)
Supplement: Supplementary file 8 — Additional file 8. Information about the origin of first authors of publications containing records of fungi for West Africa. [file 43008_2020_34_MOESM8_ESM.xlsx]

## Sheet: first_author_activity
	n	first	last	origin
Acharius	5	1803	1814	European
Acharya	1	2017	2017	other
Adandonon	2	2004	2014	African
Adejumo	1	2005	2005	African
Adekoya	1	2017	2017	African
Adekunle	1	2005	2005	African
Adeniji	1	1970	1970	African
Adewusi	1	1993	1993	African
Afiukwa	1	2013	2013	African
Afzelius	1	1860	1860	European
Akpaja	2	2003	2005	African
Alasoadura	7	1966	1976	African
Alcorn	1	1990	1990	other
Alli	1	2012	2012	African
Almborn	1	1960	1960	European
Alofe	1	1996	1996	African
Amano	1	1986	1986	other
Ames	1	1963	1963	other
Antonin	8	1998	2013	European
Apinis	2	1966	1974	European
Appiah	1	2003	2003	European
Aptroot	2	1995	2001	European
Arvidsson	1	1982	1982	European
Asaolu	1	2012	2012	African
Aveskamp	2	2009	2010	European
Awasthi	1	1975	1975	other
Ayesu-Offei	1	1989	1989	African
Ayodele	2	2007	2011	African
Ba	4	2000	2012	European
Babacauh	1	1983	1983	African
Babana	1	2006	2006	African
Badou	1	2018	2018	African
Bako	1	2008	2008	African
Balazuc	1	1980	1980	European
Barbosa	1	1965	1965	European
Barreto	1	1998	1998	other
Bartoli	2	1978	1984	European
Batista	5	1957	1960	other
Becker	1	1995	1995	European
Beed	1	2011	2011	African
Beeli	1	1938	1938	European
Beenken	3	2010	2016	European
Berthet	1	1966	1966	European
Bi Voko	1	2013	2013	African
Bitancourt	1	1955	1955	other
Blomme	1	2013	2013	African
Boa	1	2004	2004	European
Boamponsem	1	2010	2010	African
Boidin	5	1975	1997	European
Bongomin	1	2017	2017	European
Boni	1	2015	2015	African
Booth	1	1961	1961	NA
Boucher	1	1918	1918	European
Bouhot	1	1966	1966	European
Brady	3	1980	1986	European
Braun	1	2012	2012	European
Bresadola	1	1890	1890	European
Bridge	1	1997	1997	European
Buchner	1	1912	1912	European
Buedel	2	1997	2000	European
Busse	2	1906	1906	European
Buyck	5	1993	2008	European
Calduch	1	2002	2002	European
Caneva	1	1981	1981	European
Cannon	1	1991	1991	European
Carvajal-Campos	1	2017	2017	European
Cassini	1	1966	1966	European
Castellano	1	2000	2000	other
Cejp	1	1969	1969	European
Chadoeuf	1	1993	1993	European
Chen AJ	1	2016	2016	other
Chen J	1	2007	2007	other
Chen SF	1	2014	2014	other
Chevaugeon	7	1950	1956	European
Christan	1	2009	2009	European
Chupp	1	1954	1954	other
Ciccarone	3	1986	1988	European
Clay	1	1993	1993	other
Codjia	1	2014	2014	African
Cooke	1	1888	1888	European
Coppins	1	1995	1995	European
Corner	2	1952	1966	European
Costa	1	1954	1954	European
Couch	1	1985	1985	European
Coutinho	1	2017	2017	other
Crane	1	1981	1981	other
Crouch	1	2014	2014	other
Crous	3	2003	2016	European
Cruz-Laufer	1	2019	2019	European
Cummins	7	1939	1960	other
Dade	1	1940	1940	European
Dagno	1	2012	2012	European
Damm	2	2009	2014	European
Daniels	3	2012	2017	European
Danquah	1	1975	1975	European
de Clercq	1	1983	1983	European
de Crop	1	2016	2016	European
de Hoog	1	1974	1974	European
de Kesel	4	2002	2016	European
Decock	2	2002	2002	European
Degelius	1	1974	1974	European
Deighton	23	1936	1990	European
Delassus	1	1955	1955	European
Denchev	3	2014	2016	European
Dennis	6	1950	1988	European
des Abbayes	3	1950	1958	European
Dickinson	1	1968	1968	European
Diedhiou	4	2004	2005	African
Dietel	1	1895	1895	European
Dixon	2	1959	1959	European
Dodge	2	1953	1971	other
Doebbeler	2	1998	2018	European
Doi	1	1987	1987	other
Dominik	2	1966	1975	European
Dring DM	4	1964	1980	European
Dring V	1	1959	1959	European
Driver	1	2000	2000	other
Drouillon	1	1951	1951	African
Du	1	2005	2005	other
Duan	1	2007	2007	other
Ducousso	1	2003	2003	European
Duthie	1	1917	1917	African
Eboh	16	1977	1989	African
Ejale	1	1992	1992	African
Ellis	16	1957	1976	European
Ellison	1	2015	2015	European
Elzein	1	2008	2008	African
Ertz	2	2008	2009	European
Esimone	1	2007	2007	African
Evans	4	1974	2010	European
Eyi Ndong	1	2011	2011	African
Fadeyi	1	2019	2019	African
Fandohan	1	2005	2005	African
Farkas	1	1987	1987	European
Farquharson	1	1916	1916	European
Farr DF	1	2005	2005	other
Farr ML	1	1959	1959	other
Fasidi	1	1995	1995	African
Fasola	1	2007	2007	African
Fassatiova	1	1967	1967	European
Fawole	1	2017	2017	African
Fennell	1	1955	1955	other
Fernandez-Garcia	1	1990	1990	European
Ferreira	1	2018	2018	other
Fisher	1	1983	1983	European
Fomba	1	1984	1984	African
Friberg	1	2001	2001	European
Fries	7	1821	1851	European
Frisch	1	2010	2010	European
Frisvad	1	2005	2005	European
Fulgence	1	2013	2013	African
Gams	2	1971	1984	European
Garcia	1	2004	2004	other
Gardt	1	2011	2011	European
Gbolagade	3	2005	2006	African
Ge	1	2018	2018	other
Gilman	1	1969	1969	European
Gjaerum	1	1988	1988	European
Guissou	3	2005	2015	African
Guzman	1	1970	1970	other
Guzman-Davalos	1	2008	2008	other
Gwary	1	2007	2007	African
Haerkoenen	2	1981	1993	European
Hale	6	1971	1990	other
Hama	4	2008	2012	African
Hambler	1	1964	1964	European
Hansford	12	1945	1963	European
Hariot	2	1904	1910	European
Harris	1	1960	1960	European
Hawksworth	2	1979	2011	European
Heim	14	1940	1977	European
Heinemann	3	1954	1990	European
Hell	1	2009	2009	European
Hennings	7	1893	1905	European
Hernandez	1	2005	2005	other
Herrera	1	2013	2013	other
Hjortstam	2	1981	1993	European
Holden	1	1970	1970	European
Holland	1	1922	1922	European
Houssou	1	2009	2009	African
Huang	2	1971	1973	other
Hughes	9	1951	1953	European
Huneck	1	1975	1975	European
Hyde	1	1999	1999	other
Hywel-Jones	1	1998	1998	other
Ihayere	1	2010	2010	African
Ing	3	1964	1968	European
Ingleby	1	1994	1994	European
Ingold	2	1956	1959	European
Ite	1	2014	2014	African
Jardine	1	1965	1965	African
Jeger	1	1998	1998	European
Johansen	1	1979	1979	European
Johnson JM	2	2013	2015	African
Johnson TW	1	2005	2005	other
Jones	1	1964	1964	European
Jonsyn	1	1988	1988	African
Kamou	2	2015	2017	African
Kane	2	2013	2013	African
Kawakami	1	2008	2008	other
Kee	1	2017	2017	other
Kehinde	1	2013	2013	African
Kellogg	1	2004	2004	other
Kern	1	1959	1959	European
Khemmuk	1	2016	2016	other
Kini	1	2002	2002	other
Kirk	1	1980	1980	European
Klaubauf	1	2014	2014	European
Kohlmeyer J	6	1966	1981	other
Kolawole	1	2013	2013	African
Kone	2	2010	2013	African
Kranz	8	1964	1970	European
Kreisel	2	1967	2001	European
Kukwa	1	2014	2014	European
Kurtzman CP	1	2001	2001	other
Kurtzman RH Jr.	1	2011	2011	other
Kutama	1	2010	2010	African
Leakey	1	1964	1964	European
Leather	1	1959	1959	European
Lenne	2	1989	1990	other
Ling	1	1953	1953	European
Liyanage	1	2016	2016	other
Lloyd	1	1917	1917	other
Lockwood	1	2007	2007	other
Locquin	1	1954	1954	European
Lubbe	1	2004	2004	other
Luc	3	1951	1953	European
Luecking	7	1998	2014	European
Lunghini	4	1978	1982	European
Lustrati	1	1980	1980	European
Maas Geesteranus	1	1975	1975	European
Maba	4	2014	2015	African
Maggi	2	1978	1994	European
Maharachchikumbura	1	2014	2014	other
Mahoney	1	1969	1969	other
Mains	1	1949	1949	other
Makun	1	2007	2007	African
Manier	3	1972	1974	European
Marbach	1	2000	2000	European
Marley	1	2002	2002	other
Mason	1	1941	1941	European
Massee	8	1899	1910	European
Masuka	1	1999	1999	African
Matzer	1	1996	1996	European
Mayor	1	1951	1951	European
Mayorquin	1	2016	2016	other
Mbogne	1	2015	2015	African
Meeboon	1	2013	2013	other
Melendez-Howell	1	1965	1965	European
Mercado Sierra	1	1997	1997	European
Merli	1	1992	1992	European
Meswaet	1	2019	2019	African
Mibey	1	1997	1997	African
Millogo	1	2004	2004	African
Minter	1	1980	1980	European
Mohammed	1	1994	1994	European
Montagne	1	1845	1845	European
Montegut	1	1967	1967	European
Mordue	2	1980	1980	European
Moreau C	11	1949	1959	European
Morris	1	1990	1990	European
Mossebo	2	2002	2017	African
Motyka	1	1938	1938	other
Mueller E	1	1962	1962	European
Mueller J	1	1893	1893	European
Mulder	1	1982	1982	European
Nag Raj	2	1993	1995	other
Nicholson	1	2000	2000	European
Nicot	1	1955	1955	European
Nielsen	1	2010	2010	European
Nipa	1	2020	2020	other
Nirenberg	1	1998	1998	European
Nwokocha	1	2015	2015	African
Nyarko	1	2006	2006	African
Ocansey	1	2019	2019	African
Oehl	2	2011	2014	European
Ogundana	2	1979	1982	African
Ogunlana	1	1975	1975	African
Okafor	1	1965	1965	African
Okhuoya	1	2010	2010	African
Okigbo	1	2010	2010	African
Okoli	1	2007	2007	African
Olou	2	2019	2019	African
Omoifo	1	1996	1996	African
Ono	2	1979	2015	other
Osagualekhor	1	2005	2005	African
Osemwegie	7	2002	2014	African
Oso	4	1975	1977	African
Osuji	1	2013	2013	African
Ou	1	1972	1972	other
Ouoba	1	2015	2015	African
Oyetayo	1	2011	2011	African
Oyetunji	1	2007	2007	African
Paez de Badillo	1	1982	1982	other
Pagano	1	1995	1995	European
Palisot de Beauvois	2	1804	1807	European
Papierok	1	1982	1982	European
Paris	1	1902	1902	European
Pasqualetti	1	1999	1999	European
Patouillard	5	1889	1912	European
Paul	1	2015	2015	other
Pegler	9	1966	1992	European
Penney	2	2009	2012	European
Perreau	1	1983	1983	European
Persiani	2	1982	1987	European
Petch	2	1928	1939	other
Petersen	3	1975	2008	other
Peterson	1	2010	2010	other
Petrak	3	1947	1954	European
Piatek	5	2014	2018	European
Piening	1	1962	1962	European
Piepenbring	2	2000	2012	European
Pirozynski	2	1962	1965	European
Punithalingam	4	1969	1981	European
Raboin	1	2007	2007	European
Raciborski	1	1900	1900	European
Rambelli	6	1976	1987	European
Rammeloo	3	1978	1993	European
Rao	1	1975	1975	other
Raper	1	1952	1952	other
Reddy	1	2015	2015	other
Redhead	1	1968	1968	African
Reid	2	1975	1975	European
Resplandy	1	1954	1954	European
Richardson	1	1990	1990	European
Riviere	1	2007	2007	other
Roberts	2	2000	2001	European
Rodriguez	1	2002	2002	other
Rodriguez Justavino	1	2015	2015	other
Roger L	2	1951	1953	European
Roger ML	1	1936	1936	European
Romagnesi	1	1979	1979	European
Rossi	10	1978	2013	European
Ryvarden	1	2004	2004	European
Saccardo	1	1913	1913	European
Salisbury	1	1971	1971	European
Samson	10	1973	1989	European
Samuels	1	2012	2012	other
Sanginga	1	1999	1999	African
Sankaran	1	1991	1991	other
Sanon E	1	2014	2014	African
Sanon KB	3	1997	2009	African
Santamaria	1	2009	2009	European
Santesson	3	1952	1999	European
Sarr	1	2014	2014	African
Savary	1	1988	1988	European
Sawadogo	1	1990	1990	African
Scholz	1	1981	1981	European
Schreurs	1	1972	1972	European
Segretain	1	1959	1959	European
Seifert	1	1985	1985	European
Sere	1	2007	2007	African
Serusiaux	2	1984	2008	European
Sery	1	2016	2016	African
Shah	1	1994	1994	African
Shen	1	2001	2001	other
Sherwood	2	1977	1980	European
Sikirou	1	2015	2015	African
Simmons	2	2000	2007	other
Singer	7	1944	1948	European
Singh	2	1972	1976	African
Sivanesan	12	1970	1987	other
Smith	1	1956	1956	European
Spegazzini	1	1915	1915	other
Stadler	1	2010	2010	European
Staiger	1	1995	1995	European
Stchigel	1	2000	2000	European
Stevens	1	1983	1983	other
Steyaert	3	1949	1953	European
Stolk	1	1968	1968	European
Strong	1	1930	1930	other
Subramanian	1	1972	1972	other
Sutton	9	1963	1980	other
Swinscow	2	1975	1988	European
Sydow H	4	1904	1939	European
Talbot	2	1951	1956	European
Tam	1	2015	2015	other
Tchabi	3	2008	2009	African
Tehler	1	1986	1986	European
Thoen	2	1989	1989	European
Thomas MD	2	1985	1991	European
Thomas RJ	2	1987	1987	European
Thorold	1	1952	1952	European
Thouvenel	1	1980	1980	African
Tibell	1	1981	1981	European
Tkalcec	1	2010	2010	European
Tovide	1	2018	2018	African
Tuovila	1	2011	2011	European
Turnbull	1	1999	1999	European
Turner BC	1	1990	1990	other
Turner PD	1	1971	1971	European
Tuzet	2	1952	1957	European
Vainio	1	1901	1901	European
Valenzuela-Lopez	1	2018	2018	European
van de Putte	1	2009	2009	European
van der Aa	1	1983	1983	European
van der Westhuizen	1	1990	1990	other
van Rooij	1	2003	2003	European
Vandemeulebroucke	1	1999	1999	European
Vanie-Leabo	1	2017	2017	African
Vanky	4	1997	2011	European
Verbeken	3	1995	2010	European
Vezda	5	1973	1987	European
Viennot-Bourgin	9	1950	1959	European
Vincent	1	1988	1988	other
Voglmayr	2	2008	2009	European
von Arx	3	1965	1987	European
Wakefield AE	1	1990	1990	European
Wakefield EM	6	1912	1949	European
Walleyn	1	1994	1994	European
Waterhouse	1	1981	1981	European
Watling	1	1992	1992	European
Wendt	1	2017	2017	European
West	1	1938	1938	European
Whalley	1	1988	1988	European
Wickerham	1	1969	1969	other
Wilson	1	2000	2000	other
Wolf	1	1949	1949	European
Woudenberg	2	2013	2015	European
Wu	1	1995	1995	European
Wulff	1	2010	2010	European
Yamamoto	1	1996	1996	other
Yaninek	1	1996	1996	African
Yen	5	1974	1978	European
Yorou	12	2001	2014	African
Zambettakis	4	1951	1977	European
Zare	1	2001	2001	European
Zhao	1	2011	2011	other
Zida	1	2008	2008	African
Zoberi	3	1972	1979	African
Zucconi	6	1982	1993	European
total	864
