# Supplementary material for: Mapping mycological ignorance – checklists and diversity patterns of fungi known for West Africa
Source: IMA Fungus. 2020 Jul 7;11:13. doi: 10.1186/s43008-020-00034-y (PMC7341642; doi:10.1186/s43008-020-00034-y)
Supplement: Supplementary file 10 — Additional file 10. Numbers of species of fungi known for West Africa per taxon. [file 43008_2020_34_MOESM10_ESM.xlsx]

## Sheet: sp_x_taxon
taxon	species	species_perc	Benin	Benin_perc	Burkina Faso	Burkina Faso_perc	Gambia	Gambia_perc	Ghana	Ghana_perc	Guinea	Guinea_perc	Guinea-Bissau	Guinea-Bissau_perc	Ivory Coast	Ivory Coast_perc	Liberia	Liberia_perc	Mali	Mali_perc	Niger	Niger_perc	Nigeria	Nigeria_perc	Senegal	Senegal_perc	Sierra Leone	Sierra Leone_perc	Togo	Togo_perc	West Africa	West Africa_perc
Fungi and fungus-like	138054	100	432	100	131	100	118	100	1511	100	824	100	19	100	1146	100	159	100	103	100	85	100	1273	100	277	100	1595	100	517	100	4843	100
Fungi	135110	97.8675	420	97.22	128	97.71	96	81.36	1492	98.74	813	98.67	19	100	1135	99.04	110	69.18	101	98.06	84	98.82	1183	92.93	272	98.19	1540	96.55	513	99.23	4680	96.63
Ascomycota	83837	60.7277	99	22.92	57	43.51	79	66.95	994	65.78	554	67.23	19	100	750	65.45	68	42.77	62	60.19	37	43.53	627	49.25	131	47.29	1197	75.05	209	40.43	2989	61.72
Amphisphaeriales	1075	0.778681	1	0.23	0	0	2	1.69	18	1.19	8	0.97	0	0	12	1.05	2	1.26	0	0	1	1.18	8	0.63	2	0.72	9	0.56	3	0.58	38	0.78
Arthoniales	460	0.333203	12	2.78	0	0	2	1.69	0	0	9	1.09	0	0	27	2.36	3	1.89	0	0	0	0	8	0.63	2	0.72	13	0.82	0	0	65	1.34
Asterinales	1605	1.16259	2	0.46	0	0	0	0	53	3.51	5	0.61	0	0	4	0.35	0	0	0	0	0	0	0	0	1	0.36	33	2.07	7	1.35	73	1.51
Baeomycetales	97	0.0702624	0	0	0	0	0	0	0	0	0	0	0	0	0	0	0	0	0	0	0	0	0	0	0	0	2	0.13	0	0	2	0.04
Boliniales	48	0.034769	0	0	0	0	0	0	0	0	0	0	0	0	1	0.09	0	0	0	0	0	0	0	0	0	0	0	0	0	0	1	0.02
Botryosphaeriales	4239	3.07054	2	0.46	2	1.53	2	1.69	18	1.19	14	1.7	0	0	27	2.36	2	1.26	4	3.88	1	1.18	8	0.63	9	3.25	19	1.19	1	0.19	66	1.36
Caliciales	NA	NA	1	0.23	0	0	11	9.32	0	0	18	2.18	0	0	17	1.48	0	0	0	0	0	0	13	1.02	1	0.36	15	0.94	1	0.19	54	1.12
Calosphaeriales	82	0.059397	0	0	0	0	0	0	0	0	0	0	0	0	0	0	0	0	0	0	0	0	1	0.08	0	0	0	0	0	0	1	0.02
Candelariales	45	0.0325959	0	0	0	0	0	0	0	0	0	0	0	0	0	0	0	0	0	0	0	0	0	0	0	0	0	0	0	0	0	0
Capnodiales	749	0.542541	10	2.31	8	6.11	12	10.17	114	7.54	97	11.77	4	21.05	86	7.5	8	5.03	10	9.71	11	12.94	99	7.78	29	10.47	173	10.85	54	10.44	362	7.47
Chaetomellales	NA	NA	0	0	0	0	0	0	0	0	2	0.24	0	0	0	0	0	0	0	0	0	0	0	0	0	0	0	0	0	0	2	0.04
Chaetosphaeriales	517	0.374491	0	0	0	0	0	0	1	0.07	0	0	0	0	7	0.61	0	0	1	0.97	0	0	3	0.24	0	0	5	0.31	1	0.19	16	0.33
Chaetothyriales	612	0.443305	0	0	0	0	0	0	4	0.26	1	0.12	0	0	8	0.7	0	0	0	0	0	0	1	0.08	0	0	1	0.06	0	0	11	0.23
Conophorales	257	0.186159	0	0	0	0	0	0	0	0	0	0	0	0	0	0	0	0	0	0	0	0	0	0	0	0	0	0	0	0	0	0
Coronophorales	257	0.186159	0	0	0	0	0	0	4	0.26	0	0	0	0	0	0	0	0	0	0	0	0	0	0	0	0	1	0.06	0	0	5	0.1
Diaporthales	3373	2.44325	0	0	0	0	0	0	5	0.33	3	0.36	0	0	9	0.79	2	1.26	1	0.97	1	1.18	9	0.71	4	1.44	7	0.44	2	0.39	34	0.7
Dothideales	780	0.564996	0	0	0	0	0	0	0	0	0	0	0	0	4	0.35	0	0	0	0	0	0	0	0	0	0	1	0.06	1	0.19	6	0.12
Erysiphales	991	0.717835	2	0.46	0	0	0	0	13	0.86	7	0.85	0	0	6	0.52	1	0.63	0	0	1	1.18	7	0.55	11	3.97	10	0.63	5	0.97	33	0.68
Eurotiales	1364	0.988019	20	4.63	1	0.76	10	8.47	37	2.45	11	1.33	0	0	46	4.01	3	1.89	10	9.71	1	1.18	65	5.11	0	0	14	0.88	9	1.74	117	2.42
Geoglossales	110	0.079679	0	0	0	0	0	0	0	0	0	0	0	0	0	0	0	0	0	0	0	0	0	0	0	0	1	0.06	0	0	1	0.02
Glomerellales	496	0.35928	2	0.46	3	2.29	2	1.69	10	0.66	7	0.85	0	0	17	1.48	3	1.89	5	4.85	1	1.18	14	1.1	12	4.33	6	0.38	5	0.97	34	0.7
Helotiales	7410	5.36746	0	0	1	0.76	1	0.85	9	0.6	1	0.12	0	0	7	0.61	0	0	1	0.97	0	0	13	1.02	1	0.36	20	1.25	1	0.19	42	0.87
Hypocreales	4779	3.46169	23	5.32	9	6.87	11	9.32	133	8.8	29	3.52	2	10.53	63	5.5	12	7.55	9	8.74	7	8.24	46	3.61	9	3.25	73	4.58	17	3.29	257	5.31
Hysteriales	169	0.122416	0	0	0	0	0	0	3	0.2	0	0	0	0	0	0	0	0	0	0	0	0	0	0	0	0	0	0	0	0	3	0.06
Ascomycota_Incertae_sedis	NA	NA	3	0.69	3	2.29	1	0.85	138	9.13	39	4.73	0	0	64	5.58	3	1.89	3	2.91	1	1.18	51	4.01	7	2.53	189	11.85	18	3.48	347	7.16
Laboulbeniales	2325	1.68412	0	0	0	0	0	0	3	0.2	5	0.61	10	52.63	8	0.7	2	1.26	0	0	0	0	1	0.08	6	2.17	74	4.64	0	0	96	1.98
Lecanorales	3991	2.8909	2	0.46	0	0	4	3.39	11	0.73	95	11.53	0	0	95	8.29	2	1.26	1	0.97	0	0	33	2.59	0	0	19	1.19	8	1.55	178	3.68
Lecideales	494	0.357831	0	0	0	0	0	0	0	0	1	0.12	0	0	0	0	0	0	0	0	0	0	3	0.24	0	0	3	0.19	0	0	6	0.12
Lichinales	161	0.116621	0	0	0	0	0	0	0	0	2	0.24	0	0	15	1.31	0	0	0	0	0	0	5	0.39	0	0	0	0	0	0	20	0.41
Lulworthiales	58	0.0420125	0	0	0	0	0	0	0	0	0	0	0	0	0	0	3	1.89	0	0	0	0	0	0	0	0	0	0	0	0	3	0.06
Magnaporthales	277	0.200646	1	0.23	3	2.29	1	0.85	6	0.4	3	0.36	0	0	6	0.52	0	0	4	3.88	1	1.18	4	0.31	1	0.36	8	0.5	2	0.39	14	0.29
Melanosporales	159	0.115172	0	0	0	0	0	0	1	0.07	1	0.12	0	0	1	0.09	0	0	0	0	0	0	1	0.08	0	0	1	0.06	0	0	2	0.04
Meliolales	2509	1.8174	3	0.69	0	0	1	0.85	141	9.33	21	2.55	0	0	10	0.87	0	0	0	0	0	0	4	0.31	0	0	220	13.79	12	2.32	268	5.53
Microascales	813	0.5889	1	0.23	0	0	0	0	6	0.4	1	0.12	0	0	7	0.61	5	3.14	0	0	0	0	4	0.31	1	0.36	1	0.06	1	0.19	20	0.41
Microthyriales	872	0.631637	0	0	0	0	0	0	20	1.32	8	0.97	0	0	1	0.09	0	0	0	0	0	0	0	0	0	0	9	0.56	5	0.97	29	0.6
Monoblastiales	NA	NA	0	0	0	0	0	0	0	0	0	0	0	0	2	0.17	0	0	0	0	0	0	0	0	0	0	1	0.06	0	0	3	0.06
Muyocopronales	51	0.0369421	0	0	0	0	0	0	0	0	0	0	0	0	2	0.17	0	0	0	0	0	0	0	0	0	0	0	0	0	0	2	0.04
Mycocaliciales	68	0.0492561	0	0	0	0	0	0	1	0.07	0	0	0	0	0	0	0	0	0	0	0	0	0	0	0	0	0	0	0	0	1	0.02
Mycosphaerellales	6397	4.63369	0	0	0	0	0	0	0	0	0	0	0	0	0	0	0	0	0	0	0	0	0	0	0	0	0	0	0	0	0	0
Myriangiales	369	0.267287	0	0	0	0	0	0	4	0.26	2	0.24	0	0	9	0.79	1	0.63	0	0	0	0	1	0.08	0	0	4	0.25	0	0	16	0.33
Mytilinidiales	156	0.112999	0	0	0	0	0	0	0	0	0	0	0	0	1	0.09	0	0	0	0	0	0	0	0	0	0	0	0	0	0	1	0.02
Onygenales	411	0.29771	0	0	0	0	0	0	3	0.2	3	0.36	0	0	11	0.96	0	0	2	1.94	0	0	4	0.31	0	0	0	0	0	0	20	0.41
Ophiostomatales	354	0.256421	0	0	0	0	0	0	3	0.2	0	0	0	0	3	0.26	0	0	0	0	0	0	0	0	0	0	0	0	0	0	5	0.1
Orbiliales	406	0.294088	0	0	0	0	0	0	1	0.07	0	0	0	0	1	0.09	0	0	0	0	0	0	0	0	0	0	0	0	0	0	2	0.04
Ostropales	1358	0.983673	0	0	0	0	4	3.39	21	1.39	56	6.8	0	0	62	5.41	1	0.63	0	0	0	0	41	3.22	1	0.36	48	3.01	6	1.16	157	3.24
Parasympodiellales	NA	NA	0	0	0	0	0	0	0	0	0	0	0	0	0	0	0	0	0	0	0	0	1	0.08	0	0	0	0	0	0	1	0.02
Patellariales	134	0.0970635	0	0	0	0	0	0	2	0.13	1	0.12	0	0	1	0.09	0	0	0	0	0	0	0	0	0	0	1	0.06	0	0	2	0.04
Peltigerales	668	0.483869	0	0	0	0	0	0	2	0.13	4	0.49	0	0	6	0.52	0	0	0	0	0	0	3	0.24	0	0	2	0.13	1	0.19	12	0.25
Pertusariales	376	0.272357	0	0	0	0	0	0	1	0.07	1	0.12	0	0	1	0.09	0	0	0	0	0	0	1	0.08	0	0	1	0.06	0	0	2	0.04
Pezizales	2660	1.92678	2	0.46	0	0	0	0	6	0.4	1	0.12	0	0	1	0.09	1	0.63	0	0	0	0	9	0.71	1	0.36	6	0.38	4	0.77	21	0.43
Phomatosporales	81	0.0586727	0	0	0	0	0	0	0	0	2	0.24	0	0	1	0.09	0	0	0	0	0	0	0	0	0	0	1	0.06	0	0	3	0.06
Phyllachorales	1311	0.949628	0	0	0	0	0	0	24	1.59	17	2.06	0	0	3	0.26	0	0	0	0	1	1.18	8	0.63	1	0.36	27	1.69	2	0.39	38	0.78
Pleosporales	9410	6.81617	8	1.85	22	16.79	7	5.93	68	4.5	52	6.31	3	15.79	50	4.36	8	5.03	10	9.71	7	8.24	74	5.81	25	9.03	81	5.08	24	4.64	213	4.4
Pneumocystales	5	0.00362177	0	0	0	0	1	0.85	1	0.07	0	0	0	0	0	0	0	0	0	0	0	0	1	0.08	1	0.36	0	0	0	0	2	0.04
Pyrenulales	188	0.136179	0	0	0	0	0	0	0	0	0	0	0	0	0	0	0	0	0	0	0	0	4	0.31	0	0	11	0.69	0	0	13	0.27
Rhizocarpales	489	0.354209	0	0	0	0	0	0	0	0	1	0.12	0	0	0	0	0	0	0	0	0	0	0	0	0	0	0	0	0	0	1	0.02
Rhytismatales	769	0.557028	0	0	0	0	0	0	1	0.07	1	0.12	0	0	0	0	0	0	0	0	0	0	0	0	0	0	2	0.13	0	0	4	0.08
Saccharomycetales	1110	0.804033	0	0	1	0.76	0	0	7	0.46	0	0	0	0	3	0.26	3	1.89	0	0	0	0	8	0.63	0	0	2	0.13	0	0	18	0.37
Sordariales	1398	1.01265	0	0	1	0.76	1	0.85	9	0.6	2	0.24	0	0	11	0.96	1	0.63	0	0	0	0	20	1.57	2	0.72	6	0.38	0	0	44	0.91
Strigulales	67	0.0485317	0	0	0	0	1	0.85	6	0.4	10	1.21	0	0	9	0.79	0	0	0	0	0	0	8	0.63	0	0	1	0.06	1	0.19	18	0.37
Teloschistales	1007	0.729425	0	0	0	0	2	1.69	0	0	0	0	0	0	1	0.09	0	0	0	0	0	0	5	0.39	0	0	0	0	2	0.39	9	0.19
Torpedosporales	3	0.00217306	0	0	0	0	0	0	0	0	0	0	0	0	0	0	1	0.63	0	0	0	0	0	0	0	0	0	0	0	0	1	0.02
Trichosphaeriales	144	0.104307	0	0	0	0	0	0	0	0	0	0	0	0	0	0	0	0	0	0	0	0	0	0	0	0	0	0	0	0	0	0
Trypetheliales	148	0.107204	0	0	0	0	2	1.69	0	0	0	0	0	0	0	0	0	0	0	0	0	0	1	0.08	1	0.36	8	0.5	0	0	12	0.25
Tubeufiales	369	0.267287	0	0	0	0	0	0	4	0.26	1	0.12	0	0	1	0.09	0	0	0	0	0	0	0	0	0	0	2	0.13	0	0	6	0.12
Valsariales	35	0.0253524	0	0	0	0	0	0	0	0	0	0	0	0	1	0.09	0	0	0	0	0	0	0	0	0	0	1	0.06	0	0	2	0.04
Venturiales	545	0.394773	0	0	0	0	0	0	0	0	0	0	0	0	0	0	0	0	0	0	1	1.18	1	0.08	0	0	1	0.06	0	0	3	0.06
Vermiculariopsiellales	NA	NA	0	0	0	0	0	0	0	0	0	0	0	0	0	0	0	0	0	0	0	0	1	0.08	0	0	0	0	0	0	1	0.02
Verrucariales	364	0.263665	0	0	0	0	0	0	0	0	4	0.49	0	0	1	0.09	0	0	0	0	0	0	1	0.08	0	0	5	0.31	0	0	10	0.21
Wiesneriomycetales	NA	NA	0	0	0	0	0	0	0	0	0	0	0	0	0	0	0	0	0	0	0	0	1	0.08	0	0	0	0	0	0	1	0.02
Xylariales	2640	1.9123	4	0.93	3	2.29	1	0.85	81	5.36	6	0.73	0	0	21	1.83	1	0.63	1	0.97	2	2.35	31	2.44	3	1.08	58	3.64	16	3.09	136	2.81
Basidiomycota	48405	35.0624	248	57.41	67	51.15	12	10.17	481	31.83	257	31.19	0	0	346	30.19	39	24.53	32	31.07	47	55.29	513	40.3	136	49.1	331	20.75	303	58.61	1557	32.15
Agaricales	23225	16.8231	104	24.07	22	16.79	1	0.85	135	8.93	34	4.13	0	0	99	8.64	13	8.18	11	10.68	19	22.35	203	15.95	38	13.72	75	4.7	93	17.99	519	10.72
Agrostilbales	66	0.0478074	0	0	0	0	0	0	0	0	0	0	0	0	1	0.09	0	0	0	0	0	0	0	0	0	0	1	0.06	0	0	2	0.04
Atheliales	110	0.079679	1	0.23	0	0	1	0.85	1	0.07	0	0	0	0	1	0.09	0	0	0	0	0	0	1	0.08	1	0.36	1	0.06	0	0	1	0.02
Auriculariales	288	0.208614	2	0.46	0	0	0	0	6	0.4	1	0.12	0	0	4	0.35	0	0	0	0	0	0	8	0.63	2	0.72	4	0.25	5	0.97	13	0.27
Basidiomycota_Incertae_sedis	NA	NA	0	0	0	0	0	0	1	0.07	0	0	0	0	0	0	0	0	0	0	0	0	0	0	0	0	0	0	0	0	1	0.02
Boletales	2173	1.57402	14	3.24	6	4.58	1	0.85	9	0.6	16	1.94	0	0	23	2.01	11	6.92	0	0	0	0	4	0.31	19	6.86	7	0.44	33	6.38	71	1.47
Cantharellales	750	0.543266	10	2.31	3	2.29	1	0.85	9	0.6	3	0.36	0	0	6	0.52	0	0	1	0.97	0	0	7	0.55	3	1.08	3	0.19	5	0.97	22	0.45
Ceraceosorales	3	0.00217306	1	0.23	0	0	0	0	1	0.07	0	0	0	0	0	0	0	0	0	0	0	0	0	0	0	0	0	0	1	0.19	1	0.02
Corticiales	248	0.17964	0	0	0	0	0	0	0	0	1	0.12	0	0	2	0.17	1	0.63	0	0	0	0	1	0.08	0	0	2	0.13	0	0	3	0.06
Dacrymycetales	171	0.123865	0	0	0	0	1	0.85	2	0.13	0	0	0	0	0	0	0	0	0	0	0	0	2	0.16	0	0	2	0.13	0	0	2	0.04
Doassansiales	55	0.0398395	1	0.23	0	0	0	0	0	0	0	0	0	0	0	0	0	0	1	0.97	0	0	0	0	0	0	0	0	0	0	2	0.04
Entylomatales	273	0.197749	0	0	0	0	0	0	0	0	0	0	0	0	0	0	0	0	0	0	0	0	1	0.08	0	0	0	0	0	0	1	0.02
Exobasidiales	166	0.120243	1	0.23	1	0.76	0	0	2	0.13	1	0.12	0	0	0	0	0	0	1	0.97	2	2.35	1	0.08	1	0.36	1	0.06	0	0	4	0.08
Geastrales	115	0.0833007	2	0.46	0	0	0	0	7	0.46	0	0	0	0	0	0	0	0	1	0.97	0	0	11	0.86	0	0	1	0.06	1	0.19	11	0.23
Georgefischeriales	44	0.0318716	0	0	0	0	0	0	1	0.07	4	0.49	0	0	0	0	0	0	0	0	0	0	1	0.08	0	0	1	0.06	0	0	6	0.12
Gomphales	488	0.353485	2	0.46	0	0	0	0	1	0.07	1	0.12	0	0	2	0.17	1	0.63	0	0	0	0	2	0.16	0	0	0	0	1	0.19	7	0.14
Helicobasidiales	36	0.0260768	0	0	0	0	0	0	2	0.13	0	0	0	0	1	0.09	0	0	0	0	1	1.18	1	0.08	0	0	0	0	0	0	2	0.04
Hymenochaetales	1019	0.738117	11	2.55	2	1.53	0	0	17	1.13	5	0.61	0	0	3	0.26	1	0.63	1	0.97	1	1.18	13	1.02	6	2.17	15	0.94	8	1.55	45	0.93
Hysterangiales	145	0.105031	0	0	0	0	0	0	0	0	0	0	0	0	0	0	0	0	0	0	0	0	0	0	0	0	0	0	0	0	0	0
Lepidostromatales	5	0.00362177	1	0.23	0	0	0	0	0	0	0	0	0	0	0	0	0	0	0	0	0	0	0	0	0	0	0	0	0	0	1	0.02
Malasseziales	22	0.0159358	0	0	0	0	0	0	0	0	0	0	0	0	0	0	0	0	0	0	0	0	0	0	0	0	0	0	0	0	0	0
Microbotryales	164	0.118794	0	0	0	0	0	0	0	0	0	0	0	0	0	0	0	0	0	0	0	0	0	0	1	0.36	0	0	0	0	1	0.02
Phallales	172	0.124589	1	0.23	1	0.76	0	0	14	0.93	1	0.12	0	0	1	0.09	0	0	0	0	1	1.18	14	1.1	2	0.72	2	0.13	4	0.77	23	0.47
Polyporales	3553	2.57363	32	7.41	7	5.34	4	3.39	87	5.76	32	3.88	0	0	19	1.66	3	1.89	7	6.8	13	15.29	78	6.13	27	9.75	77	4.83	35	6.77	224	4.63
Pucciniales	8014	5.80497	5	1.16	1	0.76	1	0.85	144	9.53	97	11.77	0	0	122	10.65	1	0.63	2	1.94	4	4.71	124	9.74	5	1.81	98	6.14	17	3.29	332	6.86
Russulales	3137	2.2723	41	9.49	15	11.45	0	0	12	0.79	27	3.28	0	0	45	3.93	5	3.14	0	0	0	0	10	0.79	17	6.14	3	0.19	74	14.31	148	3.06
Sebacinales	93	0.0673649	0	0	0	0	0	0	0	0	0	0	0	0	0	0	0	0	0	0	0	0	0	0	0	0	1	0.06	0	0	1	0.02
Septobasidiales	244	0.176742	0	0	0	0	0	0	0	0	1	0.12	0	0	0	0	0	0	0	0	0	0	0	0	0	0	0	0	0	0	1	0.02
Sporidiobolales	91	0.0659162	0	0	0	0	0	0	0	0	0	0	0	0	0	0	0	0	0	0	0	0	2	0.16	0	0	0	0	0	0	2	0.04
Stereopsidales	17	0.012314	0	0	0	0	0	0	1	0.07	0	0	0	0	0	0	0	0	0	0	0	0	0	0	0	0	1	0.06	0	0	2	0.04
Thelephorales	356	0.25787	8	1.85	2	1.53	0	0	1	0.07	5	0.61	0	0	0	0	1	0.63	0	0	0	0	0	0	0	0	1	0.06	2	0.39	16	0.33
Tilletiales	236	0.170948	1	0.23	0	0	0	0	2	0.13	2	0.24	0	0	1	0.09	0	0	0	0	0	0	2	0.16	1	0.36	4	0.25	2	0.39	6	0.12
Trechisporales	114	0.0825764	0	0	0	0	0	0	2	0.13	0	0	0	0	0	0	0	0	0	0	0	0	1	0.08	0	0	1	0.06	0	0	3	0.06
Tremellales	435	0.315094	0	0	1	0.76	0	0	2	0.13	1	0.12	0	0	2	0.17	0	0	0	0	0	0	2	0.16	1	0.36	3	0.19	2	0.39	5	0.1
Trichosporonales	78	0.0564996	0	0	0	0	0	0	0	0	0	0	0	0	0	0	0	0	0	0	0	0	1	0.08	0	0	0	0	0	0	1	0.02
Urocystidales	313	0.226723	0	0	0	0	0	0	0	0	3	0.36	0	0	1	0.09	0	0	0	0	0	0	0	0	0	0	1	0.06	0	0	3	0.06
Ustilaginales	1088	0.788097	9	2.08	6	4.58	2	1.69	22	1.46	22	2.67	0	0	13	1.13	2	1.26	7	6.8	6	7.06	21	1.65	12	4.33	26	1.63	20	3.87	72	1.49
Blastocladiomycota	215	0.155736	0	0	4	3.05	0	0	1	0.07	0	0	0	0	0	0	1	0.63	0	0	0	0	4	0.31	0	0	3	0.19	0	0	6	0.12
Blastocladiales	215	0.155736	0	0	4	3.05	0	0	1	0.07	0	0	0	0	0	0	1	0.63	0	0	0	0	4	0.31	0	0	3	0.19	0	0	6	0.12
Chytridiomycota	1218	0.882263	0	0	0	0	0	0	1	0.07	0	0	0	0	0	0	0	0	0	0	0	0	0	0	0	0	0	0	0	0	1	0.02
Chytridiales	607	0.439683	0	0	0	0	0	0	1	0.07	0	0	0	0	0	0	0	0	0	0	0	0	0	0	0	0	0	0	0	0	1	0.02
Olpidiales	57	0.0412882	0	0	0	0	0	0	0	0	0	0	0	0	0	0	0	0	0	0	0	0	0	0	0	0	0	0	0	0	0	0
Glomeromycota	284	0.205717	70	16.2	0	0	4	3.39	0	0	0	0	0	0	30	2.62	0	0	5	4.85	0	0	23	1.81	4	1.44	0	0	0	0	90	1.86
Archaeosporales	14	0.010141	3	0.69	0	0	0	0	0	0	0	0	0	0	3	0.26	0	0	0	0	0	0	1	0.08	0	0	0	0	0	0	6	0.12
Diversisporales	138	0.0999609	38	8.8	0	0	0	0	0	0	0	0	0	0	13	1.13	0	0	1	0.97	0	0	11	0.86	0	0	0	0	0	0	46	0.95
Glomerales	121	0.0876469	28	6.48	0	0	4	3.39	0	0	0	0	0	0	14	1.22	0	0	3	2.91	0	0	10	0.79	4	1.44	0	0	0	0	36	0.74
Paraglomerales	9	0.00651919	1	0.23	0	0	0	0	0	0	0	0	0	0	0	0	0	0	1	0.97	0	0	1	0.08	0	0	0	0	0	0	2	0.04
Zygomycota	1366	0.989468	3	0.69	0	0	1	0.85	15	0.99	2	0.24	0	0	9	0.79	2	1.26	2	1.94	0	0	16	1.26	1	0.36	9	0.56	1	0.19	37	0.76
Entomophthorales	326	0.236139	1	0.23	0	0	0	0	0	0	0	0	0	0	0	0	0	0	0	0	0	0	0	0	0	0	4	0.25	0	0	5	0.1
Kickxellales	37	0.0268011	0	0	0	0	0	0	0	0	0	0	0	0	0	0	1	0.63	0	0	0	0	0	0	0	0	0	0	0	0	1	0.02
Mortierellales	122	0.0883712	0	0	0	0	0	0	0	0	0	0	0	0	1	0.09	0	0	0	0	0	0	0	0	0	0	0	0	0	0	1	0.02
Mucorales	287	0.20789	1	0.23	0	0	1	0.85	14	0.93	2	0.24	0	0	8	0.7	1	0.63	2	1.94	0	0	15	1.18	1	0.36	5	0.31	1	0.19	27	0.56
Zoopagales	221	0.160082	0	0	0	0	0	0	1	0.07	0	0	0	0	0	0	0	0	0	0	0	0	0	0	0	0	0	0	0	0	1	0.02
Zygomycota_Incertae_sedis	NA	NA	1	0.23	0	0	0	0	0	0	0	0	0	0	0	0	0	0	0	0	0	0	1	0.08	0	0	0	0	0	0	2	0.04
Cercozoa	48	0.034769	0	0	1	0.76	0	0	0	0	0	0	0	0	1	0.09	0	0	0	0	0	0	0	0	0	0	0	0	0	0	1	0.02
Plasmodiophorida	44	0.0318716	0	0	1	0.76	0	0	0	0	0	0	0	0	1	0.09	0	0	0	0	0	0	0	0	0	0	0	0	0	0	1	0.02
Choanozoa	96	0.069538	7	1.62	0	0	0	0	0	0	1	0.12	0	0	1	0.09	0	0	0	0	0	0	0	0	0	0	0	0	0	0	9	0.19
Eccrinida	96	0.069538	7	1.62	0	0	0	0	0	0	1	0.12	0	0	1	0.09	0	0	0	0	0	0	0	0	0	0	0	0	0	0	9	0.19
Mycetozoa	1184	0.857635	0	0	0	0	21	17.8	4	0.26	3	0.36	0	0	1	0.09	45	28.3	1	0.97	0	0	79	6.21	1	0.36	43	2.7	1	0.19	123	2.54
Dictyostelida	149	0.107929	0	0	0	0	0	0	0	0	0	0	0	0	0	0	0	0	0	0	0	0	0	0	0	0	0	0	0	0	0	0
Liceida	157	0.113724	0	0	0	0	0	0	1	0.07	1	0.12	0	0	0	0	3	1.89	0	0	0	0	5	0.39	0	0	2	0.13	0	0	6	0.12
Physarida	415	0.300607	0	0	0	0	3	2.54	0	0	1	0.12	0	0	0	0	12	7.55	1	0.97	0	0	23	1.81	0	0	13	0.82	1	0.19	34	0.7
Protostelida	32	0.0231793	0	0	0	0	0	0	0	0	0	0	0	0	0	0	1	0.63	0	0	0	0	1	0.08	0	0	2	0.13	0	0	2	0.04
Stemonitiida	217	0.157185	0	0	0	0	0	0	0	0	0	0	0	0	0	0	0	0	0	0	0	0	0	0	0	0	0	0	0	0	0	0
Trichiida	190	0.137627	0	0	0	0	7	5.93	0	0	1	0.12	0	0	0	0	10	6.29	0	0	0	0	19	1.49	0	0	13	0.82	0	0	28	0.58
Oomycota	1616	1.17056	5	1.16	2	1.53	1	0.85	14	0.93	7	0.85	0	0	8	0.7	4	2.52	1	0.97	1	1.18	11	0.86	3	1.08	12	0.75	3	0.58	28	0.58
Albuginales	64	0.0463587	1	0.23	0	0	0	0	1	0.07	0	0	0	0	2	0.17	0	0	0	0	0	0	0	0	0	0	2	0.13	0	0	4	0.08
Peronosporales	1131	0.819245	4	0.93	2	1.53	1	0.85	13	0.86	7	0.85	0	0	6	0.52	3	1.89	1	0.97	1	1.18	10	0.79	3	1.08	10	0.63	3	0.58	23	0.47
Saprolegniales	244	0.176742	0	0	0	0	0	0	0	0	0	0	0	0	0	0	1	0.63	0	0	0	0	1	0.08	0	0	0	0	0	0	1	0.02
