# Supplementary material for: Mapping mycological ignorance – checklists and diversity patterns of fungi known for West Africa
Source: IMA Fungus. 2020 Jul 7;11:13. doi: 10.1186/s43008-020-00034-y (PMC7341642; doi:10.1186/s43008-020-00034-y)
Supplement: Supplementary file 11 — Additional file 11. Numbers of species of fungi known for West Africa per genus. [file 43008_2020_34_MOESM11_ESM.xlsx]

## Sheet: sp_x_genus
	Genus	Number of species
1	Meliola	199
2	Pseudocercospora	107
3	Cercospora	99
4	Puccinia	99
5	Marasmius	81
6	Aspergillus	65
7	Aecidium	54
8	Russula	52
9	Entoloma	51
10	Laboulbenia	50
11	Asterina	48
12	Lactifluus	47
13	Uredo	43
14	Xylaria	37
15	Asteridiella	35
16	Uromyces	33
17	Passalora	32
18	Fusarium	31
19	Phyllachora	31
20	Phyllosticta	31
21	Porina	30
22	Colletotrichum	29
23	Physarum	28
24	Parmelia	27
25	Trametes	27
26	Penicillium	26
27	Amanita	25
28	Acaulospora	23
29	Alternaria	23
30	Sporisorium	23
31	Curvularia	22
32	Irenopsis	22
33	Agaricus	21
34	Ganoderma	20
35	Mycosphaerella	20
36	Pestalotiopsis	20
37	Sporidesmium	20
38	Termitomyces	20
39	Arthonia	18
40	Septoria	18
41	Strigula	18
42	Usnea	18
43	Helminthosporium	17
44	Lactarius	17
45	Lentinus	17
46	Lepiota	17
47	Opegrapha	17
48	Fellhanera	16
49	Glomus	16
50	Hemileia	16
51	Acremonium	15
52	Anthracocystis	15
53	Nectria	15
54	Ophiocordyceps	15
55	Polyporus	15
56	Talaromyces	15
57	Ustilago	15
58	Hexagonia	14
59	Zasmidium	14
60	Arcyria	13
61	Crinipellis	13
62	Elsinoe	13
63	Graphis	13
64	Parmotrema	13
65	Peltula	13
66	Tomentella	13
67	Corynespora	12
68	Dirinaria	12
69	Gymnopus	12
70	Tulostoma	12
71	Bacidia	11
72	Cordyceps	11
73	Hypoxylon	11
74	Mycena	11
75	Neurospora	11
76	Spiropes	11
77	Stigmatomyces	11
78	Bipolaris	10
79	Byssoloma	10
80	Cantharellus	10
81	Coenogonium	10
82	Geastrum	10
83	Lycoperdon	10
84	Periconia	10
85	Phakopsora	10
86	Pleurotus	10
87	Schiffnerula	10
88	Sphaerophragmium	10
89	Cladosporium	9
90	Didymella	9
91	Didymium	9
92	Leptosphaeria	9
93	Ocellularia	9
94	Phellinus	9
95	Physcia	9
96	Pyrenula	9
97	Pyxine	9
98	Stemonitis	9
99	Torrubiella	9
100	Trichoconis	9
101	Trichoderma	9
102	Amauroderma	8
103	Auricularia	8
104	Ellisembia	8
105	Gyrothrix	8
106	Leucocoprinus	8
107	Phoma	8
108	Podoscypha	8
109	Ravenelia	8
110	Zygosporium	8
111	Anaptychia	7
112	Collybia	7
113	Coniella	7
114	Coriolopsis	7
115	Cribraria	7
116	Dactylaria	7
117	Enterobryus	7
118	Gymnopilus	7
119	Hapalophragmium	7
120	Hirsutella	7
121	Lecanora	7
122	Marasmiellus	7
123	Mazosia	7
124	Phomopsis	7
125	Phytophthora	7
126	Polystictus	7
127	Pulveroboletus	7
128	Trichothelium	7
129	Akanthomyces	6
130	Aschersonia	6
131	Asterothyrium	6
132	Aulaxina	6
133	Balansia	6
134	Calopadia	6
135	Calvatia	6
136	Chroodiscus	6
137	Claviceps	6
138	Coprinopsis	6
139	Cyathus	6
140	Echinoplaca	6
141	Epicoccum	6
142	Eutypella	6
143	Favolaschia	6
144	Funneliformis	6
145	Lembosia	6
146	Mucor	6
147	Perenniporia	6
148	Perichaena	6
149	Periconiella	6
150	Phaeographina	6
151	Phlebopus	6
152	Pluteus	6
153	Psathyrella	6
154	Ramalina	6
155	Rhizophagus	6
156	Scutellospora	6
157	Stachybotrys	6
158	Stenella	6
159	Trichophyton	6
160	Xerocomus	6
161	Ascochyta	5
162	Balladyna	5
163	Boletus	5
164	Bulbothrix	5
165	Calenia	5
166	Calonectria	5
167	Candida	5
168	Cercosporella	5
169	Cerotelium	5
170	Chaetomium	5
171	Cochliobolus	5
172	Coelomomyces	5
173	Collema	5
174	Coprinellus	5
175	Coriolus	5
176	Diplodia	5
177	Erysiphe	5
178	Exserohilum	5
179	Favolus	5
180	Fibroidium	5
181	Fomes	5
182	Fuligo	5
183	Haematomma	5
184	Hemitrichia	5
185	Humicola	5
186	Hygrocybe	5
187	Irenina	5
188	Kretzschmaria	5
189	Metarhizium	5
190	Microsporum	5
191	Neocosmospora	5
192	Oidium	5
193	Panus	5
194	Pseudoidium	5
195	Pyricularia	5
196	Ramaria	5
197	Rhachomyces	5
198	Scleroderma	5
199	Sporopodium	5
200	Stereum	5
201	Vararia	5
202	Volvariella	5
203	Albugo	4
204	Annulohypoxylon	4
205	Aplosporella	4
206	Arthrinium	4
207	Asterinella	4
208	Bacidina	4
209	Bathelium	4
210	Bombyliospora	4
211	Botryodiplodia	4
212	Buellia	4
213	Chalciporus	4
214	Chlorophyllum	4
215	Circinotrichum	4
216	Cirsosia	4
217	Crepidotus	4
218	Cymatoderma	4
219	Dentiscutata	4
220	Diaporthe	4
221	Dictyoarthrinium	4
222	Dictyochaetopsis	4
223	Dinemasporium	4
224	Eriomycopsis	4
225	Exosporium	4
226	Funalia	4
227	Fuscoporia	4
228	Gibellula	4
229	Gigaspora	4
230	Gloeosporium	4
231	Glyphis	4
232	Graphium	4
233	Gyalideopsis	4
234	Hansfordiellopsis	4
235	Heppia	4
236	Isaria	4
237	Kionochaeta	4
238	Lecidea	4
239	Leucoagaricus	4
240	Leveillula	4
241	Lopadium	4
242	Macalpinomyces	4
243	Microporus	4
244	Micropsalliota	4
245	Panaeolus	4
246	Parodiella	4
247	Peltasteropsis	4
248	Pestalotia	4
249	Phaeographis	4
250	Phallus	4
251	Phylloporia	4
252	Podaxis	4
253	Polyblastidium	4
254	Pseudoparmelia	4
255	Pythium	4
256	Repetophragma	4
257	Rhizomyces	4
258	Rickia	4
259	Rigidoporus	4
260	Sarcinella	4
261	Schizothyrium	4
262	Scolecostigmina	4
263	Scytinostroma	4
264	Sporothrix	4
265	Stagonospora	4
266	Stemonitopsis	4
267	Tapellaria	4
268	Tremella	4
269	Trichothyrium	4
270	Afroboletus	3
271	Allographa	3
272	Alyxoria	3
273	Amazonia	3
274	Ambispora	3
275	Annellophora	3
276	Anthostomella	3
277	Archaeospora	3
278	Armillaria	3
279	Asterolibertia	3
280	Biscogniauxia	3
281	Boletellus	3
282	Botryosphaeria	3
283	Bovista	3
284	Canoparmelia	3
285	Chaetocalathus	3
286	Chaetopsina	3
287	Chionomyces	3
288	Chrysosporium	3
289	Circinella	3
290	Claroideoglomus	3
291	Clathrus	3
292	Clitocybe	3
293	Clitopilus	3
294	Coccocarpia	3
295	Coltricia	3
296	Colus	3
297	Conidiosporomyces	3
298	Cookeina	3
299	Corallomycetella	3
300	Craterellus	3
301	Craterium	3
302	Cryptothecia	3
303	Cunninghamella	3
304	Dactuliophora	3
305	Diachea	3
306	Dicyma	3
307	Diderma	3
308	Dimerium	3
309	Diorchidium	3
310	Dothiorella	3
311	Endophragmiella	3
312	Epibryon	3
313	Fouragea	3
314	Gliomastix	3
315	Glomerella	3
316	Golovinomyces	3
317	Graphina	3
318	Guignardia	3
319	Gyroporus	3
320	Hansfordiella	3
321	Haplotrichum	3
322	Hemibeltrania	3
323	Hydropus	3
324	Hymenagaricus	3
325	Hypholoma	3
326	Hypocrella	3
327	Inonotus	3
328	Jamesdicksonia	3
329	Lacellina	3
330	Laxitextum	3
331	Lenzites	3
332	Lichtheimia	3
333	Linocarpon	3
334	Macrophoma	3
335	Melanconium	3
336	Microascus	3
337	Micropeltis	3
338	Mutinus	3
339	Mycosyrinx	3
340	Nodulisporium	3
341	Paecilomyces	3
342	Penzigomyces	3
343	Peziza	3
344	Phylloblastia	3
345	Phylloporus	3
346	Phyllostictina	3
347	Pisolithus	3
348	Pithomyces	3
349	Plectomyriangium	3
350	Podosordaria	3
351	Podosphaera	3
352	Pseudopithomyces	3
353	Psilocybe	3
354	Psorotheciopsis	3
355	Pterula	3
356	Pucciniosira	3
357	Pycnoporus	3
358	Pyramidospora	3
359	Pyrenastrum	3
360	Pyrenochaeta	3
361	Ramulispora	3
362	Relicina	3
363	Rhizopus	3
364	Sarocladium	3
365	Spegazzinia	3
366	Stemphylium	3
367	Stigmina	3
368	Symphytocarpus	3
369	Thermomyces	3
370	Tilletia	3
371	Torula	3
372	Tropicoporus	3
373	Truncospora	3
374	Tubosaeta	3
375	Uraecium	3
376	Verrucaria	3
377	Verticillium	3
378	Vizella	3
379	Xanthoparmelia	3
380	Xenidiocercus	3
381	Xerotus	3
382	Zwackhia	3
383	Absidia	2
384	Acanthonitschkea	2
385	Acrodictys	2
386	Acrostalagmus	2
387	Aderkomyces	2
388	Agrocybe	2
389	Amandinea	2
390	Ampullifera	2
391	Amylosporus	2
392	Anisomeridium	2
393	Anthracothecium	2
394	Aphanoascus	2
395	Appendiculella	2
396	Arthrobotrys	2
397	Asterostomella	2
398	Auerswaldia	2
399	Badimia	2
400	Bapalmuia	2
401	Beltrania	2
402	Beltraniella	2
403	Bilimbia	2
404	Bjerkandera	2
405	Boeremia	2
406	Bolbitius	2
407	Botryosporium	2
408	Brasilicia	2
409	Byssolecania	2
410	Ceratiomyxa	2
411	Ceratocystis	2
412	Ceratosporella	2
413	Cerebella	2
414	Cerrena	2
415	Chaetothyrium	2
416	Chitonomyces	2
417	Choanephora	2
418	Cicadomyces	2
419	Cintractia	2
420	Clonostachys	2
421	Coleosporium	2
422	Collaria	2
423	Comatricha	2
424	Coniothyrium	2
425	Conocybe	2
426	Coprinus	2
427	Cortinarius	2
428	Cosmospora	2
429	Crossopsora	2
430	Cryptandromyces	2
431	Crypthonia	2
432	Cylindrocarpon	2
433	Cylindrocephalum	2
434	Davidiella	2
435	Deconica	2
436	Deflexula	2
437	Deightoniella	2
438	Dendrodochium	2
439	Dendryphion	2
440	Denticularia	2
441	Diatrypella	2
442	Dichotomopilus	2
443	Didymostilbe	2
444	Dimerina	2
445	Dimeromyces	2
446	Dimorphomyces	2
447	Dioicomyces	2
448	Dipodascus	2
449	Diversispora	2
450	Domingoella	2
451	Drechslera	2
452	Duportella	2
453	Encoelia	2
454	Endocalyx	2
455	Endophyllum	2
456	Englerula	2
457	Entonaema	2
458	Epichloe	2
459	Eutypa	2
460	Filoboletus	2
461	Flabellospora	2
462	Flammulina	2
463	Fracchiaea	2
464	Globisporangium	2
465	Goplana	2
466	Grammothele	2
467	Graphiola	2
468	Gyalectidium	2
469	Gyrodon	2
470	Hermatomyces	2
471	Heterocephalum	2
472	Heterodermia	2
473	Heterostelium	2
474	Hirneola	2
475	Hohenbuehelia	2
476	Hormodendrum	2
477	Hydnum	2
478	Hygrophoropsis	2
479	Hymenostilbe	2
480	Hysterostomella	2
481	Idriella	2
482	Inocybe	2
483	Junewangia	2
484	Kordyana	2
485	Kuehneola	2
486	Lacellinopsis	2
487	Lachnocladium	2
488	Laetiporus	2
489	Lasioloma	2
490	Laurera	2
491	Lecanicillium	2
492	Leptogium	2
493	Leucocintractia	2
494	Linhartia	2
495	Lomachashaka	2
496	Lycogala	2
497	Lysurus	2
498	Macrocybe	2
499	Macrolepiota	2
500	Macronectria	2
501	Macrophomina	2
502	Malmidea	2
503	Megasporoporia	2
504	Melanographium	2
505	Melanospora	2
506	Melanotheca	2
507	Menisporopsis	2
508	Metatrichia	2
509	Microcera	2
510	Microdochium	2
511	Micropeltella	2
512	Microporellus	2
513	Minimidochium	2
514	Moelleriella	2
515	Muyocopron	2
516	Mycovellosiella	2
517	Naucoria	2
518	Nematostigma	2
519	Neozygites	2
520	Nigroporus	2
521	Nigrospora	2
522	Ophiobolus	2
523	Paraglomus	2
524	Parasola	2
525	Parenglerula	2
526	Peroneutypa	2
527	Peyritschiella	2
528	Phaeoclavulina	2
529	Phaeodothis	2
530	Phaeolus	2
531	Phillipsia	2
532	Phomatospora	2
533	Phragmidiella	2
534	Phyllogyalidea	2
535	Physma	2
536	Plasmopara	2
537	Pneumocystis	2
538	Podosporium	2
539	Porphyrellus	2
540	Prillieuxina	2
541	Pseudoacrodictys	2
542	Pseudoperonospora	2
543	Pseudopestalotiopsis	2
544	Purpureocillium	2
545	Pyrenopolyporus	2
546	Pyrrhoderma	2
547	Racocetra	2
548	Ranadivia	2
549	Retiboletus	2
550	Rhodotorula	2
551	Rosellinia	2
552	Saprochaete	2
553	Schizophyllum	2
554	Sclerotium	2
555	Segestria	2
556	Septoglomus	2
557	Setameliola	2
558	Setulipes	2
559	Sorataea	2
560	Spermosporella	2
561	Sphaeronaema	2
562	Sphaerulina	2
563	Spiloma	2
564	Stagonosporopsis	2
565	Steccherinum	2
566	Stenocarpella	2
567	Stereopsis	2
568	Stigmochora	2
569	Stilbella	2
570	Stilbocrea	2
571	Stilbum	2
572	Sympodiophora	2
573	Teratosperma	2
574	Testicularia	2
575	Tetrapyrgos	2
576	Thamnomyces	2
577	Thelephora	2
578	Thelotrema	2
579	Tolyposporella	2
580	Triadelphia	2
581	Trichaptum	2
582	Tricharia	2
583	Trichobotrys	2
584	Trichoscypha	2
585	Trogia	2
586	Trypethelium	2
587	Tylopilus	2
588	Unguiculella	2
589	Uredopeltis	2
590	Ustilaginoidea	2
591	Valsaria	2
592	Volvopluteus	2
593	Xanthagaricus	2
594	Xepicula	2
595	Xylosphaera	2
596	Ypsilospora	2
597	Zanclospora	2
598	Abortiporus	1
599	Acanthostoma	1
600	Acarocybe	1
601	Acaulium	1
602	Achrotelium	1
603	Acladium	1
604	Acremoniella	1
605	Acremoniula	1
606	Acrophialophora	1
607	Acrostaurus	1
608	Actinocladium	1
609	Afrocantharellus	1
610	Afrocastellanoa	1
611	Albifimbria	1
612	Albonectria	1
613	Allophoma	1
614	Allothyriopsis	1
615	Amaurodon	1
616	Ambrosiella	1
617	Amniculicola	1
618	Ampelomyces	1
619	Amphisphaerella	1
620	Amphisphaeria	1
621	Anhellia	1
622	Annellodochium	1
623	Annellolacinia	1
624	Anteaglonium	1
625	Antennospora	1
626	Anthostoma	1
627	Anthracoidea	1
628	Anthracophyllum	1
629	Antrodia	1
630	Aphanocladium	1
631	Apioperdon	1
632	Apiosordaria	1
633	Apiospora	1
634	Aplanocalenia	1
635	Arachniotus	1
636	Aristastoma	1
637	Arrhenia	1
638	Ascochytopsis	1
639	Asperisporium	1
640	Aspidella	1
641	Asproinocybe	1
642	Asteromella	1
643	Asterostomopsis	1
644	Asterostomula	1
645	Asterostroma	1
646	Astrochapsa	1
647	Athelia	1
648	Atheniella	1
649	Atractilina	1
650	Autoicomyces	1
651	Autophagomyces	1
652	Bactrodesmium	1
653	Bagliettoa	1
654	Balansiopsis	1
655	Balladynella	1
656	Balladynopsis	1
657	Bartalinia	1
658	Barubria	1
659	Batkoa	1
660	Beauveria	1
661	Bellulicauda	1
662	Beltraniopsis	1
663	Beniowskia	1
664	Berkleasmium	1
665	Bidenticula	1
666	Bionectria	1
667	Bispora	1
668	Bisporella	1
669	Bitunicostilbe	1
670	Blakeslea	1
671	Boidinia	1
672	Bordea	1
673	Botrytis	1
674	Bovetia	1
675	Brachysporiella	1
676	Brevistachys	1
677	Brigantiaea	1
678	Brobdingnagia	1
679	Brooksia	1
680	Broomeia	1
681	Brunneiapiospora	1
682	Brunneosphaerella	1
683	Bulgaria	1
684	Bullatina	1
685	Cadophora	1
686	Calloriopsis	1
687	Calocera	1
688	Caloplaca	1
689	Calostilbe	1
690	Calothyriella	1
691	Camarops	1
692	Camillea	1
693	Campanella	1
694	Campylospora	1
695	Capnodium	1
696	Catenulocercospora	1
697	Catillaria	1
698	Cephaliophora	1
699	Cephalosporium	1
700	Cephalotrichum	1
701	Ceraceosorus	1
702	Ceratophoma	1
703	Ceratosphaeria	1
704	Cercosporidium	1
705	Ceriporia	1
706	Ceriporiopsis	1
707	Cestodella	1
708	Cetraspora	1
709	Chaconia	1
710	Chaenothecopsis	1
711	Chaetomidium	1
712	Chalastospora	1
713	Chevalieropsis	1
714	Chiodecton	1
715	Chondrostereum	1
716	Chrysomphalina	1
717	Chrysothrix	1
718	Cicinnobella	1
719	Ciliochorella	1
720	Cladonia	1
721	Cladosporiella	1
722	Clarohilum	1
723	Clasterosporium	1
724	Clathroconium	1
725	Clathroporina	1
726	Clavaria	1
727	Clavariopsis	1
728	Claviradulomyces	1
729	Clavulina	1
730	Clypeolella	1
731	Clypeolum	1
732	Clypeosphaerella	1
733	Coccomyces	1
734	Coccospora	1
735	Coccostroma	1
736	Colletogloeum	1
737	Colospora	1
738	Compsosporiella	1
739	Coniocarpon	1
740	Coniothyriella	1
741	Conoideocrella	1
742	Constricta	1
743	Cordierites	1
744	Corticium	1
745	Coryneum	1
746	Craspedodidymum	1
747	Cratiria	1
748	Cristelloporia	1
749	Cronartium	1
750	Cryptococcus	1
751	Cryptomarasmius	1
752	Cryptotrichosporon	1
753	Cryptovalsa	1
754	Cyberlindnera	1
755	Cyclographina	1
756	Cylindrophora	1
757	Cylindrosporium	1
758	Cyphella	1
759	Cystobasidium	1
760	Cystoderma	1
761	Cystolepiota	1
762	Cytosphaera	1
763	Cytospora	1
764	Dacryopinax	1
765	Daedalea	1
766	Daldinia	1
767	Daloala	1
768	Deightonia	1
769	Delortia	1
770	Dendryphiosphaera	1
771	Desmidiospora	1
772	Diacanthodes	1
773	Diatrype	1
774	Dichomitus	1
775	Dictydiaethalium	1
776	Dictydium	1
777	Dictyoarthrinopsis	1
778	Dictyoasterina	1
779	Dictyochaeta	1
780	Dictyocheirospora	1
781	Dictyonella	1
782	Dictyonia	1
783	Dictyophora	1
784	Dictyosporium	1
785	Diedickea	1
786	Dietelia	1
787	Dimeriella	1
788	Dimerosporiella	1
789	Dimidiographa	1
790	Diplocarpon	1
791	Diplotomma	1
792	Dirina	1
793	Discella	1
794	Disciseda	1
795	Distocercospora	1
796	Distocercosporaster	1
797	Distomycovellosiella	1
798	Distoseptispora	1
799	Dolichousnea	1
800	Doliomyces	1
801	Dominikia	1
802	Donkioporia	1
803	Dothidella	1
804	Dussiella	1
805	Dyplolabia	1
806	Earliella	1
807	Eballistra	1
808	Echidnodes	1
809	Echinochaete	1
810	Echinostelium	1
811	Effetia	1
812	Eichleriella	1
813	Elateraecium	1
814	Ellisiopsis	1
815	Ellismarsporium	1
816	Enarthromyces	1
817	Endophylloides	1
818	Enerthenema	1
819	Enerthidium	1
820	Englerulella	1
821	Engyodontium	1
822	Enteridium	1
823	Entomophaga	1
824	Entosordaria	1
825	Entrophospora	1
826	Entyloma	1
827	Ephelis	1
828	Epithele	1
829	Eremothecella	1
830	Eremothecium	1
831	Eriocercospora	1
832	Erythricium	1
833	Eudarluca	1
834	Eugeniella	1
835	Eumitria	1
836	Exidia	1
837	Falciformispora	1
838	Fasciatispora	1
839	Fenestella	1
840	Fibroporia	1
841	Flagellospora	1
842	Flavodon	1
843	Flavoparmelia	1
844	Fomitiporella	1
845	Fomitiporia	1
846	Fomitopsis	1
847	Fulvia	1
848	Fulvifomes	1
849	Fuscutata	1
850	Fusicladium	1
851	Fusicolla	1
852	Gaeumannomyces	1
853	Galerella	1
854	Gelopellis	1
855	Geminago	1
856	Geopyxis	1
857	Geosmithia	1
858	Gerronema	1
859	Gibbera	1
860	Gibberella	1
861	Gliocladiopsis	1
862	Gloeocercospora	1
863	Gloeodontia	1
864	Gloeoheppia	1
865	Gloeopeniophorella	1
866	Gloeophyllum	1
867	Gloeoporus	1
868	Gnomoniella	1
869	Gonatophragmium	1
870	Gongronella	1
871	Grallomyces	1
872	Graphiopsis	1
873	Guedea	1
874	Guepinia	1
875	Gyalolechia	1
876	Gymnoascopsis	1
877	Gymnoascus	1
878	Hafellia	1
879	Hainesia	1
880	Haiyanga	1
881	Halbaniella	1
882	Halosphaeriopsis	1
883	Hamaspora	1
884	Hamigera	1
885	Hanseniaspora	1
886	Haplographium	1
887	Harknessia	1
888	Harposporium	1
889	Harzia	1
890	Hebeloma	1
891	Helicobasidium	1
892	Helicoma	1
893	Helicominopsis	1
894	Helicomyces	1
895	Helicoubisia	1
896	Hemicorynespora	1
897	Hemigrapha	1
898	Hemimycena	1
899	Hericium	1
900	Herpotrichia	1
901	Heteropera	1
902	Heterosporium	1
903	Hiospira	1
904	Histoplasma	1
905	Hortaea	1
906	Humaria	1
907	Huntiella	1
908	Hyaloderma	1
909	Hyalopus	1
910	Hyalosphaera	1
911	Hydea	1
912	Hydrophilomyces	1
913	Hymenochaete	1
914	Hymenopellis	1
915	Hymenoscyphus	1
916	Hymenula	1
917	Hyperphyscia	1
918	Hyphodiscosia	1
919	Hypocreopsis	1
920	Hysterium	1
921	Hysterobrevium	1
922	Idiocercus	1
923	Ileodictyon	1
924	Ilyonectria	1
925	Imleria	1
926	Infundibulicybe	1
927	Intercalarispora	1
928	Irpex	1
929	Itajahya	1
930	Ithyphallus	1
931	Julella	1
932	Juxtiphoma	1
933	Kalchbrennera	1
934	Kernkampella	1
935	Kiflimonium	1
936	Kiliophora	1
937	Kochiella	1
938	Koordersiella	1
939	Kweilingia	1
940	Kylindria	1
941	Lactocollybia	1
942	Lamproderma	1
943	Langdonia	1
944	Langermannia	1
945	Lasiobertia	1
946	Lasiodiplodia	1
947	Latorua	1
948	Lecanactis	1
949	Lecanographa	1
950	Leiosphaerella	1
951	Leiotrametes	1
952	Lembosiella	1
953	Lepista	1
954	Leptographium	1
955	Leptoporus	1
956	Leptosphaerulina	1
957	Letrouitia	1
958	Leucodermia	1
959	Leucopaxillus	1
960	Licea	1
961	Lignosus	1
962	Linderina	1
963	Lindtneria	1
964	Loflammia	1
965	Lunulospora	1
966	Lycogalopsis	1
967	Lyophyllum	1
968	Lyromma	1
969	Macbrideola	1
970	Macrovalsaria	1
971	Madurella	1
972	Massaria	1
973	Massarina	1
974	Masseeella	1
975	Matsusporium	1
976	Medicopsis	1
977	Megacollybia	1
978	Megalocystidium	1
979	Megalodochium	1
980	Mehtamyces	1
981	Melampsora	1
982	Melanconiopsis	1
983	Melanocarpus	1
984	Melanomma	1
985	Melanophyllum	1
986	Meliolina	1
987	Meliolinella	1
988	Melioliphila	1
989	Melomastia	1
990	Meripilus	1
991	Merulius	1
992	Mesniera	1
993	Metacordyceps	1
994	Metapochonia	1
995	Metasphaeria	1
996	Metraria	1
997	Metulocladosporiella	1
998	Microbotryum	1
999	Microcyclus	1
1000	Microdothella	1
1001	Microidium	1
1002	Microphyma	1
1003	Microsphaeropsis	1
1004	Microthecium	1
1005	Microthyriella	1
1006	Miladina	1
1007	Miyoshiella	1
1008	Moesziomyces	1
1009	Monascus	1
1010	Monilia	1
1011	Monilochaetes	1
1012	Monodictys	1
1013	Monoicomyces	1
1014	Mononema	1
1015	Montagnula	1
1016	Morganella	1
1017	Mortierella	1
1018	Mucronella	1
1019	Musicillium	1
1020	Mycoamaranthus	1
1021	Mycogala	1
1022	Mycogone	1
1023	Mycoleptodiscus	1
1024	Mycomedusa	1
1025	Myriangium	1
1026	Myriogenospora	1
1027	Naemacyclus	1
1028	Naemosphaera	1
1029	Nakataea	1
1030	Nalanthamala	1
1031	Nanoscypha	1
1032	Narasimhania	1
1033	Navisporus	1
1034	Nemania	1
1035	Neocordana	1
1036	Neodeightonia	1
1037	Neofusicoccum	1
1038	Neohelicosporium	1
1039	Neolentinus	1
1040	Neomelanconium	1
1041	Neonothopanus	1
1042	Neopestalotiopsis	1
1043	Neopodoconis	1
1044	Neoscytalidium	1
1045	Newinia	1
1046	Nigrocornus	1
1047	Nigrofomes	1
1048	Nigrograna	1
1049	Nitschkia	1
1050	Nothopassalora	1
1051	Nummularia	1
1052	Oceanitis	1
1053	Ochroconis	1
1054	Ochrolechia	1
1055	Odontiopsis	1
1056	Oehlia	1
1057	Oidiodendron	1
1058	Olivea	1
1059	Omphalia	1
1060	Oothecium	1
1061	Oothyrium	1
1062	Ophiodothella	1
1063	Ophiodothis	1
1064	Ormomyces	1
1065	Orphanocoela	1
1066	Ostropella	1
1067	Oudemansiella	1
1068	Ovatospora	1
1069	Ovulariopsis	1
1070	Oxydothis	1
1071	Padixonia	1
1072	Palaeocephala	1
1073	Palawania	1
1074	Panaeolina	1
1075	Panellus	1
1076	Paraboeremia	1
1077	Paracercosporidium	1
1078	Paradiacheopsis	1
1079	Paradiplodiella	1
1080	Paramyrothecium	1
1081	Parapeltella	1
1082	Parapericoniella	1
1083	Paraphaeosphaeria	1
1084	Paraphyton	1
1085	Parasterina	1
1086	Parasympodiella	1
1087	Parmelinella	1
1088	Parmelinopsis	1
1089	Parmulariopsella	1
1090	Peethambara	1
1091	Peltasterella	1
1092	Peltosphaeria	1
1093	Penicilliopsis	1
1094	Peniophora	1
1095	Penzigia	1
1096	Pericladium	1
1097	Perisporiopsis	1
1098	Peroneutypella	1
1099	Peronosclerospora	1
1100	Peronospora	1
1101	Pezolepis	1
1102	Phaeobotryosphaeria	1
1103	Phaeobotrys	1
1104	Phaeocytostroma	1
1105	Phaeodaedalea	1
1106	Phaeodimeriella	1
1107	Phaeodomus	1
1108	Phaeofabraea	1
1109	Phaeoisaria	1
1110	Phaeophragmeriella	1
1111	Phaeosaccardinula	1
1112	Phaeoseptoria	1
1113	Phaeosolenia	1
1114	Phaeosphaeria	1
1115	Phaeosporis	1
1116	Phaeostigme	1
1117	Phaeotrichoconis	1
1118	Phanerochaete	1
1119	Phaulomyces	1
1120	Phellorinia	1
1121	Phialocephala	1
1122	Phialophora	1
1123	Phialostele	1
1124	Phialotubus	1
1125	Phlebiopsis	1
1126	Pholiota	1
1127	Phomopsioides	1
1128	Phragmopyxis	1
1129	Phragmosporangium	1
1130	Phycomyces	1
1131	Phyllactinia	1
1132	Phylleutypa	1
1133	Phylliscum	1
1134	Phyllogaster	1
1135	Phyllophiale	1
1136	Phyllopsora	1
1137	Physalacria	1
1138	Physalospora	1
1139	Physarella	1
1140	Physoderma	1
1141	Physopella	1
1142	Phytopythium	1
1143	Pichia	1
1144	Pilatoporus	1
1145	Pilidium	1
1146	Pilocratera	1
1147	Piloporia	1
1148	Pirozynskiella	1
1149	Placodium	1
1150	Planticonsortium	1
1151	Pleiochaeta	1
1152	Pleurocybella	1
1153	Pleurodesmospora	1
1154	Pleurophragmium	1
1155	Pleurostoma	1
1156	Podoconis	1
1157	Podoconium	1
1158	Podonectria	1
1159	Polyblastiopsis	1
1160	Polycephalomyces	1
1161	Polymeridium	1
1162	Polymyxa	1
1163	Polynema	1
1164	Polyrhizon	1
1165	Poria	1
1166	Porodisculus	1
1167	Porophoromyces	1
1168	Propolidium	1
1169	Prospodium	1
1170	Protubera	1
1171	Pseudobeltrania	1
1172	Pseudocercosporella	1
1173	Pseudofavolus	1
1174	Pseudogibellula	1
1175	Pseudogymnopilus	1
1176	Pseudogyrodon	1
1177	Pseudonitschkia	1
1178	Pseudopyrenula	1
1179	Pseudorobillarda	1
1180	Pseudosagedia	1
1181	Pseudosperma	1
1182	Pseudothielavia	1
1183	Pseudothis	1
1184	Psiloglonium	1
1185	Psoroglaena	1
1186	Ptychogaster	1
1187	Pulchroboletus	1
1188	Pulchromyces	1
1189	Puttemansia	1
1190	Pyrenocollema	1
1191	Pyrenotrichum	1
1192	Pyriculariopsis	1
1193	Racoleus	1
1194	Ramularia	1
1195	Redeckera	1
1196	Remotididymella	1
1197	Resinicium	1
1198	Resupinatus	1
1199	Reticularia	1
1200	Rhabdospora	1
1201	Rhamphospora	1
1202	Rhexoacrodictys	1
1203	Rhinocladiella	1
1204	Rhinotrichum	1
1205	Rhizoctonia	1
1206	Rhizoglomus	1
1207	Rhizomucor	1
1208	Rhizopogon	1
1209	Rhodocollybia	1
1210	Rhodophana	1
1211	Rhodotarzetta	1
1212	Rhopalostroma	1
1213	Rhopographina	1
1214	Rhytidenglerula	1
1215	Rhytidhysteron	1
1216	Riddlea	1
1217	Roesleria	1
1218	Rogergoosiella	1
1219	Rolueckia	1
1220	Rosisphaerella	1
1221	Saccharomyces	1
1222	Saccharomycodes	1
1223	Sammeyersia	1
1224	Sarcographa	1
1225	Sarcopodium	1
1226	Sarcosoma	1
1227	Sarcoxylon	1
1228	Saturnispora	1
1229	Schistophoron	1
1230	Schizostoma	1
1231	Schizothyrella	1
1232	Schizoxylon	1
1233	Schulzeria	1
1234	Sclerographiopsis	1
1235	Sclerographium	1
1236	Sclerospora	1
1237	Sclerotinia	1
1238	Scolecopeltidium	1
1239	Scopulariopsis	1
1240	Scorias	1
1241	Scutellinia	1
1242	Scutopeltis	1
1243	Sebacina	1
1244	Secoliga	1
1245	Selenophoma	1
1246	Senegalosporites	1
1247	Sepedonium	1
1248	Septobasidium	1
1249	Septonema	1
1250	Septoriella	1
1251	Septotrapelia	1
1252	Serpula	1
1253	Seynesia	1
1254	Sidera	1
1255	Sieverdingia	1
1256	Simplicillium	1
1257	Skierka	1
1258	Solicorynespora	1
1259	Spadicoides	1
1260	Speiropsis	1
1261	Sphacelia	1
1262	Sphaceloma	1
1263	Sphaerellopsis	1
1264	Sphaerobolus	1
1265	Sphaeromma	1
1266	Sphenorchidium	1
1267	Spinulosphaeria	1
1268	Spinulospora	1
1269	Sporhelminthium	1
1270	Sporidesmiella	1
1271	Sporoschisma	1
1272	Sporotrichum	1
1273	Stachylidium	1
1274	Stagonopsis	1
1275	Staurophallus	1
1276	Stecchericium	1
1277	Stellarangia	1
1278	Stenospora	1
1279	Stilbohypoxylon	1
1280	Stilbospora	1
1281	Stollia	1
1282	Stomiopeltis	1
1283	Striaticonidium	1
1284	Striodiplodia	1
1285	Strobilomyces	1
1286	Strossmayeria	1
1287	Stylobates	1
1288	Subplenodomus	1
1289	Subulicystidium	1
1290	Suillus	1
1291	Sulzbacheromyces	1
1292	Synalissa	1
1293	Syncephalastrum	1
1294	Syncephalis	1
1295	Synchytrium	1
1296	Syngliocladium	1
1297	Taeniolina	1
1298	Talekpea	1
1299	Teichospora	1
1300	Teichosporella	1
1301	Teratomyces	1
1302	Terriera	1
1303	Tetracladium	1
1304	Tetrameronycha	1
1305	Tetraploa	1
1306	Tetraposporium	1
1307	Theissenia	1
1308	Thelenella	1
1309	Thelonectria	1
1310	Thelopsis	1
1311	Thielaviopsis	1
1312	Thozetella	1
1313	Thyridaria	1
1314	Tinctoporellus	1
1315	Titaeopsis	1
1316	Tolyposporium	1
1317	Tomenticola	1
1318	Torpedospora	1
1319	Torulomyces	1
1320	Toxosporiopsis	1
1321	Trachysphaera	1
1322	Tranzscheliella	1
1323	Trechispora	1
1324	Trematosphaeria	1
1325	Tremotylium	1
1326	Tretopileus	1
1327	Triangularia	1
1328	Triceromyces	1
1329	Trichasterina	1
1330	Trichia	1
1331	Trichocintractia	1
1332	Trichoglossum	1
1333	Tricholoma	1
1334	Tricholomopsis	1
1335	Trichothecium	1
1336	Trichothyrina	1
1337	Trimmatostroma	1
1338	Tripospermum	1
1339	Triscelophorus	1
1340	Tryblidiella	1
1341	Tubaria	1
1342	Tuberculina	1
1343	Tubifera	1
1344	Tylophoron	1
1345	Uredinopsis	1
1346	Uwemyces	1
1347	Valsa	1
1348	Vanderbylia	1
1349	Vanderystiella	1
1350	Veloporphyrellus	1
1351	Venustampulla	1
1352	Vermiculariopsiella	1
1353	Vermispora	1
1354	Verruculina	1
1355	Verticicladium	1
1356	Viennotia	1
1357	Virgaria	1
1358	Virgariella	1
1359	Virgatospora	1
1360	Wallrothiella	1
1361	Wentiomyces	1
1362	Wiesneriomyces	1
1363	Wirthiotrema	1
1364	Wuestneia	1
1365	Xenoacremonium	1
1366	Xepiculopsis	1
1367	Xeromphalina	1
1368	Xylodon	1
1369	Zodiomyces	1
1370	Zoophthora	1
1371	Zopfiella	1
