# Supplementary material for: Mapping mycological ignorance – checklists and diversity patterns of fungi known for West Africa
Source: IMA Fungus. 2020 Jul 7;11:13. doi: 10.1186/s43008-020-00034-y (PMC7341642; doi:10.1186/s43008-020-00034-y)
Supplement: Supplementary file 12 — Additional file 12. Numbers of records per fungal species known for West Africa. [file 43008_2020_34_MOESM12_ESM.xlsx]

## Sheet: records_x_species
Fungal species	n records
Rhizoctonia solani	194
Athelia rolfsii	167
Lasiodiplodia theobromae	125
Colletotrichum gloeosporioides	93
Pleurotus tuber-regium	66
Lentinus squarrosulus	61
Termitomyces striatus	60
Fusarium fujikuroi	58
Curvularia lunata	54
Ganoderma lucidum	54
Schizophyllum commune	54
Macrophomina phaseolina	52
Neocosmospora solani	48
Aspergillus flavus	47
Nigrospora oryzae	47
Aspergillus niger	46
Armillaria mellea	45
Moesziomyces bullatus	44
Volvariella volvacea	43
Zygosporium oscheoides	42
Puccinia substriata	41
Catenulocercospora fusimaculans	40
Cercospora canescens	40
Lactifluus gymnocarpus	40
Corynespora cassiicola	38
Rigidoporus microporus	38
Termitomyces microcarpus	38
Termitomyces robustus	38
Colletotrichum graminicola	37
Colletotrichum truncatum	37
Meliola bicornis	36
Paramyrothecium roridum	36
Choanephora cucurbitarum	35
Irenopsis coronata	35
Cercospora sorghi	34
Sclerospora graminicola	34
Termitomyces clypeatus	33
Uromyces setariae-italicae	33
Daldinia eschscholtzii	32
Exserohilum turcicum	32
Fusarium oxysporum	32
Sporisorium sorghi	32
Bipolaris oryzae	31
Cintractia limitata	31
Meliola capensis	31
Epicoccum sorghinum	30
Periconia byssoides	30
Termitomyces le-testui	30
Passalora manihotis	29
Macrocybe lobayensis	28
Pyricularia grisea	28
Pyrrhoderma noxium	28
Curvularia eragrostidis	27
Marasmiellus scandens	27
Mycosphaerella berkeleyi	27
Uwemyces elaeidis	27
Phytophthora palmivora	26
Puccinia versicolor	26
Calvatia cyathiformis	25
Leveillula taurica	25
Termitomyces schimperi	25
Phlebopus sudanicus	24
Pycnoporus sanguineus	24
Scleroderma dictyosporum	24
Auricularia auricula-judae	23
Bipolaris maydis	23
Cochliobolus geniculatus	23
Corallomycetella repens	23
Curvularia pallescens	23
Fusarium pallidoroseum	23
Irenopsis aciculosa	23
Meliola voacangae	23
Termitomyces fuliginosus	23
Anthracocystis ehrenbergii	22
Cercospora arachidicola	22
Lactifluus gymnocarpoides	22
Mycosphaerella henningsii	22
Pseudocercospora abelmoschi	22
Conidiosporomyces ayresii	21
Marasmius crinis-equi	21
Meliola psychotriae	21
Puccinia agrophila	21
Sporisorium reilianum	21
Stagonosporopsis cucurbitacearum	21
Chlorophyllum molybdites	20
Cintractia axicola	20
Cookeina sulcipes	20
Penicillium citrinum	20
Pestalotiopsis palmarum	20
Rhizopus stolonifer	20
Agaricus goossensiae	19
Auricularia cornea	19
Cantharellus congolensis	19
Ceratocystis paradoxa	19
Colletotrichum coccodes	19
Pseudocercospora contraria	19
Scleroderma verrucosum	19
Aspergillus fumigatus	18
Lentinus velutinus	18
Melanographium cookei	18
Meliola albiziae	18
Phakopsora desmium	18
Phyllachora setariicola	18
Sporisorium andropogonis-tectorum	18
Stenocarpella macrospora	18
Microporus xanthopus	17
Phellinus gilvus	17
Zygosporium gibbum	17
Amanita crassiconus	16
Cercospora erythrinae	16
Cercospora volkameriae	16
Coriolopsis occidentalis	16
Epicoccum andropogonis	16
Ganoderma colossus	16
Mycosphaerella coffeicola	16
Neonothopanus hygrophanus	16
Podaxis pistillaris	16
Pseudocercospora stizolobii	16
Rhytidhysteron rufulum	16
Russula congoana	16
Scolecostigmina mangiferae	16
Spiropes dorycarpus	16
Tubosaeta brunneosetosa	16
Acremonium zonatum	15
Alternaria brassicicola	15
Earliella scabrosa	15
Lactifluus luteopus	15
Meliola elaeidis	15
Meliola stizolobii	15
Musicillium theobromae	15
Phytophthora nicotianae	15
Psathyrella atroumbonata	15
Pyricularia oryzae	15
Trachysphaera fructigena	15
Trametes polyzona	15
Ustilaginoidea virens	15
Volvariella esculenta	15
Xepiculopsis graminea	15
Xylaria polymorpha	15
Alternaria macrospora	14
Amanita masasiensis	14
Cercospora physalidis	14
Cercospora ricinella	14
Cercospora sesami	14
Curvularia cymbopogonis	14
Graphiola phoenicis	14
Hemileia scholzii	14
Irenopsis moelleriana	14
Lactarius baliophaeus	14
Meliola aethiops	14
Phylleutypa dioscoreae	14
Puccinia polysora	14
Rhizophagus intraradices	14
Sporidesmium tropicale	14
Termitomyces mammiformis	14
Termitomyces medius	14
Trametes leonina	14
Tremella fuciformis	14
Afrocantharellus platyphyllus	13
Amanita rubescens	13
Amanita subviscosa	13
Auricularia delicata	13
Cercospora chevalieri	13
Lactarius melanogalus	13
Lactarius saponaceus	13
Lactarius tenellus	13
Lactifluus edulis	13
Lactifluus flammans	13
Lactifluus foetens	13
Marasmiellus inoderma	13
Meliola microspora	13
Meliola panici	13
Meliola simillima	13
Mycosphaerella musicola	13
Neoscytalidium dimidiatum	13
Nothopassalora personata	13
Periconia lateralis	13
Pestalotiopsis mangiferae	13
Phyllachora paspalicola	13
Phyllachora pennisetina	13
Psathyrella tuberculata	13
Pseudopithomyces chartarum	13
Pseudopithomyces maydicus	13
Puccinia sorghi	13
Rhizophagus aggregatus	13
Trametes hirta	13
Botrytis cinerea	12
Cantharellus floridulus	12
Cercospora carbonacea	12
Funneliformis mosseae	12
Fusarium incarnatum	12
Ganoderma applanatum	12
Inonotus pachyphloeus	12
Lentinus villosus	12
Lysurus corallocephalus	12
Mycosphaerella cruenta	12
Periconia minutissima	12
Phallus indusiatus	12
Pseudocercospora fijiensis	12
Pseudogibellula formicarum	12
Puccinia erythraeensis	12
Ramulispora sorghi	12
Russula discopus	12
Sporisorium schweinfurthianum	12
Stachylidium bicolor	12
Syngliocladium acridiorum var. acridiorum	12
Termitomyces globulus	12
Zygosporium echinosporum	12
Aecidium bomolense	11
Alternaria dauci	11
Asteridiella glabra	11
Cercospora malayensis	11
Claviceps fusiformis	11
Cyathus limbatus	11
Exserohilum rostratum	11
Fusarium neocosmosporiellum	11
Kretzschmaria deusta	11
Kretzschmaria zonata	11
Lactifluus densifolius	11
Nectria pseudotrichia	11
Neocordana musae	11
Passalora bataticola	11
Pseudocercospora bradburyae	11
Pseudocercospora timorensis	11
Pseudoperonospora cubensis	11
Pseudopestalotiopsis theae	11
Puccinia heterospora	11
Puccinia lateritia	11
Russula annulata	11
Sporidesmium vagum	11
Sporisorium cruentum	11
Syncephalastrum racemosum	11
Trichoderma viride	11
Uromyces appendiculatus	11
Volvopluteus earlei	11
Zasmidium canavaliae	11
Zygosporium masonii	11
Agaricus subsaharianus	10
Amanita strobilaceovolvata	10
Amanita xanthogala	10
Ampullifera foliicola	10
Aspergillus versicolor	10
Asteridiella combreti	10
Asteridiella cyclopoda	10
Asteridiella entebbeensis	10
Beauveria bassiana	10
Cercospora kikuchii	10
Cercospora nicotianae	10
Cercospora tridacis-procumbentis	10
Colletotrichum gossypii	10
Curvularia trifolii	10
Dipodascus geotrichum	10
Erythricium salmonicolor	10
Hexagonia tenuis	10
Lactarius miniatescens	10
Marasmius arborescens	10
Meliola clerodendri	10
Meliola jasminicola	10
Meliola mauritiae	10
Neurospora sitophila	10
Pestalotiopsis guepinii	10
Phyllachora leucospila	10
Pseudocercospora griseola	10
Pseudocercospora helleri	10
Puccinia cynodontis	10
Ramulispora sorghicola	10
Ravenelia zygiae	10
Russula oleifera	10
Scolecostigmina palmivora	10
Spiropes penicillium	10
Sporisorium andropogonis	10
Trametes palisotii	10
Uredo cajani	10
Uromyces tenuicutis	10
Ustilago maydis	10
Afroboletus costatisporus	9
Afroboletus luteolus	9
Agrocybe broadwayi	9
Albonectria rigidiuscula	9
Ascochyta sorghi	9
Aspergillus ochraceus	9
Aspergillus terreus	9
Cantharellus pseudofriesii	9
Cercospora annulata	9
Cercospora apii	9
Cercospora beticola	9
Cercospora bidentis	9
Cercospora duddiae	9
Cercospora zinniae	9
Cladosporium herbarum	9
Coltricia cinnamomea	9
Coprinopsis africana	9
Corynespora torulosa	9
Crinipellis glaucospora	9
Davidiella spilota	9
Diplocarpon rosae	9
Dirinaria aegialita	9
Domingoella asterinarum	9
Endocalyx melanoxanthus	9
Exosporium stilbaceum	9
Fulvia fulva	9
Fusarium roseum	9
Fuscoporia senex	9
Harzia palmara	9
Hypoxylon rubiginosum	9
Lactarius afroscrobiculatus	9
Marasmius haediniformis	9
Melanographium citri	9
Meliola clavulata	9
Meliola clerodendricola	9
Meliola teramni	9
Meliola togoensis	9
Micropeltis ugandae	9
Mycosphaerella gossypina	9
Mycovellosiella bellynckii	9
Penzigomyces parvus	9
Pestalotiopsis disseminata	9
Phallus aurantiacus	9
Phallus rubicundus	9
Phyllachora ischaemi	9
Phyllachora sphaerosperma	9
Pseudocercospora phyllanthi	9
Puccinia batatas	9
Russula cellulata	9
Spegazzinia tessarthra	9
Sporisorium scitamineum	9
Stachybotrys parvisporus	9
Trametes meyenii	9
Wallrothiella subiculosa	9
Xerocomus subspinulosus	9
Aecidium phyllanthi	8
Agaricus trisulphuratus	8
Alternaria longissima	8
Anthracocystis ischaemoides	8
Arcyria cinerea	8
Arrhenia auriscalpium	8
Aspergillus candidus	8
Aspergillus tamarii	8
Asterina manihotis	8
Brevistachys subsimplex	8
Ceratiomyxa fruticulosa	8
Cercospora capsici	8
Cerotelium corchori	8
Chaetocalathus niduliformis	8
Claviceps africana	8
Curvularia ravenelii	8
Dendryphion vinosum	8
Diachea leucopoda	8
Favolus tenuiculus	8
Fibroidium abelmoschi	8
Geastrum saccatum	8
Gloeocercospora sorghi	8
Gymnopus stenophyllus	8
Itajahya rosea	8
Lactifluus inversus	8
Lycogala epidendrum	8
Meliola caesalpiniae	8
Meliola cissampeli	8
Meliola coffeae	8
Meliola fagarae	8
Meliola geniculata	8
Meliola malacotricha	8
Meliola paulliniae	8
Metulocladosporiella musae	8
Nigrocornus scleroticus	8
Peronospora favargeri	8
Pestalotiopsis aquatica	8
Pestalotiopsis versicolor	8
Phyllachora afra	8
Phyllachora contigua	8
Phyllachora pterocarpi	8
Phyllosticta batatas	8
Phyllosticta dioscoreae	8
Physoderma maydis	8
Pseudopithomyces sacchari	8
Psorotheciopsis patellarioides	8
Puccinia fragosoana	8
Puccinia ignava	8
Puccinia kraussiana	8
Rhizophagus fasciculatus	8
Schizothyrium rufulum	8
Spegazzinia deightonii	8
Sphaerobolus stellatus	8
Uredo longaensis	8
Uromyces clignyi	8
Uromyces decoratus	8
Ustilago microchloae	8
Zasmidium musigenum	8
Zygosporium minus	8
Acrodictys elaeidicola	7
Aecidium crassocephali	7
Agaricus volvatulus	7
Alternaria porri	7
Alternaria zinniae	7
Amanita craseoderma	7
Aspergillus parasiticus	7
Aspergillus ustus	7
Asteridiella hansfordii	7
Asteridiella terminaliae	7
Asterothyrium microsporum	7
Bipolaris cynodontis	7
Bipolaris sorokiniana	7
Cantharellus rufopunctatus	7
Ceratocystis fimbriata	7
Cercospora digitariae	7
Cercospora guineensis	7
Claroideoglomus etunicatum	7
Clathrus camerunensis	7
Clypeosphaerella calotropidis	7
Colletotrichum coffeanum	7
Colletotrichum sublineola	7
Conidiosporomyces echinospermus	7
Coprinellus disseminatus	7
Coprinopsis atramentaria	7
Crinipellis dusenii	7
Crinipellis minutula	7
Dacryopinax spathularia	7
Dactuliophora elongata	7
Dicyma ovalispora	7
Ellisembia leonensis	7
Elsinoe fawcettii	7
Endophyllum cassiae	7
Fuligo septica	7
Funalia funalis	7
Funneliformis constrictus	7
Fusarium xylarioides	7
Ganoderma australe	7
Gigaspora gigantea	7
Gloeosporium musarum	7
Glomus clavisporum	7
Glomus sinuosum	7
Helminthosporium albiziae	7
Hymenagaricus alphitochrous	7
Lactarius kabansus	7
Lactifluus medusae	7
Lactifluus pseudogymnocarpus	7
Lentinus arcularius	7
Lignosus sacer	7
Macrolepiota procera	7
Marasmius bekolacongoli	7
Marasmius neosessilis	7
Meliola brillantaisiae	7
Meliola diospyri	7
Meliola mitragynicola	7
Meliola reflexa	7
Meliola tamarindi	7
Micropeltis cassipoureae	7
Micropsalliota campestroides	7
Neocosmospora ipomoeae	7
Neopodoconis ampullacea	7
Paecilomyces variotii	7
Panus conchatus	7
Parodiella hedysari	7
Passalora cajani	7
Passalora capsicicola	7
Passalora vaginae	7
Penicillium digitatum	7
Perichaena depressa	7
Periconia atropurpurea	7
Periconia sacchari	7
Phaeocytostroma sacchari	7
Phaeodothis winteri	7
Phakopsora pachyrhizi	7
Phyllachora minutissima	7
Pisolithus arhizus	7
Pleurophragmium capense	7
Podoconis anacardii	7
Podoscypha involuta	7
Puccinia oahuensis	7
Puccinia purpurea	7
Puccinia rottboelliae	7
Puccinia rufipes	7
Puccinia zorniae	7
Pucciniosira mitragynae	7
Pyrrhoderma lamaoense	7
Rhopalostroma angolense	7
Russula liberiensis	7
Spiropes guareicola	7
Spiropes helleri	7
Spiropes palmetto	7
Sporidesmium macrurum	7
Sporidesmium uvariicola	7
Sporisorium chudaei	7
Stachybotrys kampalensis	7
Stachybotrys theobromae	7
Stemonitopsis gracilis	7
Stigmochora deightonii	7
Tetraploa aristata	7
Tilletia barclayana	7
Trametes cingulata	7
Uromyces commelinae	7
Ustilago syntherismae	7
Xylaria feejeensis	7
Acaulospora scrobiculata	6
Acrodictys balladynae	6
Aecidium flavidum	6
Aecidium hibisci-surattensis	6
Afrocastellanoa ivoryana	6
Akanthomyces gracilis	6
Alternaria crassa	6
Alternaria cucumerina	6
Alternaria ricini	6
Amanita hemibapha	6
Amanita loosei	6
Annellolacinia dinemasporioides	6
Annellophora africana	6
Annulohypoxylon annulatum	6
Anthracocystis anadelphiae	6
Apiospora camptospora	6
Armillaria heimii	6
Arthrinium arundinis	6
Aspergillus sydowii	6
Aspergillus wentii	6
Asteridiella naucleae	6
Asteridiella sarcocephali	6
Asteridiella tetracerae	6
Asteridiella ugandensis	6
Asterothyrium octomerum	6
Atractilina parasitica	6
Auricularia nigricans	6
Balladyna leonensis	6
Beltrania africana	6
Beniowskia sphaeroidea	6
Bipolaris heveae	6
Bipolaris sacchari	6
Botryosphaeria plicatula	6
Brachysporiella gayana	6
Calopadia fusca	6
Cercospora brassicicola	6
Cercospora tageticola	6
Cerotelium fici	6
Chroodiscus mirificus	6
Claviceps pallida	6
Clonostachys rosea	6
Corynespora calicioidea	6
Crinipellis pseudostipitaria	6
Curvularia deightonii	6
Curvularia fallax	6
Cyathus poeppigii	6
Dietelia codiaei	6
Dirinaria picta	6
Eballistra oryzae	6
Epichloe cinerea	6
Eudarluca australis	6
Flavodon flavus	6
Fusarium equiseti	6
Fusarium lolii	6
Gaeumannomyces graminis	6
Ganoderma curtisii	6
Golovinomyces cichoracearum	6
Grallomyces portoricensis	6
Haplotrichum croceum	6
Helminthosporium cantareirense	6
Hemileia deightonii	6
Hemitrichia serpula	6
Hermatomyces sphaericus	6
Hexagonia crinigera	6
Hexagonia discopoda	6
Inonotus tabacinus	6
Irenopsis colicola	6
Irenopsis guianensis	6
Irenopsis mikaniae	6
Jamesdicksonia dactylidis	6
Lactifluus annulatoangustifolius	6
Lactifluus denigricans	6
Lactifluus emergens	6
Lactifluus pelliculatus	6
Lactifluus pumilus	6
Lactifluus sudanicus	6
Lactifluus volemoides	6
Leiotrametes menziesii	6
Lentinus sajor-caju	6
Leucocintractia scleriae	6
Macalpinomyces elymandrae	6
Marasmius corrugatiformis	6
Marasmius grandisetulosus	6
Marasmius haematocephalus	6
Marasmius heinemannianus	6
Marasmius lilacinoalbus	6
Mazosia rotula	6
Meliola baphiae-nitidae	6
Meliola dracaenicola	6
Meliola loranthi	6
Meliola newbouldiae	6
Meliola setariae	6
Meliola teke	6
Meliola trifurcata	6
Metarhizium flavoviride	6
Micropeltella minima	6
Microporus incomptus	6
Mutinus bambusinus	6
Parapeltella maitlandii	6
Passalora gliricidiasis	6
Penicillium chrysogenum	6
Pestalotiopsis angusta	6
Phakopsora apoda	6
Phyllachora afzeliae	6
Physarum cinereum	6
Physarum pusillum	6
Plasmopara viticola	6
Pleurotus cystidiosus	6
Podoscypha bolleana	6
Polyporus perula	6
Porina tetracerae	6
Pseudocercospora fuligena	6
Pseudocercospora pulviniformis	6
Pseudocercospora trematicola	6
Pseudocercospora triumfettigena	6
Puccinia digitariae-velutinae	6
Pucciniosira anthocleistae	6
Pycnoporus cinnabarinus	6
Pyrenula mamillana	6
Rhizophagus clarus	6
Russula compressa	6
Schiffnerula solani	6
Sclerotinia ricini	6
Skierka congensis	6
Spiropes melanoplaca	6
Stemonitis fusca	6
Stemonitis splendens	6
Strigula smaragdula	6
Termitomyces eurrhizus	6
Tomenticola trematis	6
Trametes marianna	6
Tricharia vainioi	6
Uromyces mucunae	6
Usnea africana	6
Ustilago dactylocteniophila	6
Xylaria hypoxylon	6
Ypsilospora africana	6
Acaulospora colombiana	5
Acaulospora morrowiae	5
Acaulospora spinosa	5
Acremoniula sarcinellae	5
Acrostalagmus annulatus	5
Acrostalagmus luteoalbus	5
Aecidium garckeanum	5
Agaricus bulbillosus	5
Albugo ipomoeae-panduratae	5
Alternaria alternata	5
Amazonia psychotriae	5
Arcyria denudata	5
Aspergillus amstelodami	5
Aspergillus awamori	5
Aspergillus chevalieri	5
Aspergillus glaucus	5
Aspergillus violaceus	5
Asteridiella ekebergiae	5
Asteridiella phyllanthi	5
Asterina alchorneae	5
Asterina clasterosporium	5
Asterina concinna	5
Asterina scruposa	5
Asterothyrium pittieri	5
Balansia oryzae-sativae	5
Bionectria ochroleuca	5
Biscogniauxia capnodes	5
Bovista pusilla	5
Brunneiapiospora deightonii	5
Calenia depressa	5
Calocera cornea	5
Calopadia foliicola	5
Campylospora chaetocladia	5
Cephaliophora tropica	5
Cercospora deightonii	5
Cercospora gerberae	5
Cercospora hydrangeae	5
Cercospora pinnulicola	5
Cercosporella dioscoreophylli	5
Cetraspora pellucida	5
Chevalieropsis ctenotricha	5
Cladosporium cladosporioides	5
Clarohilum henningsii	5
Coenogonium subluteum	5
Colletotrichum falcatum	5
Colletotrichum lindemuthianum	5
Colletotrichum nigrum	5
Cookeina tricholoma	5
Cordyceps amoene-rosea	5
Cordyceps fumosorosea	5
Crinipellis atrovinosa	5
Cryptococcus neoformans	5
Curvularia oryzae	5
Curvularia senegalensis	5
Didymella glomerata	5
Ellisembia bambusicola	5
Englerula leonensis	5
Eriocercospora balladynae	5
Eriomycopsis flagellata	5
Fellhanera rhaphidophylli	5
Fomes fulvellus	5
Funalia floccosa	5
Fusarium graminearum	5
Geastrum pulverulentus	5
Geastrum velutinum	5
Gliomastix luzulae	5
Gyrodon intermedius	5
Gyrothrix hughesii	5
Hansfordiella asterinearum	5
Hansfordiellopsis lichenicola	5
Hemileia mussaendae	5
Hemileia scitula	5
Hemileia vastatrix	5
Hemitrichia calyculata	5
Hygrocybe firma	5
Hygrophoropsis mangenotii	5
Hypholoma murinacea	5
Irenina trematis	5
Irenopsis acridocarpicola	5
Irenopsis chandleri	5
Junewangia obliqua	5
Kretzschmaria cetrarioides	5
Lacellina graminicola	5
Lacellinopsis sacchari	5
Lactifluus longipes	5
Lactifluus nonpiscis	5
Langermannia wahlbergii	5
Lenzites betulinus	5
Leptosphaeria australiensis	5
Leucoagaricus goossensiae	5
Leucocoprinus cretaceus	5
Lichtheimia corymbifera	5
Lycoperdon pratense	5
Malmidea granifera	5
Marasmius ferruginoides	5
Marasmius rotula	5
Marasmius sierraleonis	5
Mazosia phyllosema	5
Meliola alstoniae	5
Meliola berliniae	5
Meliola carapae	5
Meliola carpolobiicola	5
Meliola cissi	5
Meliola deinbolliae	5
Meliola dioscoreicola	5
Meliola dissotidis	5
Meliola hugoniae	5
Meliola jasmini	5
Meliola khayae	5
Meliola koniaensis	5
Meliola linacearum	5
Meliola rizalensis	5
Meliola scabriseta	5
Meliola sesami	5
Meliola sterculiae	5
Meliolinella elaeidis	5
Microsphaeropsis glumarum	5
Mycosyrinx microspora	5
Naucoria conicopapillata	5
Nectria dealbata	5
Nodulisporium acervatum	5
Olivea scitula	5
Ophiocordyceps unilateralis	5
Paraglomus occultum	5
Parasola plicatilis	5
Parasola setulosa	5
Parmotrema tinctorum	5
Passalora janseana	5
Penicillium italicum	5
Penzigomyces flagellatus	5
Perisporiopsis lophirae	5
Peronosclerospora sorghi	5
Phaeoisaria clematidis	5
Phellinus yucatanensis	5
Phragmidiella africana	5
Phyllachora neurophila	5
Pilatoporus ostreiformis	5
Pithomyces africanus	5
Podosordaria nigripes	5
Podosphaera euphorbiae-hirtae	5
Podosporium deightonii	5
Porina epiphylla	5
Pseudocercospora angolensis	5
Pseudocercospora bauhiniae	5
Pseudocercospora chrysobalani	5
Pseudocercospora serpentinae	5
Pseudosagedia nitidula	5
Puccinia aspiliae-latifoliae	5
Puccinia bakoyana	5
Puccinia chaetochloae	5
Puccinia multiloculata	5
Pulveroboletus ravenelii	5
Pyrenula aspistea	5
Pythium aphanidermatum	5
Ramularia gossypii	5
Rosellinia asperata	5
Russula flavobrunnea	5
Russula meleagris	5
Saccharomyces cerevisiae	5
Sarocladium oryzae	5
Sarocladium strictum	5
Schiffnerula hippocrateae	5
Schiffnerula ricini	5
Schizothyrium pomi	5
Sclerotium coffeicola	5
Septonema loranthi	5
Seynesia nobilis	5
Sorataea baphiae	5
Sphaerellopsis filum	5
Sporisorium barcinonense	5
Sporisorium lanigeri	5
Sporisorium monocymbii	5
Sporisorium ophiuri	5
Striaticonidium cinctum	5
Strigula nemathora	5
Talaromyces funiculosus	5
Tetraposporium asterinearum	5
Thamnomyces chamissonis	5
Tilletia elymandrae	5
Tolyposporella eriocauli	5
Tolyposporella rhytachnes	5
Trametes elegans	5
Trametes versicolor	5
Trichasterina popowiae	5
Trichothelium akeassii	5
Triscelophorus monosporus	5
Uromyces vignae	5
Xerocomus spinulosus	5
Xylaria grammica	5
Ypsilospora baphiae	5
Zasmidium biverticillatum	5
Zwackhia prosodea	5
Zygosporium geminatum	5
Acaulospora excavata	4
Acaulospora laevis	4
Acaulospora mellea	4
Acremonium nigricans	4
Acremonium polychromum	4
Aecidium acanthinum	4
Aecidium blepharidis	4
Aecidium marsdeniae	4
Aecidium micrococcae	4
Aecidium nummulare	4
Aecidium schwenkiae	4
Akanthomyces tuberculatus	4
Alternaria elegans	4
Amanita annulatovaginata	4
Amanita baccata	4
Amauroderma preussii	4
Amauroderma rugosum	4
Amaurodon angulisporus	4
Amylosporus campbellii	4
Annulohypoxylon stygium	4
Anthracocystis rhytachnes	4
Arcyria incarnata	4
Arcyria insignis	4
Arthonia trilocularis	4
Arthrinium sacchari	4
Aschersonia crenulata	4
Aschersonia flavescens	4
Aspergillus flavipes	4
Aspergillus japonicus	4
Aspergillus nidulans	4
Aspergillus ochraceoroseus	4
Aspergillus ruber	4
Aspergillus silvaticus	4
Aspergillus sulphureus	4
Asteridiella bersamae	4
Asteridiella lagunculariae	4
Asterina combreti	4
Asterina connectilis	4
Asterina deviata	4
Asterina funtumiae	4
Asterina lawsoniae	4
Asterina pleioceratis	4
Asterina spissa	4
Aulaxina epiphylla	4
Aulaxina quadrangula	4
Bacidina apiahica	4
Bathelium mastoideum	4
Bidenticula cannae	4
Bipolaris cookei	4
Bitunicostilbe clavata	4
Boletellus lepidospora	4
Boletellus longipes	4
Boletus pseudoloosii	4
Brasilicia dimerelloides	4
Bullatina aspidota	4
Byssoloma chlorinum	4
Byssoloma leucoblepharum	4
Calopadia phyllogena	4
Calopadia puiggarii	4
Ceraceosorus africanus	4
Cercospora cardiospermi	4
Cercospora carotae	4
Cercospora demetrioniana	4
Cercospora furfurella	4
Cercospora justiciicola	4
Cercospora lactucae-sativae	4
Cercospora physalidicola	4
Cercospora setariae	4
Cercospora solanicola	4
Cerotelium combreti	4
Chaetocalathus hispidus	4
Chaetomium globosum	4
Chionomyces chorleyi	4
Chroodiscus coccineus	4
Ciliochorella mangiferae	4
Claroideoglomus claroideum	4
Coccocarpia palmicola	4
Coelomomyces africanus	4
Colletotrichum mangenotii	4
Collybia semiusta	4
Coltricia perennis	4
Colus subpusillus	4
Coprinopsis acuminata	4
Cordyceps polyarthra	4
Coriolopsis telfairii	4
Corticium koleroga	4
Corynespora gigaspora	4
Crepidotus mollis	4
Cunninghamella echinulata	4
Curvularia neergaardii	4
Curvularia nodulosa	4
Cyathus striatus	4
Cylindrocarpon macrosporum	4
Dactylaria acanthacearum	4
Dactylaria africana	4
Deightoniella africana	4
Diacanthodes novoguineensis	4
Diaporthe citri	4
Dictyoarthrinium quadratum	4
Dimerosporiella cephalosporii	4
Duportella tristicula	4
Ellisembia crassispora	4
Elsinoe rhigiocaryae	4
Entrophospora infrequens	4
Ephelis japonica	4
Epicoccum andropogonis	4
Eremothecium gossypii	4
Eutypella theobromicola	4
Fellhanera bouteillei	4
Funalia caperata	4
Fusarium avenaceum	4
Fusarium oxysporum f.sp. cubense	4
Ganoderma resinaceum	4
Geastrum lageniforme	4
Gigaspora decipiens	4
Glomus ambisporum	4
Glomus hoi	4
Glomus macrocarpum	4
Glomus taiwanense	4
Glomus versiforme	4
Golovinomyces cucurbitacearum	4
Gonatophragmium mori	4
Grammothele fuligo	4
Gyalectidium rotuliforme	4
Gymnopilus sapineus	4
Gymnopus allegreti	4
Gyroporus castaneus	4
Haematomma ivoriense	4
Haplographium mangiferae	4
Helminthosporium lycopersici	4
Helminthosporium panici	4
Helminthosporium phyllantheum	4
Hemileia dioscoreae-aculeatae	4
Hermatomyces tucumanensis	4
Heterosporium luci	4
Hexagonia orbiculata	4
Hexagonia tricolor	4
Hirsutella citriformis	4
Hydnum lateritium	4
Hygrophoropsis aurantiaca	4
Hysterobrevium mori	4
Irenopsis colae	4
Irenopsis leeae	4
Irenopsis njalaensis	4
Irenopsis tenuissima	4
Lactarius atro-olivinus	4
Lactarius subbaliophaeus	4
Lactifluus acrissimus	4
Lactifluus chamaeleontinus	4
Lactifluus fazaoensis	4
Lactifluus membranaceus	4
Lactifluus rubiginosus	4
Lactifluus rufomarginatus	4
Lactifluus ruvubuensis	4
Lactifluus zenkeri	4
Lembosia lagynopoda	4
Lentinus brunneofloccosus	4
Lentinus princeps	4
Lentinus tigrinus	4
Lepiota grassei	4
Lepiota johnsonii	4
Leptosphaeria penniseticola	4
Leucocoprinus brebissonii	4
Leucocoprinus cepistipes	4
Lichtheimia hyalospora	4
Macalpinomyces nigritanae	4
Macalpinomyces spinulosus	4
Marasmius africanus	4
Marasmius bingaensis	4
Marasmius castaneovelutinus	4
Marasmius graminum	4
Marasmius guyanensis	4
Marasmius leveilleanus	4
Marasmius spaniophyllus	4
Marasmius umbrinus	4
Megalodochium palmicola	4
Melanconium elaeidis	4
Meliola bougheyana	4
Meliola busogensis	4
Meliola cardiospermi	4
Meliola carissae	4
Meliola cryptica	4
Meliola danielliae	4
Meliola gouaniae	4
Meliola hendrickxii	4
Meliola hyptidis	4
Meliola interrupta	4
Meliola leonensis	4
Meliola lippiae	4
Meliola maesobotryae	4
Meliola millettiae-sanaganae	4
Meliola ostryoderridis	4
Meliola platysepali	4
Meliola plumbaginis	4
Meliola pseudospondiadis	4
Meliola roureae	4
Meliola sinuosa	4
Meliola smallii	4
Meliola sorindeiae	4
Meliola stenospora	4
Meliola subdentata	4
Meliola thalliformis	4
Meliola thunbergiicola	4
Meliola triplochitonis	4
Meliola vignae-gracilis	4
Meliola xylopiae	4
Menisporopsis theobromae	4
Microcera diploa	4
Microdochium albescens	4
Microporus concinnus	4
Miladina lecithina	4
Miyoshiella triseptata	4
Mycovellosiella oryzae	4
Nakataea oryzae	4
Nectria pityrodes	4
Nectria pseudotrichia	4
Neolentinus cirrhosus	4
Nummularia anthracodes var. gliricidiae	4
Ocellularia cavata	4
Oidium heveae	4
Ophiocordyceps dipterigena	4
Orphanocoela kranzii	4
Palaeocephala cymatelloides	4
Parmelia laevigatoides	4
Parodiella circumdata	4
Passalora christianae	4
Passalora rottboelliae	4
Passalora tithoniae	4
Perenniporia martia	4
Periconia digitata	4
Periconia manihoticola	4
Peroneutypa multistromata	4
Pestalotiopsis microspora	4
Pestalotiopsis neglecta	4
Pestalotiopsis papposa	4
Phaeodimeriella parvula	4
Phaeosolenia inconspicua	4
Phakopsora phyllanthi-discoidei	4
Phellorinia herculeana	4
Phlebopus portentosus	4
Phomopsis manihot	4
Phyllachora acaciae	4
Phyllachora carpodini	4
Phyllachora cynodontis	4
Phyllachora fallax	4
Phyllactinia papayae	4
Phyllophiale alba	4
Phyllosticta cucurbitacearum	4
Phyllosticta sojicola	4
Physarella oblonga	4
Physarum compressum	4
Physarum nucleatum	4
Physarum pezizoideum	4
Pirozynskiella solaninum	4
Pleurocybella porrigens	4
Pneumocystis jirovecii	4
Podosordaria ustorum	4
Polyporus afzelii	4
Polyporus dialeptus	4
Polyporus picipes	4
Porina mirabilis	4
Porphyrellus niger	4
Pseudoacrodictys deightonii	4
Pseudocercospora chlorophoricola	4
Pseudocercospora cotizensis	4
Pseudocercospora heveae	4
Pseudocercospora jasminicola	4
Pseudocercospora subsessilis	4
Pseudocercospora tacazzeae	4
Pseudocercosporella sesami-indici	4
Pseudoperonospora cassiae	4
Psilocybe citrina	4
Puccinia andropogonicola	4
Puccinia dolosoides	4
Puccinia fimbristylidis	4
Puccinia peradeniyae	4
Puccinia perotidis	4
Puccinia physedrae	4
Purpureocillium lilacinum	4
Pyrenochaeta oryzae	4
Pyrenula ocellata	4
Pyricularia penniseticola	4
Pyriculariopsis parasitica	4
Ramulispora alloteropsidis	4
Repetophragma aburiense	4
Repetophragma inflatum	4
Rhytidenglerula minima	4
Russula ochrocephala	4
Russula sesenagula	4
Russula testacea	4
Sarcinella mirabilis	4
Sarcographa labyrinthica	4
Schizophyllum flabellare	4
Schizothyrium melanoplacum	4
Scleroderma citrinum	4
Serpula similis	4
Sphaerophragmium acaciae	4
Sphaerophragmium chevalieri	4
Sphaerophragmium evernium	4
Sphenorchidium deightonii	4
Spiropes effusus	4
Sporidesmium ghanaense	4
Sporisorium elegantis	4
Sporisorium moniliferum	4
Stemonitis herbatica	4
Stereum hirsutum	4
Stigmina tamarindi	4
Strigula prasina	4
Symphytocarpus longus	4
Talaromyces purpureogenus	4
Tapellaria moelleri	4
Termitomyces aurantiacus	4
Thelenella fugiens	4
Trametes hirsuta	4
Trametes incondita	4
Trametes membranacea	4
Trametes roseola	4
Trichoconis angustispora	4
Trichoconis schiffnerulae	4
Trichothecium roseum	4
Trichothelium alboatrum	4
Tulostoma chevalieri	4
Uredo lindackeriae	4
Uredopeltis chevalieri	4
Uredopeltis congensis	4
Uromyces eragrostidis	4
Usnea hispida	4
Usnea speciosa	4
Ustilaginoidea ochracea	4
Ustilago cynodontis	4
Ustilago induta	4
Verticicladium ugandense	4
Vizella gomphispora	4
Xerocomus hypoxanthus	4
Xerotus afer	4
Xylaria mellissii	4
Xylaria papyrifera	4
Zasmidium adeniae	4
Acaulospora elegans	3
Acremonium elatum	3
Aecidium charantiae	3
Aecidium cookeanum	3
Aecidium justiciae	3
Aecidium leonense	3
Aecidium mitracarpi	3
Aecidium phyllanthi-floribundi	3
Aecidium tubulosum	3
Aecidium tylophorae	3
Aecidium vangueriae	3
Aecidium xylopiae	3
Agaricus arvensis	3
Agaricus augustus	3
Agaricus bisporus	3
Akanthomyces johnsonii	3
Albifimbria verrucaria	3
Albugo candida	3
Alternaria solani	3
Amanita bingensis	3
Amanita pulverulenta	3
Ambispora gerdemannii	3
Anthracocystis everhartii	3
Aplosporella violacea	3
Appendiculella dombeyae	3
Appendiculella uapacicola	3
Arachniotus ruber	3
Arthrinium phaeospermum	3
Aspergillus anthodesmis	3
Aspergillus clavatus	3
Aspergillus funiculosus	3
Aspergillus giganteus	3
Aspergillus rambellii	3
Aspergillus sclerotiorum	3
Asteridiella hughesii	3
Asteridiella melastomatacearum	3
Asteridiella plumeriae	3
Asteridiella sepulta	3
Asteridiella thunbergiae-chrysopis	3
Asteridiella triloba	3
Asterina aburiensis	3
Asterina blanda	3
Asterina capparis	3
Asterina deightonii	3
Asterina disseminata	3
Asterina homaliicola	3
Asterina leonensis	3
Asterina scaberrima	3
Asterina strophanthi	3
Asterina tertia	3
Asterinella pseudospondiadis	3
Asterolibertia burchelliae	3
Asterostomella walleniae	3
Asterothyrium monosporum	3
Auerswaldia excoriata	3
Auricularia mesenterica	3
Balansia andropogonis	3
Balansia claviceps	3
Boletellus linderi	3
Boletus loosei	3
Botryodiplodia palmarum	3
Botryosporium longibrachiatum	3
Brobdingnagia nigeriensis	3
Brooksia tropicalis	3
Bulbothrix isidiza	3
Bulgaria turbinata	3
Byssoloma subdiscordans	3
Calvatia bicolor	3
Cercospora calendulae	3
Cercospora fukushiana	3
Cercospora grandissima	3
Cercospora hyalospora	3
Cercospora longissima	3
Cercospora melongenae	3
Cercospora pulcherrima	3
Cerebella cenchroidis	3
Ceriporiopsis hypolateritia	3
Chaetomium arachnoides	3
Chlorophyllum globosum	3
Chlorophyllum rhachodes	3
Chondrostereum purpureum	3
Chrysomphalina chrysophylla	3
Claviceps maximensis	3
Claviceps sorghi	3
Clavulina cartilaginea	3
Coelomomyces walkeri	3
Collaria arcyrionema	3
Colletotrichum echinatum	3
Colletotrichum manihotis	3
Colletotrichum oryzae	3
Colus hirudinosus	3
Coniothyriella theobromae	3
Coprinellus domesticus	3
Cordyceps farinosa	3
Coriolopsis helvola	3
Cortinarius talus	3
Corynespora elaeidicola	3
Corynespora vismiae	3
Craterium minutum	3
Crinipellis ghanaensis	3
Crinipellis palmarum	3
Crinipellis pseudosplachnoides	3
Cunninghamella elegans	3
Curvularia intermedia	3
Curvularia stapeliae	3
Cymatoderma dendriticum	3
Deconica montana	3
Delortia palmicola	3
Dendryphion effusum	3
Denticularia modesta	3
Dentiscutata erythropus	3
Diatrype caminata	3
Dictyoarthrinium africanum	3
Dictyonella scabra	3
Dictyosporium cocophylum	3
Dicyma togoensis	3
Diderma effusum	3
Diderma hemisphaericum	3
Didymium melanospermum	3
Diedickea piptadeniae	3
Dinemasporium aberrans	3
Diorchidium quadrifidum	3
Dirinaria africana	3
Dirinaria applanata	3
Diversispora eburnea	3
Dominikia aurea	3
Drechslera ellisii	3
Drechslera mediocris	3
Dyplolabia afzelii	3
Echinoplaca diffluens	3
Echinoplaca pellicula	3
Eichleriella shearii	3
Ellisembia dioscoreae	3
Endocalyx thwaitesii	3
Enerthidium canarii	3
Englerulella ugandensis	3
Epicoccum neglectum	3
Eriomycopsis biseptata	3
Erysiphe acalyphae	3
Eumitria baileyi	3
Eutypella citricola	3
Eutypella coffeicola	3
Exidia thuretiana	3
Exosporium leptoderridicola	3
Fibroidium balsaminae	3
Fibroidium sesami	3
Flagellospora curvula	3
Fomes fomentarius	3
Fouragea viridistellata	3
Funneliformis geosporus	3
Fusarium proliferatum	3
Ganoderma orbiforme	3
Ganoderma tsugae	3
Geastrum minimum	3
Geastrum mirabile	3
Geastrum schweinitzii	3
Gibellula pulchra	3
Gigaspora margarita	3
Gloeoporus thelephoroides	3
Glomus brohultii	3
Glomus rubiforme	3
Glyphis cicatricosa	3
Goplana cissi	3
Graphiopsis chlorocephala	3
Graphis tenella	3
Graphium anomalum	3
Graphium rhodophaeum	3
Graphium stercorarium	3
Guignardia alternantherae	3
Gyrodon cupreus	3
Gyroporus ballouii	3
Gyrothrix circinata	3
Hapalophragmium millettiae-rhodanthae	3
Harknessia deightonii	3
Hebeloma termitaria	3
Helicobasidium purpureum	3
Hemileia buntingii	3
Hemileia ruspoliae	3
Hemileia strophanthi	3
Hexagonia klotzschii	3
Hiospira hendrickxii	3
Hydnum proliferum	3
Hypoxylon haematostroma	3
Hysterium vermiforme	3
Hysterostomella elaeidicola	3
Hysterostomella tetracerae	3
Ileodictyon gracile	3
Infundibulicybe gibba	3
Irenina heudeloti	3
Irenopsis aburiensis	3
Irenopsis tarrietiae	3
Irpex lacteus	3
Kretzschmaria clavus	3
Laboulbenia claudei	3
Laboulbenia nimbaensis	3
Laboulbenia strigomeri	3
Lacellina macrospora	3
Lacellinopsis spiralis	3
Lactarius acutus	3
Lactarius hispidulus	3
Lactarius lignyotus	3
Lactifluus aurantiifolius	3
Lactifluus flavellus	3
Lactifluus goossensiae	3
Lactifluus heimii	3
Lactifluus longibasidius	3
Lactifluus melleus	3
Lactifluus pectinatus	3
Lactocollybia epia	3
Lasioloma arachnoideum	3
Laxitextum bicolor	3
Lecanicillium psalliotae	3
Lecanora aequinoctialis	3
Lecidea rubina	3
Lembosia anogeissi	3
Lembosia carpodini	3
Lembosia lophirae	3
Lentinus atrobrunneus	3
Lentinus crinitus	3
Lentinus stuppeus	3
Lenzites applanatus	3
Leptosphaeria oryzina	3
Leptosphaeria patellaeformis	3
Leucocintractia leucoderma	3
Leveillula clavata	3
Linocarpon manihotis	3
Lycogala exiguum	3
Lysurus arachnoideus	3
Macrolepiota dolichaula	3
Macrophomina pseudophaseolina	3
Marasmiellus afer	3
Marasmiellus paspali	3
Marasmius atrorubens	3
Marasmius baumannii	3
Marasmius brunneolus	3
Marasmius confertus	3
Marasmius curreyi	3
Marasmius luteostipitatus	3
Marasmius macrolobieti	3
Marasmius rotalis	3
Marasmius subruforotula	3
Mazosia pseudobambusae	3
Mazosia rubropunctata	3
Melanospora zamiae	3
Meliola brevidentata	3
Meliola butyrospermi	3
Meliola celtidis	3
Meliola copaiferae	3
Meliola dioscoreae	3
Meliola erythrophlei	3
Meliola hughesiana	3
Meliola hymenocardiae	3
Meliola hypselodelphidis	3
Meliola incompta	3
Meliola janeirensis	3
Meliola kawandensis	3
Meliola kibirae	3
Meliola landolphiicola	3
Meliola micropoda	3
Meliola millettiae-rhodanthae	3
Meliola monodorae	3
Meliola motandrae	3
Meliola opposita	3
Meliola pericampyli	3
Meliola pleioceratis	3
Meliola pterocarpicola	3
Meliola secamones	3
Meliola smeathmanniae	3
Meliola soroceae	3
Meliola uvariicola	3
Meliola woodiana	3
Metatrichia vesparium	3
Microcera larvarum	3
Microidium phyllanthi	3
Micropeltis congoensis	3
Moelleriella reineckeana	3
Monilochaetes infuscans	3
Mycosphaerella helenae	3
Myriogenospora paspali	3
Navisporus floccosus	3
Nectria coffeigena	3
Nectria masseei	3
Nectria xenoderma	3
Neocosmospora theobromae	3
Neofusicoccum ribis	3
Nigroporus vinosus	3
Ocellularia discoidea	3
Oxydothis elaeidicola	3
Paecilomyces cinnamomeus	3
Panaeolina foenisecii	3
Parodiella perisporioides	3
Passalora crotonis	3
Passalora gliricidiae	3
Penicillium aurantiogriseum	3
Penicillium expansum	3
Perichaena chrysosperma	3
Periconiella leonensis	3
Peroneutypella pusilla	3
Pestalotia hughesii	3
Pestalotiopsis adusta	3
Pestalotiopsis coffeae	3
Pestalotiopsis maculiformans	3
Pestalotiopsis owenii	3
Phaeodomus rauwolfiae	3
Phakopsora candelabricae	3
Phellinus spadiceus	3
Phoma insidiosa	3
Phomatospora dinemasporium	3
Phomopsis vexans	3
Phyllogyalidea epiphylla	3
Phylloporia chrysites	3
Phyllopsora buettneri	3
Phyllosticta manihotis	3
Physarum nutans	3
Physma byrsaeum	3
Physopella hansfordii	3
Phytophthora megakarya	3
Pithomyces elaeidicola	3
Pleurotus colae	3
Pleurotus ostreatus	3
Pleurotus pulmonarius	3
Podaxis carcinomalis	3
Podonectria coccicola	3
Podoscypha petalodes	3
Podosphaera fuliginea	3
Polymyxa graminis	3
Polyporus nubilus	3
Polyporus pediformis	3
Polyporus pulcher	3
Porina follmanniana	3
Porina limbulata	3
Porina nucula	3
Porina semecarpi	3
Porina trichothelioides	3
Prillieuxina ixoricola	3
Prillieuxina rhaphiostylidis	3
Protubera clathroidea	3
Psathyrella pygmaea	3
Pseudocercospora borreriae	3
Pseudocercospora melochiae	3
Pseudocercospora polysciadis	3
Pseudocercospora purpurea	3
Pseudocercospora ranjita	3
Pseudocercospora rhigiocaryae	3
Pseudocercospora riachueli	3
Pseudocercospora vignae-reticulatae	3
Pseudocercospora waltheriae	3
Pseudoidium azadirachtae	3
Psorotheciopsis premneella	3
Puccinia abutilonis	3
Puccinia cenchri	3
Puccinia chaseana	3
Puccinia conclusa	3
Puccinia cyperi-tagetiformis	3
Puccinia holosericea	3
Puccinia hoslundiae	3
Puccinia kampalensis	3
Puccinia lantanae	3
Puccinia levis	3
Puccinia lippiicola	3
Pulveroboletus africanus	3
Pulveroboletus trinitensis	3
Pyrenochaeta penniseti	3
Pyrenopolyporus hunteri	3
Pyrenula fuscolurida	3
Pythium myriotylum	3
Pyxine adamesii	3
Ramaria africana	3
Ravenelia leonensis	3
Ravenelia ornata	3
Rhizomucor pusillus	3
Rhizophagus manihotis	3
Russula foetens	3
Russula grisea	3
Russula pectinata	3
Russula pseudopurpurea	3
Russula rubroalba	3
Saccharomycodes ludwigii	3
Sarcopodium flavolanatum	3
Schiffnerula anisophylleae	3
Schiffnerula periplocae	3
Scleroderma cepa	3
Scolecostigmina combreti	3
Scutellospora calospora	3
Scutellospora verrucosa	3
Scytinostroma phaeosarcum	3
Segestria octomera	3
Septoria lactucae	3
Septoria lycopersici	3
Septoria zeicola	3
Septoriella philippinensis	3
Setameliola argentina	3
Sorataea ostryoderridis	3
Sphaeronaema oryzae	3
Sphaerulina oryzina	3
Sporidesmium bicolor	3
Sporidesmium jasminicola	3
Sporisorium nyassae	3
Sporopodium phyllocharis	3
Sporoschisma hemipsilum	3
Sporothrix insectorum	3
Stachybotrys nephrosporus	3
Stagonosporopsis caricae	3
Staurophallus senegalensis	3
Stemonitopsis typhina	3
Stereum ostrea	3
Stigmatomyces giordanii	3
Stigmatomyces senegalensis	3
Stilbella burmensis	3
Stilbum coffeae	3
Strigula antillarum	3
Strigula elegans var. stellata	3
Strigula macrocarpa	3
Strigula maculata	3
Strigula melanobapha	3
Strigula nitidula	3
Striodiplodia agaves	3
Stylobates paradoxus	3
Subulicystidium brachysporum	3
Synchytrium dolichi	3
Tapellaria phyllophila	3
Teratosperma appendiculatum	3
Termitomyces citriophyllus	3
Theissenia pyrenocrata	3
Tolyposporium kuwanoanum	3
Tomentella amyloapiculata	3
Tomentella maroana	3
Torrubiella arachnophila	3
Torrubiella flava	3
Torula herbarum	3
Trametes niam-niamensis	3
Trametes speciosa	3
Trichaptum versatile	3
Trichoderma koningii	3
Trichothyrium asterophorum	3
Tropicoporus rudis	3
Tryblidiella tetraspora	3
Tuberculina costaricana	3
Tubifera ferruginosa	3
Uraecium africanum	3
Uredo andropogonis-gayani	3
Uredo clerodendrina	3
Uredo diocleae	3
Uredo rottboelliae	3
Uredo scabies	3
Uredo tesoensis	3
Uromyces melantherae	3
Uromyces panici-sanguinalis	3
Uromyces pretoriensis	3
Usnea ledienii	3
Ustilago deformis	3
Ustilago flagellata	3
Volvopluteus gloiocephalus	3
Xylaria anisopleura	3
Xylaria curta	3
Xylaria haemorrhoidalis	3
Xylaria rhopaloides	3
Xylaria scopiformis	3
Xylaria tabacina	3
Zasmidium cercestidis	3
Zasmidium gongronematis	3
Abortiporus roseus	2
Absidia capillata	2
Acanthonitschkea argentinensis	2
Acanthonitschkea tristis	2
Acarocybe deightonii	2
Acaulospora delicata	2
Acaulospora lacunosa	2
Acaulospora longula	2
Acaulospora rehmii	2
Acaulospora tuberculata	2
Achrotelium urerae	2
Acremoniella atra	2
Acremonium cajani	2
Acremonium egyptiacum	2
Acremonium moriforme	2
Acrostaurus turneri	2
Aecidium banketense	2
Aecidium cussoniae	2
Aecidium cynanchi	2
Aecidium evansii	2
Aecidium gynurae-cernuae	2
Aecidium incomparabile	2
Aecidium jasminicola	2
Aecidium microglossae	2
Aecidium pergulariae	2
Aecidium phaylopsidis	2
Aecidium plectroniae	2
Aecidium seguelae	2
Aecidium tafoense	2
Aecidium yapoense	2
Agaricus brunneopunctatus	2
Agaricus campestris	2
Agaricus carminescens	2
Akanthomyces aranearum	2
Akanthomyces lecanii	2
Akanthomyces pistillariiformis	2
Allographa striatula	2
Alternaria atra	2
Alternaria brassicae	2
Alternaria hibisci	2
Alternaria padwickii	2
Alternaria sesami	2
Alternaria tenuissima	2
Amandinea efflorescens	2
Amanita afrospinosa	2
Amanita fulvopulverulenta	2
Amanita lanosa	2
Amanita lanosula	2
Amanita phalloides	2
Amauroderma auriscalpium	2
Amauroderma conjunctum	2
Amauroderma exile	2
Amauroderma rude	2
Amauroderma sericatum	2
Amniculicola longissima	2
Ampelomyces quisqualis	2
Ampullifera leonensis	2
Anaptychia adamesii	2
Anaptychia leucomelos var. multifida	2
Anisomeridium foliicola	2
Annellodochium ramulisporum	2
Annellophora mussaendae	2
Annellophora phoenicis	2
Anteaglonium parvulum	2
Anthostomella coffeae	2
Anthracocystis caledonica	2
Anthracocystis compacta	2
Anthracocystis penniseti	2
Anthracocystis tothii	2
Aplanocalenia inconspicua	2
Aplosporella elaeidis	2
Archaeospora undulata	2
Arcyria nutans	2
Aristastoma guttulosum	2
Arthonia accolens	2
Arthonia flavoverrucosa	2
Arthonia lividula	2
Arthrinium arundinis	2
Arthrobotrys superbus	2
Aschersonia hypocreoidea	2
Ascochyta heveae	2
Aspergillus aculeatus	2
Aspergillus aureolus	2
Aspergillus carbonarius	2
Aspergillus carneus	2
Aspergillus coremiiformis	2
Aspergillus elegans	2
Aspergillus fischeri	2
Aspergillus gracilis	2
Aspergillus implicatus	2
Aspergillus ivoriensis	2
Aspergillus longivesica	2
Aspergillus reptans	2
Aspergillus terricola	2
Asperisporium caricae	2
Asteridiella anthocleistae	2
Asteridiella capparis	2
Asteridiella cordiae	2
Asteridiella deightonii	2
Asteridiella diospyricola	2
Asteridiella harunganae	2
Asteridiella hippocrateae	2
Asteridiella homalii-angustifolii	2
Asteridiella irregularis	2
Asteridiella premnae	2
Asteridiella salaciae-erectae	2
Asteridiella soyauxiae	2
Asteridiella voacangae	2
Asterina artabotrydis	2
Asterina baphiae	2
Asterina cissi	2
Asterina contigua	2
Asterina grewiae	2
Asterina hapala	2
Asterina jaundeae	2
Asterina leeae	2
Asterina pycnanthi	2
Asterina sponiae	2
Asterina thunbergiicola	2
Asterina tragiae	2
Asterina trichiliae	2
Asterina turraeae	2
Asterinella entebbeensis	2
Asterinella stuhlmannii	2
Asterolibertia parinarii	2
Asterostomella caricae	2
Asterothyrium argenteum	2
Aulaxina opegraphina	2
Auricularia fuscosuccinea	2
Auricularia nigricans	2
Bacidia aurantiaca	2
Bacidia carnea	2
Bacidia nigeriensis	2
Bacidina pallidocarnea	2
Balansia henningsiana	2
Balansia sacchari	2
Balansiopsis schumanniana	2
Balladyna velutina	2
Balladynopsis crossopterygis	2
Bellulicauda dialii	2
Bilimbia sublecanorina	2
Bipolaris triticicola	2
Bisporella citrina	2
Bjerkandera adusta	2
Blakeslea trispora	2
Boeremia lycopersici	2
Boletus njalaensis	2
Boletus pallidissimus	2
Bombyliospora nigeriensis	2
Botryodiplodia caricae	2
Brasilicia foliicola	2
Brigantiaea tricolor	2
Buellia adamesii	2
Buellia deightonii	2
Buellia subalbula	2
Byssolecania deplanata	2
Byssoloma aeruginescens	2
Byssoloma sprucei	2
Byssoloma usambarense	2
Calenia monospora	2
Calenia thelotremella	2
Calloriopsis herpotricha	2
Calonectria meliolae	2
Calonectria ugandae	2
Calostilbe striispora	2
Calothyriella ananassae	2
Calvatia gardneri	2
Calvatia subtomentosa	2
Candida albicans	2
Canoparmelia pustulescens	2
Cantharellus defibulatus	2
Cercospora abromae	2
Cercospora anchomanicola	2
Cercospora asparagi	2
Cercospora averrhoae	2
Cercospora celosiae	2
Cercospora codiaei	2
Cercospora deformans	2
Cercospora latimaculans	2
Cercospora mirabilis	2
Cercospora petuniae	2
Cercospora phyllanthi-pentandri	2
Cercospora puderi	2
Cercospora richardiicola	2
Cercospora schiffnerulae	2
Cercospora sojina	2
Cercospora ternateae	2
Cercospora tetragoniae	2
Cercosporella pantoleuca	2
Cercosporidium cassiocarpum	2
Cerotelium deightonii	2
Cerotelium proximellum	2
Cestodella pachyboli	2
Chaconia coaetanea	2
Chaetomidium setosum	2
Chaetomium thermophilum	2
Chaetothyrium guaraniticum	2
Chalciporus griseus	2
Chionomyces meliolicola	2
Choanephora infundibulifera	2
Chrysothrix candelaris	2
Circinotrichum falcatisporum	2
Circinotrichum olivaceum	2
Cirsosia flabellariae	2
Cirsosia manaosensis	2
Cirsosia transversalis	2
Cladosporium colocasiae	2
Cladosporium oxysporum	2
Cladosporium sphaerospermum	2
Clasterosporium scleriae	2
Clathrus parvulus	2
Claviradulomyces dabeicola	2
Clitocybe rivulosa	2
Clypeolum sparsum	2
Coccocarpia erythroxyli	2
Coccomyces cocoes	2
Coccospora ulei	2
Cochliobolus bicolor	2
Cochliobolus setariae	2
Coelomomyces grassei	2
Coenogonium hypophyllum	2
Coenogonium lisowskii	2
Coenogonium zonatum	2
Coleosporium phyllanthinum	2
Collema leptaleum var. biliosum	2
Collema pulchellum var. subnigrescens	2
Colletotrichum crassipes	2
Colletotrichum gloeosporioides f.sp. manihotis	2
Colletotrichum heveae	2
Collybia njalaensis	2
Collybia sierraleonis	2
Colospora citrispora	2
Coltricia pyrophila	2
Comatricha laxa	2
Coniella hibisci	2
Coniella musaiaensis	2
Coniella petrakii	2
Coniothyrium concentricum	2
Coniothyrium dolichi	2
Cookeina afzelii	2
Coprinellus ephemerus	2
Coprinellus micaceus	2
Coprinopsis fibrillosa	2
Corallomycetella elegans	2
Cordyceps atewensis	2
Cordyceps coleopterorum	2
Cordyceps ghanensis	2
Cordyceps javanica	2
Coriolopsis luteo-olivacea	2
Coriolus cingulatus	2
Coriolus gallopavonis	2
Coriolus lutescens	2
Corynespora hansfordii	2
Corynespora homaliicola	2
Corynespora lanneicola	2
Corynespora leptoderridicola	2
Corynespora trichiliae	2
Coryneum psidii	2
Craterium aureum	2
Cribraria dictydioides	2
Cribraria microcarpa	2
Cribraria violacea	2
Crinipellis beninensis	2
Crinipellis ochracea	2
Crossopsora perscita	2
Cryptovalsa citri	2
Curvularia penniseti	2
Curvularia spicifera	2
Curvularia verrucosa	2
Curvularia verruculosa	2
Cyathus intermedius	2
Cymatoderma caperatum	2
Cystolepiota luteohemisphaerica	2
Cytosphaera mangiferae	2
Daedalea quercina	2
Daloala mardonii	2
Deightoniella leonensis	2
Denticularia fici	2
Dentiscutata nigra	2
Dentiscutata savannicola	2
Diaporthe pterocarpi	2
Dictydiaethalium plumbeum	2
Dictyoasterina conopharyngiae	2
Didymella americana	2
Didymella arachidicola	2
Dimerina mindanaensis	2
Dimerium venturioides	2
Dinemasporium bicristatum	2
Diplodia arachidis	2
Diplodia rapax	2
Dirinaria aspera	2
Dirinaria consimilis	2
Dirinaria isidiophora	2
Dirinaria leopoldii	2
Dirinaria palmarum	2
Discella cacaoicola	2
Disciseda minima	2
Diversispora epigaea	2
Dolichousnea trichodeoides	2
Domingoella deightonii	2
Donkioporia expansa	2
Duportella schomburgkii	2
Echidnodes cocoes	2
Echinoplaca epiphylla	2
Echinoplaca leucotrichoides	2
Ellisembia bambusae	2
Ellisembia brachypus	2
Ellisembia pseudoseptata	2
Ellismarsporium hypselodelphyos	2
Elsinoe canavaliae	2
Endophragmiella albiziae	2
Endophragmiella leonensis	2
Endophylloides guineensis	2
Endophyllum formosanum	2
Englerula xanthina	2
Enterobryus tuzetae	2
Entoloma afrum	2
Epibryon filiforme	2
Epichloe oplismeni	2
Eriomycopsis bomplandi	2
Erysiphe cruciferarum	2
Erysiphe necator	2
Exserohilum inaequale	2
Exserohilum longirostratum	2
Fasciatispora bicincta	2
Favolus grammocephalus	2
Fellhanera africana	2
Fellhanera aurantiaca	2
Fellhanera parvula	2
Fellhanera rubida	2
Fellhanera semecarpi	2
Fellhanera submicrommata	2
Fenestella gigaspora	2
Fibroidium acalyphae	2
Fibroidium cyparissiae	2
Fibroporia vaillantii	2
Flammulina ferrugineolutea	2
Fomes ligneus	2
Fomes pseudosenex	2
Fomitopsis officinalis	2
Fracchiaea broomeana	2
Fracchiaea hystricula	2
Fuligo candida	2
Funalia aspera	2
Fusarium acuminatum	2
Fusarium andiyazi	2
Fusarium chlamydosporum	2
Fusarium gibbosum	2
Fusarium oxysporum f.sp. strigae	2
Fusarium sporotrichioides	2
Fuscoporia discipes	2
Fuscoporia wahlbergii	2
Ganoderma capense	2
Ganoderma mangiferae	2
Ganoderma mbrekobenum	2
Ganoderma philippii	2
Ganoderma zonatum	2
Geastrum javanicum	2
Geastrum schweinfurthii	2
Gelopellis rufus	2
Geminago nonveilleri	2
Gibellula alata	2
Gibellula aranearum	2
Gibellula clavulifera	2
Gliomastix musicola	2
Globisporangium splendens	2
Gloeosporium orbiculare	2
Glomus glomerulatum	2
Glyphis scyphulifera	2
Gongronella butleri	2
Graphiola borassi	2
Graphis hyalinella	2
Graphis lineola	2
Guignardia manihotis	2
Gyalectidium filicinum	2
Gyalideopsis rubescens	2
Gymnoascus johnstonii	2
[truncated: 2,844 more rows]
