# Supplementary material for: Mapping mycological ignorance – checklists and diversity patterns of fungi known for West Africa
Source: IMA Fungus. 2020 Jul 7;11:13. doi: 10.1186/s43008-020-00034-y (PMC7341642; doi:10.1186/s43008-020-00034-y)
Supplement: Supplementary file 13 — Additional file 13. Numbers of West African, fungal species per ecological group. [file 43008_2020_34_MOESM13_ESM.xlsx]

## Sheet: sp_x_ecology
	group	records	percentage
1	parasitic on vascular plants	1765	36.4444
2	saprotrophic	1306	26.9668
3	lichenized	557	11.5011
4	saprotrophic or parasitic on vascular plants	298	6.15321
5	ectomycorrhizal	248	5.12079
6	parasitic on arthropods	212	4.37745
7	phagocytotic	118	2.43651
8	hyperparasitic	103	2.12678
9	arbuscular mycorrhizal	91	1.879
10	unclear	71	1.46603
11	symbiotic with arthropods	23	0.474912
12	parasitic on humans	19	0.392319
13	lichenicolous	16	0.330374
14	parasitic on fungi	5	0.103242
15	nematophagous	4	0.0825934
16	parasitic on mosses or liverworts	4	0.0825934
17	parasitic on vertebrates	2	0.0412967
18	fossil	1	0.0206484
