# Supplementary material for: Mapping mycological ignorance – checklists and diversity patterns of fungi known for West Africa
Source: IMA Fungus. 2020 Jul 7;11:13. doi: 10.1186/s43008-020-00034-y (PMC7341642; doi:10.1186/s43008-020-00034-y)
Supplement: Supplementary file 14 — Additional file 14. Numbers of West African lichenized fungal species per substrate. [file 43008_2020_34_MOESM14_ESM.xlsx]

## Sheet: lichen_substrata
	group	records	percentage
1	foliicolous	459	45.1327
2	corticolous	381	37.4631
3	saxicolous	96	9.43953
4	terricolous	4	0.393314
5	bryicolous	3	0.294985
6	on shells of bivalves	1	0.0983284
7	unknown	73	7.17797
