# Supplementary material for: Mapping mycological ignorance – checklists and diversity patterns of fungi known for West Africa
Source: IMA Fungus. 2020 Jul 7;11:13. doi: 10.1186/s43008-020-00034-y (PMC7341642; doi:10.1186/s43008-020-00034-y)
Supplement: Supplementary file 15 — Additional file 15. Numbers of records of fungal species for West African countries. [file 43008_2020_34_MOESM15_ESM.xlsx]

## Sheet: sp_x_country
	Benin	Burkina Faso	Gambia	Ghana	Guinea	Guinea-Bissau	Ivory Coast	Liberia	Mali	Niger	Nigeria	Senegal	Sierra Leone	Togo	n_countries
Nothopassalora personata	1	1	1	1	1	0	1	1	1	1	1	1	1	1	13
Cercospora arachidicola	1	1	1	1	1	0	1	0	1	1	1	1	1	1	12
Cercospora sorghi	1	1	1	1	1	0	1	0	1	1	1	1	1	1	12
Curvularia lunata	1	1	1	1	1	0	1	0	1	1	1	1	1	1	12
Epicoccum sorghinum	1	1	0	1	1	1	1	0	1	1	1	1	1	1	12
Macrophomina phaseolina	1	1	1	1	1	0	1	0	1	1	1	1	1	1	12
Moesziomyces bullatus	1	1	1	1	1	0	1	0	1	1	1	1	1	1	12
Sclerospora graminicola	1	1	1	1	1	0	1	0	1	1	1	1	1	1	12
Aspergillus flavus	1	1	1	1	1	0	1	0	1	1	1	0	1	1	11
Colletotrichum gloeosporioides	1	0	1	1	1	0	1	1	1	0	1	1	1	1	11
Colletotrichum graminicola	1	1	0	1	1	0	1	0	1	1	1	1	1	1	11
Exserohilum turcicum	1	1	0	1	1	0	1	0	1	1	1	1	1	1	11
Fusarium fujikuroi	1	1	1	1	1	0	1	0	1	1	1	0	1	1	11
Ganoderma lucidum	1	1	1	1	1	0	1	0	0	1	1	1	1	1	11
Lasiodiplodia theobromae	1	1	1	1	1	0	1	1	1	0	1	1	1	0	11
Pycnoporus sanguineus	1	1	0	1	1	0	1	0	1	1	1	1	1	1	11
Pyricularia grisea	1	1	1	1	1	0	1	0	1	1	1	0	1	1	11
Rhizoctonia solani	1	1	1	1	1	0	1	0	1	0	1	1	1	1	11
Sporisorium sorghi	1	1	0	1	1	0	1	0	1	1	1	1	1	1	11
Anthracocystis ehrenbergii	1	1	0	1	1	0	1	0	1	1	1	1	0	1	10
Bipolaris oryzae	0	1	1	1	1	0	1	0	1	0	1	1	1	1	10
Catenulocercospora fusimaculans	1	1	0	1	1	0	1	0	1	1	1	0	1	1	10
Fusarium pallidoroseum	1	1	0	1	1	0	1	0	1	1	1	0	1	1	10
Neocosmospora solani	1	1	1	1	1	0	1	1	0	0	1	1	1	0	10
Pleurotus tuber-regium	1	1	0	1	1	0	1	1	0	0	1	1	1	1	10
Puccinia substriata	1	1	0	1	1	0	1	0	1	1	1	0	1	1	10
Schizophyllum commune	1	1	0	1	1	0	1	0	1	0	1	1	1	1	10
Sporisorium reilianum	1	1	0	1	1	0	1	0	1	1	1	1	0	1	10
Uwemyces elaeidis	1	0	0	1	1	1	1	1	0	0	1	1	1	1	10
Ascochyta sorghi	1	1	0	0	1	0	1	0	1	1	1	1	0	1	9
Aspergillus niger	1	0	1	1	1	0	1	0	1	0	1	0	1	1	9
Bipolaris maydis	1	1	0	1	1	0	1	0	0	0	1	1	1	1	9
Claviceps fusiformis	1	1	0	1	1	0	1	0	1	1	1	0	0	1	9
Daldinia eschscholtzii	1	1	0	1	1	0	1	0	0	0	1	1	1	1	9
Ramulispora sorghi	1	1	0	1	1	0	1	0	1	1	1	0	0	1	9
Ramulispora sorghicola	1	1	0	1	1	0	1	0	1	1	1	0	0	1	9
Termitomyces microcarpus	1	1	0	1	1	0	1	0	0	0	1	1	1	1	9
Termitomyces striatus	1	0	0	1	1	0	1	0	0	1	1	1	1	1	9
Aspergillus versicolor	1	0	1	1	1	0	1	0	1	0	1	0	1	0	8
Chlorophyllum molybdites	1	1	0	1	0	0	1	0	0	0	1	1	1	1	8
Claviceps africana	1	1	0	0	1	0	1	0	1	1	1	0	0	1	8
Colletotrichum truncatum	0	1	1	1	1	0	1	0	0	0	1	1	1	0	8
Fusarium oxysporum	1	0	1	1	1	0	1	0	0	0	1	1	1	0	8
Graphiola phoenicis	1	1	0	1	0	0	0	0	1	1	1	1	1	0	8
Lentinus squarrosulus	1	1	0	1	0	0	1	0	0	0	1	1	1	1	8
Mycosphaerella berkeleyi	0	0	1	1	1	0	1	0	0	0	1	1	1	1	8
Nigrospora oryzae	0	1	0	1	1	0	1	0	1	0	0	1	1	1	8
Passalora manihotis	0	0	0	1	1	0	1	1	0	0	1	1	1	1	8
Penicillium citrinum	1	0	1	1	1	0	0	0	1	0	1	0	1	1	8
Rigidoporus microporus	0	0	0	1	1	0	1	1	0	0	1	1	1	1	8
Termitomyces robustus	1	0	0	1	1	0	1	0	0	0	1	1	1	1	8
Athelia rolfsii	1	0	1	1	0	0	1	0	0	0	1	1	1	0	7
Ceratocystis paradoxa	1	0	0	1	1	0	1	0	0	0	1	0	1	1	7
Cercospora beticola	0	0	0	1	0	0	1	0	0	1	1	1	1	1	7
Cercospora canescens	0	0	0	1	1	0	1	0	0	0	1	1	1	1	7
Cercospora kikuchii	0	1	0	1	1	0	0	1	0	0	1	0	1	1	7
Cintractia limitata	1	0	0	1	1	0	1	0	0	0	1	0	1	1	7
Cochliobolus geniculatus	0	0	0	1	1	0	1	0	1	0	1	1	1	0	7
Corallomycetella repens	0	0	0	1	0	0	1	1	1	0	1	1	1	0	7
Curvularia pallescens	0	1	0	1	1	0	0	1	0	0	1	0	1	1	7
Fibroidium abelmoschi	0	0	0	1	1	0	1	0	0	0	1	1	1	1	7
Fusarium incarnatum	1	0	1	1	1	0	1	1	0	0	1	0	0	0	7
Hexagonia tenuis	1	1	1	1	0	0	0	0	1	0	0	1	0	1	7
Lactifluus gymnocarpus	1	1	0	0	1	0	1	1	0	0	0	1	0	1	7
Lentinus villosus	0	1	0	1	0	0	1	0	1	0	0	1	1	1	7
Leveillula taurica	0	0	0	1	1	0	1	0	0	0	1	1	1	1	7
Macrocybe lobayensis	1	1	0	1	0	0	1	0	0	0	1	1	0	1	7
Mycosphaerella cruenta	0	0	0	1	0	0	0	1	0	1	1	1	1	1	7
Mycosphaerella musicola	0	0	0	1	1	1	1	0	0	0	1	0	1	1	7
Neonothopanus hygrophanus	1	1	0	1	1	0	0	0	0	1	0	0	1	1	7
Phellinus gilvus	1	0	0	1	1	0	0	0	0	0	1	1	1	1	7
Phlebopus sudanicus	1	1	1	0	0	0	1	0	0	0	0	1	1	1	7
Phytophthora palmivora	1	0	0	1	0	0	1	1	0	0	1	0	1	1	7
Podaxis pistillaris	1	1	0	1	0	0	0	0	0	1	1	1	0	1	7
Pseudocercospora fijiensis	1	0	0	1	0	1	1	0	0	1	1	0	0	1	7
Pyricularia oryzae	0	1	0	1	1	0	1	0	1	0	0	1	1	0	7
Rhizopus stolonifer	1	0	0	1	0	0	1	0	1	0	1	0	1	1	7
Sporisorium cruentum	1	0	0	1	1	0	0	0	1	1	1	0	0	1	7
Sporisorium scitamineum	0	1	0	1	0	0	1	0	1	1	1	1	0	0	7
Trametes leonina	0	0	1	1	0	0	0	0	0	1	1	1	1	1	7
Trametes polyzona	1	0	0	1	1	0	0	0	0	1	1	0	1	1	7
Uromyces setariae-italicae	0	0	0	1	1	0	1	0	1	0	1	0	1	1	7
Volvariella volvacea	1	1	0	1	0	0	1	0	0	0	1	1	0	1	7
Aecidium bomolense	0	0	0	1	1	0	1	0	0	0	1	0	1	1	6
Alternaria dauci	0	0	0	1	1	0	0	0	1	0	1	1	1	0	6
Amanita crassiconus	1	0	0	0	1	0	1	0	0	0	1	1	0	1	6
Armillaria mellea	0	0	0	1	1	0	1	0	0	0	1	0	1	1	6
Aspergillus ustus	1	0	0	1	1	0	0	0	1	0	1	0	0	1	6
Auricularia auricula-judae	1	0	0	1	0	0	1	0	0	0	1	1	1	0	6
Auricularia cornea	1	0	0	1	0	0	1	0	0	0	1	0	1	1	6
Auricularia delicata	0	0	0	1	1	0	1	0	0	0	1	0	1	1	6
Cantharellus congolensis	1	0	0	1	0	0	1	0	0	0	1	1	0	1	6
Cercospora chevalieri	0	0	0	1	1	0	1	0	0	0	1	0	1	1	6
Cercospora malayensis	0	0	0	1	0	0	1	0	0	0	1	1	1	1	6
Cercospora physalidis	0	0	1	1	1	0	0	0	0	0	1	0	1	1	6
Cercospora zinniae	0	0	0	1	1	0	1	0	0	0	1	0	1	1	6
Cintractia axicola	0	0	0	1	1	0	1	0	0	0	1	0	1	1	6
Colletotrichum gossypii	0	0	0	1	0	0	1	0	1	0	1	1	0	1	6
Colletotrichum sublineola	0	1	0	1	1	0	0	0	0	0	1	0	1	1	6
Conidiosporomyces ayresii	1	0	0	1	0	0	1	0	0	0	1	0	1	1	6
Corynespora cassiicola	0	0	0	1	1	0	1	0	0	0	1	0	1	1	6
Crinipellis glaucospora	1	0	0	1	0	0	1	0	0	1	0	1	1	0	6
Curvularia cymbopogonis	0	1	1	1	0	0	0	0	0	0	1	0	1	1	6
Curvularia eragrostidis	0	1	0	1	1	0	1	0	0	0	1	0	1	0	6
Earliella scabrosa	1	0	0	1	1	0	0	0	0	0	1	0	1	1	6
Exserohilum rostratum	0	1	1	1	0	0	0	0	0	1	1	0	1	0	6
Fusarium neocosmosporiellum	0	0	1	1	0	1	0	0	1	0	0	1	1	0	6
Fuscoporia senex	1	0	0	1	1	0	0	0	0	0	1	0	1	1	6
Ganoderma colossus	0	0	0	1	0	0	0	0	0	1	1	1	1	1	6
Gloeocercospora sorghi	0	1	0	1	0	0	0	0	1	1	1	1	0	0	6
Lactifluus gymnocarpoides	1	1	0	0	1	0	1	0	0	0	0	1	0	1	6
Lentinus velutinus	1	0	0	1	0	0	1	0	0	0	1	0	1	1	6
Meliola elaeidis	1	0	0	1	1	0	1	0	0	0	1	0	1	0	6
Microporus xanthopus	1	0	0	1	1	0	0	0	0	0	1	0	1	1	6
Mycosphaerella coffeicola	0	0	0	1	1	0	1	0	0	0	1	0	1	1	6
Mycosphaerella henningsii	0	0	0	1	1	0	1	0	1	0	1	0	1	0	6
Periconia byssoides	0	0	0	1	1	0	1	0	0	0	1	0	1	1	6
Pestalotiopsis palmarum	1	0	0	1	0	0	1	1	0	0	0	0	1	1	6
Phakopsora desmium	1	0	0	1	0	0	1	0	0	0	1	0	1	1	6
Pisolithus arhizus	0	1	0	1	0	0	0	1	0	0	1	1	0	1	6
Pseudocercospora abelmoschi	0	0	0	1	1	0	0	0	0	0	1	1	1	1	6
Psorotheciopsis patellarioides	0	0	0	1	1	0	1	0	0	0	1	1	0	1	6
Puccinia polysora	0	0	0	1	1	0	1	0	0	0	1	1	1	0	6
Puccinia sorghi	1	0	0	1	0	0	1	0	0	0	1	0	1	1	6
Scleroderma dictyosporum	1	1	0	1	1	0	0	0	0	0	0	1	0	1	6
Termitomyces clypeatus	1	1	0	1	0	0	0	0	0	0	1	1	0	1	6
Termitomyces fuliginosus	1	1	0	0	1	0	1	0	0	0	0	0	1	1	6
Termitomyces le-testui	1	0	0	1	1	0	1	0	0	0	1	0	0	1	6
Termitomyces schimperi	1	0	0	0	1	0	1	0	0	0	1	1	0	1	6
Tremella fuciformis	0	0	0	1	1	0	1	0	0	0	1	0	1	1	6
Trichoderma viride	0	0	0	1	1	0	1	0	0	0	1	0	1	1	6
Tubosaeta brunneosetosa	0	1	0	0	1	0	1	1	0	0	0	1	0	1	6
Ustilaginoidea virens	0	0	0	1	1	0	1	1	0	0	1	0	1	0	6
Aecidium crassocephali	0	0	0	1	1	0	1	0	0	0	1	0	1	0	5
Aecidium phyllanthi	0	0	0	1	1	0	1	0	0	0	0	0	1	1	5
Afrocastellanoa ivoryana	1	0	0	0	1	0	1	0	0	0	0	1	0	1	5
Agaricus goossensiae	1	1	0	1	0	0	1	0	0	0	0	1	0	0	5
Agaricus subsaharianus	1	1	0	0	0	0	1	0	0	1	0	0	0	1	5
Alternaria alternata	1	1	0	1	1	0	0	0	0	0	1	0	0	0	5
Alternaria macrospora	0	0	0	1	1	0	0	0	0	0	1	1	1	0	5
Aspergillus amstelodami	1	0	1	0	0	0	0	0	1	0	1	0	0	1	5
Aspergillus candidus	1	0	0	1	0	0	1	0	0	0	1	0	1	0	5
Aspergillus fumigatus	1	0	0	1	1	0	1	0	0	0	1	0	0	0	5
Aspergillus parasiticus	1	0	1	0	0	0	0	0	1	0	1	0	0	1	5
Aspergillus terreus	1	0	0	1	1	0	1	0	0	0	1	0	0	0	5
Asterothyrium octomerum	0	0	0	1	1	0	1	0	0	0	1	0	0	1	5
Calopadia fusca	0	0	0	1	1	0	1	0	0	0	1	0	0	1	5
Calvatia cyathiformis	1	0	0	1	0	0	1	0	0	0	1	1	0	0	5
Cantharellus floridulus	1	1	0	1	0	0	1	0	0	0	1	0	0	0	5
Cercospora apii	0	0	0	1	1	0	0	0	0	0	1	0	1	1	5
Cercospora carbonacea	0	0	0	1	1	0	0	0	0	0	1	0	1	1	5
Cercospora nicotianae	0	0	0	1	1	0	1	0	0	0	1	0	1	0	5
Cercospora ricinella	0	0	0	1	0	0	1	0	0	0	1	0	1	1	5
Cercospora sesami	0	1	0	1	1	0	0	0	0	0	1	0	1	0	5
Cercospora tridacis-procumbentis	0	0	0	1	1	0	0	0	0	0	1	0	1	1	5
Cercospora volkameriae	0	0	0	1	1	0	0	0	0	0	1	0	1	1	5
Choanephora cucurbitarum	0	0	0	1	0	0	1	1	0	0	1	0	1	0	5
Clarohilum henningsii	0	0	0	1	0	0	1	0	0	0	1	0	1	1	5
Clypeosphaerella calotropidis	0	0	0	1	1	0	0	0	0	0	0	1	1	1	5
Colletotrichum lindemuthianum	0	0	0	0	0	0	0	1	1	0	1	1	1	0	5
Cookeina sulcipes	1	0	0	1	0	0	0	0	0	0	1	0	1	1	5
Crinipellis pseudostipitaria	1	0	0	1	1	0	0	0	0	0	1	0	0	1	5
Cryptococcus neoformans	0	1	0	1	0	0	1	0	0	0	1	1	0	0	5
Didymella glomerata	0	0	1	0	0	0	0	0	0	0	1	1	1	1	5
Endophyllum cassiae	0	0	0	1	1	0	1	0	0	0	1	0	1	0	5
Erythricium salmonicolor	0	0	0	0	1	0	1	1	0	0	1	0	1	0	5
Funalia funalis	0	0	0	1	1	0	0	0	0	0	0	1	1	1	5
Funneliformis mosseae	1	0	1	0	0	0	1	0	0	0	1	1	0	0	5
Ganoderma applanatum	1	0	0	1	0	0	1	0	0	0	1	0	1	0	5
Hemileia scholzii	0	0	0	1	1	0	1	0	0	0	1	0	1	0	5
Lactarius melanogalus	1	0	0	1	1	0	1	0	0	0	0	0	0	1	5
Lycogala epidendrum	0	0	0	1	1	0	0	1	0	0	1	0	1	0	5
Marasmiellus scandens	0	0	0	1	1	0	1	0	0	0	1	0	1	0	5
Marasmius haematocephalus	1	0	0	1	0	0	1	0	0	0	1	0	1	0	5
Melanographium cookei	1	0	0	1	0	0	1	0	0	0	0	0	1	1	5
Mycosphaerella gossypina	0	0	0	1	0	0	0	0	0	0	1	1	1	1	5
Neoscytalidium dimidiatum	0	0	0	1	1	0	1	0	1	0	1	0	0	0	5
Nigrocornus scleroticus	1	0	0	1	1	0	0	0	0	0	1	0	1	0	5
Paecilomyces variotii	0	0	0	1	1	0	1	0	0	0	1	0	1	0	5
Passalora bataticola	0	0	0	1	1	0	1	0	0	0	1	0	1	0	5
Passalora janseana	0	0	1	1	0	0	0	0	0	1	1	0	0	1	5
Penicillium chrysogenum	1	0	0	0	1	0	1	0	1	0	1	0	0	0	5
Peronospora favargeri	0	0	0	1	1	0	1	0	0	0	1	0	1	0	5
Pestalotiopsis versicolor	0	0	1	1	1	0	1	0	0	0	1	0	0	0	5
Phaeodothis winteri	0	0	0	1	1	0	0	1	0	0	1	0	1	0	5
Phyllachora paspalicola	0	0	0	1	1	0	1	0	0	0	1	0	1	0	5
Phyllachora pterocarpi	0	0	0	1	1	0	0	0	0	0	1	0	1	1	5
Phylleutypa dioscoreae	0	0	0	1	1	0	1	0	0	0	1	0	1	0	5
Pseudocercospora angolensis	0	0	1	0	1	0	1	0	0	0	1	0	0	1	5
Pseudocercospora contraria	0	0	0	1	1	0	0	0	0	0	1	0	1	1	5
Pseudocercospora fuligena	0	0	1	0	0	0	1	0	0	0	1	1	0	1	5
Pseudocercospora griseola	0	0	0	1	0	0	1	0	0	0	1	1	1	0	5
Pseudocercospora serpentinae	0	0	0	1	1	0	0	0	0	0	1	0	1	1	5
Pseudocercospora stizolobii	0	0	0	1	1	0	0	0	0	0	1	0	1	1	5
Pseudopithomyces chartarum	0	0	0	1	1	0	0	0	0	0	1	0	1	1	5
Puccinia agrophila	0	0	1	0	1	0	1	0	0	0	1	0	1	0	5
Puccinia fragosoana	0	0	0	1	1	0	1	0	0	0	1	0	1	0	5
Puccinia heterospora	0	0	0	1	1	0	1	0	0	0	1	0	1	0	5
Puccinia rufipes	0	0	0	1	1	0	1	0	0	0	1	0	1	0	5
Puccinia versicolor	0	0	0	1	1	0	1	0	0	0	1	0	1	0	5
Pyrrhoderma noxium	0	0	0	1	0	0	1	1	0	0	1	0	1	0	5
Ravenelia zygiae	0	0	0	1	1	0	1	0	0	0	1	0	1	0	5
Russula annulata	0	1	0	0	1	0	1	0	0	0	0	1	0	1	5
Russula congoana	1	1	0	0	1	0	1	0	0	0	0	0	0	1	5
Scleroderma verrucosum	0	1	0	0	1	0	1	0	0	0	0	1	1	0	5
Stagonosporopsis cucurbitacearum	0	0	0	1	1	0	0	0	0	0	1	0	1	1	5
Stenocarpella macrospora	0	0	0	1	1	0	1	0	0	0	1	0	1	0	5
Strigula smaragdula	0	0	1	1	1	0	0	0	0	0	1	0	0	1	5
Syncephalastrum racemosum	0	0	0	1	1	0	1	0	0	0	1	0	1	0	5
Termitomyces medius	1	0	0	0	0	0	1	0	0	0	1	1	0	1	5
Trametes hirta	0	0	1	1	0	0	0	0	0	0	1	1	1	0	5
Uredo longaensis	0	0	0	1	1	0	1	0	0	0	1	0	1	0	5
Uromyces decoratus	0	0	0	1	1	0	1	0	0	0	1	1	0	0	5
Volvariella esculenta	1	0	0	1	0	0	1	0	0	0	1	1	0	0	5
Xerocomus subspinulosus	0	1	0	0	1	0	1	0	0	0	0	1	0	1	5
Xylaria polymorpha	1	0	0	1	1	0	0	0	0	0	1	0	1	0	5
Acremoniula sarcinellae	0	0	0	0	1	0	0	0	1	0	0	1	1	0	4
Acremonium zonatum	0	0	0	0	1	0	0	0	0	0	1	0	1	1	4
Acrodictys balladynae	0	0	0	1	0	0	0	0	0	0	1	0	1	1	4
Aecidium acanthinum	0	0	0	0	1	0	1	0	0	0	0	0	1	1	4
Aecidium hibisci-surattensis	0	0	0	1	1	0	1	0	0	0	0	0	1	0	4
Afroboletus costatisporus	1	0	0	0	0	0	0	1	0	0	0	1	0	1	4
Afrocantharellus platyphyllus	1	0	0	0	0	0	1	0	0	0	1	0	0	1	4
Agaricus trisulphuratus	1	0	0	1	0	0	0	0	0	0	1	0	0	1	4
Alternaria brassicicola	0	0	0	1	1	0	0	0	0	0	1	0	1	0	4
Alternaria longissima	0	1	0	0	1	0	0	0	0	0	1	0	1	0	4
Amanita masasiensis	1	1	0	0	0	0	1	0	0	0	0	0	0	1	4
Amanita rubescens	1	0	0	0	1	0	0	0	0	0	0	1	0	1	4
Amanita strobilaceovolvata	1	0	0	1	0	0	1	0	0	0	0	0	0	1	4
Amanita subviscosa	1	1	0	0	0	0	1	0	0	0	0	0	0	1	4
Apiospora camptospora	0	0	0	1	0	0	0	0	0	0	1	0	1	1	4
Arcyria cinerea	0	0	1	0	0	0	0	1	0	0	1	0	1	0	4
Arcyria insignis	0	0	1	0	1	0	0	0	0	0	1	0	1	0	4
Arrhenia auriscalpium	1	1	0	0	0	0	1	0	0	0	0	0	0	1	4
Arthrinium arundinis	0	0	1	1	0	0	0	0	0	0	0	0	1	1	4
Aspergillus glaucus	0	0	0	1	1	0	1	0	0	0	1	0	0	0	4
Aspergillus ochraceus	1	0	0	1	0	0	0	0	0	0	1	0	1	0	4
Aspergillus tamarii	0	0	1	1	0	0	0	0	0	0	1	0	1	0	4
Asterothyrium microsporum	0	0	0	1	1	0	1	0	0	0	1	0	0	0	4
Asterothyrium pittieri	0	0	0	1	1	0	1	0	0	0	1	0	0	0	4
Atractilina parasitica	0	0	0	1	1	0	0	0	0	0	1	0	1	0	4
Aulaxina epiphylla	0	0	0	1	1	0	1	0	0	0	1	0	0	0	4
Beauveria bassiana	1	0	0	1	0	0	1	0	0	0	0	0	1	0	4
Bipolaris heveae	0	0	0	1	1	0	1	1	0	0	0	0	0	0	4
Bipolaris sorokiniana	0	1	0	1	1	0	0	0	0	0	1	0	0	0	4
Bovista pusilla	0	0	0	1	0	0	0	0	1	0	1	0	0	1	4
Bullatina aspidota	0	0	0	1	1	0	1	0	0	0	0	0	0	1	4
Byssoloma chlorinum	0	0	0	1	1	0	0	1	0	0	1	0	0	0	4
Calenia depressa	0	0	0	1	1	0	1	0	0	0	1	0	0	0	4
Calopadia foliicola	0	0	0	1	1	0	1	0	0	0	1	0	0	0	4
Cantharellus pseudofriesii	0	1	0	0	1	0	1	0	0	0	0	1	0	0	4
Cercospora annulata	0	0	0	1	1	0	0	0	0	0	1	0	1	0	4
Cercospora bidentis	0	0	0	1	1	0	0	0	0	0	1	0	1	0	4
Cercospora deightonii	0	0	0	0	0	0	0	0	0	0	1	1	1	1	4
Cercospora erythrinae	0	0	0	1	1	0	0	0	0	0	1	0	1	0	4
Cercospora lactucae-sativae	0	0	0	0	0	0	1	0	0	0	1	0	1	1	4
Cerotelium combreti	0	0	0	1	1	0	1	0	0	0	1	0	0	0	4
Cerotelium fici	0	0	0	1	1	0	1	0	0	0	1	0	0	0	4
Cladosporium cladosporioides	0	0	0	0	1	0	1	0	1	0	1	0	0	0	4
Clonostachys rosea	0	0	0	1	1	0	1	0	0	0	1	0	0	0	4
Coccocarpia palmicola	0	0	0	1	1	0	1	0	0	0	0	0	1	0	4
Coelomomyces africanus	0	1	0	0	0	0	0	1	0	0	1	0	1	0	4
Coenogonium subluteum	0	0	0	1	1	0	1	0	0	0	1	0	0	0	4
Colletotrichum coccodes	0	0	0	1	0	0	1	0	0	0	1	0	1	0	4
Colletotrichum coffeanum	0	0	0	1	1	0	1	0	0	0	1	0	0	0	4
Coltricia cinnamomea	0	1	0	0	1	0	0	0	0	0	0	1	1	0	4
Coriolopsis occidentalis	0	0	0	1	0	0	0	0	0	0	1	0	1	1	4
Coriolopsis telfairii	0	0	0	0	1	0	0	0	0	1	1	0	1	0	4
Cyathus limbatus	1	0	0	1	0	0	0	0	0	0	1	0	1	0	4
Dacryopinax spathularia	0	0	1	1	0	0	0	0	0	0	1	0	1	0	4
Diachea leucopoda	0	0	0	1	0	0	0	1	0	0	1	0	1	0	4
Diplocarpon rosae	0	0	1	1	0	0	0	0	0	0	1	0	1	0	4
Dipodascus geotrichum	0	0	0	1	0	0	1	0	0	0	1	0	1	0	4
Dirinaria picta	0	0	1	0	1	0	1	0	0	0	0	0	1	0	4
Domingoella asterinarum	0	0	0	1	0	0	0	0	0	0	1	0	1	1	4
Exosporium stilbaceum	0	1	0	1	1	0	0	0	0	0	0	0	1	0	4
Favolus tenuiculus	0	0	0	1	0	0	0	0	0	0	1	1	0	1	4
Fellhanera bouteillei	0	0	0	1	1	0	1	0	0	0	1	0	0	0	4
Fellhanera rhaphidophylli	0	0	0	0	1	0	1	0	0	0	1	0	0	1	4
Flavodon flavus	1	0	0	1	0	0	0	0	0	0	1	0	0	1	4
Fuligo septica	0	0	0	0	0	0	0	1	1	0	1	0	1	0	4
Fulvia fulva	0	0	0	1	1	0	1	0	0	0	0	0	1	0	4
Fusarium equiseti	1	1	0	0	0	0	1	0	0	0	1	0	0	0	4
Fusarium oxysporum f.sp. cubense	0	0	0	1	1	0	0	0	0	0	1	0	1	0	4
Ganoderma curtisii	0	0	0	1	0	0	0	0	1	0	0	1	1	0	4
Gloeosporium musarum	0	0	0	1	1	0	1	0	0	0	0	0	1	0	4
Golovinomyces cichoracearum	0	0	0	1	0	0	1	0	0	0	1	1	0	0	4
Gonatophragmium mori	0	0	0	1	1	0	0	0	0	0	1	0	1	0	4
Gyalectidium rotuliforme	0	0	0	1	1	0	0	0	0	0	1	0	0	1	4
Harzia palmara	0	0	0	1	1	0	0	0	0	0	1	0	1	0	4
Helminthosporium cantareirense	0	1	0	1	1	0	0	0	0	0	0	0	1	0	4
Hemileia deightonii	0	0	0	1	0	0	1	0	0	0	1	0	1	0	4
Hemileia vastatrix	0	0	0	1	1	0	1	0	0	0	1	0	0	0	4
Hexagonia discopoda	0	0	0	0	1	0	0	0	0	0	1	1	1	0	4
Hypoxylon rubiginosum	0	0	0	1	1	0	1	0	0	0	0	0	1	0	4
Inonotus pachyphloeus	0	1	0	0	0	0	0	0	0	0	1	1	1	0	4
Inonotus tabacinus	0	0	0	1	0	0	0	0	0	0	1	0	1	1	4
Irenopsis coronata	0	0	0	1	0	0	1	0	0	0	0	0	1	1	4
Itajahya rosea	0	1	0	1	0	0	0	0	0	1	0	1	0	0	4
Kretzschmaria zonata	0	0	0	1	0	0	0	1	0	0	1	0	1	0	4
Lactarius baliophaeus	1	0	0	1	0	0	0	0	0	0	0	1	0	1	4
Lactarius saponaceus	1	0	0	0	1	0	1	0	0	0	0	0	0	1	4
Lactifluus luteopus	1	1	0	0	0	0	1	0	0	0	0	0	0	1	4
Lactifluus pelliculatus	0	0	0	0	1	0	1	0	0	0	0	1	0	1	4
Lentinus arcularius	0	0	0	1	0	0	0	0	0	0	1	0	1	1	4
Lycoperdon pratense	0	0	0	1	0	0	0	0	0	0	1	0	1	1	4
Marasmiellus inoderma	1	0	0	1	0	0	0	0	0	0	1	0	0	1	4
Marasmius africanus	0	0	0	1	0	0	1	1	0	0	1	0	0	0	4
Marasmius corrugatiformis	1	0	0	1	0	0	1	0	0	0	1	0	0	0	4
Marasmius crinis-equi	0	0	0	1	0	0	1	0	0	0	1	0	1	0	4
Marasmius guyanensis	1	0	0	0	0	0	0	0	0	0	1	0	1	1	4
Marasmius haediniformis	1	0	0	1	0	0	0	0	0	0	1	0	1	0	4
Marasmius lilacinoalbus	1	0	0	1	0	0	0	0	0	0	1	0	0	1	4
Marasmius neosessilis	1	0	0	1	0	0	1	0	0	0	1	0	0	0	4
Meliola bicornis	0	0	0	1	1	0	0	0	0	0	1	0	1	0	4
Meliola coffeae	0	0	0	1	0	0	1	0	0	0	0	0	1	1	4
Metarhizium flavoviride	1	0	0	0	0	1	0	0	0	1	0	0	0	1	4
Metulocladosporiella musae	0	0	0	1	1	0	1	0	0	0	0	0	1	0	4
Microsphaeropsis glumarum	0	0	0	0	0	0	1	0	1	0	0	1	1	0	4
Musicillium theobromae	0	0	0	1	1	0	1	0	0	0	0	0	1	0	4
Naucoria conicopapillata	0	0	0	1	0	0	1	0	0	0	1	0	1	0	4
Nectria pseudotrichia	0	0	0	1	0	0	0	1	0	0	1	0	1	0	4
Neopodoconis ampullacea	0	1	0	1	0	0	0	0	0	0	1	0	1	0	4
Neurospora sitophila	0	0	0	1	0	0	1	0	0	0	1	0	1	0	4
Paramyrothecium roridum	0	1	0	1	0	0	1	0	0	0	0	0	1	0	4
Parasola plicatilis	0	0	0	1	0	0	0	0	0	0	1	0	1	1	4
Parmotrema tinctorum	0	0	0	0	1	0	1	0	0	0	1	0	1	0	4
Passalora capsicicola	0	0	0	1	0	0	0	0	0	0	1	1	1	0	4
Passalora vaginae	0	0	0	1	0	0	0	0	0	0	0	1	1	1	4
Penicillium digitatum	1	0	0	1	0	0	1	0	0	0	0	0	1	0	4
Penzigomyces parvus	0	0	0	1	0	0	1	0	0	0	1	0	1	0	4
Perichaena depressa	0	0	1	0	0	0	0	1	0	0	1	0	1	0	4
Periconia lateralis	0	0	0	1	1	0	0	0	0	0	1	0	1	0	4
Periconia minutissima	0	0	0	1	0	0	1	0	0	0	0	0	1	1	4
Peronosclerospora sorghi	1	1	0	1	0	0	0	0	0	0	1	0	0	0	4
Pestalotiopsis mangiferae	0	0	0	1	0	0	1	0	0	0	1	0	1	0	4
Phallus aurantiacus	1	0	0	1	0	0	0	0	0	0	1	0	0	1	4
Phallus indusiatus	0	0	0	1	1	0	0	0	0	0	1	0	1	0	4
Phyllachora leucospila	0	0	0	1	1	0	1	0	0	0	0	0	1	0	4
Phyllachora minutissima	0	0	0	1	1	0	0	0	0	0	1	0	1	0	4
Phyllachora pennisetina	0	0	0	1	1	0	0	0	0	0	1	0	1	0	4
Phyllachora setariicola	0	0	0	1	1	0	0	0	0	0	1	0	1	0	4
Phyllophiale alba	0	0	0	1	1	0	1	0	0	0	1	0	0	0	4
Phyllosticta batatas	0	0	0	1	1	0	1	0	0	0	0	0	1	0	4
Phyllosticta dioscoreae	0	0	0	1	1	0	1	0	0	0	1	0	0	0	4
Physarum cinereum	0	0	1	0	1	0	0	0	0	0	1	0	1	0	4
Physarum pezizoideum	0	0	0	0	0	0	0	1	0	0	1	0	1	1	4
Phytophthora nicotianae	0	0	0	1	1	0	0	0	0	0	0	1	1	0	4
Podoscypha bolleana	0	0	0	1	0	0	1	0	0	0	1	0	1	0	4
Podoscypha involuta	0	0	0	1	0	0	1	0	0	0	1	0	1	0	4
Podosporium deightonii	0	0	0	1	1	0	0	0	0	0	0	0	1	1	4
Polyporus perula	0	0	0	0	0	0	0	0	0	1	1	1	1	0	4
Psathyrella tuberculata	1	1	0	0	0	0	1	0	0	0	0	0	0	1	4
Pseudocercospora bradburyae	0	0	0	1	1	0	0	0	0	0	1	0	0	1	4
Pseudoperonospora cubensis	0	0	0	1	1	0	0	0	0	0	1	0	1	0	4
Pseudopestalotiopsis theae	0	0	0	1	1	0	1	0	0	0	0	0	1	0	4
Pseudopithomyces maydicus	0	0	0	1	1	0	0	0	0	0	0	0	1	1	4
Pseudopithomyces sacchari	0	0	0	1	1	0	0	0	0	0	1	0	1	0	4
Pseudosagedia nitidula	0	0	0	1	1	0	1	0	0	0	1	0	0	0	4
Puccinia aspiliae-latifoliae	0	0	0	1	0	0	0	0	0	0	1	0	1	1	4
Puccinia bakoyana	0	0	0	0	1	0	1	0	0	0	1	1	0	0	4
Puccinia cynodontis	0	0	0	1	1	0	0	0	0	0	1	0	1	0	4
Puccinia ignava	0	0	0	1	1	0	1	0	0	0	0	0	1	0	4
Puccinia kraussiana	0	0	0	1	1	0	0	0	0	0	1	0	1	0	4
Puccinia lateritia	0	0	0	1	1	0	1	0	0	0	0	0	1	0	4
Puccinia multiloculata	0	0	0	1	0	0	1	0	0	0	0	0	1	1	4
Puccinia oahuensis	0	0	0	1	1	0	1	0	0	0	0	0	1	0	4
Puccinia purpurea	0	0	0	1	0	0	0	0	0	0	1	0	1	1	4
Puccinia rottboelliae	0	0	0	1	1	0	1	0	0	0	0	0	1	0	4
Pucciniosira mitragynae	0	0	0	1	1	0	0	0	0	0	1	0	1	0	4
Rhizophagus aggregatus	1	0	1	0	0	0	0	0	1	0	0	1	0	0	4
Rhizophagus clarus	1	0	0	0	0	0	1	0	1	0	1	0	0	0	4
Rhizophagus fasciculatus	1	0	1	0	0	0	0	0	0	0	1	1	0	0	4
Rhizophagus intraradices	1	0	1	0	0	0	1	0	0	0	0	1	0	0	4
Rhytidhysteron rufulum	0	0	0	1	1	0	1	0	0	0	0	0	1	0	4
Russula cellulata	1	0	0	0	1	0	1	0	0	0	0	0	0	1	4
Russula liberiensis	1	0	0	0	1	0	0	1	0	0	0	0	0	1	4
Russula oleifera	1	1	0	0	0	0	1	0	0	0	0	0	0	1	4
Sarocladium oryzae	0	0	1	0	1	0	0	0	0	0	1	0	1	0	4
Scolecostigmina mangiferae	0	0	0	1	1	0	0	0	0	0	1	0	1	0	4
Serpula similis	0	0	0	1	0	0	1	0	0	0	1	0	1	0	4
Skierka congensis	0	0	0	1	1	0	1	0	0	0	1	0	0	0	4
Sphaerellopsis filum	0	0	0	1	0	0	1	0	0	0	0	1	1	0	4
Sphaerobolus stellatus	1	0	0	1	0	0	0	0	0	0	1	0	0	1	4
Spiropes dorycarpus	0	0	0	1	0	0	0	0	0	0	1	0	1	1	4
Spiropes penicillium	0	0	0	1	0	0	1	0	0	0	1	0	1	0	4
Sporisorium andropogonis	0	0	1	0	1	0	0	0	0	0	0	0	1	1	4
Sporisorium andropogonis-tectorum	0	0	0	1	0	0	0	0	0	0	1	0	1	1	4
Sporisorium barcinonense	0	0	0	1	1	0	0	0	0	0	0	0	1	1	4
Sporisorium schweinfurthianum	0	0	0	1	1	0	1	0	0	0	1	0	0	0	4
Stemonitis fusca	0	0	0	1	0	0	1	1	0	0	1	0	0	0	4
Striaticonidium cinctum	0	0	0	1	0	0	0	0	0	0	1	0	1	1	4
Termitomyces eurrhizus	1	0	0	0	0	0	1	0	0	0	1	0	0	1	4
Trametes cingulata	1	0	0	1	0	0	0	0	0	1	1	0	0	0	4
Tricharia vainioi	0	0	0	1	1	0	0	0	0	0	1	0	0	1	4
Trichothelium alboatrum	0	0	0	1	1	0	1	0	0	0	1	0	0	0	4
Uredo cajani	0	0	0	1	1	0	0	0	0	0	1	0	1	0	4
Uromyces appendiculatus	0	0	0	1	1	0	0	0	0	0	1	0	1	0	4
Uromyces clignyi	0	0	0	0	1	0	0	0	0	1	1	0	1	0	4
Uromyces commelinae	0	0	0	1	1	0	1	0	0	0	1	0	0	0	4
Uromyces tenuicutis	0	0	0	1	1	0	0	0	0	0	1	0	1	0	4
Ustilago maydis	0	0	0	1	0	0	1	0	0	0	1	1	0	0	4
Ustilago microchloae	0	0	0	1	0	0	1	0	0	0	0	1	0	1	4
Wallrothiella subiculosa	0	0	0	1	0	0	1	0	0	0	0	0	1	1	4
Xylaria grammica	0	0	0	1	1	0	0	0	0	0	1	0	1	0	4
Xylaria hypoxylon	0	0	0	1	0	0	0	0	0	0	1	0	1	1	4
Xylaria papyrifera	1	0	0	0	0	0	0	0	0	0	1	0	1	1	4
Zasmidium musigenum	0	0	0	1	1	0	0	0	0	0	1	0	1	0	4
Zygosporium echinosporum	0	0	0	1	0	0	0	0	0	0	1	0	1	1	4
Zygosporium masonii	0	0	0	1	1	0	0	0	0	0	0	0	1	1	4
Zygosporium oscheoides	0	0	0	1	0	0	1	0	0	0	0	0	1	1	4
Aecidium blepharidis	0	0	0	1	1	0	0	0	0	0	0	0	1	0	3
Aecidium flavidum	1	0	0	0	1	0	0	0	0	0	0	0	1	0	3
Aecidium marsdeniae	0	0	0	1	0	0	0	0	0	0	0	0	1	1	3
Aecidium schwenkiae	0	0	0	1	0	0	1	0	0	0	1	0	0	0	3
Afroboletus luteolus	1	0	0	0	1	0	0	0	0	0	0	0	0	1	3
Agaricus volvatulus	1	0	0	0	0	0	0	0	0	0	1	0	0	1	3
Albonectria rigidiuscula	0	0	0	1	0	0	1	0	0	0	0	0	1	0	3
Alternaria porri	0	0	0	1	1	0	0	0	0	0	1	0	0	0	3
Alternaria ricini	0	0	0	0	0	1	1	0	0	0	0	1	0	0	3
Amanita baccata	0	0	0	0	1	0	0	0	0	0	1	1	0	0	3
Amanita bingensis	0	0	0	1	1	0	0	0	0	0	0	0	1	0	3
Amanita pulverulenta	1	0	0	0	1	0	0	0	0	0	0	0	0	1	3
Amazonia psychotriae	0	0	0	1	0	0	0	0	0	0	0	0	1	1	3
Anthracocystis ischaemoides	0	0	0	0	1	0	0	0	0	0	0	0	1	1	3
Arcyria denudata	0	0	0	0	0	0	0	1	0	0	1	0	1	0	3
Arcyria incarnata	0	0	0	0	0	0	0	1	0	0	1	0	1	0	3
Arthrinium phaeospermum	0	0	0	1	0	0	0	0	0	1	0	0	1	0	3
Aschersonia crenulata	0	0	0	1	0	0	0	0	0	0	0	1	1	0	3
Aspergillus awamori	0	0	0	0	0	0	1	0	1	0	1	0	0	0	3
Aspergillus chevalieri	0	0	1	1	0	0	0	0	0	0	1	0	0	0	3
Aspergillus japonicus	0	0	0	1	0	0	0	1	0	0	0	0	1	0	3
Aspergillus nidulans	0	0	0	1	0	0	0	1	0	0	1	0	0	0	3
Aspergillus ruber	0	0	0	1	0	0	1	0	0	0	1	0	0	0	3
Aspergillus sulphureus	0	0	0	1	0	0	1	0	0	0	1	0	0	0	3
Aspergillus sydowii	0	0	0	1	0	0	1	0	0	0	1	0	0	0	3
Aspergillus wentii	1	0	0	1	0	0	0	0	0	0	0	0	1	0	3
Asteridiella cyclopoda	0	0	0	1	1	0	0	0	0	0	0	0	1	0	3
Asteridiella ekebergiae	0	0	0	1	0	0	1	0	0	0	0	0	1	0	3
Asteridiella entebbeensis	0	0	0	1	0	0	1	0	0	0	0	0	1	0	3
Asteridiella glabra	0	0	0	1	0	0	1	0	0	0	0	0	1	0	3
Asteridiella hansfordii	0	0	0	1	1	0	0	0	0	0	0	0	1	0	3
Asteridiella lagunculariae	0	0	0	1	0	0	0	0	0	0	0	0	1	1	3
Asteridiella naucleae	0	0	0	1	0	0	1	0	0	0	0	0	1	0	3
Asterina combreti	0	0	0	1	1	0	0	0	0	0	0	0	1	0	3
Asterina deviata	0	0	0	1	1	0	0	0	0	0	0	0	1	0	3
Asterina manihotis	0	0	0	1	0	0	1	0	0	0	0	0	1	0	3
Bacidina apiahica	0	0	0	0	1	0	0	0	0	0	1	0	0	1	3
Beniowskia sphaeroidea	0	0	0	0	1	0	0	0	0	0	1	0	1	0	3
Bipolaris cookei	0	1	0	0	0	0	0	0	0	0	1	0	0	1	3
Bipolaris sacchari	0	0	0	0	0	0	0	0	0	0	1	1	1	0	3
Boletellus linderi	0	0	0	0	0	0	1	1	0	0	0	0	0	1	3
Boletellus longipes	0	0	0	1	0	0	1	0	0	0	0	0	0	1	3
Boletus loosei	1	0	0	0	0	0	1	0	0	0	0	0	0	1	3
Byssoloma leucoblepharum	0	0	0	0	1	0	1	0	0	0	1	0	0	0	3
Byssoloma subdiscordans	0	0	0	0	1	0	1	0	0	0	1	0	0	0	3
Calocera cornea	0	0	0	1	0	0	0	0	0	0	1	0	1	0	3
Calopadia phyllogena	0	0	0	0	1	0	1	0	0	0	1	0	0	0	3
Calopadia puiggarii	0	0	0	1	1	0	0	0	0	0	1	0	0	0	3
Calvatia bicolor	1	0	0	1	0	0	0	0	0	0	1	0	0	0	3
Cantharellus rufopunctatus	1	0	0	0	1	0	1	0	0	0	0	0	0	0	3
Ceraceosorus africanus	1	0	0	1	0	0	0	0	0	0	0	0	0	1	3
Ceratiomyxa fruticulosa	0	0	0	0	0	0	0	1	0	0	1	0	1	0	3
Cercospora brassicicola	0	0	0	0	0	0	0	0	0	0	1	0	1	1	3
Cercospora capsici	0	0	0	1	0	0	0	0	0	0	0	1	1	0	3
Cercospora duddiae	0	0	0	0	0	0	0	0	0	0	1	0	1	1	3
Cercospora furfurella	0	0	0	1	0	0	0	0	0	0	1	0	1	0	3
Cercospora guineensis	0	0	0	1	1	0	0	0	0	0	0	0	1	0	3
Cercospora solanicola	0	0	0	1	1	0	0	0	0	0	0	0	1	0	3
Cerotelium corchori	0	0	0	1	0	0	0	0	0	0	1	0	1	0	3
Cetraspora pellucida	1	0	0	0	0	0	1	0	0	0	1	0	0	0	3
Chaetocalathus niduliformis	0	0	0	1	0	0	0	0	0	0	1	0	1	0	3
Chevalieropsis ctenotricha	0	0	0	0	1	0	1	0	0	0	0	1	0	0	3
Chlorophyllum rhachodes	1	1	0	0	0	0	0	0	0	0	0	0	1	0	3
Chroodiscus mirificus	0	0	0	1	1	0	1	0	0	0	0	0	0	0	3
Claroideoglomus etunicatum	1	0	0	0	0	0	1	0	0	0	1	0	0	0	3
Claviceps pallida	0	0	0	1	1	0	0	0	0	0	0	0	1	0	3
Claviceps sorghi	0	0	0	1	0	0	0	0	0	0	1	0	1	0	3
Colletotrichum nigrum	0	0	0	1	0	0	1	0	0	0	0	1	0	0	3
Collybia semiusta	0	0	0	0	1	0	1	0	0	0	0	0	1	0	3
Conidiosporomyces echinospermus	0	0	0	1	0	0	0	0	0	0	1	0	1	0	3
Cookeina tricholoma	0	0	0	0	0	0	0	0	0	0	1	0	1	1	3
Coprinellus disseminatus	0	0	0	1	0	0	0	0	0	0	1	0	0	1	3
Coprinopsis africana	0	1	0	0	0	0	1	0	0	0	1	0	0	0	3
Corynespora torulosa	0	0	0	0	1	0	1	0	0	0	0	0	1	0	3
Crinipellis dusenii	0	0	0	1	0	0	0	0	0	0	1	1	0	0	3
Cunninghamella echinulata	0	0	0	1	0	0	1	0	0	0	1	0	0	0	3
Curvularia oryzae	0	1	0	0	1	0	0	0	0	0	0	0	1	0	3
Curvularia trifolii	0	1	0	1	0	0	0	0	0	0	0	0	1	0	3
Cymatoderma dendriticum	0	0	0	1	1	0	0	0	0	0	1	0	0	0	3
Dactuliophora elongata	0	0	0	0	0	0	0	0	1	1	1	0	0	0	3
Davidiella spilota	0	0	0	1	0	0	0	0	0	0	1	0	1	0	3
Deightoniella africana	0	0	0	1	0	0	0	0	0	0	0	0	1	1	3
Delortia palmicola	1	0	0	0	0	0	0	0	0	0	1	0	1	0	3
Diacanthodes novoguineensis	0	0	0	0	0	0	1	0	0	0	0	1	0	1	3
Diaporthe citri	0	0	0	0	0	0	1	0	1	0	0	1	0	0	3
Diderma hemisphaericum	0	0	1	0	0	0	0	1	0	0	0	0	1	0	3
Dimerosporiella cephalosporii	0	0	0	1	0	0	0	0	0	0	0	0	1	1	3
Dirinaria aegialita	0	0	0	0	0	0	1	0	0	0	1	0	1	0	3
Dirinaria africana	0	0	0	0	1	0	1	0	0	0	1	0	0	0	3
Dirinaria applanata	0	0	1	0	0	0	1	0	0	0	0	1	0	0	3
Echinoplaca pellicula	0	0	0	0	1	0	1	0	0	0	1	0	0	0	3
Elsinoe fawcettii	0	0	0	1	0	0	0	0	0	0	1	0	1	0	3
Elsinoe rhigiocaryae	0	0	0	1	0	0	1	0	0	0	0	0	1	0	3
Endocalyx melanoxanthus	0	0	0	1	0	0	0	0	0	0	0	0	1	1	3
Epicoccum andropogonis	0	0	0	1	0	0	0	0	0	0	1	0	1	0	3
Epicoccum andropogonis	0	0	0	1	1	0	0	0	0	0	0	0	1	0	3
Eriomycopsis flagellata	0	0	0	1	0	0	1	0	0	0	0	0	1	0	3
Eudarluca australis	0	0	0	1	1	0	0	0	0	0	0	0	0	1	3
Eutypella citricola	0	0	0	1	0	0	1	0	0	0	0	0	1	0	3
Fomes fulvellus	0	0	0	1	1	0	0	0	0	1	0	0	0	0	3
Funalia caperata	1	0	0	1	0	0	0	0	0	0	1	0	0	0	3
Funalia floccosa	0	0	0	1	1	0	0	0	0	1	0	0	0	0	3
Fusarium graminearum	1	0	1	0	0	0	0	0	0	0	0	0	1	0	3
Fusarium roseum	0	0	1	0	0	0	1	0	0	0	0	0	1	0	3
Gaeumannomyces graminis	0	0	0	0	0	0	1	0	0	0	1	0	1	0	3
Ganoderma resinaceum	0	1	0	0	0	0	0	0	0	0	1	0	0	1	3
Geastrum schweinitzii	1	0	0	1	0	0	0	0	0	0	1	0	0	0	3
Gigaspora gigantea	1	0	0	0	0	0	1	0	0	0	1	0	0	0	3
Glomus clavisporum	1	0	0	0	0	0	1	0	0	0	1	0	0	0	3
Golovinomyces cucurbitacearum	0	0	0	0	0	0	1	0	0	0	1	1	0	0	3
Grallomyces portoricensis	0	0	0	1	0	0	0	0	0	0	0	0	1	1	3
Gymnopus stenophyllus	0	0	0	1	1	0	0	0	0	0	0	0	1	0	3
Gyroporus ballouii	1	0	0	0	0	0	1	0	0	0	0	0	0	1	3
Gyroporus castaneus	0	0	0	0	0	0	1	0	0	0	0	1	0	1	3
Gyrothrix circinata	0	0	0	1	1	0	0	0	0	0	0	0	1	0	3
Haematomma ivoriense	0	0	0	0	1	0	1	1	0	0	0	0	0	0	3
Hansfordiellopsis lichenicola	0	0	0	1	0	0	0	0	0	0	1	0	1	0	3
Haplotrichum croceum	0	0	0	1	0	0	0	0	0	0	1	0	1	0	3
Helicobasidium purpureum	0	0	0	1	0	0	1	0	0	1	0	0	0	0	3
Helminthosporium phyllantheum	0	1	0	1	0	0	0	0	0	0	0	0	1	0	3
Hemileia mussaendae	0	0	0	1	1	0	1	0	0	0	0	0	0	0	3
Hemitrichia calyculata	0	0	0	0	0	0	0	1	0	0	1	0	1	0	3
Hemitrichia serpula	0	0	0	0	0	0	0	1	0	0	1	0	1	0	3
Hermatomyces sphaericus	0	0	0	1	0	0	1	0	0	0	0	0	1	0	3
Hexagonia crinigera	0	0	0	0	1	0	0	0	0	0	0	0	1	1	3
Hymenagaricus alphitochrous	0	0	0	1	0	0	0	0	0	0	1	1	0	0	3
Irenopsis aciculosa	0	0	0	1	0	0	1	0	0	0	0	0	1	0	3
Irenopsis colicola	0	0	0	1	0	0	0	0	0	0	0	0	1	1	3
Kretzschmaria deusta	0	0	0	1	0	0	0	0	0	0	1	0	1	0	3
Lactarius afroscrobiculatus	1	0	0	0	0	0	1	0	0	0	0	0	0	1	3
Lactarius miniatescens	1	1	0	0	0	0	0	0	0	0	0	0	0	1	3
Lactarius tenellus	1	0	0	0	0	0	1	0	0	0	0	0	0	1	3
Lactifluus annulatoangustifolius	0	0	0	0	1	0	0	1	0	0	0	0	0	1	3
Lactifluus edulis	1	0	0	0	0	0	0	0	0	0	1	0	0	1	3
Lactifluus emergens	1	0	0	0	0	0	1	0	0	0	0	0	0	1	3
Lactifluus flammans	1	0	0	0	0	0	1	0	0	0	0	0	0	1	3
Lactifluus foetens	1	1	0	0	0	0	0	0	0	0	0	0	0	1	3
Lactifluus pumilus	1	0	0	0	0	0	0	0	0	0	0	1	0	1	3
Lactifluus volemoides	1	0	0	0	0	0	1	0	0	0	0	0	0	1	3
Lasioloma arachnoideum	0	0	0	0	1	0	1	0	0	0	1	0	0	0	3
Lecanicillium psalliotae	0	0	0	1	0	0	0	0	0	0	0	0	1	1	3
Leiotrametes menziesii	0	0	0	1	0	0	0	0	0	0	1	0	1	0	3
Lembosia anogeissi	0	0	0	1	0	0	1	0	0	0	0	0	0	1	3
Lenzites applanatus	0	0	0	1	1	0	0	0	0	0	1	0	0	0	3
Leucoagaricus goossensiae	0	0	0	1	0	0	0	0	0	0	1	1	0	0	3
Leucocintractia scleriae	0	0	0	1	1	0	0	0	0	0	0	0	1	0	3
Leucocoprinus brebissonii	0	0	0	0	0	0	0	0	0	1	0	0	1	1	3
Leucocoprinus cepistipes	0	0	0	1	0	0	0	0	0	0	1	0	1	0	3
Leucocoprinus cretaceus	1	1	0	0	0	0	0	0	0	0	0	0	0	1	3
Lichtheimia corymbifera	0	0	0	1	0	0	0	0	0	0	1	0	1	0	3
Lignosus sacer	0	0	0	0	1	0	0	0	0	0	0	0	1	1	3
Lysurus corallocephalus	0	0	0	1	0	0	0	0	0	0	1	0	0	1	3
Macrolepiota procera	0	0	0	1	1	0	0	0	0	0	1	0	0	0	3
Malmidea granifera	0	0	0	0	1	0	0	0	0	0	1	0	1	0	3
Marasmius arborescens	0	0	0	1	0	0	0	0	0	0	1	0	0	1	3
Marasmius bekolacongoli	1	0	0	0	0	0	0	0	0	0	1	0	0	1	3
Marasmius bingaensis	1	0	0	1	0	0	0	0	0	0	1	0	0	0	3
Marasmius ferruginoides	1	0	0	1	0	0	0	0	0	0	1	0	0	0	3
Marasmius grandisetulosus	0	0	0	1	0	0	1	0	0	0	1	0	0	0	3
Marasmius leveilleanus	0	0	0	1	0	0	1	0	0	0	1	0	0	0	3
Marasmius luteostipitatus	1	0	0	1	0	0	0	0	0	0	1	0	0	0	3
Marasmius macrolobieti	1	0	0	1	0	0	0	0	0	0	1	0	0	0	3
Mazosia phyllosema	0	0	0	0	1	0	1	0	0	0	1	0	0	0	3
Mazosia rotula	0	0	0	0	1	0	0	1	0	0	1	0	0	0	3
Melanconium elaeidis	0	0	0	1	0	0	0	0	0	0	1	0	1	0	3
Melanographium citri	0	0	0	1	0	0	0	0	0	0	1	0	1	0	3
Meliola albiziae	0	0	0	1	1	0	0	0	0	0	0	0	1	0	3
Meliola clerodendricola	1	0	0	1	0	0	0	0	0	0	0	0	1	0	3
Meliola cryptica	0	0	0	1	0	0	0	0	0	0	0	0	1	1	3
Meliola fagarae	0	0	0	1	1	0	0	0	0	0	0	0	1	0	3
Meliola jasminicola	0	0	0	1	1	0	0	0	0	0	0	0	1	0	3
Meliola lippiae	1	0	0	1	0	0	0	0	0	0	0	0	1	0	3
Meliola panici	0	0	0	1	1	0	0	0	0	0	0	0	1	0	3
Meliola psychotriae	0	0	0	1	0	0	0	0	0	0	0	0	1	1	3
Meliola simillima	0	0	0	1	1	0	0	0	0	0	0	0	1	0	3
Meliola stizolobii	0	0	0	0	1	0	0	0	0	0	0	0	1	1	3
Meliola togoensis	0	0	0	1	0	0	0	0	0	0	0	0	1	1	3
Meliola voacangae	0	0	0	1	1	0	0	0	0	0	0	0	1	0	3
Meliolinella elaeidis	0	0	0	1	0	0	0	0	0	0	1	0	1	0	3
Microdochium albescens	0	0	0	0	1	0	0	1	0	0	0	0	1	0	3
Micropeltis ugandae	0	0	0	1	1	0	0	0	0	0	0	0	0	1	3
Mycovellosiella bellynckii	0	0	0	1	0	0	0	0	0	0	1	0	1	0	3
Nakataea oryzae	0	0	0	1	0	0	1	0	0	0	1	0	0	0	3
Nectria xenoderma	0	0	0	1	1	0	0	0	0	0	0	0	1	0	3
Neocordana musae	0	0	0	1	0	0	1	0	0	0	0	0	1	0	3
Olivea scitula	0	0	0	1	0	0	0	0	0	0	1	0	1	0	3
Parmelia laevigatoides	0	0	0	0	1	0	1	0	0	0	0	0	1	0	3
Parodiella circumdata	1	0	0	0	0	0	0	0	0	0	1	0	1	0	3
Penicillium italicum	0	0	0	0	0	0	1	0	0	0	1	0	1	0	3
Perichaena chrysosperma	0	0	1	0	0	0	0	0	0	0	1	0	1	0	3
Periconia atropurpurea	0	0	0	1	0	0	0	0	0	0	1	0	1	0	3
Periconia sacchari	0	0	0	1	0	0	0	0	0	0	0	0	1	1	3
Perisporiopsis lophirae	0	0	0	1	1	0	0	0	0	0	0	0	1	0	3
Phaeocytostroma sacchari	0	0	0	0	0	0	1	0	0	0	1	0	1	0	3
Phakopsora pachyrhizi	0	0	0	1	0	0	0	0	0	0	1	0	1	0	3
Phakopsora phyllanthi-discoidei	0	0	0	1	1	0	1	0	0	0	0	0	0	0	3
Phallus rubicundus	0	0	0	1	0	0	0	0	0	0	1	0	0	1	3
Phellorinia herculeana	0	0	0	0	0	0	0	0	1	0	0	0	1	1	3
Phragmidiella africana	0	0	0	1	0	0	0	0	0	0	0	0	1	1	3
Phyllachora afra	0	0	0	1	0	0	0	0	0	0	1	0	1	0	3
Phyllachora carpodini	0	0	0	1	1	0	0	0	0	0	0	0	1	0	3
Phyllachora contigua	0	0	0	1	1	0	0	0	0	0	0	0	1	0	3
Phyllachora ischaemi	0	0	0	1	1	0	0	0	0	0	0	0	1	0	3
Phyllachora sphaerosperma	0	0	0	1	1	0	0	0	0	0	0	0	1	0	3
Phyllactinia papayae	0	0	0	0	0	0	0	0	0	0	0	1	1	1	3
Phyllogyalidea epiphylla	0	0	0	1	1	0	1	0	0	0	0	0	0	0	3
Phyllopsora buettneri	0	0	0	1	0	0	0	0	0	0	1	0	0	1	3
Physarum compressum	0	0	1	0	0	0	0	1	0	0	1	0	0	0	3
Physarum nucleatum	0	0	0	0	0	0	0	1	0	0	1	0	1	0	3
Physoderma maydis	0	0	0	1	0	0	0	0	0	0	1	0	1	0	3
Physopella hansfordii	0	0	0	1	1	0	0	0	0	0	1	0	0	0	3
Phytophthora megakarya	0	0	0	1	0	0	0	0	0	0	1	0	0	1	3
Pilatoporus ostreiformis	0	0	0	1	0	0	0	0	0	0	1	0	1	0	3
Pirozynskiella solaninum	0	0	0	1	1	0	0	0	0	0	0	0	1	0	3
Pleurophragmium capense	0	0	0	1	0	0	1	0	0	0	0	0	1	0	3
Pneumocystis jirovecii	0	0	0	1	0	0	0	0	0	0	1	1	0	0	3
Podoconis anacardii	0	0	0	1	0	0	0	0	0	0	1	0	1	0	3
Podonectria coccicola	0	0	0	1	1	0	0	0	0	0	0	0	1	0	3
Podosordaria nigripes	0	0	0	1	0	0	0	0	0	0	1	0	1	0	3
Podosphaera fuliginea	0	0	0	0	1	0	1	0	0	0	0	0	1	0	3
Porina epiphylla	0	0	0	1	1	0	1	0	0	0	0	0	0	0	3
Pseudocercospora helleri	0	0	0	1	1	0	0	0	0	0	0	0	1	0	3
Pseudocercospora melochiae	0	0	0	1	1	0	0	0	0	0	0	0	1	0	3
Pseudocercospora phyllanthi	0	0	0	1	0	0	1	0	0	0	0	0	1	0	3
Pseudocercospora timorensis	0	0	0	1	1	0	0	0	0	0	0	0	1	0	3
Pseudocercospora trematicola	0	0	0	1	0	0	1	0	0	0	0	0	1	0	3
Pseudocercospora triumfettigena	0	0	0	1	0	0	1	0	0	0	0	0	1	0	3
Pseudocercosporella sesami-indici	0	0	1	0	0	0	0	0	0	0	1	0	1	0	3
Pseudogibellula formicarum	0	0	0	1	0	0	1	1	0	0	0	0	0	0	3
Pseudoperonospora cassiae	0	0	0	1	0	0	0	0	0	0	1	0	1	0	3
Psorotheciopsis premneella	0	0	0	0	1	0	1	0	0	0	0	0	0	1	3
Puccinia abutilonis	0	0	0	1	1	0	0	0	0	0	1	0	0	0	3
Puccinia batatas	0	0	0	1	0	0	1	0	0	0	0	0	1	0	3
Puccinia conclusa	0	0	0	1	1	0	0	0	0	0	1	0	0	0	3
Puccinia erythraeensis	0	0	0	1	0	0	0	0	0	0	1	0	1	0	3
Puccinia fimbristylidis	0	0	0	0	0	0	1	0	0	0	1	0	1	0	3
Puccinia holosericea	0	0	0	1	1	0	1	0	0	0	0	0	0	0	3
Puccinia lippiicola	0	0	0	1	0	0	1	0	0	0	0	0	1	0	3
Puccinia peradeniyae	0	0	0	0	0	0	1	0	0	0	1	0	1	0	3
Puccinia perotidis	0	0	0	1	0	0	0	0	0	0	1	0	1	0	3
Puccinia zorniae	0	0	0	0	0	0	1	0	0	0	1	0	1	0	3
Pucciniosira anthocleistae	0	0	0	0	0	0	1	0	0	0	1	0	1	0	3
Pulveroboletus africanus	1	0	0	0	1	0	0	0	0	0	0	0	0	1	3
Pulveroboletus ravenelii	1	0	0	0	1	0	0	0	0	0	0	0	0	1	3
Purpureocillium lilacinum	0	0	0	1	0	0	1	1	0	0	0	0	0	0	3
Pycnoporus cinnabarinus	0	0	0	0	1	0	0	0	0	0	1	1	0	0	3
Pyricularia penniseticola	0	1	0	0	0	0	1	0	1	0	0	0	0	0	3
Pyriculariopsis parasitica	0	0	0	1	1	0	0	0	0	0	0	0	1	0	3
Pyrrhoderma lamaoense	0	0	0	1	0	0	1	0	0	0	0	1	0	0	3
Pythium aphanidermatum	0	0	0	1	0	0	0	0	0	0	1	0	1	0	3
Ramaria africana	0	0	0	1	0	0	1	0	0	0	1	0	0	0	3
Ramularia gossypii	0	0	0	1	0	0	1	0	0	0	1	0	0	0	3
Ravenelia leonensis	0	0	0	1	1	0	0	0	0	0	0	0	1	0	3
Rhizomucor pusillus	0	0	1	1	0	0	0	0	0	0	1	0	0	0	3
Rhopalostroma angolense	0	0	0	1	0	0	1	0	0	0	0	0	1	0	3
Russula discopus	0	0	0	0	1	0	1	0	0	0	0	1	0	0	3
Russula ochrocephala	0	0	0	0	0	0	1	0	0	0	0	1	0	1	3
Russula sesenagula	0	1	0	0	0	0	1	0	0	0	0	1	0	0	3
Schiffnerula solani	0	0	0	1	1	0	0	0	0	0	0	0	1	0	3
Schizothyrium pomi	0	0	0	1	0	0	0	0	0	0	0	0	1	1	3
Schizothyrium rufulum	0	0	0	1	1	0	0	0	0	0	0	0	1	0	3
Scleroderma cepa	1	0	0	0	1	0	1	0	0	0	0	0	0	0	3
Scleroderma citrinum	0	0	0	1	0	0	1	0	0	0	0	0	0	1	3
Sclerotinia ricini	0	0	0	1	0	0	0	0	0	0	1	0	1	0	3
Scolecostigmina palmivora	0	0	0	1	1	0	0	0	0	0	0	0	1	0	3
Septoria lycopersici	0	0	0	1	1	0	1	0	0	0	0	0	0	0	3
Seynesia nobilis	0	0	0	1	0	0	0	0	0	0	1	0	1	0	3
Spegazzinia deightonii	0	0	0	1	0	0	0	0	0	0	1	0	1	0	3
Sphaerophragmium acaciae	0	0	0	1	0	0	0	0	0	0	1	0	1	0	3
Sphaerulina oryzina	0	0	0	1	1	0	0	0	0	0	0	0	1	0	3
Sphenorchidium deightonii	0	0	0	0	1	0	1	0	0	0	0	0	1	0	3
Spiropes guareicola	0	0	0	1	0	0	0	0	0	0	0	0	1	1	3
Sporidesmium tropicale	0	0	0	1	0	0	0	0	0	0	1	0	1	0	3
Sporidesmium uvariicola	0	0	0	1	0	0	0	0	0	0	1	0	1	0	3
Sporidesmium vagum	0	0	0	1	0	0	0	0	0	0	1	0	1	0	3
Sporisorium chudaei	0	0	0	1	0	0	0	0	0	0	1	0	0	1	3
Sporisorium lanigeri	0	0	0	0	0	0	0	0	1	0	0	1	1	0	3
Sporopodium phyllocharis	0	0	0	1	1	0	1	0	0	0	0	0	0	0	3
Stachybotrys theobromae	0	0	0	1	0	0	0	0	0	0	1	0	1	0	3
Stachylidium bicolor	0	0	0	1	0	0	0	0	0	0	0	0	1	1	3
Stemonitis splendens	0	0	0	0	0	0	0	1	0	0	1	0	1	0	3
Stigmochora deightonii	0	0	0	1	1	0	0	0	0	0	0	0	1	0	3
Strigula macrocarpa	0	0	0	0	1	0	1	0	0	0	1	0	0	0	3
Strigula melanobapha	0	0	0	0	1	0	1	0	0	0	0	0	1	0	3
Strigula nemathora	0	0	0	1	1	0	0	0	0	0	1	0	0	0	3
Symphytocarpus longus	0	0	0	0	0	0	0	1	0	0	1	0	1	0	3
Syngliocladium acridiorum var. acridiorum	1	0	0	0	0	0	0	0	1	1	0	0	0	0	3
Talaromyces funiculosus	1	0	1	0	0	0	0	0	0	0	1	0	0	0	3
Tapellaria moelleri	0	0	0	1	0	0	1	0	0	0	1	0	0	0	3
Tapellaria phyllophila	0	0	0	0	1	0	1	0	0	0	1	0	0	0	3
Termitomyces aurantiacus	1	0	0	1	0	0	0	0	0	0	0	0	1	0	3
Tetraploa aristata	0	0	0	1	0	0	1	0	0	0	0	0	1	0	3
Thamnomyces chamissonis	0	0	0	1	0	0	0	0	0	0	1	0	1	0	3
Thelenella fugiens	0	0	0	0	1	0	1	0	0	0	1	0	0	0	3
Tilletia barclayana	0	0	0	0	0	0	0	0	0	0	0	1	1	1	3
Tomenticola trematis	0	0	0	1	0	0	0	0	0	0	1	0	1	0	3
Trachysphaera fructigena	0	0	0	1	0	0	1	0	0	0	0	0	1	0	3
Trametes elegans	1	0	0	0	0	0	0	0	0	0	1	0	0	1	3
Trametes hirsuta	0	0	0	1	0	0	0	0	1	0	0	1	0	0	3
Trametes marianna	0	0	0	0	1	0	0	0	1	0	0	0	1	0	3
Trametes meyenii	0	0	0	1	0	0	0	0	0	0	1	0	1	0	3
Trametes palisotii	0	0	0	1	0	0	0	0	0	0	1	0	1	0	3
Trametes versicolor	0	0	0	1	0	0	0	0	0	0	1	0	0	1	3
Trichoderma koningii	0	0	0	0	1	0	1	0	0	0	0	0	1	0	3
Trichothecium roseum	0	0	1	1	0	0	0	0	0	0	0	0	1	0	3
Trichothelium akeassii	0	0	0	0	1	0	1	0	0	0	1	0	0	0	3
Triscelophorus monosporus	0	0	0	1	0	0	0	0	0	0	1	0	1	0	3
Tropicoporus rudis	1	0	0	0	1	0	0	0	1	0	0	0	0	0	3
Uredo lindackeriae	0	0	0	1	0	0	1	0	0	0	1	0	0	0	3
Uredopeltis chevalieri	0	0	0	1	0	0	1	0	0	0	0	1	0	0	3
Uredopeltis congensis	0	0	0	0	1	0	1	0	0	0	1	0	0	0	3
Uromyces mucunae	0	0	0	1	1	0	1	0	0	0	0	0	0	0	3
Uromyces vignae	0	0	0	1	0	0	0	0	0	0	1	0	1	0	3
Usnea africana	0	0	0	0	1	0	1	0	0	0	1	0	0	0	3
Usnea hispida	0	0	0	0	1	0	0	0	0	0	1	0	1	0	3
Volvopluteus earlei	1	0	0	0	0	0	1	0	0	0	0	0	0	1	3
Xepiculopsis graminea	0	0	0	1	0	0	0	0	0	0	0	0	1	1	3
Xerocomus spinulosus	0	0	0	0	1	0	0	0	0	0	0	1	0	1	3
Xylaria curta	0	0	0	1	0	0	0	0	0	0	1	0	1	0	3
Xylaria feejeensis	0	0	0	1	0	0	0	0	0	0	1	0	1	0	3
Xylaria mellissii	0	0	0	1	0	0	0	0	0	0	0	0	1	1	3
Ypsilospora africana	0	0	0	1	0	0	1	0	0	0	1	0	0	0	3
Ypsilospora baphiae	0	0	0	1	0	0	1	0	0	0	0	0	1	0	3
Zasmidium canavaliae	0	0	0	1	0	0	1	0	0	0	0	0	1	0	3
Zygosporium gibbum	0	0	0	1	0	0	0	0	0	0	0	0	1	1	3
Zygosporium minus	0	0	0	1	0	0	0	0	0	0	0	0	1	1	3
Acaulospora colombiana	1	0	0	0	0	0	1	0	0	0	0	0	0	0	2
Acaulospora excavata	1	0	0	0	0	0	1	0	0	0	0	0	0	0	2
Acaulospora lacunosa	1	0	0	0	0	0	1	0	0	0	0	0	0	0	2
Acaulospora laevis	1	0	0	0	0	0	1	0	0	0	0	0	0	0	2
Acaulospora mellea	1	0	0	0	0	0	1	0	0	0	0	0	0	0	2
Acaulospora morrowiae	1	0	0	0	0	0	0	0	1	0	0	0	0	0	2
Acaulospora rehmii	1	0	0	0	0	0	1	0	0	0	0	0	0	0	2
Acaulospora scrobiculata	1	0	0	0	0	0	1	0	0	0	0	0	0	0	2
Acaulospora spinosa	1	0	0	0	0	0	0	0	0	0	1	0	0	0	2
Acaulospora tuberculata	1	0	0	0	0	0	1	0	0	0	0	0	0	0	2
Acremonium egyptiacum	0	0	0	0	0	0	0	0	0	0	1	0	1	0	2
Acremonium polychromum	0	0	0	1	0	0	0	0	0	0	0	0	1	0	2
Acrodictys elaeidicola	0	0	0	1	0	0	0	0	0	0	0	0	1	0	2
Acrostalagmus annulatus	0	0	0	1	0	0	0	0	0	0	0	0	1	0	2
Aecidium banketense	0	0	0	1	0	0	0	0	0	0	1	0	0	0	2
Aecidium cookeanum	0	0	0	1	0	0	1	0	0	0	0	0	0	0	2
Aecidium cussoniae	0	0	0	1	0	0	1	0	0	0	0	0	0	0	2
Aecidium cynanchi	0	0	0	1	0	0	0	0	0	0	0	0	1	0	2
Aecidium evansii	0	0	0	1	0	0	0	0	0	0	0	0	1	0	2
Aecidium garckeanum	0	0	0	0	1	0	0	0	0	0	0	0	1	0	2
Aecidium justiciae	0	0	0	1	1	0	0	0	0	0	0	0	0	0	2
Aecidium leonense	0	0	0	0	0	0	1	0	0	0	0	0	1	0	2
Aecidium mitracarpi	0	0	0	1	0	0	1	0	0	0	0	0	0	0	2
Aecidium nummulare	0	0	0	0	0	0	1	0	0	0	1	0	0	0	2
Aecidium pergulariae	0	0	0	1	0	0	1	0	0	0	0	0	0	0	2
Aecidium phaylopsidis	0	0	0	1	0	0	0	0	0	0	0	0	1	0	2
Aecidium phyllanthi-floribundi	0	0	0	1	0	0	1	0	0	0	0	0	0	0	2
Aecidium plectroniae	0	0	0	0	1	0	1	0	0	0	0	0	0	0	2
Aecidium tubulosum	0	0	0	1	0	0	0	0	0	0	0	0	1	0	2
Aecidium xylopiae	0	0	0	0	1	0	1	0	0	0	0	0	0	0	2
Agaricus augustus	1	0	0	0	0	0	0	0	0	1	0	0	0	0	2
Agaricus bisporus	1	0	0	0	0	0	0	0	0	0	1	0	0	0	2
Agaricus brunneopunctatus	1	0	0	0	0	0	0	0	0	0	0	0	0	1	2
Agaricus bulbillosus	1	0	0	0	0	0	0	0	0	1	0	0	0	0	2
Agrocybe broadwayi	0	0	0	1	0	0	0	0	0	0	1	0	0	0	2
Akanthomyces gracilis	0	0	0	1	0	0	1	0	0	0	0	0	0	0	2
Akanthomyces lecanii	0	0	0	1	0	0	0	0	0	0	0	0	1	0	2
Akanthomyces tuberculatus	0	0	0	1	0	0	0	0	0	0	0	0	1	0	2
Albifimbria verrucaria	0	0	0	1	0	0	0	0	0	0	0	0	0	1	2
Albugo candida	0	0	0	1	0	0	0	0	0	0	0	0	1	0	2
Albugo ipomoeae-panduratae	1	0	0	0	0	0	0	0	0	0	0	0	1	0	2
Alternaria brassicae	0	0	0	0	0	0	1	0	0	0	0	1	0	0	2
Alternaria crassa	0	0	0	1	0	0	0	0	0	0	1	0	0	0	2
Alternaria cucumerina	0	0	0	0	0	0	0	0	0	0	1	0	1	0	2
Alternaria sesami	0	1	0	0	0	0	0	0	0	0	1	0	0	0	2
Alternaria solani	0	0	0	1	0	0	1	0	0	0	0	0	0	0	2
Alternaria tenuissima	0	0	0	0	1	0	0	0	0	1	0	0	0	0	2
Alternaria zinniae	0	0	0	1	1	0	0	0	0	0	0	0	0	0	2
Amandinea efflorescens	0	0	1	0	0	0	0	0	0	0	0	0	1	0	2
Amanita afrospinosa	1	0	0	0	0	0	0	0	0	0	0	0	0	1	2
Amanita annulatovaginata	0	0	0	0	1	0	1	0	0	0	0	0	0	0	2
Amanita craseoderma	1	0	0	0	0	0	1	0	0	0	0	0	0	0	2
Amanita hemibapha	0	1	0	0	0	0	0	0	0	0	0	1	0	0	2
Amanita loosei	1	0	0	0	0	0	0	0	0	0	0	0	0	1	2
Amanita xanthogala	1	0	0	0	0	0	1	0	0	0	0	0	0	0	2
Amauroderma rugosum	0	0	0	0	1	0	0	0	0	0	0	0	1	0	2
Amaurodon angulisporus	0	1	0	0	0	0	0	0	0	0	0	0	0	1	2
Ampelomyces quisqualis	0	0	0	1	1	0	0	0	0	0	0	0	0	0	2
Ampullifera foliicola	0	0	0	1	0	0	0	0	0	0	0	0	1	0	2
Amylosporus campbellii	0	0	0	1	0	0	0	0	0	0	0	1	0	0	2
Anaptychia leucomelos var. multifida	0	0	0	0	1	0	1	0	0	0	0	0	0	0	2
Annellolacinia dinemasporioides	0	0	0	1	0	0	0	0	0	0	0	0	1	0	2
Annellophora africana	0	0	0	1	1	0	0	0	0	0	0	0	0	0	2
Annulohypoxylon annulatum	0	0	0	1	0	0	0	0	0	0	0	1	0	0	2
Annulohypoxylon stygium	0	0	0	1	0	0	0	0	0	0	0	0	1	0	2
Aplanocalenia inconspicua	0	0	0	0	1	0	1	0	0	0	0	0	0	0	2
Appendiculella dombeyae	0	0	0	1	0	0	0	0	0	0	0	0	1	0	2
Archaeospora undulata	1	0	0	0	0	0	1	0	0	0	0	0	0	0	2
Arcyria nutans	0	0	0	0	0	0	0	0	0	0	1	0	1	0	2
Armillaria heimii	0	0	0	0	0	0	1	1	0	0	0	0	0	0	2
Arthonia trilocularis	0	0	0	0	1	0	0	1	0	0	0	0	0	0	2
Arthrinium arundinis	0	0	0	1	0	0	0	0	0	0	0	0	1	0	2
Arthrinium sacchari	0	0	0	1	0	0	0	0	0	0	1	0	0	0	2
Aschersonia hypocreoidea	0	0	0	1	0	0	0	0	0	0	0	0	1	0	2
Aspergillus aculeatus	0	0	0	0	0	0	1	0	0	0	1	0	0	0	2
Aspergillus aureolus	0	0	0	1	0	0	0	1	0	0	0	0	0	0	2
Aspergillus giganteus	0	0	0	0	0	0	1	0	0	0	1	0	0	0	2
Aspergillus violaceus	0	0	0	1	0	0	0	0	0	0	1	0	0	0	2
Asteridiella bersamae	0	0	0	1	0	0	0	0	0	0	0	0	1	0	2
Asteridiella combreti	0	0	0	1	0	0	0	0	0	0	0	0	1	0	2
Asteridiella melastomatacearum	0	0	0	1	0	0	0	0	0	0	0	0	1	0	2
Asteridiella phyllanthi	0	0	0	1	0	0	0	0	0	0	0	0	1	0	2
Asteridiella sarcocephali	0	0	0	1	0	0	0	0	0	0	0	0	1	0	2
Asteridiella terminaliae	0	0	0	1	0	0	0	0	0	0	0	0	1	0	2
Asteridiella tetracerae	0	0	0	1	0	0	0	0	0	0	0	0	1	0	2
Asteridiella ugandensis	0	0	0	1	0	0	0	0	0	0	0	0	1	0	2
Asterina aburiensis	0	0	0	1	0	0	0	0	0	0	0	0	1	0	2
Asterina alchorneae	0	0	0	1	1	0	0	0	0	0	0	0	0	0	2
Asterina clasterosporium	1	0	0	1	0	0	0	0	0	0	0	0	0	0	2
Asterina connectilis	0	0	0	1	0	0	0	0	0	0	0	0	0	1	2
Asterina deightonii	0	0	0	1	0	0	0	0	0	0	0	0	1	0	2
Asterina disseminata	0	0	0	1	0	0	0	0	0	0	0	0	1	0	2
Asterina funtumiae	0	0	0	1	0	0	0	0	0	0	0	0	1	0	2
Asterina lawsoniae	0	0	0	1	0	0	0	0	0	0	0	0	1	0	2
Asterina leonensis	0	0	0	1	0	0	0	0	0	0	0	0	1	0	2
Asterina pleioceratis	0	0	0	1	0	0	0	0	0	0	0	0	1	0	2
Asterina scaberrima	0	0	0	1	0	0	0	0	0	0	0	0	1	0	2
Asterina scruposa	0	0	0	1	0	0	0	0	0	0	0	0	1	0	2
Asterina spissa	0	0	0	1	0	0	0	0	0	0	0	0	1	0	2
Asterina strophanthi	0	0	0	1	0	0	0	0	0	0	0	0	0	1	2
Asterinella stuhlmannii	0	0	0	1	0	0	0	0	0	0	0	0	1	0	2
Asterolibertia burchelliae	0	0	0	1	0	0	0	0	0	0	0	0	1	0	2
Asterothyrium monosporum	0	0	0	1	0	0	0	0	0	0	1	0	0	0	2
Aulaxina opegraphina	0	0	0	1	0	0	1	0	0	0	0	0	0	0	2
Aulaxina quadrangula	0	0	0	0	1	0	0	0	0	0	1	0	0	0	2
Auricularia fuscosuccinea	0	0	0	1	0	0	0	0	0	0	0	0	0	1	2
Auricularia mesenterica	0	0	0	1	0	0	0	0	0	0	0	0	0	1	2
Auricularia nigricans	0	0	0	1	0	0	0	0	0	0	1	0	0	0	2
Bacidia nigeriensis	0	0	0	0	0	0	0	0	0	0	1	0	1	0	2
Bacidina pallidocarnea	0	0	0	0	1	0	1	0	0	0	0	0	0	0	2
Balansia claviceps	0	0	0	0	1	0	0	0	0	0	0	1	0	0	2
Balansia oryzae-sativae	0	0	0	1	0	0	0	0	0	0	0	0	1	0	2
Balansia sacchari	0	0	0	0	0	0	0	0	0	0	1	0	1	0	2
Balansiopsis schumanniana	0	0	0	1	0	0	0	0	0	0	0	0	0	1	2
Balladyna leonensis	0	0	0	1	0	0	0	0	0	0	0	0	1	0	2
Balladyna velutina	0	0	0	1	0	0	0	0	0	0	0	0	0	1	2
Bilimbia sublecanorina	0	0	0	0	0	0	1	0	0	0	1	0	0	0	2
Bionectria ochroleuca	0	0	0	0	0	0	0	0	0	0	1	0	1	0	2
Bipolaris cynodontis	0	0	0	1	1	0	0	0	0	0	0	0	0	0	2
Biscogniauxia capnodes	0	0	0	1	0	0	1	0	0	0	0	0	0	0	2
Bitunicostilbe clavata	0	0	0	1	0	0	0	0	0	0	0	0	1	0	2
Bjerkandera adusta	0	0	0	0	0	0	0	0	0	0	0	0	1	1	2
Blakeslea trispora	0	0	0	0	0	0	0	0	1	0	0	1	0	0	2
Boeremia lycopersici	0	0	0	0	0	0	0	0	0	0	1	0	0	1	2
Boletellus lepidospora	0	0	0	1	1	0	0	0	0	0	0	0	0	0	2
Boletus pallidissimus	0	0	0	0	0	0	1	0	0	0	0	0	0	1	2
Botryodiplodia palmarum	0	0	0	1	0	0	0	0	0	0	1	0	0	0	2
Botryosporium longibrachiatum	0	0	0	1	0	0	0	0	0	0	0	0	1	0	2
Brachysporiella gayana	0	0	0	1	0	0	0	0	0	0	0	0	1	0	2
Brasilicia dimerelloides	0	0	0	0	1	0	1	0	0	0	0	0	0	0	2
Brasilicia foliicola	0	0	0	0	1	0	1	0	0	0	0	0	0	0	2
Brevistachys subsimplex	0	0	0	1	0	0	0	0	0	0	0	0	1	0	2
Brigantiaea tricolor	0	0	0	0	0	0	1	0	0	0	0	0	0	1	2
Brobdingnagia nigeriensis	0	0	0	0	0	0	0	0	0	0	1	0	1	0	2
Brooksia tropicalis	0	0	0	1	0	0	0	0	0	0	0	0	1	0	2
Brunneiapiospora deightonii	0	0	0	0	0	0	1	0	0	0	0	0	1	0	2
Bulbothrix isidiza	0	0	0	0	1	0	1	0	0	0	0	0	0	0	2
Byssolecania deplanata	0	0	0	0	1	0	0	0	0	0	1	0	0	0	2
Byssoloma sprucei	0	0	0	0	1	0	1	0	0	0	0	0	0	0	2
Calvatia gardneri	0	0	0	1	0	0	0	0	0	0	1	0	0	0	2
Calvatia subtomentosa	1	0	0	0	0	0	0	0	0	0	1	0	0	0	2
Campylospora chaetocladia	0	0	0	1	0	0	0	0	0	0	1	0	0	0	2
Candida albicans	0	0	0	0	0	0	1	0	0	0	1	0	0	0	2
Canoparmelia pustulescens	0	0	0	0	1	0	1	0	0	0	0	0	0	0	2
Cephaliophora tropica	0	0	0	1	0	0	0	1	0	0	0	0	0	0	2
Ceratocystis fimbriata	0	0	0	1	0	0	1	0	0	0	0	0	0	0	2
Cercospora cardiospermi	0	0	0	1	0	0	0	0	0	0	0	0	1	0	2
Cercospora demetrioniana	0	0	0	0	0	0	0	0	0	0	0	0	1	1	2
Cercospora digitariae	0	0	0	0	1	0	0	0	0	0	1	0	0	0	2
Cercospora gerberae	0	0	0	1	0	0	0	0	0	0	0	0	1	0	2
Cercospora hyalospora	0	0	0	1	0	0	0	0	0	0	0	0	1	0	2
Cercospora hydrangeae	0	0	0	0	0	0	0	0	0	0	1	0	1	0	2
Cercospora longissima	0	0	0	0	0	0	0	0	0	0	1	0	1	0	2
Cercospora melongenae	0	0	0	0	0	0	0	0	0	0	1	0	1	0	2
Cercospora physalidicola	0	0	0	1	0	0	0	0	0	0	0	0	1	0	2
Cercospora pinnulicola	0	0	0	0	1	0	0	0	0	0	0	0	1	0	2
Cercospora setariae	0	0	0	0	1	0	0	0	0	0	1	0	0	0	2
Cercospora sojina	0	0	0	0	0	0	1	0	0	0	1	0	0	0	2
Cercospora tageticola	0	0	0	0	0	0	0	0	0	0	1	0	1	0	2
Cercosporella dioscoreophylli	0	0	0	1	0	0	0	0	0	0	0	0	1	0	2
Cerotelium deightonii	0	0	0	1	0	0	0	0	0	0	0	0	1	0	2
Cerotelium proximellum	0	0	0	1	0	0	0	0	0	0	0	0	1	0	2
Chaconia coaetanea	0	0	0	1	0	0	0	0	0	0	0	0	1	0	2
Chaetomium globosum	0	0	0	1	0	0	1	0	0	0	0	0	0	0	2
Chalciporus griseus	0	0	0	0	0	0	1	0	0	0	0	0	0	1	2
Chionomyces chorleyi	0	0	0	1	0	0	0	0	0	0	0	0	1	0	2
Chionomyces meliolicola	0	0	0	1	0	0	0	0	0	0	0	0	1	0	2
Chlorophyllum globosum	1	0	0	0	0	0	0	0	0	0	1	0	0	0	2
Choanephora infundibulifera	0	0	0	0	1	0	0	0	0	0	0	0	1	0	2
Chroodiscus coccineus	0	0	0	0	1	0	0	0	0	0	1	0	0	0	2
Chrysothrix candelaris	0	0	1	0	0	0	1	0	0	0	0	0	0	0	2
Ciliochorella mangiferae	0	0	0	0	0	0	0	0	0	0	1	0	1	0	2
Circinotrichum olivaceum	0	0	0	1	0	0	0	0	0	0	0	0	1	0	2
Cirsosia flabellariae	0	0	0	0	0	0	0	0	0	0	0	0	1	1	2
Cirsosia manaosensis	0	0	0	1	0	0	0	0	0	0	0	0	0	1	2
Cladosporium colocasiae	0	0	0	0	1	0	0	0	0	0	1	0	0	0	2
Cladosporium herbarum	0	0	0	1	0	0	0	0	0	0	1	0	0	0	2
Cladosporium oxysporum	0	0	1	0	0	0	0	0	0	0	1	0	0	0	2
Cladosporium sphaerospermum	0	0	1	0	1	0	0	0	0	0	0	0	0	0	2
Claroideoglomus claroideum	1	0	0	0	0	0	0	0	1	0	0	0	0	0	2
Clathrus camerunensis	0	0	0	1	0	0	0	0	0	0	1	0	0	0	2
Claviradulomyces dabeicola	0	0	0	1	0	0	1	0	0	0	0	0	0	0	2
Coccocarpia erythroxyli	0	0	0	0	1	0	0	0	0	0	0	0	0	1	2
Cochliobolus bicolor	0	0	0	0	0	0	1	0	0	0	1	0	0	0	2
Coelomomyces grassei	0	1	0	0	0	0	0	0	0	0	1	0	0	0	2
Coelomomyces walkeri	0	1	0	0	0	0	0	0	0	0	0	0	1	0	2
Coenogonium zonatum	0	0	0	0	1	0	0	0	0	0	1	0	0	0	2
Coleosporium phyllanthinum	0	0	0	1	0	0	0	0	0	0	0	0	1	0	2
Collaria arcyrionema	0	0	0	0	0	0	0	1	0	0	1	0	0	0	2
Collema leptaleum var. biliosum	0	0	0	0	1	0	1	0	0	0	0	0	0	0	2
Collema pulchellum var. subnigrescens	0	0	0	1	1	0	0	0	0	0	0	0	0	0	2
Colletotrichum crassipes	0	0	0	0	0	0	0	1	0	0	0	1	0	0	2
Colletotrichum falcatum	0	0	0	1	0	0	0	0	0	0	1	0	0	0	2
Colletotrichum mangenotii	0	0	0	0	0	0	1	0	0	0	0	1	0	0	2
Colletotrichum manihotis	0	0	0	0	0	0	1	0	0	0	0	1	0	0	2
Colletotrichum oryzae	0	0	0	0	0	0	0	0	1	0	0	1	0	0	2
Coltricia pyrophila	0	0	0	0	0	0	0	0	0	0	1	0	1	0	2
Colus subpusillus	0	0	0	1	0	0	0	0	0	0	1	0	0	0	2
Comatricha laxa	0	0	1	0	0	0	0	0	0	0	0	0	1	0	2
Coniella hibisci	0	0	0	0	0	0	0	0	0	0	1	0	0	1	2
Coniella petrakii	0	0	0	0	0	0	0	0	0	0	1	0	1	0	2
Coniothyrium concentricum	0	0	0	0	0	0	1	0	0	0	0	1	0	0	2
Coprinellus domesticus	0	0	0	1	0	0	0	0	0	0	0	1	0	0	2
Coprinellus micaceus	0	0	0	1	0	0	0	0	0	0	1	0	0	0	2
Coprinopsis atramentaria	0	0	0	0	0	0	0	0	0	0	1	0	1	0	2
Corallomycetella elegans	0	0	0	0	0	0	1	1	0	0	0	0	0	0	2
Corynespora calicioidea	0	0	0	1	0	0	0	0	0	0	0	0	1	0	2
Corynespora elaeidicola	0	0	0	0	0	0	0	0	0	0	1	0	1	0	2
Craterium aureum	0	0	0	0	0	0	0	1	0	0	1	0	0	0	2
Craterium minutum	0	0	0	0	0	0	0	1	0	0	1	0	0	0	2
Crepidotus mollis	0	0	0	0	0	0	0	0	0	0	1	0	1	0	2
Cribraria dictydioides	0	0	0	0	0	0	0	0	0	0	1	0	1	0	2
Cribraria microcarpa	0	0	0	0	0	0	0	1	0	0	1	0	0	0	2
Cribraria violacea	0	0	1	0	0	0	0	0	0	0	1	0	0	0	2
Crinipellis atrovinosa	0	0	0	1	0	0	0	0	0	0	1	0	0	0	2
Crinipellis minutula	0	0	0	0	0	0	0	0	0	0	1	0	0	1	2
Crinipellis pseudosplachnoides	0	0	0	0	0	0	0	0	0	1	1	0	0	0	2
Crossopsora perscita	0	0	0	1	0	0	0	0	0	0	1	0	0	0	2
Curvularia deightonii	0	0	0	0	0	0	0	0	0	0	1	0	1	0	2
Curvularia fallax	0	0	1	0	0	0	0	0	0	0	0	0	1	0	2
Curvularia intermedia	0	0	0	0	1	0	0	0	0	0	1	0	0	0	2
Curvularia nodulosa	0	0	0	0	0	0	0	0	0	0	1	0	1	0	2
Curvularia ravenelii	0	0	0	1	1	0	0	0	0	0	0	0	0	0	2
Curvularia spicifera	0	1	0	0	0	0	0	0	0	0	1	0	0	0	2
Curvularia verruculosa	0	0	1	0	0	0	0	0	0	0	1	0	0	0	2
Cyathus poeppigii	0	0	0	1	0	0	0	0	0	0	0	0	1	0	2
Cyathus striatus	1	0	0	0	0	0	0	0	0	0	1	0	0	0	2
Dactylaria acanthacearum	0	0	0	1	0	0	0	0	0	0	0	0	1	0	2
Dendryphion vinosum	0	0	0	1	0	0	0	0	0	0	0	0	1	0	2
Dentiscutata nigra	1	0	0	0	0	0	0	0	0	0	1	0	0	0	2
Dictydiaethalium plumbeum	0	0	0	0	0	0	0	0	0	0	1	0	1	0	2
Dictyosporium cocophylum	0	0	0	1	0	0	0	0	0	0	0	0	0	1	2
Dicyma ovalispora	0	0	0	1	0	0	0	0	0	0	0	0	0	1	2
Dicyma togoensis	0	0	0	1	0	0	0	0	0	0	0	0	0	1	2
Diderma effusum	0	0	0	0	0	0	0	1	0	0	1	0	0	0	2
Didymella arachidicola	0	0	0	1	1	0	0	0	0	0	0	0	0	0	2
Didymium melanospermum	0	0	0	1	0	0	0	0	0	0	1	0	0	0	2
Dietelia codiaei	0	0	0	1	0	0	0	0	0	0	1	0	0	0	2
Diorchidium quadrifidum	0	0	0	1	0	0	0	0	0	0	1	0	0	0	2
Diplodia arachidis	0	0	0	0	0	0	1	0	0	0	0	1	0	0	2
Dirinaria aspera	0	0	0	0	1	0	1	0	0	0	0	0	0	0	2
Dirinaria consimilis	0	0	0	0	1	0	1	0	0	0	0	0	0	0	2
Dirinaria isidiophora	0	0	0	0	0	0	1	0	0	0	0	0	1	0	2
Dirinaria leopoldii	0	0	0	0	0	0	1	0	0	0	0	0	1	0	2
Dirinaria palmarum	0	0	0	0	0	0	1	0	0	0	1	0	0	0	2
Domingoella deightonii	0	0	0	0	1	0	0	0	0	0	0	0	1	0	2
Dominikia aurea	1	0	0	0	0	0	1	0	0	0	0	0	0	0	2
Eballistra oryzae	0	0	0	1	0	0	0	0	0	0	0	0	1	0	2
Echinoplaca diffluens	0	0	0	0	1	0	0	0	0	0	1	0	0	0	2
Echinoplaca epiphylla	0	0	0	0	1	0	1	0	0	0	0	0	0	0	2
Echinoplaca leucotrichoides	0	0	0	0	1	0	0	0	0	0	1	0	0	0	2
Eichleriella shearii	0	0	0	0	0	0	1	0	0	0	0	0	1	0	2
Ellisembia bambusicola	0	0	0	1	0	0	0	0	0	0	0	0	1	0	2
Ellisembia crassispora	0	0	0	1	0	0	1	0	0	0	0	0	0	0	2
Ellisembia leonensis	0	0	0	1	0	0	0	0	0	0	0	0	1	0	2
Englerula leonensis	0	0	0	1	0	0	0	0	0	0	0	0	1	0	2
Englerulella ugandensis	0	0	0	1	1	0	0	0	0	0	0	0	0	0	2
Epibryon filiforme	0	0	0	0	0	0	1	0	0	0	1	0	0	0	2
Epichloe cinerea	0	0	0	1	0	0	0	0	0	0	1	0	0	0	2
Epicoccum neglectum	0	0	0	1	1	0	0	0	0	0	0	0	0	0	2
Eremothecium gossypii	0	0	0	0	0	0	1	0	0	0	1	0	0	0	2
Eriocercospora balladynae	0	0	0	1	0	0	0	0	0	0	0	0	1	0	2
Eriomycopsis biseptata	0	0	0	1	0	0	1	0	0	0	0	0	0	0	2
Eriomycopsis bomplandi	0	0	0	1	0	0	0	0	0	0	0	0	1	0	2
Erysiphe cruciferarum	0	0	0	0	0	0	0	0	0	0	1	1	0	0	2
Erysiphe necator	0	0	0	1	0	0	0	0	0	0	1	0	0	0	2
Eumitria baileyi	0	0	0	0	1	0	1	0	0	0	0	0	0	0	2
Fasciatispora bicincta	0	0	0	1	0	0	0	0	0	0	0	0	1	0	2
Favolus grammocephalus	0	0	0	0	0	0	0	0	0	0	0	0	1	1	2
Fellhanera africana	0	0	0	1	1	0	0	0	0	0	0	0	0	0	2
Fellhanera aurantiaca	0	0	0	0	1	0	1	0	0	0	0	0	0	0	2
Fenestella gigaspora	0	0	0	0	0	0	1	0	0	0	0	0	0	1	2
Fibroidium acalyphae	0	0	0	1	1	0	0	0	0	0	0	0	0	0	2
Fibroidium cyparissiae	0	0	0	1	1	0	0	0	0	0	0	0	0	0	2
Flagellospora curvula	0	0	0	1	0	0	0	0	0	0	1	0	0	0	2
Fuligo candida	0	0	0	0	0	0	0	0	0	0	1	0	1	0	2
Funalia aspera	1	0	0	0	0	0	0	0	0	0	0	1	0	0	2
Funneliformis constrictus	1	0	0	0	0	0	1	0	0	0	0	0	0	0	2
Fusarium andiyazi	1	0	0	0	0	0	0	0	0	0	1	0	0	0	2
Fusarium oxysporum f.sp. strigae	0	0	0	1	0	0	0	0	0	0	1	0	0	0	2
Fusarium proliferatum	1	0	0	0	0	0	0	0	0	0	1	0	0	0	2
Fusarium sporotrichioides	1	0	0	0	0	0	1	0	0	0	0	0	0	0	2
Fusarium xylarioides	0	0	0	0	1	0	1	0	0	0	0	0	0	0	2
Fuscoporia wahlbergii	0	0	0	1	0	0	0	0	0	0	0	0	0	1	2
Ganoderma australe	0	0	0	1	0	0	0	0	0	0	1	0	0	0	2
Ganoderma mbrekobenum	1	0	0	1	0	0	0	0	0	0	0	0	0	0	2
Ganoderma philippii	0	0	0	0	0	0	0	0	0	0	1	1	0	0	2
Ganoderma tsugae	0	0	0	0	0	0	0	0	0	0	1	0	0	1	2
Ganoderma zonatum	0	0	0	1	0	0	0	0	0	0	1	0	0	0	2
Geastrum javanicum	0	0	0	1	0	0	0	0	0	0	1	0	0	0	2
Geastrum lageniforme	0	0	0	1	0	0	0	0	0	0	1	0	0	0	2
Geastrum mirabile	0	0	0	1	0	0	0	0	0	0	1	0	0	0	2
Geastrum pulverulentus	0	0	0	0	0	0	0	0	0	0	1	0	1	0	2
Geastrum saccatum	0	0	0	1	0	0	0	0	0	0	1	0	0	0	2
Geastrum schweinfurthii	0	0	0	0	0	0	0	0	1	0	1	0	0	0	2
Geastrum velutinum	0	0	0	1	0	0	0	0	0	0	1	0	0	0	2
Geminago nonveilleri	0	0	0	0	0	0	1	0	0	0	1	0	0	0	2
Gigaspora decipiens	1	0	0	0	0	0	0	0	0	0	1	0	0	0	2
Gliomastix luzulae	0	0	0	1	0	0	0	0	0	0	0	0	1	0	2
Globisporangium splendens	0	0	0	0	0	0	1	0	0	0	1	0	0	0	2
Gloeoporus thelephoroides	0	0	0	1	0	0	0	0	0	0	0	0	1	0	2
Glomus macrocarpum	1	0	0	0	0	0	0	0	0	0	1	0	0	0	2
Glomus rubiforme	1	0	0	0	0	0	1	0	0	0	0	0	0	0	2
Glomus sinuosum	1	0	0	0	0	0	1	0	0	0	0	0	0	0	2
Glyphis cicatricosa	0	0	1	0	0	0	0	0	0	0	0	0	1	0	2
Glyphis scyphulifera	0	0	1	0	0	0	0	0	0	0	0	0	1	0	2
Gongronella butleri	0	0	0	1	0	0	1	0	0	0	0	0	0	0	2
Grammothele fuligo	0	0	0	0	0	0	0	0	0	0	1	0	1	0	2
Graphiopsis chlorocephala	0	0	0	0	0	0	0	0	1	0	0	1	0	0	2
Graphis lineola	0	0	1	0	0	0	0	0	0	0	0	0	1	0	2
Guignardia alternantherae	0	0	0	1	1	0	0	0	0	0	0	0	0	0	2
Guignardia manihotis	0	0	0	0	0	0	1	0	1	0	0	0	0	0	2
Gymnopus allegreti	0	0	0	1	0	0	0	0	0	0	0	1	0	0	2
Gymnopus foetidus	0	0	0	0	0	0	0	0	0	0	1	0	0	1	2
Gyrothrix hughesii	0	0	0	1	0	0	0	0	0	0	0	0	1	0	2
Haematomma rufidulum	0	0	0	0	0	0	1	0	0	0	0	0	0	1	2
Hansfordiella asterinearum	0	0	0	1	0	0	0	0	0	0	0	0	1	0	2
Hansfordiellopsis minuta	0	0	0	1	0	0	0	0	0	0	0	0	1	0	2
Hapalophragmium deightonii	0	0	0	1	0	0	0	0	0	0	0	0	1	0	2
Hapalophragmium millettiae-rhodanthae	0	0	0	1	0	0	1	0	0	0	0	0	0	0	2
Haplographium mangiferae	0	0	0	0	0	0	0	0	0	0	0	0	1	1	2
Helminthosporium albiziae	0	0	0	1	0	0	0	0	0	0	0	0	1	0	2
Hemileia canthii	0	0	0	1	0	0	0	0	0	0	1	0	0	0	2
Hemileia dioscoreae-aculeatae	0	0	0	1	0	0	1	0	0	0	0	0	0	0	2
Hemileia fadogiae	0	0	0	0	1	0	0	0	0	0	1	0	0	0	2
Hemileia harunganae	0	0	0	0	1	0	1	0	0	0	0	0	0	0	2
Hemileia ruspoliae	0	0	0	1	0	0	0	0	0	0	0	0	0	1	2
Hemileia scitula	0	0	0	1	0	0	0	0	0	0	0	0	1	0	2
Hemileia strophanthi	0	0	0	0	1	0	1	0	0	0	0	0	0	0	2
Hermatomyces tucumanensis	0	0	0	1	0	0	0	0	0	0	0	0	1	0	2
Heterosporium luci	0	0	0	0	0	0	1	0	0	0	0	1	0	0	2
Hexagonia klotzschii	0	0	0	0	1	0	0	0	0	0	1	0	0	0	2
Hiospira hendrickxii	0	0	0	1	0	0	0	0	0	0	0	0	1	0	2
Hirsutella citriformis	0	0	0	1	0	0	0	0	0	0	0	0	1	0	2
Hirsutella liberiana	0	0	0	1	0	0	0	1	0	0	0	0	0	0	2
Hirsutella thompsonii	1	0	0	0	0	0	1	0	0	0	0	0	0	0	2
Humicola brevis	0	0	0	0	0	0	1	0	0	0	1	0	0	0	2
Humicola fuscoatra	0	0	0	0	0	0	1	0	0	0	1	0	0	0	2
Hygrocybe firma	0	0	0	1	0	0	0	0	0	0	1	0	0	0	2
Hypholoma murinacea	0	0	0	0	0	0	0	0	0	0	1	0	1	0	2
Hypocreopsis macrostoma	0	0	1	0	0	0	0	0	0	0	1	0	0	0	2
Hypoxylon haematostroma	0	0	0	0	1	0	0	0	0	0	0	0	1	0	2
Hypoxylon suborbiculare	0	0	0	0	1	0	0	0	0	0	1	0	0	0	2
Hysterostomella elaeidicola	0	0	0	0	1	0	1	0	0	0	0	0	0	0	2
Irenina heudeloti	0	0	1	0	0	0	0	0	0	0	0	0	1	0	2
Irenina trematis	0	0	0	1	0	0	0	0	0	0	0	0	1	0	2
Irenopsis acridocarpicola	0	0	0	1	0	0	0	0	0	0	0	0	1	0	2
Irenopsis chandleri	0	0	0	1	0	0	0	0	0	0	0	0	1	0	2
Irenopsis colae	0	0	0	1	0	0	0	0	0	0	0	0	0	1	2
Irenopsis guianensis	0	0	0	1	0	0	0	0	0	0	0	0	1	0	2
Irenopsis leeae	0	0	0	1	0	0	0	0	0	0	0	0	1	0	2
Irenopsis mikaniae	0	0	0	1	0	0	0	0	0	0	0	0	1	0	2
Irenopsis moelleriana	0	0	0	1	0	0	0	0	0	0	0	0	1	0	2
Irenopsis tenuissima	0	0	0	1	0	0	0	0	0	0	0	0	1	0	2
Irenopsis triaspidis	0	0	0	0	0	0	0	0	0	0	1	0	1	0	2
Irpex lacteus	1	0	0	1	0	0	0	0	0	0	0	0	0	0	2
Ithyphallus novae-hollandiae	0	0	0	1	0	0	0	0	0	0	1	0	0	0	2
Junewangia obliqua	0	0	0	1	0	0	1	0	0	0	0	0	0	0	2
Juxtiphoma eupyrena	0	0	0	0	0	0	0	0	0	0	1	0	1	0	2
Kretzschmaria cetrarioides	0	0	0	1	0	0	0	0	0	0	1	0	0	0	2
Kretzschmaria clavus	0	0	0	1	0	0	0	0	0	0	1	0	0	0	2
Kweilingia divina	0	0	0	0	0	0	1	0	0	0	1	0	0	0	2
Laboulbenia catascopi	0	0	0	0	0	0	0	1	0	0	0	0	1	0	2
Laboulbenia claudei	0	0	0	0	1	0	1	0	0	0	0	0	0	0	2
Laboulbenia dineutis	0	0	0	1	0	0	0	0	0	0	0	0	1	0	2
Laboulbenia monoleptae	0	0	0	0	0	0	1	0	0	0	0	0	1	0	2
Laboulbenia nimbaensis	0	0	0	0	1	0	1	0	0	0	0	0	0	0	2
Laboulbenia pheropsophi	0	0	0	0	0	0	0	0	0	0	1	0	1	0	2
Laboulbenia proliferans	0	0	0	1	0	1	0	0	0	0	0	0	0	0	2
Laboulbenia strigomeri	0	0	0	0	1	0	1	0	0	0	0	0	0	0	2
Lacellina graminicola	0	0	0	1	0	0	0	0	0	0	1	0	0	0	2
Lactarius atro-olivinus	1	0	0	0	0	0	0	0	0	0	0	0	0	1	2
Lactarius kabansus	1	0	0	0	0	0	0	0	0	0	0	0	0	1	2
Lactifluus acrissimus	1	0	0	0	0	0	0	0	0	0	0	0	0	1	2
Lactifluus albomembranaceus	0	1	0	0	0	0	0	0	0	0	0	0	0	1	2
Lactifluus chamaeleontinus	1	0	0	0	0	0	0	0	0	0	0	0	0	1	2
Lactifluus densifolius	1	0	0	0	0	0	0	0	0	0	0	0	0	1	2
Lactifluus goossensiae	0	0	0	0	1	0	0	0	0	0	0	1	0	0	2
Lactifluus heimii	0	0	0	0	0	0	1	0	0	0	0	0	0	1	2
Lactifluus inversus	0	0	0	0	1	0	0	0	0	0	0	0	0	1	2
Lactifluus medusae	0	0	0	0	1	0	0	0	0	0	0	0	0	1	2
Lactifluus membranaceus	0	0	0	0	1	0	0	0	0	0	0	0	0	1	2
Lactifluus pseudogymnocarpus	1	0	0	0	0	0	0	0	0	0	0	0	0	1	2
Lactifluus rufomarginatus	1	0	0	0	0	0	0	0	0	0	0	0	0	1	2
Lactifluus ruvubuensis	0	0	0	0	1	0	0	0	0	0	0	1	0	0	2
Lactifluus zenkeri	0	0	0	0	0	0	0	1	0	0	0	0	0	1	2
Lactocollybia epia	0	0	0	1	0	0	0	0	0	0	1	0	0	0	2
Langermannia wahlbergii	0	0	0	1	0	0	0	0	0	0	1	0	0	0	2
Lecanora aequinoctialis	0	0	0	0	0	0	1	0	0	0	1	0	0	0	2
Lecidea rubina	0	0	0	0	0	0	0	0	0	0	1	0	1	0	2
Lembosia carpodini	0	0	0	1	0	0	0	0	0	0	0	0	1	0	2
Lembosia lagynopoda	0	0	0	1	0	0	0	0	0	0	0	0	1	0	2
Lembosia lophirae	0	0	0	0	1	0	0	0	0	0	0	0	1	0	2
Lentinus brunneofloccosus	0	0	0	1	0	0	1	0	0	0	0	0	0	0	2
Lentinus cladopus	0	0	0	0	0	0	1	0	0	0	0	0	0	1	2
Lentinus crinitus	0	0	0	1	0	0	0	0	0	0	0	0	1	0	2
Lentinus sajor-caju	0	0	0	0	0	0	1	0	0	0	1	0	0	0	2
Lentinus stuppeus	0	0	0	1	0	0	0	0	0	0	1	0	0	0	2
Lentinus tigrinus	0	0	0	1	0	0	0	0	0	0	1	0	0	0	2
Lentinus zeyheri	0	0	0	0	0	0	0	0	0	0	1	0	0	1	2
Leptosphaeria coffeigena	0	0	0	0	0	0	1	0	0	0	0	1	0	0	2
Leptosphaeria oryzina	0	0	0	0	0	0	1	0	0	0	0	0	1	0	2
Leptosphaeria penniseticola	0	0	0	0	0	0	1	0	0	0	0	0	1	0	2
Leveillula clavata	1	0	0	0	0	0	0	0	0	0	0	1	0	0	2
Linocarpon manihotis	0	0	0	0	0	0	1	0	1	0	0	0	0	0	2
Loflammia epiphylla	0	0	0	0	1	0	1	0	0	0	0	0	0	0	2
Lycogala exiguum	0	0	0	0	0	0	0	0	0	0	1	0	1	0	2
Lycoperdon excipuliforme	0	0	0	1	0	0	0	0	0	0	1	0	0	0	2
Macalpinomyces nigritanae	0	0	0	1	0	0	0	0	0	0	0	0	1	0	2
Macrolepiota dolichaula	1	0	0	0	0	0	0	0	0	0	1	0	0	0	2
Macrophoma scaphidiospora	0	0	0	1	1	0	0	0	0	0	0	0	0	0	2
Marasmiellus afer	0	0	0	1	0	0	0	0	0	0	0	0	1	0	2
Marasmiellus paspali	0	0	0	0	1	0	0	0	0	0	0	0	1	0	2
Marasmius atrorubens	1	0	0	0	0	0	0	0	0	1	0	0	0	0	2
Marasmius baumannii	0	0	0	0	0	0	0	0	0	0	1	0	0	1	2
Marasmius brunneolus	1	0	0	0	0	0	0	0	0	0	1	0	0	0	2
Marasmius castaneovelutinus	0	0	0	0	0	0	0	0	0	0	0	1	1	0	2
Marasmius confertus	0	0	1	0	0	0	0	0	0	0	1	0	0	0	2
Marasmius curreyi	1	0	0	0	0	0	0	0	0	0	0	0	1	0	2
Marasmius favoloides	0	0	0	1	0	0	0	0	0	0	1	0	0	0	2
Marasmius gracillimus	0	0	0	0	0	0	0	0	0	0	0	0	1	1	2
Marasmius graminum	0	0	0	1	0	0	0	0	0	0	1	0	0	0	2
Marasmius katangensis	1	0	0	0	0	0	0	0	0	0	1	0	0	0	2
Marasmius nigrobrunneus	0	0	0	0	0	0	0	0	0	0	1	0	1	0	2
Marasmius rotalis	1	0	0	0	0	0	0	0	0	0	1	0	0	0	2
Marasmius rotula	0	0	0	0	0	0	0	0	0	0	1	0	1	0	2
Marasmius subarborescens	0	0	0	1	0	0	1	0	0	0	0	0	0	0	2
Marasmius subruforotula	1	0	0	0	0	0	0	0	0	0	1	0	0	0	2
Marasmius umbrinus	0	0	0	0	0	0	0	0	0	0	1	0	1	0	2
Marasmius violaceoides	1	0	0	0	0	0	0	0	0	0	1	0	0	0	2
Marasmius xestocephalus	0	0	0	1	0	0	0	0	0	0	1	0	0	0	2
Mazosia rubropunctata	0	0	0	0	1	0	1	0	0	0	0	0	0	0	2
Megalodochium palmicola	0	0	0	1	0	0	0	0	0	0	0	0	1	0	2
Melanospora zamiae	0	1	0	1	0	0	0	0	0	0	0	0	0	0	2
Meliola aethiops	0	0	0	0	1	0	0	0	0	0	0	0	1	0	2
Meliola alstoniae	0	0	0	1	0	0	0	0	0	0	0	0	1	0	2
Meliola alstoniicola	0	0	0	1	0	0	0	0	0	0	0	0	1	0	2
Meliola baphiae-nitidae	0	0	0	1	0	0	0	0	0	0	0	0	1	0	2
Meliola bougheyana	0	0	0	1	0	0	1	0	0	0	0	0	0	0	2
Meliola brillantaisiae	0	0	0	1	0	0	0	0	0	0	0	0	1	0	2
Meliola busogensis	0	0	0	1	0	0	0	0	0	0	0	0	1	0	2
Meliola caesalpiniae	0	0	0	1	0	0	0	0	0	0	0	0	1	0	2
Meliola capensis	0	0	0	1	0	0	0	0	0	0	0	0	1	0	2
Meliola carapae	0	0	0	1	0	0	0	0	0	0	0	0	1	0	2
Meliola cardiospermi	0	0	0	1	0	0	0	0	0	0	0	0	1	0	2
Meliola carpolobiicola	0	0	0	1	0	0	0	0	0	0	0	0	1	0	2
Meliola cissampeli	0	0	0	1	0	0	0	0	0	0	0	0	1	0	2
Meliola cissi	0	0	0	1	0	0	0	0	0	0	0	0	1	0	2
Meliola clavulata	0	0	0	1	0	0	0	0	0	0	0	0	1	0	2
Meliola clerodendri	0	0	0	1	0	0	0	0	0	0	0	0	1	0	2
Meliola cookeana	0	0	0	1	1	0	0	0	0	0	0	0	0	0	2
Meliola danielliae	0	0	0	0	1	0	0	0	0	0	0	0	1	0	2
Meliola deinbolliae	0	0	0	1	0	0	0	0	0	0	0	0	1	0	2
Meliola dioscoreicola	0	0	0	1	0	0	0	0	0	0	0	0	1	0	2
Meliola diospyri	0	0	0	1	0	0	0	0	0	0	0	0	1	0	2
Meliola dissotidis	0	0	0	0	1	0	0	0	0	0	0	0	1	0	2
Meliola dracaenicola	0	0	0	1	0	0	0	0	0	0	0	0	1	0	2
Meliola erythrophlei	0	0	0	0	1	0	0	0	0	0	0	0	1	0	2
Meliola gemellipoda	0	0	0	1	0	0	0	0	0	0	0	0	1	0	2
Meliola geniculata	0	0	0	1	0	0	0	0	0	0	0	0	1	0	2
Meliola gouaniae	0	0	0	1	0	0	0	0	0	0	0	0	1	0	2
Meliola hugoniae	0	0	0	1	0	0	0	0	0	0	0	0	1	0	2
Meliola hymenocardiae	0	0	0	0	1	0	0	0	0	0	0	0	1	0	2
Meliola hyptidis	0	0	0	1	0	0	0	0	0	0	0	0	1	0	2
Meliola interrupta	0	0	0	1	0	0	0	0	0	0	0	0	1	0	2
Meliola jasmini	0	0	0	1	0	0	0	0	0	0	0	0	1	0	2
Meliola khayae	0	0	0	1	0	0	0	0	0	0	0	0	1	0	2
Meliola koniaensis	0	0	0	1	0	0	0	0	0	0	0	0	1	0	2
Meliola landolphiicola	0	0	0	1	0	0	0	0	0	0	0	0	1	0	2
Meliola leonensis	0	0	0	1	0	0	0	0	0	0	0	0	1	0	2
Meliola linacearum	0	0	0	1	0	0	0	0	0	0	0	0	1	0	2
Meliola loranthi	0	0	0	1	0	0	0	0	0	0	0	0	1	0	2
Meliola mabirensis	0	0	0	1	0	0	0	0	0	0	0	0	1	0	2
Meliola maesobotryae	0	0	0	1	0	0	0	0	0	0	0	0	1	0	2
Meliola malacotricha	0	0	0	1	0	0	0	0	0	0	0	0	1	0	2
Meliola mauritiae	0	0	0	1	0	0	0	0	0	0	0	0	1	0	2
Meliola microspora	0	0	0	1	0	0	0	0	0	0	0	0	1	0	2
Meliola millettiae-sanaganae	0	0	0	1	0	0	0	0	0	0	0	0	1	0	2
Meliola mitragynicola	0	0	0	1	0	0	0	0	0	0	0	0	1	0	2
Meliola newbouldiae	0	0	0	0	1	0	0	0	0	0	0	0	1	0	2
Meliola paulliniae	0	0	0	1	0	0	0	0	0	0	0	0	1	0	2
Meliola platysepali	0	0	0	1	0	0	0	0	0	0	0	0	1	0	2
Meliola pseudospondiadis	0	0	0	1	0	0	0	0	0	0	0	0	1	0	2
Meliola pterocarpicola	0	0	0	0	1	0	0	0	0	0	0	0	1	0	2
Meliola reflexa	0	0	0	1	0	0	0	0	0	0	0	0	1	0	2
Meliola rizalensis	0	0	0	1	0	0	0	0	0	0	0	0	1	0	2
Meliola scabriseta	0	0	0	1	0	0	0	0	0	0	0	0	1	0	2
Meliola secamones	0	0	0	1	0	0	0	0	0	0	0	0	1	0	2
Meliola sesami	0	0	0	1	0	0	0	0	0	0	0	0	1	0	2
Meliola setariae	0	0	0	1	0	0	0	0	0	0	0	0	1	0	2
Meliola sinuosa	0	0	0	1	0	0	0	0	0	0	0	0	1	0	2
Meliola smallii	0	0	0	1	0	0	0	0	0	0	0	0	0	1	2
Meliola sorindeiae	0	0	0	1	0	0	0	0	0	0	0	0	1	0	2
Meliola sterculiae	0	0	0	1	0	0	0	0	0	0	0	0	1	0	2
Meliola tamarindi	0	0	0	1	0	0	0	0	0	0	0	0	1	0	2
Meliola teke	0	0	0	1	0	0	0	0	0	0	0	0	1	0	2
Meliola teramni	0	0	0	1	0	0	0	0	0	0	0	0	1	0	2
Meliola thunbergiicola	0	0	0	1	0	0	0	0	0	0	0	0	1	0	2
Meliola trifurcata	0	0	0	1	0	0	0	0	0	0	0	0	1	0	2
Meliola triplochitonis	0	0	0	1	0	0	0	0	0	0	1	0	0	0	2
Meliolina meliolae	0	0	0	1	0	0	0	0	0	0	0	0	1	0	2
Metarhizium acridum	1	0	0	0	0	0	0	0	0	1	0	0	0	0	2
Metarhizium anisopliae	1	0	0	0	0	0	0	0	0	0	1	0	0	0	2
Metatrichia vesparium	0	0	0	0	0	0	0	1	0	0	1	0	0	0	2
Microcera diploa	0	0	0	1	0	0	0	0	0	0	0	0	1	0	2
Microcera larvarum	0	0	0	0	0	0	1	0	0	0	0	0	1	0	2
Micropeltella minima	0	0	0	1	1	0	0	0	0	0	0	0	0	0	2
Micropeltis congoensis	0	0	0	1	0	0	0	0	0	0	0	0	0	1	2
Microphyma myocopron	0	0	0	0	0	0	0	0	0	1	0	1	0	0	2
Microporellus ellipsosporus	0	0	0	0	0	0	0	0	0	0	0	1	1	0	2
Microporus affinis	0	0	0	0	0	0	0	0	0	0	1	0	0	1	2
Microporus concinnus	0	0	0	0	0	0	0	0	0	0	1	0	1	0	2
Microporus incomptus	0	0	0	0	0	0	0	0	0	0	1	0	1	0	2
Micropsalliota campestroides	0	0	0	0	0	0	0	0	0	0	0	1	0	1	2
Microsporum audouinii	0	0	0	0	0	0	0	0	1	0	1	0	0	0	2
Microsporum gypseum	0	0	0	0	1	0	1	0	0	0	0	0	0	0	2
Miladina lecithina	0	0	0	1	0	0	0	0	0	0	1	0	0	0	2
Moelleriella reineckeana	0	0	0	1	0	0	0	0	0	0	0	0	1	0	2
Mucor circinelloides	0	0	0	1	0	0	0	0	0	0	1	0	0	0	2
Mutinus bambusinus	0	0	0	1	0	0	0	0	0	0	1	0	0	0	2
Mycosphaerella helenae	0	0	0	0	1	0	1	0	0	0	0	0	0	0	2
Mycosyrinx cissi	0	0	0	0	1	0	0	0	0	0	0	0	1	0	2
Mycosyrinx microspora	0	0	0	0	1	0	1	0	0	0	0	0	0	0	2
Mycovellosiella oryzae	0	0	0	0	0	0	0	0	0	0	1	0	1	0	2
Myriangium duriaei	0	0	0	1	0	0	0	0	0	0	0	0	1	0	2
Navisporus floccosus	0	0	0	1	0	0	0	0	0	0	1	0	0	0	2
Nectria dealbata	0	0	0	1	0	0	0	0	0	0	0	0	1	0	2
Nectria pseudotrichia	0	0	0	1	0	0	0	0	0	0	0	0	1	0	2
Neocosmospora ipomoeae	0	0	0	1	0	0	0	0	0	0	0	0	1	0	2
Neofusicoccum ribis	0	0	0	0	1	0	1	0	0	0	0	0	0	0	2
Nigroporus vinosus	0	0	0	1	0	0	0	0	0	0	1	0	0	0	2
Nigrospora sacchari	0	0	0	1	0	0	0	0	0	0	1	0	0	0	2
Nodulisporium acervatum	0	0	0	1	0	0	0	0	0	0	0	0	1	0	2
Nodulisporium gregarium	0	0	0	1	0	0	0	0	0	0	0	0	1	0	2
Ocellularia trypanea	0	0	0	0	0	0	0	0	0	0	1	0	1	0	2
Oidium heveae	0	0	0	1	0	0	0	1	0	0	0	0	0	0	2
Opegrapha dekeselii	1	0	0	0	0	0	0	0	0	0	1	0	0	0	2
Opegrapha ectolechiacearum	0	0	0	0	1	0	1	0	0	0	0	0	0	0	2
Opegrapha santessonii	0	0	0	0	1	0	1	0	0	0	0	0	0	0	2
Oxydothis elaeidicola	0	0	0	0	0	0	0	0	0	0	1	0	1	0	2
Paecilomyces cinnamomeus	0	0	0	1	0	0	0	0	0	0	0	0	1	0	2
Palaeocephala cymatelloides	0	0	0	0	1	0	0	0	0	0	0	0	1	0	2
Panaeolina foenisecii	0	0	0	0	0	0	0	0	0	0	1	0	1	0	2
Paraglomus occultum	1	0	0	0	0	0	0	0	1	0	0	0	0	0	2
Parapeltella maitlandii	0	0	0	1	0	0	0	0	0	0	0	0	0	1	2
Parasola setulosa	0	0	0	1	0	0	0	0	0	0	1	0	0	0	2
Parmelia djalonensis	0	0	0	0	1	0	1	0	0	0	0	0	0	0	2
Parmelia mangenotii	0	0	0	0	1	0	1	0	0	0	0	0	0	0	2
Parmelia melanothrix	0	0	0	0	1	0	1	0	0	0	0	0	0	0	2
Parmelia paraguariensis	0	0	0	0	1	0	1	0	0	0	0	0	0	0	2
Parmelia pseudotinctorum	0	0	0	0	1	0	1	0	0	0	0	0	0	0	2
Parmelia scortella	0	0	0	0	1	0	1	0	0	0	0	0	0	0	2
Parmelia subcetrarioides	0	0	0	0	0	0	1	0	0	0	0	0	1	0	2
Parmelia uleana	0	0	0	0	1	0	1	0	0	0	0	0	0	0	2
Parmelinella wallichiana	0	0	0	0	1	0	1	0	0	0	0	0	0	0	2
Parmelinopsis minarum	0	0	0	0	1	0	1	0	0	0	0	0	0	0	2
Parmotrema cristiferum	0	0	0	0	1	0	1	0	0	0	0	0	0	0	2
Parmotrema robustum	0	0	0	0	1	0	1	0	0	0	0	0	0	0	2
Parmotrema sancti-angelii	0	0	0	0	1	0	1	0	0	0	0	0	0	0	2
Parodiella hedysari	0	0	0	0	0	0	0	0	0	0	1	0	1	0	2
Passalora cajani	0	0	0	0	0	0	0	0	0	0	1	0	1	0	2
Passalora christianae	0	0	0	1	0	0	0	0	0	0	0	0	1	0	2
Passalora crotonis	0	0	0	1	0	0	0	0	0	0	0	0	0	1	2
Passalora gliricidiae	0	0	0	1	0	0	0	0	0	0	1	0	0	0	2
Passalora gliricidiasis	0	0	0	1	0	0	0	0	0	0	1	0	0	0	2
Passalora koepkei	0	0	0	1	0	0	0	0	0	0	0	0	1	0	2
Passalora rottboelliae	0	0	0	0	1	0	1	0	0	0	0	0	0	0	2
Passalora tarrii	0	0	0	0	0	0	0	0	0	0	0	0	1	1	2
Passalora tithoniae	0	0	0	0	1	0	1	0	0	0	0	0	0	0	2
Peltula obscurans	0	0	0	0	1	0	1	0	0	0	0	0	0	0	2
Penicillium glabrum	0	0	0	0	0	0	1	0	0	0	1	0	0	0	2
Penicillium lapidosum	0	0	0	0	0	0	1	0	0	0	1	0	0	0	2
Penicillium solitum	0	0	0	0	0	0	1	0	0	0	1	0	0	0	2
Penzigomyces flagellatus	0	0	0	1	0	0	1	0	0	0	0	0	0	0	2
Perenniporia centrali-africana	1	0	0	0	0	0	0	0	0	0	0	1	0	0	2
Perenniporia martia	0	0	0	1	0	0	0	0	0	0	0	0	1	0	2
Perenniporia ochroleuca	1	0	0	0	0	0	0	0	0	0	1	0	0	0	2
Periconia digitata	0	0	0	1	0	0	0	0	0	0	0	0	1	0	2
Periconia shyamala	0	0	0	1	0	0	0	0	0	0	0	0	1	0	2
Pestalotia coffeicola	0	0	0	0	0	0	1	0	0	0	0	1	0	0	2
Pestalotiopsis angusta	0	0	0	1	0	0	0	0	0	0	0	0	0	1	2
Pestalotiopsis coffeae	0	0	0	1	0	0	0	0	0	0	0	0	1	0	2
Pestalotiopsis cruenta	0	0	0	1	1	0	0	0	0	0	0	0	0	0	2
Pestalotiopsis disseminata	0	0	0	1	0	0	0	0	0	0	1	0	0	0	2
Pestalotiopsis guepinii	0	0	0	1	0	0	0	0	0	0	0	0	0	1	2
Pestalotiopsis neglecta	0	0	0	1	1	0	0	0	0	0	0	0	0	0	2
Pestalotiopsis papposa	0	0	0	1	0	0	0	0	0	0	0	0	1	0	2
Pestalotiopsis psidii	0	0	0	0	1	0	1	0	0	0	0	0	0	0	2
Phaeoclavulina tropicalis	0	0	0	0	0	0	1	1	0	0	0	0	0	0	2
Phaeodaedalea incerta	0	0	0	0	1	0	0	0	0	0	0	0	1	0	2
Phaeodimeriella parvula	0	0	0	1	0	0	1	0	0	0	0	0	0	0	2
Phaeodomus rauwolfiae	0	0	0	1	0	0	1	0	0	0	0	0	0	0	2
Phaeodothis ribesiella	0	0	0	0	0	0	0	0	0	0	1	0	1	0	2
Phaeoisaria clematidis	0	0	0	1	0	0	0	0	0	0	0	0	1	0	2
Phaeosolenia inconspicua	0	0	0	1	0	0	0	0	0	0	1	0	0	0	2
Phakopsora apoda	0	0	0	1	0	0	0	0	0	0	1	0	0	0	2
Phakopsora brideliae	0	0	0	1	0	0	1	0	0	0	0	0	0	0	2
Phakopsora candelabricae	0	0	0	0	1	0	1	0	0	0	0	0	0	0	2
Phellinus fastuosus	1	0	0	0	0	0	0	0	0	0	0	0	1	0	2
Phellinus rimosus	0	0	0	0	0	0	0	0	0	0	0	0	1	1	2
Phellinus spadiceus	0	0	0	1	0	0	0	0	0	0	0	0	1	0	2
Phellinus yucatanensis	0	0	0	0	0	0	0	0	0	0	1	0	1	0	2
Phillipsia domingensis	0	0	0	0	0	0	0	0	0	0	1	0	1	0	2
Phlebopus portentosus	0	0	0	0	0	0	0	0	0	0	1	0	1	0	2
Phoma roumii	1	0	0	0	0	0	1	0	0	0	0	0	0	0	2
Phomatospora dinemasporium	0	0	0	0	1	0	0	0	0	0	0	0	1	0	2
Phomopsis manihot	0	0	0	0	0	0	1	0	0	0	0	1	0	0	2
Phragmosporangium uniseriatum	0	0	0	0	0	0	0	1	0	0	1	0	0	0	2
Phyllachora acaciae	0	0	0	0	1	0	0	0	0	0	0	0	1	0	2
Phyllachora acutispora	0	0	0	0	1	0	0	0	0	0	0	0	1	0	2
Phyllachora afzeliae	0	0	0	0	1	0	0	0	0	0	0	0	1	0	2
Phyllachora cynodontis	0	0	0	1	0	0	0	0	0	0	0	0	0	1	2
Phyllachora cyperina	0	0	0	1	1	0	0	0	0	0	0	0	0	0	2
Phyllachora fallax	0	0	0	1	1	0	0	0	0	0	0	0	0	0	2
Phyllachora neurophila	0	0	0	1	0	0	0	0	0	0	0	0	1	0	2
Phylloblastia dolichospora	0	0	0	0	1	0	1	0	0	0	0	0	0	0	2
Phyllogyalidea phyllophila	0	0	0	0	1	0	1	0	0	0	0	0	0	0	2
Phylloporus ampliporus	0	0	0	0	0	0	1	0	0	0	0	0	0	1	2
Phyllosticta caricae-papayae	0	0	0	0	0	0	1	0	0	0	1	0	0	0	2
Phyllosticta phaseolina	0	0	0	1	0	0	0	0	0	0	0	0	1	0	2
Phyllosticta sojicola	0	0	0	0	0	0	1	0	0	0	0	1	0	0	2
Physarella oblonga	0	0	0	0	0	0	0	1	0	0	1	0	0	0	2
Physarum didermoides	0	0	0	0	0	0	0	0	0	0	1	0	1	0	2
Physarum nutans	0	0	0	0	0	0	0	0	0	0	1	0	1	0	2
Physarum pusillum	0	0	1	0	0	0	0	0	0	0	1	0	0	0	2
Physarum stellatum	0	0	0	0	0	0	0	1	0	0	1	0	0	0	2
Physarum viride	0	0	0	0	0	0	0	1	0	0	1	0	0	0	2
Physcia nigeriensis	0	0	0	0	0	0	0	0	0	0	1	0	1	0	2
Physcia picta var. sorediata	1	0	0	0	0	0	0	0	0	0	0	0	1	0	2
Phytophthora citrophthora	0	0	0	0	1	0	0	0	0	0	0	1	0	0	2
Pithomyces africanus	0	0	0	1	0	0	0	0	0	0	0	0	1	0	2
Plasmopara viticola	0	0	0	1	0	0	0	0	0	0	0	0	1	0	2
Pleurotus cystidiosus	1	0	0	0	0	0	0	0	0	0	0	0	0	1	2
Pleurotus ostreatus	0	0	0	1	0	0	0	0	0	0	1	0	0	0	2
Pleurotus pulmonarius	1	0	0	0	0	0	0	0	0	0	1	0	0	0	2
Podaxis carcinomalis	0	0	0	1	0	0	0	0	0	0	0	0	1	0	2
Podoscypha petalodes	0	0	0	0	0	0	0	0	0	0	1	0	1	0	2
Podosordaria ustorum	1	0	0	0	0	0	0	0	0	0	1	0	0	0	2
Podosphaera euphorbiae-hirtae	0	0	0	1	1	0	0	0	0	0	0	0	0	0	2
Polyblastidium appendiculatum	0	0	0	0	0	0	1	0	0	0	0	0	1	0	2
Polyblastidium hypoleucum	0	0	0	0	1	0	0	0	0	0	0	0	1	0	2
Polyblastidium squamulosum	0	0	0	0	1	0	1	0	0	0	0	0	0	0	2
Polymyxa graminis	0	1	0	0	0	0	1	0	0	0	0	0	0	0	2
Polyporus dialeptus	0	0	0	1	0	0	0	0	0	0	0	0	1	0	2
Polyporus picipes	0	0	0	1	0	0	0	0	0	0	0	0	1	0	2
Polystictus moellerianus	0	0	0	1	0	0	0	0	0	0	0	0	1	0	2
Porina follmanniana	0	0	0	1	0	0	1	0	0	0	0	0	0	0	2
Porina leptosperma	0	0	0	0	1	0	1	0	0	0	0	0	0	0	2
Porina limbulata	0	0	0	1	1	0	0	0	0	0	0	0	0	0	2
Porina mirabilis	0	0	0	0	1	0	1	0	0	0	0	0	0	0	2
Porina nucula	0	0	0	0	1	0	0	0	0	0	0	0	1	0	2
Porina ornata	0	0	0	0	1	0	1	0	0	0	0	0	0	0	2
Porina semecarpi	0	0	0	0	1	0	1	0	0	0	0	0	0	0	2
Porina sphaerocephaloides	0	0	0	0	1	0	1	0	0	0	0	0	0	0	2
Porina trichothelioides	0	0	0	0	1	0	0	0	0	0	1	0	0	0	2
Porphyrellus niger	0	0	0	0	0	0	1	0	0	0	0	1	0	0	2
Prillieuxina ixoricola	0	0	0	1	0	0	0	0	0	0	0	0	0	1	2
Prillieuxina rhaphiostylidis	0	0	0	1	0	0	0	0	0	0	0	0	0	1	2
Protubera clathroidea	0	0	0	0	0	0	0	0	0	0	1	0	0	1	2
Psathyrella atroumbonata	0	0	0	0	0	0	0	0	0	0	1	1	0	0	2
Pseudocercospora bauhiniae	0	0	0	1	0	0	0	0	0	0	0	0	1	0	2
Pseudocercospora borreriae	0	0	0	0	0	0	1	0	0	0	1	0	0	0	2
Pseudocercospora brideliae	0	0	0	1	0	0	0	0	0	0	0	0	1	0	2
Pseudocercospora chlorophoricola	0	0	0	0	0	0	1	0	0	0	0	0	1	0	2
Pseudocercospora chrysobalani	0	0	0	1	0	0	0	0	0	0	0	0	1	0	2
Pseudocercospora heveae	0	0	0	1	0	0	0	0	0	0	0	0	1	0	2
Pseudocercospora pulviniformis	0	0	0	0	1	0	0	0	0	0	0	0	1	0	2
Pseudocercospora purpurea	0	0	0	0	1	0	1	0	0	0	0	0	0	0	2
Pseudocercospora rauvolfiae	0	0	0	0	1	0	0	0	0	0	0	0	1	0	2
Pseudocercospora subsessilis	0	0	0	0	0	0	1	0	0	0	0	0	1	0	2
Pseudocercospora vignae-reticulatae	0	0	0	1	0	0	0	0	0	0	0	0	1	0	2
Pseudocercospora waltheriae	0	0	0	1	0	0	0	0	0	0	0	0	0	1	2
Pseudocercospora zorniae	0	0	0	0	0	0	1	0	0	0	0	0	1	0	2
Pseudofavolus miquelii	0	0	0	0	0	0	0	0	0	0	1	0	1	0	2
Pseudoidium azadirachtae	1	0	0	0	0	0	0	0	0	1	0	0	0	0	2
Pseudoidium perseae-americanae	0	0	0	0	1	0	0	0	0	0	0	0	0	1	2
Pseudoparmelia ecaperata	0	0	0	0	1	0	1	0	0	0	0	0	0	0	2
Pseudoparmelia rodriguesiana	0	0	0	0	1	0	1	0	0	0	0	0	0	0	2
Pseudoparmelia usambarensis	0	0	0	0	1	0	1	0	0	0	0	0	0	0	2
Pseudothielavia terricola	0	0	1	0	0	0	0	0	0	0	0	0	1	0	2
Pseudothis pterocarpi	0	0	0	1	1	0	0	0	0	0	0	0	0	0	2
Puccinia aframomi	0	0	0	1	0	0	0	0	0	0	1	0	0	0	2
Puccinia africana	0	0	0	1	0	0	0	0	0	0	1	0	0	0	2
Puccinia andropogonicola	0	0	0	1	1	0	0	0	0	0	0	0	0	0	2
Puccinia arachidis	0	0	0	0	0	0	1	0	0	0	1	0	0	0	2
Puccinia cenchri	0	0	0	1	0	0	0	0	0	0	1	0	0	0	2
Puccinia chaetochloae	0	0	0	0	1	0	0	0	0	0	1	0	0	0	2
Puccinia chaseana	0	0	0	0	0	0	0	0	0	0	1	0	0	1	2
Puccinia cyperi-tagetiformis	0	0	0	0	1	0	1	0	0	0	0	0	0	0	2
Puccinia deformata	0	0	0	0	1	0	0	0	0	0	1	0	0	0	2
Puccinia digitariae-velutinae	0	0	0	0	0	0	1	0	0	0	1	0	0	0	2
Puccinia dissotidis	0	0	0	0	1	0	0	0	0	0	1	0	0	0	2
Puccinia dolosoides	0	0	0	0	0	0	0	0	0	0	0	0	1	1	2
Puccinia fuirenella	0	0	0	0	1	0	1	0	0	0	0	0	0	0	2
Puccinia hoslundiae	0	0	0	1	0	0	1	0	0	0	0	0	0	0	2
Puccinia insolita	0	0	0	1	0	0	0	0	0	0	1	0	0	0	2
Puccinia kampalensis	0	0	0	0	1	0	1	0	0	0	0	0	0	0	2
Puccinia lantanae	0	0	0	1	0	0	1	0	0	0	0	0	0	0	2
Puccinia levis	0	0	0	0	1	0	1	0	0	0	0	0	0	0	2
Puccinia ocimi	0	0	0	1	0	0	0	0	0	0	1	0	0	0	2
Puccinia papuana	0	0	0	0	1	0	1	0	0	0	0	0	0	0	2
Puccinia physedrae	0	0	0	1	0	0	0	0	0	0	0	0	1	0	2
Puccinia subtegulanea	0	0	0	1	1	0	0	0	0	0	0	0	0	0	2
Puccinia thunbergiae	0	0	0	0	1	0	1	0	0	0	0	0	0	0	2
Pulveroboletus sokponianus	1	0	0	0	0	0	0	0	0	0	0	0	0	1	2
Pyrenochaeta oryzae	0	0	0	0	1	0	0	0	0	0	0	0	1	0	2
Pyrenochaeta penniseti	0	0	0	0	1	0	0	0	0	0	1	0	0	0	2
Pyrenopolyporus hunteri	0	0	0	1	0	0	1	0	0	0	0	0	0	0	2
Pyrenula fuscolurida	0	0	0	0	0	0	0	0	0	0	1	0	1	0	2
Pyrenula mamillana	0	0	0	0	0	0	0	0	0	0	1	0	1	0	2
Pyxine petricola	0	0	1	0	1	0	0	0	0	0	0	0	0	0	2
Pyxine richardsii	0	0	0	0	0	0	0	0	0	0	1	0	1	0	2
Ramulispora alloteropsidis	0	0	0	1	0	0	0	0	0	0	1	0	0	0	2
Ravenelia ornata	0	0	0	1	0	0	0	0	0	0	1	0	0	0	2
Repetophragma aburiense	0	0	0	1	0	0	0	0	0	0	0	0	1	0	2
Repetophragma inflatum	0	0	0	0	1	0	0	0	0	0	0	0	1	0	2
Rhachomyces schweitzeri	0	0	0	0	1	0	1	0	0	0	0	0	0	0	2
Rhizomyces ctenophorus	0	0	0	0	0	0	0	1	0	0	0	0	1	0	2
Rhizophagus manihotis	1	0	0	0	0	0	1	0	0	0	0	0	0	0	2
Rhytidenglerula minima	0	0	0	1	0	0	0	0	0	0	0	0	1	0	2
Rickia coleopterophagi	0	0	0	0	1	0	0	0	0	0	0	0	1	0	2
Rolueckia conspersa	0	0	0	0	1	0	1	0	0	0	0	0	0	0	2
Rosellinia asperata	0	0	0	1	0	0	1	0	0	0	0	0	0	0	2
Russula alveolata	0	0	0	0	0	0	0	0	0	0	0	1	0	1	2
Russula brunneoderma	1	0	0	0	0	0	0	0	0	0	0	0	0	1	2
Russula brunneofloccosa	0	0	0	0	0	0	1	0	0	0	0	0	0	1	2
Russula compressa	1	0	0	0	0	0	0	0	0	0	0	0	0	1	2
Russula fissurata	0	1	0	0	0	0	0	0	0	0	0	0	0	1	2
Russula flavobrunnea	0	0	0	0	0	0	1	0	0	0	0	0	0	1	2
Russula grisea	1	0	0	0	0	0	1	0	0	0	0	0	0	0	2
Russula meleagris	1	0	0	0	1	0	0	0	0	0	0	0	0	0	2
Russula rubroalba	1	0	0	0	0	0	0	0	0	0	0	0	0	1	2
Russula subfistulosa	0	0	0	0	0	0	1	0	0	0	0	0	0	1	2
Russula testacea	1	0	0	0	0	0	0	0	0	0	0	0	0	1	2
Saccharomyces cerevisiae	0	0	0	1	0	0	0	0	0	0	1	0	0	0	2
Sarcinella mirabilis	0	0	0	1	0	0	0	0	0	0	0	0	1	0	2
Sarcographa labyrinthica	0	0	0	0	0	0	0	0	0	0	1	0	1	0	2
Sarcopodium flavolanatum	0	0	0	1	0	0	0	0	0	0	0	0	1	0	2
Sarocladium kiliense	0	0	0	0	0	0	0	0	0	0	1	0	1	0	2
Sarocladium strictum	0	1	0	1	0	0	0	0	0	0	0	0	0	0	2
Schiffnerula anisophylleae	0	0	0	0	1	0	0	0	0	0	0	0	1	0	2
Schiffnerula hippocrateae	0	0	0	1	0	0	0	0	0	0	0	0	1	0	2
Schiffnerula periplocae	0	0	0	1	0	0	0	0	0	0	0	0	1	0	2
Schiffnerula ricini	0	0	0	1	0	0	0	0	0	0	0	0	1	0	2
Schistophoron tenue	0	0	0	0	0	0	1	0	0	0	1	0	0	0	2
Schizothyrium guineense	0	0	0	0	1	0	0	0	0	0	0	0	1	0	2
Scutellospora calospora	1	0	0	0	0	0	0	0	0	0	1	0	0	0	2
Scytinostroma duriusculum	0	0	0	0	0	0	1	0	0	0	0	0	1	0	2
Scytinostroma phaeosarcum	0	0	0	0	0	0	1	0	0	0	0	0	1	0	2
Segestria octomera	0	0	0	0	1	0	0	0	0	0	1	0	0	0	2
Septonema loranthi	0	0	0	1	1	0	0	0	0	0	0	0	0	0	2
Septoria lactucae	0	0	0	1	0	0	0	0	0	0	0	0	1	0	2
Septoria zeicola	0	0	0	0	1	0	1	0	0	0	0	0	0	0	2
Sorataea baphiae	0	0	0	0	0	0	1	0	0	0	1	0	0	0	2
Sorataea ostryoderridis	0	0	0	0	0	0	0	0	0	0	1	0	1	0	2
Spadicoides afzeliae	0	0	0	1	1	0	0	0	0	0	0	0	0	0	2
Spegazzinia tessarthra	0	0	0	1	0	0	0	0	0	0	0	0	1	0	2
Sphaeronaema oryzae	0	0	0	0	0	0	0	0	1	0	0	1	0	0	2
Sphaerophragmium chevalieri	0	0	0	0	1	0	1	0	0	0	0	0	0	0	2
Sphaerophragmium evernium	0	0	0	0	1	0	0	0	0	0	0	0	1	0	2
Spinulosphaeria thaxteri	0	0	0	0	0	0	0	1	0	0	0	0	1	0	2
Spiropes effusus	0	0	0	1	0	0	0	0	0	0	0	0	1	0	2
Spiropes helleri	0	0	0	1	0	0	0	0	0	0	0	0	1	0	2
Spiropes melanoplaca	0	0	0	1	0	0	0	0	0	0	0	0	1	0	2
Spiropes palmetto	0	0	0	1	0	0	0	0	0	0	0	0	1	0	2
Sporidesmium ghanaense	0	0	0	1	0	0	0	0	0	0	0	0	1	0	2
Sporidesmium macrurum	0	0	0	1	0	0	0	0	0	0	0	0	1	0	2
Sporisorium elegantis	1	0	0	0	0	0	0	0	0	0	1	0	0	0	2
Sporisorium nyassae	1	0	0	0	0	0	0	0	0	0	0	0	0	1	2
Sporisorium ophiuri	0	0	0	0	1	0	0	0	0	0	0	0	1	0	2
Sporopodium antoninianum	0	0	0	0	1	0	1	0	0	0	0	0	0	0	2
Sporopodium leprieurii	0	0	0	0	1	0	0	0	0	0	1	0	0	0	2
Sporopodium xantholeucum	0	0	0	0	1	0	1	0	0	0	0	0	0	0	2
Sporoschisma hemipsilum	0	0	0	1	0	0	0	0	0	0	0	0	0	1	2
Sporothrix insectorum	0	0	0	1	0	0	1	0	0	0	0	0	0	0	2
Stachybotrys kampalensis	0	0	0	1	0	0	1	0	0	0	0	0	0	0	2
Stachybotrys parvisporus	0	0	0	1	0	0	0	0	0	0	0	0	1	0	2
Stagonosporopsis caricae	0	0	0	1	0	0	1	0	0	0	0	0	0	0	2
Stemonitis axifera	0	0	0	0	0	0	0	1	0	0	1	0	0	0	2
Stemonitis flavogenita	0	0	0	0	0	0	0	0	0	0	1	0	1	0	2
Stemonitis herbatica	0	0	0	0	0	0	0	0	0	0	1	0	1	0	2
Stemonitopsis gracilis	0	0	0	0	0	0	0	1	0	0	1	0	0	0	2
Stemonitopsis typhina	0	0	0	0	0	0	0	1	0	0	1	0	0	0	2
Stereum hirsutum	1	0	0	1	0	0	0	0	0	0	0	0	0	0	2
Stereum ostrea	0	0	0	1	0	0	0	0	0	0	0	0	1	0	2
Stigmatomyces giordanii	0	0	0	0	0	0	0	0	0	0	0	1	1	0	2
Stigmatomyces senegalensis	0	0	0	0	0	0	0	0	0	0	0	1	1	0	2
Stigmochora albiziae	0	0	0	1	0	0	0	0	0	0	0	0	1	0	2
Stilbocrea aterrima	0	0	0	0	0	0	0	0	0	0	0	0	1	1	2
Stilbohypoxylon elaeidicola	0	0	0	0	0	0	0	0	0	0	1	0	1	0	2
Strigula antillarum	0	0	0	1	0	0	0	0	0	0	1	0	0	0	2
Strigula elegans var. stellata	0	0	0	1	0	0	0	0	0	0	1	0	0	0	2
Strigula maculata	0	0	0	1	1	0	0	0	0	0	0	0	0	0	2
Strigula nitidula	0	0	0	0	0	0	1	0	0	0	1	0	0	0	2
Strigula phyllogena	0	0	0	0	1	0	1	0	0	0	0	0	0	0	2
Strigula prasina	0	0	0	1	1	0	0	0	0	0	0	0	0	0	2
Strigula schizospora	0	0	0	0	1	0	1	0	0	0	0	0	0	0	2
Strigula subelegans	0	0	0	0	1	0	1	0	0	0	0	0	0	0	2
Strobilomyces echinatus	1	0	0	0	1	0	0	0	0	0	0	0	0	0	2
Subulicystidium brachysporum	0	0	0	0	0	0	0	0	0	0	1	0	1	0	2
Synalissa symphorea	0	0	0	0	1	0	1	0	0	0	0	0	0	0	2
Talaromyces flavus	0	0	0	0	0	0	1	0	0	0	1	0	0	0	2
Talaromyces luteus	0	0	0	1	0	0	0	0	0	0	0	0	1	0	2
Talaromyces pinophilus	1	0	0	0	0	0	0	0	0	0	1	0	0	0	2
Talaromyces purpureogenus	0	0	0	1	0	0	0	0	0	0	1	0	0	0	2
Talaromyces ruber	0	0	1	0	0	0	1	0	0	0	0	0	0	0	2
Tapellaria epiphylla	0	0	0	0	1	0	0	0	0	0	1	0	0	0	2
Tapellaria nigrata	0	0	0	0	1	0	1	0	0	0	0	0	0	0	2
Teratosperma lichenicola	0	0	0	1	0	0	0	0	0	0	0	0	1	0	2
Termitomyces citriophyllus	0	0	0	0	1	0	1	0	0	0	0	0	0	0	2
Termitomyces globulus	0	0	0	0	0	0	0	0	0	0	1	0	0	1	2
Termitomyces mammiformis	0	0	0	0	1	0	0	0	0	0	1	0	0	0	2
Termitomyces striatus var. annulatus	0	0	0	0	1	0	0	0	0	0	0	0	1	0	2
Tetrameronycha bonaerensis	0	0	0	1	0	0	0	0	0	0	0	0	1	0	2
Tetraposporium asterinearum	0	0	0	1	0	0	0	0	0	0	0	0	1	0	2
Thelephora terrestris	0	0	0	1	0	0	0	1	0	0	0	0	0	0	2
Tomentella amyloapiculata	1	0	0	0	1	0	0	0	0	0	0	0	0	0	2
Tomentella maroana	1	0	0	0	0	0	0	0	0	0	0	0	0	1	2
Torrubiella liberiana	0	0	0	1	0	0	0	1	0	0	0	0	0	0	2
Torrubiella rubra	0	0	0	1	0	0	0	0	0	0	0	1	0	0	2
Torula herbarum	0	0	0	1	0	0	0	0	0	0	0	0	1	0	2
Trametes membranacea	0	0	0	1	0	0	0	0	0	0	1	0	0	0	2
Trametes niam-niamensis	0	0	0	1	0	0	0	0	0	0	1	0	0	0	2
Trametes roseola	0	0	0	1	0	0	0	0	0	0	0	1	0	0	2
Trametes socotrana	1	0	0	0	1	0	0	0	0	0	0	0	0	0	2
Trametes speciosa	0	0	0	1	0	0	0	0	0	1	0	0	0	0	2
Trichaptum versatile	0	0	0	1	0	0	0	0	0	0	1	0	0	0	2
Tricharia triseptata	0	0	0	0	1	0	1	0	0	0	0	0	0	0	2
Trichasterina popowiae	0	0	0	1	0	0	0	0	0	0	0	0	1	0	2
Trichoconis africana	0	0	0	1	0	0	0	0	0	0	0	0	1	0	2
Trichoconis angustispora	0	0	0	1	0	0	0	0	0	0	0	0	1	0	2
Trichoconis schiffnerulae	0	0	0	0	1	0	0	0	0	0	0	0	1	0	2
Trichoconis trichiliae	0	0	0	1	0	0	0	0	0	0	0	0	1	0	2
Trichoconis viridula	0	0	0	1	0	0	0	0	0	0	0	0	1	0	2
Trichoderma harzianum	1	0	0	0	1	0	0	0	0	0	0	0	0	0	2
Trichophyton soudanense	0	0	0	0	0	0	1	0	1	0	0	0	0	0	2
Trichothelium africanum	0	0	0	0	0	0	1	0	0	0	1	0	0	0	2
Trichothyrium asterophorum	0	0	0	1	1	0	0	0	0	0	0	0	0	0	2
Trichothyrium dubiosum	0	0	0	1	0	0	0	0	0	0	0	0	0	1	2
Tropicoporus linteus	0	0	0	0	0	0	0	0	0	0	1	0	0	1	2
Tuberculina costaricana	0	0	0	1	0	0	0	0	0	0	1	0	0	0	2
Tubifera ferruginosa	0	0	0	0	0	0	0	1	0	0	1	0	0	0	2
Tubosaeta heterosetosa	0	0	0	0	0	0	1	0	0	0	0	0	0	1	2
Tulostoma chevalieri	1	0	0	0	0	0	0	0	0	0	0	0	0	1	2
Unguiculella meliolicola	0	0	0	1	0	0	0	0	0	0	0	0	1	0	2
Uredo clerodendrina	0	0	0	1	0	0	1	0	0	0	0	0	0	0	2
Uredo diocleae	0	0	0	0	0	0	0	0	0	0	1	0	1	0	2
Uredo geophilicola	0	0	0	1	0	0	1	0	0	0	0	0	0	0	2
Uredo rottboelliae	0	0	0	0	0	0	0	0	0	0	1	0	1	0	2
Uredo tesoensis	0	0	0	1	1	0	0	0	0	0	0	0	0	0	2
Uredo vernoniicola	0	0	0	0	1	0	1	0	0	0	0	0	0	0	2
Uromyces dolichi	0	0	0	0	1	0	1	0	0	0	0	0	0	0	2
Uromyces gladioli	0	0	0	0	0	0	0	0	0	0	1	0	1	0	2
Uromyces stylochitonis	0	0	0	1	0	0	0	0	0	0	0	0	0	1	2
Usnea contorta	0	0	0	0	1	0	1	0	0	0	0	0	0	0	2
Usnea gigas	0	0	0	0	1	0	1	0	0	0	0	0	0	0	2
Usnea ledienii	0	0	0	0	1	0	0	0	0	0	1	0	0	0	2
Usnea leprosa	0	0	0	0	0	0	0	0	1	0	0	0	1	0	2
Usnea speciosa	0	0	0	0	1	0	1	0	0	0	0	0	0	0	2
Usnea subleprosa	0	0	0	0	1	0	1	0	0	0	0	0	0	0	2
Ustilaginoidea ochracea	0	0	0	1	0	0	0	0	0	0	0	0	1	0	2
Ustilago cynodontis	0	0	0	0	0	0	0	1	0	0	1	0	0	0	2
Ustilago dactylocteniophila	0	0	0	1	0	0	0	0	0	0	1	0	0	0	2
Ustilago syntherismae	0	0	0	0	0	0	0	0	0	0	0	0	1	1	2
Veloporphyrellus africanus	0	0	0	0	0	0	1	0	0	0	0	0	0	1	2
Verticicladium ugandense	0	0	0	1	0	0	0	0	0	0	0	0	1	0	2
Vizella gomphispora	0	0	0	1	0	0	0	0	0	0	0	0	1	0	2
Volvopluteus gloiocephalus	0	0	0	1	0	0	0	0	0	0	1	0	0	0	2
Xanthoparmelia congensis	0	0	0	0	1	0	1	0	0	0	0	0	0	0	2
Xepicula jollymannii	0	0	0	0	0	0	0	0	0	0	1	0	1	0	2
Xepicula leucotricha	0	0	0	1	0	0	0	0	0	0	1	0	0	0	2
Xerocomus hypoxanthus	0	0	0	0	1	0	0	0	0	0	0	1	0	0	2
Xylaria allantoidea	0	0	0	1	0	0	0	0	0	0	1	0	0	0	2
Xylaria anisopleura	0	0	0	1	0	0	0	0	0	0	0	0	1	0	2
Xylaria cubensis	0	0	0	0	0	0	0	0	0	0	1	0	1	0	2
Xylaria haemorrhoidalis	0	0	0	1	0	0	0	0	0	0	0	0	1	0	2
Xylaria involuta	0	0	0	1	0	0	0	0	0	0	1	0	0	0	2
Xylaria scruposa	0	0	0	1	0	0	0	0	0	0	0	0	1	0	2
Xylaria telfairii	0	0	0	0	0	0	0	0	0	0	1	0	1	0	2
Xylosphaera fastigiata	0	0	0	1	0	0	0	0	0	0	0	0	1	0	2
Zasmidium adeniae	0	0	0	1	0	0	1	0	0	0	0	0	0	0	2
Zasmidium biverticillatum	0	0	0	0	0	0	0	0	0	0	1	0	1	0	2
Zasmidium paulliniae	0	0	0	1	0	0	0	0	0	0	0	0	1	0	2
Zwackhia prosodea	0	0	0	0	0	0	0	0	0	0	1	0	1	0	2
Abortiporus roseus	0	0	0	0	0	0	0	0	0	0	1	0	0	0	1
Absidia capillata	0	0	0	1	0	0	0	0	0	0	0	0	0	0	1
Absidia glauca	0	0	0	1	0	0	0	0	0	0	0	0	0	0	1
Acanthonitschkea argentinensis	0	0	0	1	0	0	0	0	0	0	0	0	0	0	1
Acanthonitschkea tristis	0	0	0	1	0	0	0	0	0	0	0	0	0	0	1
Acanthostoma reflexum	0	0	0	0	0	0	0	0	0	0	0	0	1	0	1
Acarocybe deightonii	0	0	0	0	0	0	0	0	0	0	0	0	1	0	1
Acaulium acremonium	0	0	0	0	0	0	0	0	0	0	1	0	0	0	1
Acaulospora bireticulata	0	0	0	0	0	0	0	0	0	0	1	0	0	0	1
Acaulospora capsicula	1	0	0	0	0	0	0	0	0	0	0	0	0	0	1
Acaulospora cavernata	1	0	0	0	0	0	0	0	0	0	0	0	0	0	1
Acaulospora colossica	1	0	0	0	0	0	0	0	0	0	0	0	0	0	1
Acaulospora delicata	1	0	0	0	0	0	0	0	0	0	0	0	0	0	1
Acaulospora denticulata	0	0	0	0	0	0	1	0	0	0	0	0	0	0	1
Acaulospora dilatata	1	0	0	0	0	0	0	0	0	0	0	0	0	0	1
Acaulospora elegans	1	0	0	0	0	0	0	0	0	0	0	0	0	0	1
Acaulospora kentinensis	1	0	0	0	0	0	0	0	0	0	0	0	0	0	1
Acaulospora longula	1	0	0	0	0	0	0	0	0	0	0	0	0	0	1
Acaulospora minuta	1	0	0	0	0	0	0	0	0	0	0	0	0	0	1
Acaulospora rugosa	1	0	0	0	0	0	0	0	0	0	0	0	0	0	1
Acaulospora spinosissima	1	0	0	0	0	0	0	0	0	0	0	0	0	0	1
Achrotelium urerae	0	0	0	0	0	0	1	0	0	0	0	0	0	0	1
Acladium curtisii	0	0	0	1	0	0	0	0	0	0	0	0	0	0	1
Acremoniella atra	0	0	0	0	0	0	0	0	0	0	0	0	1	0	1
Acremonium africanum	0	0	0	0	0	0	1	0	0	0	0	0	0	0	1
Acremonium cajani	0	0	0	0	0	0	0	0	0	0	0	0	1	0	1
Acremonium elatum	0	0	0	0	0	0	0	0	0	0	0	0	1	0	1
Acremonium hyalinulum	0	0	0	0	0	0	0	0	0	0	0	0	1	0	1
Acremonium meliola	0	0	0	0	0	0	0	0	0	0	0	0	1	0	1
Acremonium moriforme	0	0	0	0	0	0	0	0	0	0	0	0	1	0	1
Acremonium murorum	0	0	0	0	0	0	1	0	0	0	0	0	0	0	1
Acremonium nigricans	0	0	0	1	0	0	0	0	0	0	0	0	0	0	1
Acremonium niveum	0	0	0	0	0	0	1	0	0	0	0	0	0	0	1
Acremonium persicinum	0	0	0	0	0	0	0	0	0	0	1	0	0	0	1
Acremonium rutilum	0	0	0	0	0	0	1	0	0	0	0	0	0	0	1
Acremonium zeylanicum	0	0	0	1	0	0	0	0	0	0	0	0	0	0	1
Acrophialophora fusispora	0	0	0	0	0	0	0	0	0	0	1	0	0	0	1
Acrostalagmus luteoalbus	0	0	0	1	0	0	0	0	0	0	0	0	0	0	1
Acrostaurus turneri	0	0	0	0	0	0	0	0	0	0	0	0	1	0	1
Actinocladium rhodosporum	0	0	0	0	0	0	0	0	0	0	0	0	1	0	1
Aderkomyces albostrigosus	0	0	0	0	0	0	1	0	0	0	0	0	0	0	1
Aderkomyces dilatatus	0	0	0	0	1	0	0	0	0	0	0	0	0	0	1
Aecidium ancylanthi	0	0	0	0	0	0	0	0	0	0	1	0	0	0	1
Aecidium brideliae-micranthae	0	0	0	0	0	0	0	0	0	0	0	0	1	0	1
Aecidium busseanum	0	0	0	0	0	0	1	0	0	0	0	0	0	0	1
Aecidium bylianum	0	0	0	0	0	0	0	0	0	0	0	0	1	0	1
Aecidium cantense	1	0	0	0	0	0	0	0	0	0	0	0	0	0	1
Aecidium caulicola	0	0	0	0	0	0	0	0	0	0	1	0	0	0	1
Aecidium charantiae	0	0	0	0	0	0	1	0	0	0	0	0	0	0	1
Aecidium crini	0	0	0	0	1	0	0	0	0	0	0	0	0	0	1
Aecidium cuvierae	0	0	0	0	0	0	1	0	0	0	0	0	0	0	1
Aecidium dyschoristes	0	0	0	0	0	0	0	0	0	0	1	0	0	0	1
Aecidium enydrae	0	0	0	0	0	0	1	0	0	0	0	0	0	0	1
Aecidium gynurae-cernuae	0	0	0	0	0	0	1	0	0	0	0	0	0	0	1
Aecidium hypericophylli	0	0	0	0	1	0	0	0	0	0	0	0	0	0	1
Aecidium incomparabile	0	0	0	1	0	0	0	0	0	0	0	0	0	0	1
Aecidium jasminicola	0	0	0	0	0	0	0	0	0	0	0	0	1	0	1
Aecidium mabae	0	0	0	0	0	0	1	0	0	0	0	0	0	0	1
Aecidium micrococcae	0	0	0	1	0	0	0	0	0	0	0	0	0	0	1
Aecidium microglossae	0	0	0	0	0	0	1	0	0	0	0	0	0	0	1
Aecidium miliare	0	0	0	0	0	0	1	0	0	0	0	0	0	0	1
Aecidium salaciae	0	0	0	0	1	0	0	0	0	0	0	0	0	0	1
Aecidium schwabeae	0	0	0	0	0	0	0	0	0	1	0	0	0	0	1
Aecidium seguelae	0	0	0	0	0	0	1	0	0	0	0	0	0	0	1
Aecidium tafoense	0	0	0	1	0	0	0	0	0	0	0	0	0	0	1
Aecidium tubiflorae	0	0	0	0	0	0	1	0	0	0	0	0	0	0	1
Aecidium tylophorae	0	0	0	0	0	0	1	0	0	0	0	0	0	0	1
Aecidium urenae	0	0	0	0	1	0	0	0	0	0	0	0	0	0	1
Aecidium vanderystianum	0	0	0	0	1	0	0	0	0	0	0	0	0	0	1
Aecidium vangueriae	0	0	0	1	0	0	0	0	0	0	0	0	0	0	1
Aecidium yapoense	0	0	0	0	0	0	1	0	0	0	0	0	0	0	1
Afroboletus pterosporus	0	0	0	0	0	0	0	1	0	0	0	0	0	0	1
Agaricus arvensis	0	0	0	0	0	0	0	0	0	0	1	0	0	0	1
Agaricus benesii	0	1	0	0	0	0	0	0	0	0	0	0	0	0	1
Agaricus bingensis	0	0	0	0	0	0	0	0	0	0	0	0	0	1	1
Agaricus campestris	0	0	0	1	0	0	0	0	0	0	0	0	0	0	1
Agaricus cappellianus	0	0	0	1	0	0	0	0	0	0	0	0	0	0	1
Agaricus carminescens	0	0	0	1	0	0	0	0	0	0	0	0	0	0	1
Agaricus carminostictus	0	0	0	0	0	0	0	0	0	0	1	0	0	0	1
Agaricus impudicus	0	0	0	0	0	0	0	0	0	0	0	0	0	1	1
Agaricus inoxydabilis	0	0	0	0	0	0	0	0	0	0	0	0	0	1	1
Agaricus kivuensis	0	0	0	0	0	0	0	0	0	0	0	0	0	1	1
Agaricus ochrascens	0	0	0	0	0	0	0	0	0	0	0	0	0	1	1
Agaricus roseocingulatus	0	0	0	0	0	0	0	0	0	0	1	0	0	0	1
Agaricus subedulis	0	0	0	0	0	0	0	0	0	0	0	1	0	0	1
Agrocybe howeana	1	0	0	0	0	0	0	0	0	0	0	0	0	0	1
Akanthomyces aranearum	0	0	0	1	0	0	0	0	0	0	0	0	0	0	1
Akanthomyces johnsonii	0	0	0	1	0	0	0	0	0	0	0	0	0	0	1
Akanthomyces pistillariiformis	0	0	0	1	0	0	0	0	0	0	0	0	0	0	1
Albugo mangenoti	0	0	0	0	0	0	1	0	0	0	0	0	0	0	1
Albugo minor	0	0	0	0	0	0	1	0	0	0	0	0	0	0	1
Allographa comma	0	0	0	0	0	0	0	0	0	0	0	0	1	0	1
Allographa ochracea	0	0	0	0	0	0	0	0	0	0	0	0	1	0	1
Allographa striatula	0	0	0	0	0	0	0	0	0	0	0	0	1	0	1
Allophoma tropica	0	0	0	0	0	0	0	0	0	0	0	0	0	1	1
Allothyriopsis landolphiae	0	0	0	1	0	0	0	0	0	0	0	0	0	0	1
Alternaria atra	0	0	0	0	0	0	0	0	0	0	0	0	1	0	1
Alternaria elegans	0	1	0	0	0	0	0	0	0	0	0	0	0	0	1
Alternaria gossypina	0	0	0	0	0	0	1	0	0	0	0	0	0	0	1
Alternaria hibisci	0	0	0	0	0	0	0	0	0	0	0	1	0	0	1
Alternaria infectoria	1	0	0	0	0	0	0	0	0	0	0	0	0	0	1
Alternaria jacinthicola	0	0	0	0	0	0	0	0	1	0	0	0	0	0	1
Alternaria padwickii	0	0	0	0	0	0	0	0	0	0	1	0	0	0	1
Alternaria raphani	0	1	0	0	0	0	0	0	0	0	0	0	0	0	1
Alternaria tabacina	0	0	0	0	0	0	0	0	0	0	1	0	0	0	1
Alyxoria apomelaena	1	0	0	0	0	0	0	0	0	0	0	0	0	0	1
Alyxoria culmigena	1	0	0	0	0	0	0	0	0	0	0	0	0	0	1
Alyxoria varia	1	0	0	0	0	0	0	0	0	0	0	0	0	0	1
Amandinea extenuata	0	0	1	0	0	0	0	0	0	0	0	0	0	0	1
Amanita aurea	0	0	0	0	0	0	0	0	0	0	0	0	0	1	1
Amanita calabarica	0	0	0	0	0	0	0	0	0	0	1	0	0	0	1
Amanita congolensis	0	0	0	0	0	0	1	0	0	0	0	0	0	0	1
Amanita fulvopulverulenta	0	0	0	0	1	0	0	0	0	0	0	0	0	0	1
Amanita griseofloccosa	0	0	0	0	1	0	0	0	0	0	0	0	0	0	1
Amanita lanosa	0	0	0	0	1	0	0	0	0	0	0	0	0	0	1
Amanita lanosula	0	0	0	0	1	0	0	0	0	0	0	0	0	0	1
Amanita phalloides	0	0	0	0	0	0	0	0	0	0	1	0	0	0	1
Amanita strobilaceo-luteotacta	1	0	0	0	0	0	0	0	0	0	0	0	0	0	1
Amanita virido-odorata	1	0	0	0	0	0	0	0	0	0	0	0	0	0	1
Amanita virosa	0	0	0	0	0	0	1	0	0	0	0	0	0	0	1
Amauroderma africana	0	0	0	0	0	0	0	1	0	0	0	0	0	0	1
Amauroderma auriscalpium	0	0	0	1	0	0	0	0	0	0	0	0	0	0	1
Amauroderma conjunctum	0	0	0	1	0	0	0	0	0	0	0	0	0	0	1
Amauroderma exile	0	0	0	1	0	0	0	0	0	0	0	0	0	0	1
Amauroderma preussii	0	0	0	1	0	0	0	0	0	0	0	0	0	0	1
Amauroderma rude	0	0	0	1	0	0	0	0	0	0	0	0	0	0	1
Amauroderma sericatum	0	0	0	0	0	0	0	0	0	0	1	0	0	0	1
Amazonia clusiae	0	0	0	0	0	0	0	0	0	0	0	0	1	0	1
Amazonia tetrorchidii	0	0	0	0	0	0	0	0	0	0	0	0	1	0	1
Ambispora appendicula	0	0	0	0	0	0	1	0	0	0	0	0	0	0	1
Ambispora gerdemannii	1	0	0	0	0	0	0	0	0	0	0	0	0	0	1
Ambispora reticulata	0	0	0	0	0	0	1	0	0	0	0	0	0	0	1
Ambrosiella xylebori	0	0	0	0	0	0	1	0	0	0	0	0	0	0	1
Amniculicola longissima	0	0	0	0	0	0	0	0	0	0	1	0	0	0	1
Amphisphaerella varians	0	0	0	0	0	0	1	0	0	0	0	0	0	0	1
Amphisphaeria coicis	0	0	0	0	0	0	1	0	0	0	0	0	0	0	1
Ampullifera leonensis	0	0	0	0	0	0	0	0	0	0	0	0	1	0	1
Amylosporus ryvardenii	0	0	0	1	0	0	0	0	0	0	0	0	0	0	1
Anaptychia adamesii	0	0	0	0	0	0	0	0	0	0	0	0	1	0	1
Anaptychia cinerascens var. coralligera	0	0	0	0	0	0	0	0	0	0	1	0	0	0	1
Anaptychia cinerascens var. pulvinigera	0	0	0	0	0	0	0	0	0	0	1	0	0	0	1
Anaptychia esorediata	0	0	0	0	1	0	0	0	0	0	0	0	0	0	1
Anaptychia isidiophora	0	0	0	0	1	0	0	0	0	0	0	0	0	0	1
Anaptychia squarrosa	0	0	0	0	0	0	0	0	0	0	0	0	1	0	1
Anhellia tristis	0	0	0	0	0	0	0	1	0	0	0	0	0	0	1
Anisomeridium epiphyllum	0	0	0	0	0	0	1	0	0	0	0	0	0	0	1
Anisomeridium foliicola	0	0	0	0	0	0	1	0	0	0	0	0	0	0	1
Annellodochium ramulisporum	0	0	0	0	0	0	0	0	0	0	0	0	1	0	1
Annellophora mussaendae	0	0	0	0	0	0	0	0	0	0	0	0	1	0	1
Annellophora phoenicis	0	0	0	0	0	0	0	0	0	0	0	0	1	0	1
Annulohypoxylon moriforme	0	0	0	1	0	0	0	0	0	0	0	0	0	0	1
Annulohypoxylon truncatum	0	0	0	0	0	0	0	0	0	0	0	0	1	0	1
Anteaglonium parvulum	0	0	0	1	0	0	0	0	0	0	0	0	0	0	1
Antennospora quadricornuta	0	0	0	0	0	0	0	1	0	0	0	0	0	0	1
Anthostoma anisophylleae	0	0	0	0	0	0	0	0	0	0	0	0	1	0	1
Anthostomella bambusicola	0	0	0	0	0	0	0	0	0	0	0	0	1	0	1
Anthostomella coffeae	0	0	0	0	0	0	1	0	0	0	0	0	0	0	1
Anthostomella lophirae	0	0	0	0	0	0	1	0	0	0	0	0	0	0	1
Anthracocystis anadelphiae	0	0	0	0	1	0	0	0	0	0	0	0	0	0	1
Anthracocystis caledonica	0	0	0	1	0	0	0	0	0	0	0	0	0	0	1
Anthracocystis compacta	0	0	0	0	0	0	0	0	0	0	0	1	0	0	1
Anthracocystis everhartii	0	0	0	0	1	0	0	0	0	0	0	0	0	0	1
Anthracocystis grodzinskae	1	0	0	0	0	0	0	0	0	0	0	0	0	0	1
Anthracocystis hodsonii	0	0	0	1	0	0	0	0	0	0	0	0	0	0	1
Anthracocystis livingstoneana	0	1	0	0	0	0	0	0	0	0	0	0	0	0	1
Anthracocystis mutabilis	0	0	0	1	0	0	0	0	0	0	0	0	0	0	1
Anthracocystis paspali-thunbergii	0	0	0	0	0	0	0	0	0	0	1	0	0	0	1
Anthracocystis penniseti	0	0	0	0	0	0	0	0	0	0	0	0	1	0	1
Anthracocystis rhytachnes	0	0	0	0	0	0	0	0	0	0	0	0	1	0	1
Anthracocystis rhytachnes-rottboellioidis	0	0	0	0	0	0	0	1	0	0	0	0	0	0	1
Anthracocystis tothii	0	0	0	0	0	0	0	0	0	0	0	0	1	0	1
Anthracoidea heterospora	0	0	0	0	0	0	0	0	0	0	1	0	0	0	1
Anthracophyllum nigritum	0	0	0	0	0	0	0	0	0	0	1	0	0	0	1
Anthracothecium cinerosum	0	0	0	0	0	0	0	0	0	0	0	0	1	0	1
Anthracothecium guineense	0	0	0	0	0	0	0	0	0	0	1	0	0	0	1
Antrodia calceus	0	0	0	0	0	0	0	0	0	0	1	0	0	0	1
Aphanoascus foetidus	0	0	0	0	0	0	0	0	0	0	1	0	0	0	1
Aphanoascus terreus	0	0	0	0	0	0	1	0	0	0	0	0	0	0	1
Aphanocladium meliolae	0	0	0	1	0	0	0	0	0	0	0	0	0	0	1
Apioperdon pyriforme	0	0	0	0	0	0	0	0	0	0	0	0	0	1	1
Apiosordaria nigeriensis	0	0	0	0	0	0	0	0	0	0	1	0	0	0	1
Aplosporella congoensis	0	0	0	1	0	0	0	0	0	0	0	0	0	0	1
Aplosporella elaeidis	0	0	0	0	0	0	0	0	0	0	0	1	0	0	1
Aplosporella solani	0	0	0	0	0	0	1	0	0	0	0	0	0	0	1
Aplosporella violacea	0	0	0	1	0	0	0	0	0	0	0	0	0	0	1
Appendiculella uapacicola	0	0	0	1	0	0	0	0	0	0	0	0	0	0	1
Arachniotus ruber	0	0	0	1	0	0	0	0	0	0	0	0	0	0	1
Archaeospora schenckii	1	0	0	0	0	0	0	0	0	0	0	0	0	0	1
Archaeospora trappei	0	0	0	0	0	0	0	0	0	0	1	0	0	0	1
Arcyria affinis	0	0	0	0	0	0	0	0	0	0	1	0	0	0	1
Arcyria biniensis	0	0	0	0	0	0	0	0	0	0	1	0	0	0	1
Arcyria cinerea var. digitata	0	0	0	0	0	0	0	0	0	0	0	0	1	0	1
Arcyria globosa	0	0	0	0	0	0	0	1	0	0	0	0	0	0	1
Arcyria major	0	0	0	0	0	0	0	0	0	0	1	0	0	0	1
Arcyria oerstedii	0	0	0	0	0	0	0	0	0	0	1	0	0	0	1
Arcyria papilla	0	0	0	0	0	0	0	0	0	0	1	0	0	0	1
Arcyria pomiformis	0	0	1	0	0	0	0	0	0	0	0	0	0	0	1
Aristastoma guttulosum	0	0	0	0	0	0	0	0	0	0	1	0	0	0	1
Armillaria fuscipes	0	0	0	0	0	0	0	1	0	0	0	0	0	0	1
Arthonia accolens	0	0	0	0	0	0	1	0	0	0	0	0	0	0	1
Arthonia cyanea	0	0	0	0	0	0	1	0	0	0	0	0	0	0	1
Arthonia elevata	0	0	0	0	0	0	0	0	0	0	0	0	1	0	1
Arthonia flavoverrucosa	0	0	0	0	0	0	1	0	0	0	0	0	0	0	1
Arthonia fuscocyanea	0	0	0	0	0	0	1	0	0	0	0	0	0	0	1
Arthonia gregaria var. adspersa	0	0	0	0	0	0	0	0	0	0	0	0	1	0	1
Arthonia leptogrammodes	0	0	0	0	0	0	0	0	0	0	0	0	1	0	1
Arthonia leptosperma	0	0	0	0	0	0	1	0	0	0	0	0	0	0	1
Arthonia lividula	0	0	0	0	1	0	0	0	0	0	0	0	0	0	1
Arthonia lobulocarpa	0	0	0	0	0	0	1	0	0	0	0	0	0	0	1
Arthonia modesta	0	0	0	0	0	0	0	0	0	0	0	0	1	0	1
Arthonia obesa	0	0	0	0	0	0	1	0	0	0	0	0	0	0	1
Arthonia orbygniae	0	0	0	0	0	0	1	0	0	0	0	0	0	0	1
Arthonia pocsii	0	0	0	0	0	0	1	0	0	0	0	0	0	0	1
Arthonia radiata	0	0	0	0	0	0	0	0	0	0	0	0	1	0	1
Arthonia santessonii	0	0	0	0	0	0	1	0	0	0	0	0	0	0	1
Arthonia subcaesia	0	0	0	0	0	0	0	0	0	0	0	0	1	0	1
Arthrobotrys superbus	0	0	0	1	0	0	0	0	0	0	0	0	0	0	1
Arthrobotrys thaumasius	0	0	0	0	0	0	1	0	0	0	0	0	0	0	1
Aschersonia coffeae	0	0	0	0	0	0	1	0	0	0	0	0	0	0	1
Aschersonia flavescens	0	0	0	1	0	0	0	0	0	0	0	0	0	0	1
Aschersonia napoleonae	1	0	0	0	0	0	0	0	0	0	0	0	0	0	1
Aschersonia zenkeri	0	0	0	0	0	0	0	0	0	0	0	1	0	0	1
Ascochyta heveae	0	0	0	1	0	0	0	0	0	0	0	0	0	0	1
Ascochyta melongenae	0	0	0	0	0	0	1	0	0	0	0	0	0	0	1
Ascochyta ricinella	0	0	0	0	1	0	0	0	0	0	0	0	0	0	1
Ascochyta socia	0	0	0	0	1	0	0	0	0	0	0	0	0	0	1
Ascochytopsis vignae	0	0	0	0	1	0	0	0	0	0	0	0	0	0	1
Aspergillus angustatus	0	0	0	0	0	0	0	0	1	0	0	0	0	0	1
Aspergillus anthodesmis	0	0	0	0	0	0	1	0	0	0	0	0	0	0	1
Aspergillus aureoluteus	0	0	0	1	0	0	0	0	0	0	0	0	0	0	1
Aspergillus aureoterreus	0	0	0	0	0	0	1	0	0	0	0	0	0	0	1
Aspergillus carbonarius	0	0	0	1	0	0	0	0	0	0	0	0	0	0	1
Aspergillus carneus	0	0	0	0	0	0	0	0	0	0	1	0	0	0	1
Aspergillus clavatus	0	0	0	0	0	0	0	0	0	0	1	0	0	0	1
Aspergillus coremiiformis	0	0	0	0	0	0	1	0	0	0	0	0	0	0	1
Aspergillus cremeus	0	0	0	0	0	0	1	0	0	0	0	0	0	0	1
Aspergillus elegans	0	0	0	1	0	0	0	0	0	0	0	0	0	0	1
Aspergillus ficuum	0	0	0	0	0	0	1	0	0	0	0	0	0	0	1
Aspergillus fischeri	0	0	0	1	0	0	0	0	0	0	0	0	0	0	1
Aspergillus flavipes	0	0	0	1	0	0	0	0	0	0	0	0	0	0	1
Aspergillus flavofurcatus	0	0	0	0	0	0	1	0	0	0	0	0	0	0	1
Aspergillus funiculosus	0	0	0	0	0	0	0	0	0	0	1	0	0	0	1
Aspergillus gracilis	0	0	0	1	0	0	0	0	0	0	0	0	0	0	1
Aspergillus granulosus	0	0	0	0	0	0	0	0	0	0	1	0	0	0	1
Aspergillus heteromorphus	0	0	0	0	0	0	1	0	0	0	0	0	0	0	1
Aspergillus implicatus	0	0	0	0	0	0	1	0	0	0	0	0	0	0	1
Aspergillus insuetus	0	0	0	1	0	0	0	0	0	0	0	0	0	0	1
Aspergillus ivoriensis	0	0	0	0	0	0	1	0	0	0	0	0	0	0	1
Aspergillus korhogoensis	0	0	0	0	0	0	1	0	0	0	0	0	0	0	1
Aspergillus longivesica	0	0	0	0	0	0	0	0	0	0	1	0	0	0	1
Aspergillus melleus	0	0	0	0	0	0	0	0	0	0	1	0	0	0	1
Aspergillus minisclerotigenes	0	0	0	0	0	0	0	0	0	0	1	0	0	0	1
Aspergillus neoniveus	1	0	0	0	0	0	0	0	0	0	0	0	0	0	1
Aspergillus novoparasiticus	1	0	0	0	0	0	0	0	0	0	0	0	0	0	1
Aspergillus ochraceoroseus	0	0	0	0	0	0	1	0	0	0	0	0	0	0	1
Aspergillus parvulus	0	0	0	0	0	0	1	0	0	0	0	0	0	0	1
Aspergillus proliferans	0	0	0	0	0	0	1	0	0	0	0	0	0	0	1
Aspergillus quadrilineatus	0	0	0	0	0	0	0	0	0	0	1	0	0	0	1
Aspergillus rambellii	0	0	0	0	0	0	1	0	0	0	0	0	0	0	1
Aspergillus reptans	0	0	0	1	0	0	0	0	0	0	0	0	0	0	1
Aspergillus sclerotiorum	0	0	0	0	0	0	0	0	0	0	1	0	0	0	1
Aspergillus silvaticus	0	0	0	1	0	0	0	0	0	0	0	0	0	0	1
Aspergillus terricola	0	0	0	0	0	0	0	0	0	0	1	0	0	0	1
Aspergillus togoensis	0	0	0	0	0	0	0	0	0	0	0	0	0	1	1
Aspergillus tritici	0	0	0	0	0	0	0	0	0	0	1	0	0	0	1
Aspergillus tubingensis	0	0	0	0	0	0	0	0	0	0	1	0	0	0	1
Aspergillus violaceobrunneus	0	0	0	1	0	0	0	0	0	0	0	0	0	0	1
Aspergillus violaceofuscus	0	0	0	0	0	0	0	0	0	0	1	0	0	0	1
Asperisporium caricae	0	0	0	1	0	0	0	0	0	0	0	0	0	0	1
Aspidella aureofloccosa	0	0	0	0	0	0	0	0	0	0	0	0	0	1	1
Asproinocybe russuloides	0	1	0	0	0	0	0	0	0	0	0	0	0	0	1
Asteridiella anthocleistae	0	0	0	0	0	0	0	0	0	0	0	0	1	0	1
Asteridiella atricha	0	0	0	0	0	0	0	0	0	0	0	0	1	0	1
Asteridiella capparis	0	0	0	0	0	0	0	0	0	0	0	0	1	0	1
Asteridiella cordiae	0	0	0	0	0	0	0	0	0	0	0	0	1	0	1
Asteridiella deightonii	0	0	0	0	0	0	0	0	0	0	0	0	1	0	1
Asteridiella diospyricola	0	0	0	0	0	0	0	0	0	0	0	0	1	0	1
Asteridiella fici	0	0	0	0	0	0	0	0	0	0	0	0	1	0	1
Asteridiella harunganae	0	0	0	1	0	0	0	0	0	0	0	0	0	0	1
Asteridiella hippocrateae	0	0	0	0	0	0	0	0	0	0	0	0	1	0	1
Asteridiella homalii-angustifolii	0	0	0	0	0	0	0	0	0	0	0	0	1	0	1
Asteridiella hughesii	0	0	0	1	0	0	0	0	0	0	0	0	0	0	1
Asteridiella irregularis	0	0	0	0	0	0	0	0	0	0	0	0	1	0	1
Asteridiella plumeriae	0	0	0	0	0	0	0	0	0	0	0	0	1	0	1
Asteridiella premnae	0	0	0	0	0	0	0	0	0	0	0	0	1	0	1
Asteridiella salaciae-erectae	0	0	0	0	0	0	0	0	0	0	0	0	1	0	1
Asteridiella sepulta	0	0	0	0	0	0	0	0	0	0	0	0	1	0	1
Asteridiella soyauxiae	0	0	0	0	0	0	0	0	0	0	0	0	1	0	1
Asteridiella thunbergiae-chrysopis	0	0	0	0	0	0	0	0	0	0	0	0	1	0	1
Asteridiella triloba	0	0	0	0	0	0	0	0	0	0	0	0	1	0	1
Asteridiella voacangae	0	0	0	0	0	0	0	0	0	0	0	0	1	0	1
Asterina artabotrydis	0	0	0	1	0	0	0	0	0	0	0	0	0	0	1
Asterina azarae	0	0	0	1	0	0	0	0	0	0	0	0	0	0	1
Asterina baphiae	0	0	0	1	0	0	0	0	0	0	0	0	0	0	1
Asterina blanda	0	0	0	1	0	0	0	0	0	0	0	0	0	0	1
Asterina capparis	0	0	0	1	0	0	0	0	0	0	0	0	0	0	1
Asterina chlorophorae	0	0	0	0	0	0	0	0	0	0	0	0	1	0	1
Asterina cissi	0	0	0	1	0	0	0	0	0	0	0	0	0	0	1
Asterina concinna	0	0	0	1	0	0	0	0	0	0	0	0	0	0	1
Asterina contigua	0	0	0	0	0	0	0	0	0	0	0	0	1	0	1
Asterina diplocarpa	0	0	0	1	0	0	0	0	0	0	0	0	0	0	1
Asterina grewiae	0	0	0	1	0	0	0	0	0	0	0	0	0	0	1
Asterina grewiae var. granulosa	0	0	0	0	0	0	0	0	0	0	0	0	1	0	1
Asterina hapala	0	0	0	1	0	0	0	0	0	0	0	0	0	0	1
Asterina homalii	0	0	0	0	0	0	0	0	0	0	0	0	1	0	1
Asterina homaliicola	0	0	0	1	0	0	0	0	0	0	0	0	0	0	1
Asterina hystrix	0	0	0	0	0	0	0	0	0	0	0	1	0	0	1
Asterina incilis	0	0	0	0	0	0	0	0	0	0	0	0	1	0	1
Asterina jaundeae	0	0	0	1	0	0	0	0	0	0	0	0	0	0	1
Asterina leeae	0	0	0	1	0	0	0	0	0	0	0	0	0	0	1
Asterina opiliae	1	0	0	0	0	0	0	0	0	0	0	0	0	0	1
Asterina pycnanthi	0	0	0	0	0	0	0	0	0	0	0	0	1	0	1
Asterina radiofissilis	0	0	0	1	0	0	0	0	0	0	0	0	0	0	1
Asterina scitula	0	0	0	0	0	0	0	0	0	0	0	0	1	0	1
Asterina spathodeae	0	0	0	0	0	0	0	0	0	0	0	0	1	0	1
Asterina sponiae	0	0	0	1	0	0	0	0	0	0	0	0	0	0	1
Asterina tertia	0	0	0	1	0	0	0	0	0	0	0	0	0	0	1
Asterina thunbergiicola	0	0	0	0	0	0	0	0	0	0	0	0	1	0	1
Asterina tragiae	0	0	0	1	0	0	0	0	0	0	0	0	0	0	1
Asterina trichiliae	0	0	0	1	0	0	0	0	0	0	0	0	0	0	1
Asterina turraeae	0	0	0	1	0	0	0	0	0	0	0	0	0	0	1
Asterina xumenensis	0	0	0	1	0	0	0	0	0	0	0	0	0	0	1
Asterinella entebbeensis	0	0	0	1	0	0	0	0	0	0	0	0	0	0	1
Asterinella pseudospondiadis	0	0	0	1	0	0	0	0	0	0	0	0	0	0	1
Asterinella puyana	0	0	0	0	0	0	1	0	0	0	0	0	0	0	1
Asterolibertia flabellariae	0	0	0	0	0	0	0	0	0	0	0	0	1	0	1
Asterolibertia parinarii	0	0	0	0	0	0	0	0	0	0	0	0	1	0	1
Asteromella derridis	0	0	0	0	0	0	1	0	0	0	0	0	0	0	1
Asterostomella caricae	0	0	0	1	0	0	0	0	0	0	0	0	0	0	1
Asterostomella walleniae	0	0	0	1	0	0	0	0	0	0	0	0	0	0	1
Asterostomopsis ghanaensis	0	0	0	1	0	0	0	0	0	0	0	0	0	0	1
Asterostomula pseudospondiadis	0	0	0	1	0	0	0	0	0	0	0	0	0	0	1
Asterostroma echinosporum	0	0	0	0	0	0	1	0	0	0	0	0	0	0	1
Asterothyrium argenteum	0	0	0	0	0	0	0	0	0	0	1	0	0	0	1
Asterothyrium rotuliforme	0	0	0	0	0	0	1	0	0	0	0	0	0	0	1
Astrochapsa fusca	0	0	0	0	0	0	0	0	0	0	0	0	1	0	1
Atheniella adonis	0	0	0	0	0	0	0	0	0	0	1	0	0	0	1
Auerswaldia excoriata	0	0	0	0	0	0	1	0	0	0	0	0	0	0	1
Auerswaldia robertiana	0	0	0	0	0	0	1	0	0	0	0	0	0	0	1
Aulaxina dictyospora	0	0	0	0	1	0	0	0	0	0	0	0	0	0	1
Aulaxina microphana	0	0	0	0	1	0	0	0	0	0	0	0	0	0	1
Aulaxina minuta	0	0	0	0	1	0	0	0	0	0	0	0	0	0	1
Auricularia nigricans	0	0	0	0	0	0	0	0	0	0	1	0	0	0	1
Auricularia sambucina	0	0	0	0	0	0	0	0	0	0	0	1	0	0	1
Autoicomyces falcifer	0	0	0	0	0	0	0	0	0	0	0	0	1	0	1
Autophagomyces tiwaiensis	0	0	0	0	0	0	0	0	0	0	0	0	1	0	1
Bacidia aurantiaca	0	0	0	0	1	0	0	0	0	0	0	0	0	0	1
Bacidia carnea	0	0	0	0	1	0	0	0	0	0	0	0	0	0	1
Bacidia golugensis	0	0	0	0	0	0	0	0	0	0	1	0	0	0	1
Bacidia heteroloma	0	0	0	0	0	0	0	0	0	0	0	0	1	0	1
Bacidia infuscata	0	0	0	0	0	0	0	0	0	0	0	0	0	1	1
Bacidia myriocarpa	0	0	0	0	1	0	0	0	0	0	0	0	0	0	1
Bacidia paradoxa	0	0	0	0	1	0	0	0	0	0	0	0	0	0	1
Bacidia sorediantha	0	0	0	0	0	0	1	0	0	0	0	0	0	0	1
Bacidia stanhopeae	0	0	0	0	0	0	0	0	0	0	1	0	0	0	1
Bacidia ziamensis	0	0	0	0	1	0	0	0	0	0	0	0	0	0	1
Bacidina defecta	0	0	0	0	1	0	0	0	0	0	0	0	0	0	1
Bacidina scutellifera	0	0	0	0	1	0	0	0	0	0	0	0	0	0	1
Bactrodesmium papyricola	0	0	0	0	1	0	0	0	0	0	0	0	0	0	1
Badimia dimidiata	0	0	0	0	0	0	1	0	0	0	0	0	0	0	1
Badimia polillensis	0	0	0	0	0	0	1	0	0	0	0	0	0	0	1
Bagliettoa sphinctrina	0	0	0	0	0	0	0	0	0	0	0	0	1	0	1
Balansia andropogonis	0	0	0	0	0	0	0	0	0	0	0	0	1	0	1
Balansia concinna	0	0	0	0	0	0	0	0	0	0	0	0	1	0	1
Balansia henningsiana	0	0	0	0	0	0	0	0	0	0	1	0	0	0	1
Balladyna deightonii	0	0	0	0	0	0	0	0	0	0	0	0	1	0	1
Balladyna parva	0	0	0	0	0	0	1	0	0	0	0	0	0	0	1
Balladyna vanderystii	0	0	0	0	0	0	0	0	0	0	0	0	1	0	1
Balladynella palmicola	0	0	0	0	0	0	0	0	0	0	0	0	1	0	1
Balladynopsis crossopterygis	0	0	0	0	0	0	0	0	0	0	0	0	1	0	1
Bapalmuia ivoriensis	0	0	0	0	0	0	1	0	0	0	0	0	0	0	1
Bapalmuia palmularis	0	0	0	0	1	0	0	0	0	0	0	0	0	0	1
Bartalinia robillardoides	0	0	0	0	0	0	0	0	0	0	1	0	0	0	1
Barubria fuscorubra	0	0	0	0	1	0	0	0	0	0	0	0	0	0	1
Bathelium lineare	0	0	0	0	0	0	0	0	0	0	0	0	1	0	1
Bathelium mastoideum	0	0	0	0	0	0	0	0	0	0	0	0	1	0	1
Bathelium nigroporum	0	0	1	0	0	0	0	0	0	0	0	0	0	0	1
Bathelium sphaericum	0	0	0	0	0	0	0	0	0	0	0	0	1	0	1
[truncated: 2,844 more rows]
